# Supplementary material for: Using atomistic solution scattering modelling to elucidate the role of the Fc glycans in human IgG4
Source: PLoS One. 2024 Apr 1;19(4):e0300964. doi: 10.1371/journal.pone.0300964 (PMC10984405; doi:10.1371/journal.pone.0300964)
Supplement: S2 File — (ZIP) [file pone.0300964.s002.zip]

Archive with 11 entries (10 files):
- IgG4_Supplementary/
- IgG4_Supplementary/IgG4_Deglyco_3.07mgml_top_100.dcd
- IgG4_Supplementary/IgG4_Glyco_4.03mgml.psf
- IgG4_Supplementary/IgG4_Deglyco_3.07mgml_best_fit.pdb
- IgG4_Supplementary/IgG4_Deglyco_3.07mgml_best_fit_curve.iq
- IgG4_Supplementary/IgG4_Deglyco_3.07mgml.psf
- IgG4_Supplementary/IgG4_Glyco_4.03mgml_best_model.pdb
- IgG4_Supplementary/IgG4_Glyco_4.03mgml_Interpolated_norm.txt
- IgG4_Supplementary/IgG4_Glyco_4.03mgml_top_100.dcd
- IgG4_Supplementary/IgG4_Deglyco_3.07mgml_interpolated_norm.txt
- IgG4_Supplementary/IgG4_Glyco_4.03mgml_best_fit_curve.iq
