# Supplementary material for: Using atomistic solution scattering modelling to elucidate the role of the Fc glycans in human IgG4
Source: PLoS One. 2024 Apr 1;19(4):e0300964. doi: 10.1371/journal.pone.0300964 (PMC10984405; doi:10.1371/journal.pone.0300964)
Supplement: S2 File — (ZIP) [file pone.0300964.s002.zip › IgG4_Supplementary/IgG4_Deglyco_3.07mgml_best_fit.pdb]

REMARK  FINAL COORDINATES WRITTEN BY NAMD AT TIMESTEP 2000
ATOM      1  N   ASP P   1      77.903  95.748 -91.045  0.00  0.00      PROA   
ATOM      2  HT1 ASP P   1      77.449  96.375 -90.351  0.00  0.00      PROA   
ATOM      3  HT2 ASP P   1      77.264  95.599 -91.852  0.00  0.00      PROA   
ATOM      4  HT3 ASP P   1      78.789  96.180 -91.377  0.00  0.00      PROA   
ATOM      5  CA  ASP P   1      78.201  94.438 -90.406  0.00  0.00      PROA   
ATOM      6  HA  ASP P   1      77.266  94.037 -90.043  0.00  0.00      PROA   
ATOM      7  CB  ASP P   1      78.878  93.461 -91.415  0.00  0.00      PROA   
ATOM      8  HB1 ASP P   1      79.280  92.578 -90.874  0.00  0.00      PROA   
ATOM      9  HB2 ASP P   1      79.732  93.965 -91.918  0.00  0.00      PROA   
ATOM     10  CG  ASP P   1      77.903  92.943 -92.484  0.00  0.00      PROA   
ATOM     11  OD1 ASP P   1      78.369  92.170 -93.364  0.00  0.00      PROA   
ATOM     12  OD2 ASP P   1      76.694  93.291 -92.433  0.00  0.00      PROA   
ATOM     13  C   ASP P   1      79.111  94.659 -89.233  0.00  0.00      PROA   
ATOM     14  O   ASP P   1      80.166  95.276 -89.366  0.00  0.00      PROA   
ATOM     15  N   ILE P   2      78.708  94.156 -88.043  0.00  0.00      PROA   
ATOM     16  HN  ILE P   2      77.854  93.652 -87.947  0.00  0.00      PROA   
ATOM     17  CA  ILE P   2      79.474  94.324 -86.834  0.00  0.00      PROA   
ATOM     18  HA  ILE P   2      80.522  94.330 -87.095  0.00  0.00      PROA   
ATOM     19  CB  ILE P   2      79.154  95.613 -86.063  0.00  0.00      PROA   
ATOM     20  HB  ILE P   2      79.240  96.451 -86.787  0.00  0.00      PROA   
ATOM     21  CG2 ILE P   2      77.696  95.611 -85.561  0.00  0.00      PROA   
ATOM     22 HG21 ILE P   2      77.529  94.820 -84.800  0.00  0.00      PROA   
ATOM     23 HG22 ILE P   2      76.995  95.442 -86.406  0.00  0.00      PROA   
ATOM     24 HG23 ILE P   2      77.440  96.589 -85.100  0.00  0.00      PROA   
ATOM     25  CG1 ILE P   2      80.178  95.897 -84.930  0.00  0.00      PROA   
ATOM     26 HG11 ILE P   2      81.201  95.791 -85.349  0.00  0.00      PROA   
ATOM     27 HG12 ILE P   2      80.064  95.143 -84.122  0.00  0.00      PROA   
ATOM     28  CD  ILE P   2      80.047  97.291 -84.306  0.00  0.00      PROA   
ATOM     29  HD1 ILE P   2      79.057  97.416 -83.819  0.00  0.00      PROA   
ATOM     30  HD2 ILE P   2      80.168  98.077 -85.081  0.00  0.00      PROA   
ATOM     31  HD3 ILE P   2      80.828  97.441 -83.530  0.00  0.00      PROA   
ATOM     32  C   ILE P   2      79.213  93.112 -85.985  0.00  0.00      PROA   
ATOM     33  O   ILE P   2      78.132  92.524 -86.013  0.00  0.00      PROA   
ATOM     34  N   GLN P   3      80.234  92.732 -85.192  0.00  0.00      PROA   
ATOM     35  HN  GLN P   3      81.122  93.180 -85.257  0.00  0.00      PROA   
ATOM     36  CA  GLN P   3      80.107  91.818 -84.095  0.00  0.00      PROA   
ATOM     37  HA  GLN P   3      79.120  91.932 -83.672  0.00  0.00      PROA   
ATOM     38  CB  GLN P   3      80.330  90.323 -84.455  0.00  0.00      PROA   
ATOM     39  HB1 GLN P   3      79.547  90.061 -85.199  0.00  0.00      PROA   
ATOM     40  HB2 GLN P   3      80.128  89.705 -83.553  0.00  0.00      PROA   
ATOM     41  CG  GLN P   3      81.691  89.923 -85.071  0.00  0.00      PROA   
ATOM     42  HG1 GLN P   3      81.959  90.630 -85.885  0.00  0.00      PROA   
ATOM     43  HG2 GLN P   3      81.594  88.912 -85.520  0.00  0.00      PROA   
ATOM     44  CD  GLN P   3      82.829  89.883 -84.039  0.00  0.00      PROA   
ATOM     45  OE1 GLN P   3      83.822  90.609 -84.165  0.00  0.00      PROA   
ATOM     46  NE2 GLN P   3      82.670  89.002 -83.004  0.00  0.00      PROA   
ATOM     47 HE21 GLN P   3      83.376  88.928 -82.299  0.00  0.00      PROA   
ATOM     48 HE22 GLN P   3      81.847  88.437 -82.951  0.00  0.00      PROA   
ATOM     49  C   GLN P   3      81.100  92.355 -83.107  0.00  0.00      PROA   
ATOM     50  O   GLN P   3      82.060  93.025 -83.491  0.00  0.00      PROA   
ATOM     51  N   MET P   4      80.855  92.124 -81.797  0.00  0.00      PROA   
ATOM     52  HN  MET P   4      80.096  91.552 -81.497  0.00  0.00      PROA   
ATOM     53  CA  MET P   4      81.582  92.801 -80.750  0.00  0.00      PROA   
ATOM     54  HA  MET P   4      82.331  93.453 -81.176  0.00  0.00      PROA   
ATOM     55  CB  MET P   4      80.643  93.622 -79.829  0.00  0.00      PROA   
ATOM     56  HB1 MET P   4      80.339  93.045 -78.929  0.00  0.00      PROA   
ATOM     57  HB2 MET P   4      79.707  93.828 -80.390  0.00  0.00      PROA   
ATOM     58  CG  MET P   4      81.236  94.979 -79.409  0.00  0.00      PROA   
ATOM     59  HG1 MET P   4      82.223  94.800 -78.930  0.00  0.00      PROA   
ATOM     60  HG2 MET P   4      80.571  95.425 -78.640  0.00  0.00      PROA   
ATOM     61  SD  MET P   4      81.408  96.140 -80.806  0.00  0.00      PROA   
ATOM     62  CE  MET P   4      82.243  97.467 -79.891  0.00  0.00      PROA   
ATOM     63  HE1 MET P   4      83.187  97.102 -79.434  0.00  0.00      PROA   
ATOM     64  HE2 MET P   4      81.592  97.857 -79.080  0.00  0.00      PROA   
ATOM     65  HE3 MET P   4      82.495  98.315 -80.563  0.00  0.00      PROA   
ATOM     66  C   MET P   4      82.273  91.732 -79.956  0.00  0.00      PROA   
ATOM     67  O   MET P   4      81.688  90.696 -79.643  0.00  0.00      PROA   
ATOM     68  N   THR P   5      83.565  91.979 -79.641  0.00  0.00      PROA   
ATOM     69  HN  THR P   5      84.001  92.834 -79.912  0.00  0.00      PROA   
ATOM     70  CA  THR P   5      84.420  91.067 -78.920  0.00  0.00      PROA   
ATOM     71  HA  THR P   5      83.831  90.269 -78.493  0.00  0.00      PROA   
ATOM     72  CB  THR P   5      85.543  90.500 -79.783  0.00  0.00      PROA   
ATOM     73  HB  THR P   5      86.230  91.308 -80.114  0.00  0.00      PROA   
ATOM     74  OG1 THR P   5      85.003  89.922 -80.965  0.00  0.00      PROA   
ATOM     75  HG1 THR P   5      84.546  90.633 -81.421  0.00  0.00      PROA   
ATOM     76  CG2 THR P   5      86.351  89.429 -79.018  0.00  0.00      PROA   
ATOM     77 HG21 THR P   5      85.678  88.624 -78.649  0.00  0.00      PROA   
ATOM     78 HG22 THR P   5      86.879  89.876 -78.148  0.00  0.00      PROA   
ATOM     79 HG23 THR P   5      87.116  88.974 -79.682  0.00  0.00      PROA   
ATOM     80  C   THR P   5      85.007  91.891 -77.810  0.00  0.00      PROA   
ATOM     81  O   THR P   5      85.387  93.040 -78.027  0.00  0.00      PROA   
ATOM     82  N   GLN P   6      85.084  91.313 -76.588  0.00  0.00      PROA   
ATOM     83  HN  GLN P   6      84.733  90.394 -76.426  0.00  0.00      PROA   
ATOM     84  CA  GLN P   6      85.752  91.923 -75.465  0.00  0.00      PROA   
ATOM     85  HA  GLN P   6      86.237  92.835 -75.782  0.00  0.00      PROA   
ATOM     86  CB  GLN P   6      84.830  92.265 -74.274  0.00  0.00      PROA   
ATOM     87  HB1 GLN P   6      85.458  92.689 -73.462  0.00  0.00      PROA   
ATOM     88  HB2 GLN P   6      84.338  91.347 -73.887  0.00  0.00      PROA   
ATOM     89  CG  GLN P   6      83.756  93.290 -74.670  0.00  0.00      PROA   
ATOM     90  HG1 GLN P   6      83.023  92.827 -75.364  0.00  0.00      PROA   
ATOM     91  HG2 GLN P   6      84.232  94.147 -75.194  0.00  0.00      PROA   
ATOM     92  CD  GLN P   6      83.022  93.806 -73.431  0.00  0.00      PROA   
ATOM     93  OE1 GLN P   6      81.829  93.530 -73.269  0.00  0.00      PROA   
ATOM     94  NE2 GLN P   6      83.748  94.568 -72.558  0.00  0.00      PROA   
ATOM     95 HE21 GLN P   6      83.315  94.931 -71.733  0.00  0.00      PROA   
ATOM     96 HE22 GLN P   6      84.712  94.758 -72.743  0.00  0.00      PROA   
ATOM     97  C   GLN P   6      86.820  90.982 -75.007  0.00  0.00      PROA   
ATOM     98  O   GLN P   6      86.683  89.763 -75.110  0.00  0.00      PROA   
ATOM     99  N   SER P   7      87.932  91.562 -74.507  0.00  0.00      PROA   
ATOM    100  HN  SER P   7      88.007  92.554 -74.435  0.00  0.00      PROA   
ATOM    101  CA  SER P   7      89.088  90.831 -74.064  0.00  0.00      PROA   
ATOM    102  HA  SER P   7      88.780  89.843 -73.757  0.00  0.00      PROA   
ATOM    103  CB  SER P   7      90.178  90.763 -75.169  0.00  0.00      PROA   
ATOM    104  HB1 SER P   7      90.531  91.781 -75.438  0.00  0.00      PROA   
ATOM    105  HB2 SER P   7      89.732  90.302 -76.076  0.00  0.00      PROA   
ATOM    106  OG  SER P   7      91.294  89.968 -74.786  0.00  0.00      PROA   
ATOM    107  HG1 SER P   7      91.897  89.982 -75.533  0.00  0.00      PROA   
ATOM    108  C   SER P   7      89.585  91.633 -72.885  0.00  0.00      PROA   
ATOM    109  O   SER P   7      89.572  92.860 -72.960  0.00  0.00      PROA   
ATOM    110  N   PRO P   8      90.007  91.046 -71.772  0.00  0.00      PROA   
ATOM    111  CD  PRO P   8      90.628  91.840 -70.708  0.00  0.00      PROA   
ATOM    112  HD1 PRO P   8      89.918  92.598 -70.314  0.00  0.00      PROA   
ATOM    113  HD2 PRO P   8      91.537  92.336 -71.109  0.00  0.00      PROA   
ATOM    114  CA  PRO P   8      90.151  89.617 -71.548  0.00  0.00      PROA   
ATOM    115  HA  PRO P   8      90.423  89.094 -72.453  0.00  0.00      PROA   
ATOM    116  CB  PRO P   8      91.218  89.542 -70.443  0.00  0.00      PROA   
ATOM    117  HB1 PRO P   8      92.222  89.578 -70.918  0.00  0.00      PROA   
ATOM    118  HB2 PRO P   8      91.158  88.629 -69.814  0.00  0.00      PROA   
ATOM    119  CG  PRO P   8      91.014  90.824 -69.633  0.00  0.00      PROA   
ATOM    120  HG1 PRO P   8      90.167  90.687 -68.927  0.00  0.00      PROA   
ATOM    121  HG2 PRO P   8      91.923  91.123 -69.069  0.00  0.00      PROA   
ATOM    122  C   PRO P   8      88.828  89.116 -71.034  0.00  0.00      PROA   
ATOM    123  O   PRO P   8      87.891  89.903 -70.928  0.00  0.00      PROA   
ATOM    124  N   SER P   9      88.730  87.803 -70.716  0.00  0.00      PROA   
ATOM    125  HN  SER P   9      89.501  87.185 -70.849  0.00  0.00      PROA   
ATOM    126  CA  SER P   9      87.565  87.201 -70.106  0.00  0.00      PROA   
ATOM    127  HA  SER P   9      86.721  87.422 -70.744  0.00  0.00      PROA   
ATOM    128  CB  SER P   9      87.721  85.661 -69.990  0.00  0.00      PROA   
ATOM    129  HB1 SER P   9      88.563  85.402 -69.313  0.00  0.00      PROA   
ATOM    130  HB2 SER P   9      87.948  85.250 -70.997  0.00  0.00      PROA   
ATOM    131  OG  SER P   9      86.535  85.028 -69.519  0.00  0.00      PROA   
ATOM    132  HG1 SER P   9      86.420  85.325 -68.613  0.00  0.00      PROA   
ATOM    133  C   SER P   9      87.303  87.801 -68.740  0.00  0.00      PROA   
ATOM    134  O   SER P   9      86.157  88.083 -68.395  0.00  0.00      PROA   
ATOM    135  N   SER P  10      88.378  88.017 -67.946  0.00  0.00      PROA   
ATOM    136  HN  SER P  10      89.305  87.801 -68.243  0.00  0.00      PROA   
ATOM    137  CA  SER P  10      88.253  88.552 -66.616  0.00  0.00      PROA   
ATOM    138  HA  SER P  10      87.567  89.385 -66.662  0.00  0.00      PROA   
ATOM    139  CB  SER P  10      87.743  87.513 -65.575  0.00  0.00      PROA   
ATOM    140  HB1 SER P  10      86.705  87.222 -65.842  0.00  0.00      PROA   
ATOM    141  HB2 SER P  10      87.723  87.942 -64.551  0.00  0.00      PROA   
ATOM    142  OG  SER P  10      88.534  86.328 -65.567  0.00  0.00      PROA   
ATOM    143  HG1 SER P  10      89.398  86.589 -65.240  0.00  0.00      PROA   
ATOM    144  C   SER P  10      89.590  89.095 -66.189  0.00  0.00      PROA   
ATOM    145  O   SER P  10      90.621  88.782 -66.782  0.00  0.00      PROA   
ATOM    146  N   LEU P  11      89.577  89.929 -65.122  0.00  0.00      PROA   
ATOM    147  HN  LEU P  11      88.717  90.196 -64.694  0.00  0.00      PROA   
ATOM    148  CA  LEU P  11      90.757  90.407 -64.448  0.00  0.00      PROA   
ATOM    149  HA  LEU P  11      91.611  89.816 -64.743  0.00  0.00      PROA   
ATOM    150  CB  LEU P  11      91.075  91.922 -64.613  0.00  0.00      PROA   
ATOM    151  HB1 LEU P  11      91.990  92.142 -64.023  0.00  0.00      PROA   
ATOM    152  HB2 LEU P  11      90.254  92.545 -64.197  0.00  0.00      PROA   
ATOM    153  CG  LEU P  11      91.351  92.386 -66.063  0.00  0.00      PROA   
ATOM    154  HG  LEU P  11      91.775  91.524 -66.620  0.00  0.00      PROA   
ATOM    155  CD1 LEU P  11      90.066  92.839 -66.781  0.00  0.00      PROA   
ATOM    156 HD11 LEU P  11      89.588  93.680 -66.234  0.00  0.00      PROA   
ATOM    157 HD12 LEU P  11      89.339  92.000 -66.839  0.00  0.00      PROA   
ATOM    158 HD13 LEU P  11      90.297  93.177 -67.813  0.00  0.00      PROA   
ATOM    159  CD2 LEU P  11      92.416  93.502 -66.095  0.00  0.00      PROA   
ATOM    160 HD21 LEU P  11      93.356  93.153 -65.617  0.00  0.00      PROA   
ATOM    161 HD22 LEU P  11      92.054  94.400 -65.550  0.00  0.00      PROA   
ATOM    162 HD23 LEU P  11      92.643  93.789 -67.144  0.00  0.00      PROA   
ATOM    163  C   LEU P  11      90.500  90.185 -62.988  0.00  0.00      PROA   
ATOM    164  O   LEU P  11      89.354  90.129 -62.542  0.00  0.00      PROA   
ATOM    165  N   SER P  12      91.598  90.070 -62.211  0.00  0.00      PROA   
ATOM    166  HN  SER P  12      92.512  90.068 -62.609  0.00  0.00      PROA   
ATOM    167  CA  SER P  12      91.562  90.073 -60.775  0.00  0.00      PROA   
ATOM    168  HA  SER P  12      90.649  90.537 -60.433  0.00  0.00      PROA   
ATOM    169  CB  SER P  12      91.736  88.681 -60.125  0.00  0.00      PROA   
ATOM    170  HB1 SER P  12      91.724  88.767 -59.017  0.00  0.00      PROA   
ATOM    171  HB2 SER P  12      92.695  88.218 -60.440  0.00  0.00      PROA   
ATOM    172  OG  SER P  12      90.682  87.812 -60.516  0.00  0.00      PROA   
ATOM    173  HG1 SER P  12      89.886  88.162 -60.110  0.00  0.00      PROA   
ATOM    174  C   SER P  12      92.719  90.944 -60.396  0.00  0.00      PROA   
ATOM    175  O   SER P  12      93.843  90.727 -60.848  0.00  0.00      PROA   
ATOM    176  N   ALA P  13      92.453  91.977 -59.570  0.00  0.00      PROA   
ATOM    177  HN  ALA P  13      91.538  92.140 -59.211  0.00  0.00      PROA   
ATOM    178  CA  ALA P  13      93.457  92.926 -59.174  0.00  0.00      PROA   
ATOM    179  HA  ALA P  13      94.382  92.405 -58.975  0.00  0.00      PROA   
ATOM    180  CB  ALA P  13      93.677  94.052 -60.206  0.00  0.00      PROA   
ATOM    181  HB1 ALA P  13      92.731  94.601 -60.402  0.00  0.00      PROA   
ATOM    182  HB2 ALA P  13      94.027  93.619 -61.167  0.00  0.00      PROA   
ATOM    183  HB3 ALA P  13      94.445  94.773 -59.854  0.00  0.00      PROA   
ATOM    184  C   ALA P  13      92.965  93.526 -57.897  0.00  0.00      PROA   
ATOM    185  O   ALA P  13      91.773  93.483 -57.603  0.00  0.00      PROA   
ATOM    186  N   SER P  14      93.895  94.083 -57.089  0.00  0.00      PROA   
ATOM    187  HN  SER P  14      94.856  94.114 -57.353  0.00  0.00      PROA   
ATOM    188  CA  SER P  14      93.594  94.637 -55.790  0.00  0.00      PROA   
ATOM    189  HA  SER P  14      92.747  94.112 -55.373  0.00  0.00      PROA   
ATOM    190  CB  SER P  14      94.781  94.531 -54.804  0.00  0.00      PROA   
ATOM    191  HB1 SER P  14      94.504  94.928 -53.804  0.00  0.00      PROA   
ATOM    192  HB2 SER P  14      95.658  95.097 -55.185  0.00  0.00      PROA   
ATOM    193  OG  SER P  14      95.166  93.173 -54.637  0.00  0.00      PROA   
ATOM    194  HG1 SER P  14      95.509  92.890 -55.488  0.00  0.00      PROA   
ATOM    195  C   SER P  14      93.212  96.081 -55.935  0.00  0.00      PROA   
ATOM    196  O   SER P  14      93.388  96.684 -56.991  0.00  0.00      PROA   
ATOM    197  N   VAL P  15      92.661  96.661 -54.840  0.00  0.00      PROA   
ATOM    198  HN  VAL P  15      92.494  96.119 -54.020  0.00  0.00      PROA   
ATOM    199  CA  VAL P  15      92.340  98.064 -54.696  0.00  0.00      PROA   
ATOM    200  HA  VAL P  15      91.681  98.332 -55.508  0.00  0.00      PROA   
ATOM    201  CB  VAL P  15      91.623  98.323 -53.367  0.00  0.00      PROA   
ATOM    202  HB  VAL P  15      92.212  97.862 -52.545  0.00  0.00      PROA   
ATOM    203  CG1 VAL P  15      91.459  99.825 -53.036  0.00  0.00      PROA   
ATOM    204 HG11 VAL P  15      90.861 100.336 -53.820  0.00  0.00      PROA   
ATOM    205 HG12 VAL P  15      92.442 100.334 -52.937  0.00  0.00      PROA   
ATOM    206 HG13 VAL P  15      90.921  99.936 -52.071  0.00  0.00      PROA   
ATOM    207  CG2 VAL P  15      90.248  97.626 -53.424  0.00  0.00      PROA   
ATOM    208 HG21 VAL P  15      90.354  96.530 -53.572  0.00  0.00      PROA   
ATOM    209 HG22 VAL P  15      89.642  98.039 -54.259  0.00  0.00      PROA   
ATOM    210 HG23 VAL P  15      89.695  97.793 -52.475  0.00  0.00      PROA   
ATOM    211  C   VAL P  15      93.608  98.879 -54.819  0.00  0.00      PROA   
ATOM    212  O   VAL P  15      94.624  98.554 -54.205  0.00  0.00      PROA   
ATOM    213  N   GLY P  16      93.566  99.953 -55.646  0.00  0.00      PROA   
ATOM    214  HN  GLY P  16      92.730 100.193 -56.134  0.00  0.00      PROA   
ATOM    215  CA  GLY P  16      94.691 100.821 -55.895  0.00  0.00      PROA   
ATOM    216  HA1 GLY P  16      95.242 100.962 -54.977  0.00  0.00      PROA   
ATOM    217  HA2 GLY P  16      94.285 101.741 -56.290  0.00  0.00      PROA   
ATOM    218  C   GLY P  16      95.605 100.235 -56.934  0.00  0.00      PROA   
ATOM    219  O   GLY P  16      96.820 100.412 -56.859  0.00  0.00      PROA   
ATOM    220  N   ASP P  17      95.032  99.511 -57.924  0.00  0.00      PROA   
ATOM    221  HN  ASP P  17      94.044  99.384 -57.966  0.00  0.00      PROA   
ATOM    222  CA  ASP P  17      95.782  98.870 -58.977  0.00  0.00      PROA   
ATOM    223  HA  ASP P  17      96.737  99.365 -59.075  0.00  0.00      PROA   
ATOM    224  CB  ASP P  17      95.950  97.341 -58.725  0.00  0.00      PROA   
ATOM    225  HB1 ASP P  17      95.012  96.802 -58.981  0.00  0.00      PROA   
ATOM    226  HB2 ASP P  17      96.136  97.189 -57.640  0.00  0.00      PROA   
ATOM    227  CG  ASP P  17      97.125  96.708 -59.478  0.00  0.00      PROA   
ATOM    228  OD1 ASP P  17      97.995  97.455 -59.998  0.00  0.00      PROA   
ATOM    229  OD2 ASP P  17      97.197  95.449 -59.480  0.00  0.00      PROA   
ATOM    230  C   ASP P  17      94.979  99.125 -60.226  0.00  0.00      PROA   
ATOM    231  O   ASP P  17      93.823  99.535 -60.147  0.00  0.00      PROA   
ATOM    232  N   ARG P  18      95.581  98.930 -61.425  0.00  0.00      PROA   
ATOM    233  HN  ARG P  18      96.518  98.597 -61.495  0.00  0.00      PROA   
ATOM    234  CA  ARG P  18      94.916  99.214 -62.678  0.00  0.00      PROA   
ATOM    235  HA  ARG P  18      94.298 100.086 -62.525  0.00  0.00      PROA   
ATOM    236  CB  ARG P  18      95.870  99.550 -63.860  0.00  0.00      PROA   
ATOM    237  HB1 ARG P  18      96.595 100.314 -63.507  0.00  0.00      PROA   
ATOM    238  HB2 ARG P  18      95.254 100.034 -64.647  0.00  0.00      PROA   
ATOM    239  CG  ARG P  18      96.656  98.411 -64.554  0.00  0.00      PROA   
ATOM    240  HG1 ARG P  18      97.145  98.885 -65.432  0.00  0.00      PROA   
ATOM    241  HG2 ARG P  18      95.960  97.650 -64.966  0.00  0.00      PROA   
ATOM    242  CD  ARG P  18      97.793  97.754 -63.745  0.00  0.00      PROA   
ATOM    243  HD1 ARG P  18      98.268  98.500 -63.073  0.00  0.00      PROA   
ATOM    244  HD2 ARG P  18      98.572  97.355 -64.429  0.00  0.00      PROA   
ATOM    245  NE  ARG P  18      97.284  96.626 -62.899  0.00  0.00      PROA   
ATOM    246  HE  ARG P  18      97.139  96.801 -61.925  0.00  0.00      PROA   
ATOM    247  CZ  ARG P  18      97.018  95.380 -63.373  0.00  0.00      PROA   
ATOM    248  NH1 ARG P  18      97.188  95.059 -64.678  0.00  0.00      PROA   
ATOM    249 HH11 ARG P  18      97.519  95.748 -65.322  0.00  0.00      PROA   
ATOM    250 HH12 ARG P  18      96.983  94.133 -64.995  0.00  0.00      PROA   
ATOM    251  NH2 ARG P  18      96.566  94.434 -62.514  0.00  0.00      PROA   
ATOM    252 HH21 ARG P  18      96.438  94.658 -61.548  0.00  0.00      PROA   
ATOM    253 HH22 ARG P  18      96.364  93.512 -62.846  0.00  0.00      PROA   
ATOM    254  C   ARG P  18      94.026  98.060 -63.057  0.00  0.00      PROA   
ATOM    255  O   ARG P  18      94.271  96.912 -62.691  0.00  0.00      PROA   
ATOM    256  N   VAL P  19      92.948  98.370 -63.809  0.00  0.00      PROA   
ATOM    257  HN  VAL P  19      92.735  99.318 -64.030  0.00  0.00      PROA   
ATOM    258  CA  VAL P  19      92.118  97.396 -64.472  0.00  0.00      PROA   
ATOM    259  HA  VAL P  19      92.672  96.479 -64.607  0.00  0.00      PROA   
ATOM    260  CB  VAL P  19      90.797  97.101 -63.758  0.00  0.00      PROA   
ATOM    261  HB  VAL P  19      90.375  98.048 -63.360  0.00  0.00      PROA   
ATOM    262  CG1 VAL P  19      89.741  96.473 -64.696  0.00  0.00      PROA   
ATOM    263 HG11 VAL P  19      90.149  95.565 -65.190  0.00  0.00      PROA   
ATOM    264 HG12 VAL P  19      89.410  97.193 -65.474  0.00  0.00      PROA   
ATOM    265 HG13 VAL P  19      88.847  96.181 -64.105  0.00  0.00      PROA   
ATOM    266  CG2 VAL P  19      91.094  96.162 -62.571  0.00  0.00      PROA   
ATOM    267 HG21 VAL P  19      91.768  96.657 -61.840  0.00  0.00      PROA   
ATOM    268 HG22 VAL P  19      91.576  95.226 -62.926  0.00  0.00      PROA   
ATOM    269 HG23 VAL P  19      90.151  95.893 -62.049  0.00  0.00      PROA   
ATOM    270  C   VAL P  19      91.906  98.003 -65.825  0.00  0.00      PROA   
ATOM    271  O   VAL P  19      91.454  99.141 -65.934  0.00  0.00      PROA   
ATOM    272  N   THR P  20      92.262  97.249 -66.890  0.00  0.00      PROA   
ATOM    273  HN  THR P  20      92.620  96.326 -66.775  0.00  0.00      PROA   
ATOM    274  CA  THR P  20      92.184  97.714 -68.253  0.00  0.00      PROA   
ATOM    275  HA  THR P  20      91.668  98.662 -68.291  0.00  0.00      PROA   
ATOM    276  CB  THR P  20      93.545  97.852 -68.920  0.00  0.00      PROA   
ATOM    277  HB  THR P  20      94.044  96.864 -69.005  0.00  0.00      PROA   
ATOM    278  OG1 THR P  20      94.393  98.673 -68.125  0.00  0.00      PROA   
ATOM    279  HG1 THR P  20      93.878  99.453 -67.908  0.00  0.00      PROA   
ATOM    280  CG2 THR P  20      93.405  98.472 -70.327  0.00  0.00      PROA   
ATOM    281 HG21 THR P  20      92.900  99.460 -70.267  0.00  0.00      PROA   
ATOM    282 HG22 THR P  20      92.810  97.811 -70.994  0.00  0.00      PROA   
ATOM    283 HG23 THR P  20      94.405  98.614 -70.790  0.00  0.00      PROA   
ATOM    284  C   THR P  20      91.351  96.686 -68.959  0.00  0.00      PROA   
ATOM    285  O   THR P  20      91.634  95.490 -68.893  0.00  0.00      PROA   
ATOM    286  N   ILE P  21      90.275  97.151 -69.632  0.00  0.00      PROA   
ATOM    287  HN  ILE P  21      90.075  98.127 -69.669  0.00  0.00      PROA   
ATOM    288  CA  ILE P  21      89.326  96.307 -70.307  0.00  0.00      PROA   
ATOM    289  HA  ILE P  21      89.682  95.288 -70.336  0.00  0.00      PROA   
ATOM    290  CB  ILE P  21      87.930  96.356 -69.687  0.00  0.00      PROA   
ATOM    291  HB  ILE P  21      87.517  97.385 -69.751  0.00  0.00      PROA   
ATOM    292  CG2 ILE P  21      87.006  95.409 -70.483  0.00  0.00      PROA   
ATOM    293 HG21 ILE P  21      87.427  94.381 -70.472  0.00  0.00      PROA   
ATOM    294 HG22 ILE P  21      86.906  95.726 -71.543  0.00  0.00      PROA   
ATOM    295 HG23 ILE P  21      85.984  95.391 -70.047  0.00  0.00      PROA   
ATOM    296  CG1 ILE P  21      88.000  96.000 -68.178  0.00  0.00      PROA   
ATOM    297 HG11 ILE P  21      88.678  96.714 -67.663  0.00  0.00      PROA   
ATOM    298 HG12 ILE P  21      88.431  94.982 -68.065  0.00  0.00      PROA   
ATOM    299  CD  ILE P  21      86.650  96.062 -67.461  0.00  0.00      PROA   
ATOM    300  HD1 ILE P  21      85.979  95.246 -67.804  0.00  0.00      PROA   
ATOM    301  HD2 ILE P  21      86.155  97.039 -67.649  0.00  0.00      PROA   
ATOM    302  HD3 ILE P  21      86.797  95.952 -66.365  0.00  0.00      PROA   
ATOM    303  C   ILE P  21      89.271  96.847 -71.701  0.00  0.00      PROA   
ATOM    304  O   ILE P  21      88.881  97.993 -71.903  0.00  0.00      PROA   
ATOM    305  N   THR P  22      89.657  96.020 -72.698  0.00  0.00      PROA   
ATOM    306  HN  THR P  22      89.966  95.090 -72.510  0.00  0.00      PROA   
ATOM    307  CA  THR P  22      89.649  96.396 -74.092  0.00  0.00      PROA   
ATOM    308  HA  THR P  22      89.575  97.471 -74.169  0.00  0.00      PROA   
ATOM    309  CB  THR P  22      90.907  95.976 -74.853  0.00  0.00      PROA   
ATOM    310  HB  THR P  22      90.821  96.259 -75.924  0.00  0.00      PROA   
ATOM    311  OG1 THR P  22      91.139  94.572 -74.793  0.00  0.00      PROA   
ATOM    312  HG1 THR P  22      91.034  94.326 -73.871  0.00  0.00      PROA   
ATOM    313  CG2 THR P  22      92.126  96.722 -74.270  0.00  0.00      PROA   
ATOM    314 HG21 THR P  22      92.283  96.462 -73.201  0.00  0.00      PROA   
ATOM    315 HG22 THR P  22      91.976  97.819 -74.349  0.00  0.00      PROA   
ATOM    316 HG23 THR P  22      93.047  96.457 -74.833  0.00  0.00      PROA   
ATOM    317  C   THR P  22      88.408  95.808 -74.718  0.00  0.00      PROA   
ATOM    318  O   THR P  22      87.779  94.904 -74.169  0.00  0.00      PROA   
ATOM    319  N   CYS P  23      88.035  96.341 -75.898  0.00  0.00      PROA   
ATOM    320  HN  CYS P  23      88.536  97.101 -76.305  0.00  0.00      PROA   
ATOM    321  CA  CYS P  23      86.961  95.819 -76.694  0.00  0.00      PROA   
ATOM    322  HA  CYS P  23      87.014  94.741 -76.651  0.00  0.00      PROA   
ATOM    323  CB  CYS P  23      85.532  96.276 -76.272  0.00  0.00      PROA   
ATOM    324  HB1 CYS P  23      85.409  96.067 -75.188  0.00  0.00      PROA   
ATOM    325  HB2 CYS P  23      84.809  95.628 -76.812  0.00  0.00      PROA   
ATOM    326  SG  CYS P  23      85.088  98.016 -76.596  0.00  0.00      PROA   
ATOM    327  C   CYS P  23      87.269  96.234 -78.102  0.00  0.00      PROA   
ATOM    328  O   CYS P  23      88.176  97.033 -78.336  0.00  0.00      PROA   
ATOM    329  N   LYS P  24      86.527  95.676 -79.082  0.00  0.00      PROA   
ATOM    330  HN  LYS P  24      85.796  95.025 -78.894  0.00  0.00      PROA   
ATOM    331  CA  LYS P  24      86.765  95.983 -80.464  0.00  0.00      PROA   
ATOM    332  HA  LYS P  24      86.946  97.044 -80.546  0.00  0.00      PROA   
ATOM    333  CB  LYS P  24      87.948  95.201 -81.095  0.00  0.00      PROA   
ATOM    334  HB1 LYS P  24      88.869  95.458 -80.529  0.00  0.00      PROA   
ATOM    335  HB2 LYS P  24      88.091  95.561 -82.136  0.00  0.00      PROA   
ATOM    336  CG  LYS P  24      87.795  93.668 -81.084  0.00  0.00      PROA   
ATOM    337  HG1 LYS P  24      86.880  93.373 -81.641  0.00  0.00      PROA   
ATOM    338  HG2 LYS P  24      87.667  93.339 -80.031  0.00  0.00      PROA   
ATOM    339  CD  LYS P  24      88.983  92.884 -81.681  0.00  0.00      PROA   
ATOM    340  HD1 LYS P  24      88.798  91.811 -81.461  0.00  0.00      PROA   
ATOM    341  HD2 LYS P  24      89.922  93.169 -81.160  0.00  0.00      PROA   
ATOM    342  CE  LYS P  24      89.160  93.006 -83.208  0.00  0.00      PROA   
ATOM    343  HE1 LYS P  24      88.178  92.918 -83.722  0.00  0.00      PROA   
ATOM    344  HE2 LYS P  24      89.830  92.198 -83.570  0.00  0.00      PROA   
ATOM    345  NZ  LYS P  24      89.777  94.291 -83.621  0.00  0.00      PROA   
ATOM    346  HZ1 LYS P  24      90.716  94.381 -83.183  0.00  0.00      PROA   
ATOM    347  HZ2 LYS P  24      89.174  95.079 -83.310  0.00  0.00      PROA   
ATOM    348  HZ3 LYS P  24      89.872  94.314 -84.656  0.00  0.00      PROA   
ATOM    349  C   LYS P  24      85.518  95.676 -81.234  0.00  0.00      PROA   
ATOM    350  O   LYS P  24      84.602  95.019 -80.739  0.00  0.00      PROA   
ATOM    351  N   ALA P  25      85.489  96.172 -82.489  0.00  0.00      PROA   
ATOM    352  HN  ALA P  25      86.260  96.700 -82.838  0.00  0.00      PROA   
ATOM    353  CA  ALA P  25      84.416  96.004 -83.429  0.00  0.00      PROA   
ATOM    354  HA  ALA P  25      83.710  95.268 -83.073  0.00  0.00      PROA   
ATOM    355  CB  ALA P  25      83.712  97.336 -83.749  0.00  0.00      PROA   
ATOM    356  HB1 ALA P  25      84.448  98.102 -84.075  0.00  0.00      PROA   
ATOM    357  HB2 ALA P  25      83.200  97.721 -82.842  0.00  0.00      PROA   
ATOM    358  HB3 ALA P  25      82.953  97.210 -84.551  0.00  0.00      PROA   
ATOM    359  C   ALA P  25      85.064  95.503 -84.686  0.00  0.00      PROA   
ATOM    360  O   ALA P  25      86.275  95.637 -84.864  0.00  0.00      PROA   
ATOM    361  N   SER P  26      84.255  94.896 -85.589  0.00  0.00      PROA   
ATOM    362  HN  SER P  26      83.277  94.797 -85.424  0.00  0.00      PROA   
ATOM    363  CA  SER P  26      84.731  94.341 -86.839  0.00  0.00      PROA   
ATOM    364  HA  SER P  26      85.800  94.199 -86.779  0.00  0.00      PROA   
ATOM    365  CB  SER P  26      84.104  92.956 -87.156  0.00  0.00      PROA   
ATOM    366  HB1 SER P  26      84.380  92.252 -86.342  0.00  0.00      PROA   
ATOM    367  HB2 SER P  26      84.502  92.549 -88.110  0.00  0.00      PROA   
ATOM    368  OG  SER P  26      82.685  93.001 -87.228  0.00  0.00      PROA   
ATOM    369  HG1 SER P  26      82.477  93.526 -88.005  0.00  0.00      PROA   
ATOM    370  C   SER P  26      84.464  95.316 -87.966  0.00  0.00      PROA   
ATOM    371  O   SER P  26      84.687  94.998 -89.133  0.00  0.00      PROA   
ATOM    372  N   GLN P  27      84.014  96.544 -87.622  0.00  0.00      PROA   
ATOM    373  HN  GLN P  27      83.819  96.768 -86.671  0.00  0.00      PROA   
ATOM    374  CA  GLN P  27      83.868  97.639 -88.545  0.00  0.00      PROA   
ATOM    375  HA  GLN P  27      84.462  97.452 -89.427  0.00  0.00      PROA   
ATOM    376  CB  GLN P  27      82.407  97.967 -88.958  0.00  0.00      PROA   
ATOM    377  HB1 GLN P  27      82.003  97.091 -89.510  0.00  0.00      PROA   
ATOM    378  HB2 GLN P  27      82.430  98.815 -89.674  0.00  0.00      PROA   
ATOM    379  CG  GLN P  27      81.456  98.303 -87.791  0.00  0.00      PROA   
ATOM    380  HG1 GLN P  27      81.919  99.023 -87.082  0.00  0.00      PROA   
ATOM    381  HG2 GLN P  27      81.233  97.372 -87.228  0.00  0.00      PROA   
ATOM    382  CD  GLN P  27      80.148  98.896 -88.338  0.00  0.00      PROA   
ATOM    383  OE1 GLN P  27      79.241  98.163 -88.748  0.00  0.00      PROA   
ATOM    384  NE2 GLN P  27      80.065 100.262 -88.348  0.00  0.00      PROA   
ATOM    385 HE21 GLN P  27      79.240 100.710 -88.691  0.00  0.00      PROA   
ATOM    386 HE22 GLN P  27      80.829 100.812 -88.009  0.00  0.00      PROA   
ATOM    387  C   GLN P  27      84.451  98.822 -87.836  0.00  0.00      PROA   
ATOM    388  O   GLN P  27      84.720  98.773 -86.636  0.00  0.00      PROA   
ATOM    389  N   ASN P  28      84.674  99.923 -88.594  0.00  0.00      PROA   
ATOM    390  HN  ASN P  28      84.479  99.913 -89.572  0.00  0.00      PROA   
ATOM    391  CA  ASN P  28      85.123 101.196 -88.082  0.00  0.00      PROA   
ATOM    392  HA  ASN P  28      86.047 101.008 -87.556  0.00  0.00      PROA   
ATOM    393  CB  ASN P  28      85.407 102.208 -89.233  0.00  0.00      PROA   
ATOM    394  HB1 ASN P  28      84.466 102.402 -89.791  0.00  0.00      PROA   
ATOM    395  HB2 ASN P  28      86.129 101.744 -89.939  0.00  0.00      PROA   
ATOM    396  CG  ASN P  28      85.988 103.559 -88.771  0.00  0.00      PROA   
ATOM    397  OD1 ASN P  28      85.467 104.617 -89.143  0.00  0.00      PROA   
ATOM    398  ND2 ASN P  28      87.067 103.505 -87.931  0.00  0.00      PROA   
ATOM    399 HD21 ASN P  28      87.442 102.621 -87.656  0.00  0.00      PROA   
ATOM    400 HD22 ASN P  28      87.477 104.351 -87.591  0.00  0.00      PROA   
ATOM    401  C   ASN P  28      84.118 101.748 -87.094  0.00  0.00      PROA   
ATOM    402  O   ASN P  28      82.909 101.596 -87.265  0.00  0.00      PROA   
ATOM    403  N   VAL P  29      84.630 102.383 -86.022  0.00  0.00      PROA   
ATOM    404  HN  VAL P  29      85.616 102.468 -85.900  0.00  0.00      PROA   
ATOM    405  CA  VAL P  29      83.841 103.019 -85.004  0.00  0.00      PROA   
ATOM    406  HA  VAL P  29      82.878 103.277 -85.419  0.00  0.00      PROA   
ATOM    407  CB  VAL P  29      83.606 102.161 -83.759  0.00  0.00      PROA   
ATOM    408  HB  VAL P  29      82.822 101.416 -84.012  0.00  0.00      PROA   
ATOM    409  CG1 VAL P  29      84.869 101.358 -83.376  0.00  0.00      PROA   
ATOM    410 HG11 VAL P  29      85.740 102.034 -83.239  0.00  0.00      PROA   
ATOM    411 HG12 VAL P  29      85.120 100.610 -84.158  0.00  0.00      PROA   
ATOM    412 HG13 VAL P  29      84.695 100.809 -82.426  0.00  0.00      PROA   
ATOM    413  CG2 VAL P  29      83.065 103.017 -82.594  0.00  0.00      PROA   
ATOM    414 HG21 VAL P  29      82.158 103.574 -82.912  0.00  0.00      PROA   
ATOM    415 HG22 VAL P  29      83.828 103.740 -82.234  0.00  0.00      PROA   
ATOM    416 HG23 VAL P  29      82.791 102.357 -81.743  0.00  0.00      PROA   
ATOM    417  C   VAL P  29      84.563 104.311 -84.746  0.00  0.00      PROA   
ATOM    418  O   VAL P  29      85.782 104.338 -84.585  0.00  0.00      PROA   
ATOM    419  N   ARG P  30      83.804 105.431 -84.779  0.00  0.00      PROA   
ATOM    420  HN  ARG P  30      82.812 105.374 -84.853  0.00  0.00      PROA   
ATOM    421  CA  ARG P  30      84.345 106.763 -84.895  0.00  0.00      PROA   
ATOM    422  HA  ARG P  30      85.397 106.707 -85.135  0.00  0.00      PROA   
ATOM    423  CB  ARG P  30      83.643 107.562 -86.019  0.00  0.00      PROA   
ATOM    424  HB1 ARG P  30      84.026 108.605 -86.050  0.00  0.00      PROA   
ATOM    425  HB2 ARG P  30      82.551 107.594 -85.821  0.00  0.00      PROA   
ATOM    426  CG  ARG P  30      83.867 106.941 -87.408  0.00  0.00      PROA   
ATOM    427  HG1 ARG P  30      83.569 105.871 -87.379  0.00  0.00      PROA   
ATOM    428  HG2 ARG P  30      84.953 106.984 -87.639  0.00  0.00      PROA   
ATOM    429  CD  ARG P  30      83.068 107.645 -88.512  0.00  0.00      PROA   
ATOM    430  HD1 ARG P  30      83.370 108.710 -88.599  0.00  0.00      PROA   
ATOM    431  HD2 ARG P  30      81.981 107.573 -88.297  0.00  0.00      PROA   
ATOM    432  NE  ARG P  30      83.355 106.959 -89.812  0.00  0.00      PROA   
ATOM    433  HE  ARG P  30      84.087 106.278 -89.837  0.00  0.00      PROA   
ATOM    434  CZ  ARG P  30      82.655 107.204 -90.950  0.00  0.00      PROA   
ATOM    435  NH1 ARG P  30      81.649 108.110 -90.981  0.00  0.00      PROA   
ATOM    436 HH11 ARG P  30      81.410 108.616 -90.153  0.00  0.00      PROA   
ATOM    437 HH12 ARG P  30      81.148 108.272 -91.831  0.00  0.00      PROA   
ATOM    438  NH2 ARG P  30      82.973 106.520 -92.076  0.00  0.00      PROA   
ATOM    439 HH21 ARG P  30      83.713 105.848 -92.059  0.00  0.00      PROA   
ATOM    440 HH22 ARG P  30      82.467 106.687 -92.923  0.00  0.00      PROA   
ATOM    441  C   ARG P  30      84.212 107.488 -83.588  0.00  0.00      PROA   
ATOM    442  O   ARG P  30      83.518 108.500 -83.502  0.00  0.00      PROA   
ATOM    443  N   THR P  31      84.913 106.973 -82.545  0.00  0.00      PROA   
ATOM    444  HN  THR P  31      85.429 106.131 -82.679  0.00  0.00      PROA   
ATOM    445  CA  THR P  31      85.074 107.539 -81.218  0.00  0.00      PROA   
ATOM    446  HA  THR P  31      85.422 106.693 -80.644  0.00  0.00      PROA   
ATOM    447  CB  THR P  31      86.208 108.574 -81.116  0.00  0.00      PROA   
ATOM    448  HB  THR P  31      87.123 108.111 -81.542  0.00  0.00      PROA   
ATOM    449  OG1 THR P  31      86.522 108.897 -79.766  0.00  0.00      PROA   
ATOM    450  HG1 THR P  31      85.687 109.121 -79.347  0.00  0.00      PROA   
ATOM    451  CG2 THR P  31      85.941 109.875 -81.909  0.00  0.00      PROA   
ATOM    452 HG21 THR P  31      85.024 110.387 -81.546  0.00  0.00      PROA   
ATOM    453 HG22 THR P  31      85.827 109.663 -82.993  0.00  0.00      PROA   
ATOM    454 HG23 THR P  31      86.797 110.574 -81.793  0.00  0.00      PROA   
ATOM    455  C   THR P  31      83.764 107.912 -80.551  0.00  0.00      PROA   
ATOM    456  O   THR P  31      83.604 108.990 -79.982  0.00  0.00      PROA   
ATOM    457  N   VAL P  32      82.793 106.974 -80.616  0.00  0.00      PROA   
ATOM    458  HN  VAL P  32      82.950 106.111 -81.089  0.00  0.00      PROA   
ATOM    459  CA  VAL P  32      81.480 107.114 -80.036  0.00  0.00      PROA   
ATOM    460  HA  VAL P  32      81.421 108.041 -79.486  0.00  0.00      PROA   
ATOM    461  CB  VAL P  32      80.363 107.108 -81.083  0.00  0.00      PROA   
ATOM    462  HB  VAL P  32      79.375 106.996 -80.588  0.00  0.00      PROA   
ATOM    463  CG1 VAL P  32      80.332 108.478 -81.794  0.00  0.00      PROA   
ATOM    464 HG11 VAL P  32      81.298 108.682 -82.304  0.00  0.00      PROA   
ATOM    465 HG12 VAL P  32      80.138 109.289 -81.060  0.00  0.00      PROA   
ATOM    466 HG13 VAL P  32      79.522 108.496 -82.554  0.00  0.00      PROA   
ATOM    467  CG2 VAL P  32      80.533 105.946 -82.084  0.00  0.00      PROA   
ATOM    468 HG21 VAL P  32      80.547 104.969 -81.555  0.00  0.00      PROA   
ATOM    469 HG22 VAL P  32      81.470 106.049 -82.672  0.00  0.00      PROA   
ATOM    470 HG23 VAL P  32      79.681 105.937 -82.797  0.00  0.00      PROA   
ATOM    471  C   VAL P  32      81.288 106.010 -79.025  0.00  0.00      PROA   
ATOM    472  O   VAL P  32      80.171 105.778 -78.563  0.00  0.00      PROA   
ATOM    473  N   VAL P  33      82.388 105.310 -78.639  0.00  0.00      PROA   
ATOM    474  HN  VAL P  33      83.288 105.518 -79.015  0.00  0.00      PROA   
ATOM    475  CA  VAL P  33      82.355 104.214 -77.696  0.00  0.00      PROA   
ATOM    476  HA  VAL P  33      81.544 103.569 -78.002  0.00  0.00      PROA   
ATOM    477  CB  VAL P  33      83.628 103.368 -77.691  0.00  0.00      PROA   
ATOM    478  HB  VAL P  33      84.510 104.009 -77.481  0.00  0.00      PROA   
ATOM    479  CG1 VAL P  33      83.575 102.249 -76.622  0.00  0.00      PROA   
ATOM    480 HG11 VAL P  33      82.682 101.606 -76.776  0.00  0.00      PROA   
ATOM    481 HG12 VAL P  33      83.545 102.668 -75.593  0.00  0.00      PROA   
ATOM    482 HG13 VAL P  33      84.478 101.607 -76.698  0.00  0.00      PROA   
ATOM    483  CG2 VAL P  33      83.787 102.757 -79.095  0.00  0.00      PROA   
ATOM    484 HG21 VAL P  33      84.001 103.544 -79.850  0.00  0.00      PROA   
ATOM    485 HG22 VAL P  33      82.862 102.214 -79.387  0.00  0.00      PROA   
ATOM    486 HG23 VAL P  33      84.622 102.025 -79.103  0.00  0.00      PROA   
ATOM    487  C   VAL P  33      82.047 104.717 -76.309  0.00  0.00      PROA   
ATOM    488  O   VAL P  33      82.767 105.541 -75.751  0.00  0.00      PROA   
ATOM    489  N   ALA P  34      80.944 104.190 -75.740  0.00  0.00      PROA   
ATOM    490  HN  ALA P  34      80.381 103.545 -76.250  0.00  0.00      PROA   
ATOM    491  CA  ALA P  34      80.508 104.406 -74.391  0.00  0.00      PROA   
ATOM    492  HA  ALA P  34      81.080 105.202 -73.938  0.00  0.00      PROA   
ATOM    493  CB  ALA P  34      79.000 104.715 -74.322  0.00  0.00      PROA   
ATOM    494  HB1 ALA P  34      78.411 103.906 -74.804  0.00  0.00      PROA   
ATOM    495  HB2 ALA P  34      78.788 105.663 -74.862  0.00  0.00      PROA   
ATOM    496  HB3 ALA P  34      78.657 104.831 -73.272  0.00  0.00      PROA   
ATOM    497  C   ALA P  34      80.785 103.125 -73.660  0.00  0.00      PROA   
ATOM    498  O   ALA P  34      81.014 102.087 -74.277  0.00  0.00      PROA   
ATOM    499  N   TRP P  35      80.800 103.178 -72.312  0.00  0.00      PROA   
ATOM    500  HN  TRP P  35      80.640 104.031 -71.821  0.00  0.00      PROA   
ATOM    501  CA  TRP P  35      80.993 102.011 -71.489  0.00  0.00      PROA   
ATOM    502  HA  TRP P  35      80.824 101.119 -72.075  0.00  0.00      PROA   
ATOM    503  CB  TRP P  35      82.390 101.920 -70.826  0.00  0.00      PROA   
ATOM    504  HB1 TRP P  35      82.372 101.149 -70.027  0.00  0.00      PROA   
ATOM    505  HB2 TRP P  35      82.631 102.890 -70.342  0.00  0.00      PROA   
ATOM    506  CG  TRP P  35      83.487 101.558 -71.781  0.00  0.00      PROA   
ATOM    507  CD1 TRP P  35      84.123 102.384 -72.670  0.00  0.00      PROA   
ATOM    508  HD1 TRP P  35      83.880 103.424 -72.826  0.00  0.00      PROA   
ATOM    509  NE1 TRP P  35      85.071 101.683 -73.362  0.00  0.00      PROA   
ATOM    510  HE1 TRP P  35      85.649 102.053 -74.057  0.00  0.00      PROA   
ATOM    511  CE2 TRP P  35      85.082 100.388 -72.938  0.00  0.00      PROA   
ATOM    512  CD2 TRP P  35      84.091 100.264 -71.936  0.00  0.00      PROA   
ATOM    513  CE3 TRP P  35      83.901  99.033 -71.311  0.00  0.00      PROA   
ATOM    514  HE3 TRP P  35      83.162  98.903 -70.535  0.00  0.00      PROA   
ATOM    515  CZ3 TRP P  35      84.697  97.952 -71.693  0.00  0.00      PROA   
ATOM    516  HZ3 TRP P  35      84.553  96.996 -71.212  0.00  0.00      PROA   
ATOM    517  CZ2 TRP P  35      85.866  99.310 -73.328  0.00  0.00      PROA   
ATOM    518  HZ2 TRP P  35      86.612  99.396 -74.105  0.00  0.00      PROA   
ATOM    519  CH2 TRP P  35      85.659  98.088 -72.690  0.00  0.00      PROA   
ATOM    520  HH2 TRP P  35      86.251  97.235 -72.987  0.00  0.00      PROA   
ATOM    521  C   TRP P  35      79.928 102.042 -70.443  0.00  0.00      PROA   
ATOM    522  O   TRP P  35      79.417 103.102 -70.084  0.00  0.00      PROA   
ATOM    523  N   TYR P  36      79.544 100.835 -69.974  0.00  0.00      PROA   
ATOM    524  HN  TYR P  36      79.997 100.002 -70.280  0.00  0.00      PROA   
ATOM    525  CA  TYR P  36      78.440 100.625 -69.078  0.00  0.00      PROA   
ATOM    526  HA  TYR P  36      78.279 101.526 -68.505  0.00  0.00      PROA   
ATOM    527  CB  TYR P  36      77.121 100.187 -69.779  0.00  0.00      PROA   
ATOM    528  HB1 TYR P  36      76.386  99.810 -69.036  0.00  0.00      PROA   
ATOM    529  HB2 TYR P  36      77.326  99.372 -70.505  0.00  0.00      PROA   
ATOM    530  CG  TYR P  36      76.476 101.336 -70.521  0.00  0.00      PROA   
ATOM    531  CD1 TYR P  36      75.335 101.960 -69.986  0.00  0.00      PROA   
ATOM    532  HD1 TYR P  36      74.953 101.639 -69.028  0.00  0.00      PROA   
ATOM    533  CE1 TYR P  36      74.685 102.990 -70.673  0.00  0.00      PROA   
ATOM    534  HE1 TYR P  36      73.808 103.448 -70.241  0.00  0.00      PROA   
ATOM    535  CZ  TYR P  36      75.177 103.424 -71.910  0.00  0.00      PROA   
ATOM    536  OH  TYR P  36      74.535 104.478 -72.597  0.00  0.00      PROA   
ATOM    537  HH  TYR P  36      73.791 104.769 -72.064  0.00  0.00      PROA   
ATOM    538  CD2 TYR P  36      76.942 101.767 -71.778  0.00  0.00      PROA   
ATOM    539  HD2 TYR P  36      77.812 101.303 -72.219  0.00  0.00      PROA   
ATOM    540  CE2 TYR P  36      76.307 102.809 -72.463  0.00  0.00      PROA   
ATOM    541  HE2 TYR P  36      76.688 103.127 -73.422  0.00  0.00      PROA   
ATOM    542  C   TYR P  36      78.859  99.548 -68.121  0.00  0.00      PROA   
ATOM    543  O   TYR P  36      79.765  98.765 -68.406  0.00  0.00      PROA   
ATOM    544  N   GLN P  37      78.197  99.514 -66.942  0.00  0.00      PROA   
ATOM    545  HN  GLN P  37      77.466 100.164 -66.751  0.00  0.00      PROA   
ATOM    546  CA  GLN P  37      78.476  98.589 -65.873  0.00  0.00      PROA   
ATOM    547  HA  GLN P  37      79.271  97.914 -66.152  0.00  0.00      PROA   
ATOM    548  CB  GLN P  37      78.826  99.316 -64.548  0.00  0.00      PROA   
ATOM    549  HB1 GLN P  37      77.990  99.990 -64.266  0.00  0.00      PROA   
ATOM    550  HB2 GLN P  37      79.711  99.957 -64.751  0.00  0.00      PROA   
ATOM    551  CG  GLN P  37      79.173  98.379 -63.375  0.00  0.00      PROA   
ATOM    552  HG1 GLN P  37      80.073  97.781 -63.635  0.00  0.00      PROA   
ATOM    553  HG2 GLN P  37      78.334  97.680 -63.172  0.00  0.00      PROA   
ATOM    554  CD  GLN P  37      79.432  99.182 -62.092  0.00  0.00      PROA   
ATOM    555  OE1 GLN P  37      78.655  99.088 -61.134  0.00  0.00      PROA   
ATOM    556  NE2 GLN P  37      80.546  99.976 -62.082  0.00  0.00      PROA   
ATOM    557 HE21 GLN P  37      80.764 100.518 -61.270  0.00  0.00      PROA   
ATOM    558 HE22 GLN P  37      81.145 100.008 -62.882  0.00  0.00      PROA   
ATOM    559  C   GLN P  37      77.210  97.815 -65.666  0.00  0.00      PROA   
ATOM    560  O   GLN P  37      76.124  98.386 -65.665  0.00  0.00      PROA   
ATOM    561  N   GLN P  38      77.332  96.482 -65.493  0.00  0.00      PROA   
ATOM    562  HN  GLN P  38      78.224  96.039 -65.534  0.00  0.00      PROA   
ATOM    563  CA  GLN P  38      76.235  95.610 -65.158  0.00  0.00      PROA   
ATOM    564  HA  GLN P  38      75.455  96.184 -64.681  0.00  0.00      PROA   
ATOM    565  CB  GLN P  38      75.636  94.834 -66.359  0.00  0.00      PROA   
ATOM    566  HB1 GLN P  38      74.969  94.042 -65.956  0.00  0.00      PROA   
ATOM    567  HB2 GLN P  38      76.439  94.316 -66.925  0.00  0.00      PROA   
ATOM    568  CG  GLN P  38      74.754  95.697 -67.286  0.00  0.00      PROA   
ATOM    569  HG1 GLN P  38      74.447  96.621 -66.750  0.00  0.00      PROA   
ATOM    570  HG2 GLN P  38      73.825  95.139 -67.532  0.00  0.00      PROA   
ATOM    571  CD  GLN P  38      75.480  96.079 -68.581  0.00  0.00      PROA   
ATOM    572  OE1 GLN P  38      76.280  97.020 -68.618  0.00  0.00      PROA   
ATOM    573  NE2 GLN P  38      75.174  95.316 -69.675  0.00  0.00      PROA   
ATOM    574 HE21 GLN P  38      75.610  95.506 -70.555  0.00  0.00      PROA   
ATOM    575 HE22 GLN P  38      74.518  94.566 -69.593  0.00  0.00      PROA   
ATOM    576  C   GLN P  38      76.754  94.643 -64.137  0.00  0.00      PROA   
ATOM    577  O   GLN P  38      77.961  94.536 -63.948  0.00  0.00      PROA   
ATOM    578  N   LYS P  39      75.846  93.929 -63.429  0.00  0.00      PROA   
ATOM    579  HN  LYS P  39      74.866  94.047 -63.574  0.00  0.00      PROA   
ATOM    580  CA  LYS P  39      76.212  92.917 -62.462  0.00  0.00      PROA   
ATOM    581  HA  LYS P  39      77.288  92.914 -62.368  0.00  0.00      PROA   
ATOM    582  CB  LYS P  39      75.727  93.196 -61.018  0.00  0.00      PROA   
ATOM    583  HB1 LYS P  39      75.818  92.273 -60.406  0.00  0.00      PROA   
ATOM    584  HB2 LYS P  39      74.661  93.511 -61.027  0.00  0.00      PROA   
ATOM    585  CG  LYS P  39      76.543  94.299 -60.320  0.00  0.00      PROA   
ATOM    586  HG1 LYS P  39      76.477  95.234 -60.917  0.00  0.00      PROA   
ATOM    587  HG2 LYS P  39      77.609  93.988 -60.288  0.00  0.00      PROA   
ATOM    588  CD  LYS P  39      76.051  94.588 -58.890  0.00  0.00      PROA   
ATOM    589  HD1 LYS P  39      76.105  93.655 -58.290  0.00  0.00      PROA   
ATOM    590  HD2 LYS P  39      74.982  94.887 -58.946  0.00  0.00      PROA   
ATOM    591  CE  LYS P  39      76.825  95.706 -58.175  0.00  0.00      PROA   
ATOM    592  HE1 LYS P  39      76.368  95.915 -57.184  0.00  0.00      PROA   
ATOM    593  HE2 LYS P  39      76.820  96.636 -58.784  0.00  0.00      PROA   
ATOM    594  NZ  LYS P  39      78.237  95.327 -57.939  0.00  0.00      PROA   
ATOM    595  HZ1 LYS P  39      78.703  95.138 -58.850  0.00  0.00      PROA   
ATOM    596  HZ2 LYS P  39      78.272  94.472 -57.349  0.00  0.00      PROA   
ATOM    597  HZ3 LYS P  39      78.730  96.103 -57.453  0.00  0.00      PROA   
ATOM    598  C   LYS P  39      75.885  91.542 -63.007  0.00  0.00      PROA   
ATOM    599  O   LYS P  39      76.838  90.887 -63.427  0.00  0.00      PROA   
ATOM    600  N   PRO P  40      74.659  91.002 -63.072  0.00  0.00      PROA   
ATOM    601  CD  PRO P  40      73.431  91.610 -62.552  0.00  0.00      PROA   
ATOM    602  HD1 PRO P  40      73.309  92.647 -62.932  0.00  0.00      PROA   
ATOM    603  HD2 PRO P  40      73.476  91.604 -61.442  0.00  0.00      PROA   
ATOM    604  CA  PRO P  40      74.388  89.731 -63.736  0.00  0.00      PROA   
ATOM    605  HA  PRO P  40      75.153  89.010 -63.487  0.00  0.00      PROA   
ATOM    606  CB  PRO P  40      73.002  89.353 -63.192  0.00  0.00      PROA   
ATOM    607  HB1 PRO P  40      73.127  88.889 -62.190  0.00  0.00      PROA   
ATOM    608  HB2 PRO P  40      72.433  88.650 -63.837  0.00  0.00      PROA   
ATOM    609  CG  PRO P  40      72.296  90.700 -63.024  0.00  0.00      PROA   
ATOM    610  HG1 PRO P  40      71.923  91.044 -64.012  0.00  0.00      PROA   
ATOM    611  HG2 PRO P  40      71.453  90.655 -62.301  0.00  0.00      PROA   
ATOM    612  C   PRO P  40      74.326  89.883 -65.245  0.00  0.00      PROA   
ATOM    613  O   PRO P  40      73.948  88.917 -65.907  0.00  0.00      PROA   
ATOM    614  N   GLY P  41      74.678  91.066 -65.804  0.00  0.00      PROA   
ATOM    615  HN  GLY P  41      75.004  91.819 -65.238  0.00  0.00      PROA   
ATOM    616  CA  GLY P  41      74.563  91.364 -67.212  0.00  0.00      PROA   
ATOM    617  HA1 GLY P  41      74.505  90.454 -67.789  0.00  0.00      PROA   
ATOM    618  HA2 GLY P  41      75.416  91.975 -67.468  0.00  0.00      PROA   
ATOM    619  C   GLY P  41      73.320  92.174 -67.446  0.00  0.00      PROA   
ATOM    620  O   GLY P  41      72.912  92.366 -68.591  0.00  0.00      PROA   
ATOM    621  N   LYS P  42      72.703  92.680 -66.350  0.00  0.00      PROA   
ATOM    622  HN  LYS P  42      73.067  92.501 -65.439  0.00  0.00      PROA   
ATOM    623  CA  LYS P  42      71.515  93.496 -66.369  0.00  0.00      PROA   
ATOM    624  HA  LYS P  42      71.345  93.879 -67.364  0.00  0.00      PROA   
ATOM    625  CB  LYS P  42      70.256  92.766 -65.830  0.00  0.00      PROA   
ATOM    626  HB1 LYS P  42      69.379  93.448 -65.868  0.00  0.00      PROA   
ATOM    627  HB2 LYS P  42      70.417  92.503 -64.763  0.00  0.00      PROA   
ATOM    628  CG  LYS P  42      69.909  91.459 -66.571  0.00  0.00      PROA   
ATOM    629  HG1 LYS P  42      69.064  90.974 -66.038  0.00  0.00      PROA   
ATOM    630  HG2 LYS P  42      70.774  90.764 -66.515  0.00  0.00      PROA   
ATOM    631  CD  LYS P  42      69.502  91.635 -68.046  0.00  0.00      PROA   
ATOM    632  HD1 LYS P  42      69.323  90.625 -68.471  0.00  0.00      PROA   
ATOM    633  HD2 LYS P  42      70.345  92.090 -68.609  0.00  0.00      PROA   
ATOM    634  CE  LYS P  42      68.244  92.496 -68.236  0.00  0.00      PROA   
ATOM    635  HE1 LYS P  42      68.421  93.541 -67.902  0.00  0.00      PROA   
ATOM    636  HE2 LYS P  42      67.392  92.068 -67.666  0.00  0.00      PROA   
ATOM    637  NZ  LYS P  42      67.841  92.553 -69.659  0.00  0.00      PROA   
ATOM    638  HZ1 LYS P  42      67.632  91.592 -69.999  0.00  0.00      PROA   
ATOM    639  HZ2 LYS P  42      68.615  92.959 -70.224  0.00  0.00      PROA   
ATOM    640  HZ3 LYS P  42      66.993  93.147 -69.756  0.00  0.00      PROA   
ATOM    641  C   LYS P  42      71.818  94.647 -65.448  0.00  0.00      PROA   
ATOM    642  O   LYS P  42      72.755  94.583 -64.653  0.00  0.00      PROA   
ATOM    643  N   ALA P  43      71.025  95.739 -65.578  0.00  0.00      PROA   
ATOM    644  HN  ALA P  43      70.292  95.743 -66.253  0.00  0.00      PROA   
ATOM    645  CA  ALA P  43      71.117  96.957 -64.798  0.00  0.00      PROA   
ATOM    646  HA  ALA P  43      70.174  97.459 -64.956  0.00  0.00      PROA   
ATOM    647  CB  ALA P  43      71.218  96.778 -63.264  0.00  0.00      PROA   
ATOM    648  HB1 ALA P  43      72.183  96.316 -62.963  0.00  0.00      PROA   
ATOM    649  HB2 ALA P  43      70.393  96.124 -62.908  0.00  0.00      PROA   
ATOM    650  HB3 ALA P  43      71.126  97.759 -62.751  0.00  0.00      PROA   
ATOM    651  C   ALA P  43      72.214  97.867 -65.313  0.00  0.00      PROA   
ATOM    652  O   ALA P  43      73.174  98.083 -64.578  0.00  0.00      PROA   
ATOM    653  N   PRO P  44      72.173  98.387 -66.548  0.00  0.00      PROA   
ATOM    654  CD  PRO P  44      71.013  98.278 -67.442  0.00  0.00      PROA   
ATOM    655  HD1 PRO P  44      70.055  98.379 -66.890  0.00  0.00      PROA   
ATOM    656  HD2 PRO P  44      71.061  97.294 -67.955  0.00  0.00      PROA   
ATOM    657  CA  PRO P  44      73.159  99.329 -67.075  0.00  0.00      PROA   
ATOM    658  HA  PRO P  44      74.125  98.846 -67.065  0.00  0.00      PROA   
ATOM    659  CB  PRO P  44      72.683  99.616 -68.507  0.00  0.00      PROA   
ATOM    660  HB1 PRO P  44      73.125  98.856 -69.187  0.00  0.00      PROA   
ATOM    661  HB2 PRO P  44      72.953 100.628 -68.877  0.00  0.00      PROA   
ATOM    662  CG  PRO P  44      71.168  99.413 -68.456  0.00  0.00      PROA   
ATOM    663  HG1 PRO P  44      70.684 100.332 -68.062  0.00  0.00      PROA   
ATOM    664  HG2 PRO P  44      70.737  99.161 -69.448  0.00  0.00      PROA   
ATOM    665  C   PRO P  44      73.282 100.602 -66.259  0.00  0.00      PROA   
ATOM    666  O   PRO P  44      72.271 101.093 -65.757  0.00  0.00      PROA   
ATOM    667  N   LYS P  45      74.519 101.144 -66.134  0.00  0.00      PROA   
ATOM    668  HN  LYS P  45      75.321 100.688 -66.512  0.00  0.00      PROA   
ATOM    669  CA  LYS P  45      74.767 102.452 -65.575  0.00  0.00      PROA   
ATOM    670  HA  LYS P  45      73.857 103.034 -65.588  0.00  0.00      PROA   
ATOM    671  CB  LYS P  45      75.418 102.493 -64.159  0.00  0.00      PROA   
ATOM    672  HB1 LYS P  45      75.432 103.556 -63.834  0.00  0.00      PROA   
ATOM    673  HB2 LYS P  45      76.472 102.144 -64.194  0.00  0.00      PROA   
ATOM    674  CG  LYS P  45      74.706 101.673 -63.063  0.00  0.00      PROA   
ATOM    675  HG1 LYS P  45      73.609 101.690 -63.237  0.00  0.00      PROA   
ATOM    676  HG2 LYS P  45      74.900 102.164 -62.086  0.00  0.00      PROA   
ATOM    677  CD  LYS P  45      75.209 100.224 -62.952  0.00  0.00      PROA   
ATOM    678  HD1 LYS P  45      76.304 100.246 -62.767  0.00  0.00      PROA   
ATOM    679  HD2 LYS P  45      75.035  99.716 -63.925  0.00  0.00      PROA   
ATOM    680  CE  LYS P  45      74.533  99.412 -61.838  0.00  0.00      PROA   
ATOM    681  HE1 LYS P  45      73.437  99.353 -62.010  0.00  0.00      PROA   
ATOM    682  HE2 LYS P  45      74.728  99.872 -60.846  0.00  0.00      PROA   
ATOM    683  NZ  LYS P  45      75.058  98.024 -61.802  0.00  0.00      PROA   
ATOM    684  HZ1 LYS P  45      76.083  98.047 -61.630  0.00  0.00      PROA   
ATOM    685  HZ2 LYS P  45      74.870  97.561 -62.714  0.00  0.00      PROA   
ATOM    686  HZ3 LYS P  45      74.588  97.495 -61.040  0.00  0.00      PROA   
ATOM    687  C   LYS P  45      75.754 103.051 -66.535  0.00  0.00      PROA   
ATOM    688  O   LYS P  45      76.767 102.426 -66.840  0.00  0.00      PROA   
ATOM    689  N   THR P  46      75.472 104.277 -67.045  0.00  0.00      PROA   
ATOM    690  HN  THR P  46      74.639 104.761 -66.789  0.00  0.00      PROA   
ATOM    691  CA  THR P  46      76.332 104.984 -67.977  0.00  0.00      PROA   
ATOM    692  HA  THR P  46      76.610 104.288 -68.755  0.00  0.00      PROA   
ATOM    693  CB  THR P  46      75.666 106.201 -68.612  0.00  0.00      PROA   
ATOM    694  HB  THR P  46      75.523 107.011 -67.864  0.00  0.00      PROA   
ATOM    695  OG1 THR P  46      74.370 105.865 -69.089  0.00  0.00      PROA   
ATOM    696  HG1 THR P  46      73.872 105.577 -68.321  0.00  0.00      PROA   
ATOM    697  CG2 THR P  46      76.522 106.734 -69.782  0.00  0.00      PROA   
ATOM    698 HG21 THR P  46      76.692 105.936 -70.537  0.00  0.00      PROA   
ATOM    699 HG22 THR P  46      77.510 107.092 -69.421  0.00  0.00      PROA   
ATOM    700 HG23 THR P  46      76.010 107.586 -70.278  0.00  0.00      PROA   
ATOM    701  C   THR P  46      77.574 105.431 -67.248  0.00  0.00      PROA   
ATOM    702  O   THR P  46      77.475 106.095 -66.219  0.00  0.00      PROA   
ATOM    703  N   LEU P  47      78.765 105.060 -67.776  0.00  0.00      PROA   
ATOM    704  HN  LEU P  47      78.811 104.537 -68.624  0.00  0.00      PROA   
ATOM    705  CA  LEU P  47      80.038 105.334 -67.157  0.00  0.00      PROA   
ATOM    706  HA  LEU P  47      79.885 105.635 -66.131  0.00  0.00      PROA   
ATOM    707  CB  LEU P  47      81.015 104.131 -67.185  0.00  0.00      PROA   
ATOM    708  HB1 LEU P  47      81.976 104.422 -66.711  0.00  0.00      PROA   
ATOM    709  HB2 LEU P  47      81.230 103.838 -68.235  0.00  0.00      PROA   
ATOM    710  CG  LEU P  47      80.486 102.871 -66.462  0.00  0.00      PROA   
ATOM    711  HG  LEU P  47      79.525 102.580 -66.937  0.00  0.00      PROA   
ATOM    712  CD1 LEU P  47      81.456 101.695 -66.666  0.00  0.00      PROA   
ATOM    713 HD11 LEU P  47      82.426 101.900 -66.163  0.00  0.00      PROA   
ATOM    714 HD12 LEU P  47      81.640 101.526 -67.748  0.00  0.00      PROA   
ATOM    715 HD13 LEU P  47      81.021 100.767 -66.237  0.00  0.00      PROA   
ATOM    716  CD2 LEU P  47      80.209 103.113 -64.965  0.00  0.00      PROA   
ATOM    717 HD21 LEU P  47      79.416 103.880 -64.834  0.00  0.00      PROA   
ATOM    718 HD22 LEU P  47      81.132 103.458 -64.451  0.00  0.00      PROA   
ATOM    719 HD23 LEU P  47      79.863 102.176 -64.479  0.00  0.00      PROA   
ATOM    720  C   LEU P  47      80.662 106.483 -67.884  0.00  0.00      PROA   
ATOM    721  O   LEU P  47      80.851 107.548 -67.301  0.00  0.00      PROA   
ATOM    722  N   ILE P  48      80.999 106.282 -69.178  0.00  0.00      PROA   
ATOM    723  HN  ILE P  48      80.837 105.404 -69.623  0.00  0.00      PROA   
ATOM    724  CA  ILE P  48      81.600 107.291 -70.012  0.00  0.00      PROA   
ATOM    725  HA  ILE P  48      81.377 108.265 -69.601  0.00  0.00      PROA   
ATOM    726  CB  ILE P  48      83.120 107.166 -70.198  0.00  0.00      PROA   
ATOM    727  HB  ILE P  48      83.486 108.088 -70.699  0.00  0.00      PROA   
ATOM    728  CG2 ILE P  48      83.794 107.140 -68.805  0.00  0.00      PROA   
ATOM    729 HG21 ILE P  48      83.563 106.194 -68.271  0.00  0.00      PROA   
ATOM    730 HG22 ILE P  48      83.451 107.995 -68.185  0.00  0.00      PROA   
ATOM    731 HG23 ILE P  48      84.897 107.211 -68.917  0.00  0.00      PROA   
ATOM    732  CG1 ILE P  48      83.582 105.955 -71.055  0.00  0.00      PROA   
ATOM    733 HG11 ILE P  48      82.869 105.108 -70.956  0.00  0.00      PROA   
ATOM    734 HG12 ILE P  48      84.555 105.610 -70.645  0.00  0.00      PROA   
ATOM    735  CD  ILE P  48      83.816 106.291 -72.532  0.00  0.00      PROA   
ATOM    736  HD1 ILE P  48      84.401 107.231 -72.624  0.00  0.00      PROA   
ATOM    737  HD2 ILE P  48      82.856 106.418 -73.076  0.00  0.00      PROA   
ATOM    738  HD3 ILE P  48      84.389 105.481 -73.032  0.00  0.00      PROA   
ATOM    739  C   ILE P  48      80.873 107.177 -71.323  0.00  0.00      PROA   
ATOM    740  O   ILE P  48      80.161 106.206 -71.572  0.00  0.00      PROA   
ATOM    741  N   TYR P  49      81.025 108.207 -72.180  0.00  0.00      PROA   
ATOM    742  HN  TYR P  49      81.586 108.995 -71.938  0.00  0.00      PROA   
ATOM    743  CA  TYR P  49      80.445 108.261 -73.497  0.00  0.00      PROA   
ATOM    744  HA  TYR P  49      80.450 107.266 -73.918  0.00  0.00      PROA   
ATOM    745  CB  TYR P  49      78.995 108.823 -73.551  0.00  0.00      PROA   
ATOM    746  HB1 TYR P  49      78.302 108.025 -73.209  0.00  0.00      PROA   
ATOM    747  HB2 TYR P  49      78.698 109.101 -74.585  0.00  0.00      PROA   
ATOM    748  CG  TYR P  49      78.814 110.020 -72.640  0.00  0.00      PROA   
ATOM    749  CD1 TYR P  49      79.177 111.315 -73.053  0.00  0.00      PROA   
ATOM    750  HD1 TYR P  49      79.603 111.467 -74.033  0.00  0.00      PROA   
ATOM    751  CE1 TYR P  49      79.015 112.411 -72.196  0.00  0.00      PROA   
ATOM    752  HE1 TYR P  49      79.315 113.394 -72.527  0.00  0.00      PROA   
ATOM    753  CZ  TYR P  49      78.465 112.228 -70.920  0.00  0.00      PROA   
ATOM    754  OH  TYR P  49      78.298 113.331 -70.054  0.00  0.00      PROA   
ATOM    755  HH  TYR P  49      78.622 114.114 -70.506  0.00  0.00      PROA   
ATOM    756  CD2 TYR P  49      78.252 109.854 -71.361  0.00  0.00      PROA   
ATOM    757  HD2 TYR P  49      77.964 108.868 -71.030  0.00  0.00      PROA   
ATOM    758  CE2 TYR P  49      78.076 110.947 -70.508  0.00  0.00      PROA   
ATOM    759  HE2 TYR P  49      77.637 110.793 -69.533  0.00  0.00      PROA   
ATOM    760  C   TYR P  49      81.381 109.090 -74.326  0.00  0.00      PROA   
ATOM    761  O   TYR P  49      82.067 109.963 -73.802  0.00  0.00      PROA   
ATOM    762  N   LEU P  50      81.461 108.792 -75.648  0.00  0.00      PROA   
ATOM    763  HN  LEU P  50      80.921 108.046 -76.029  0.00  0.00      PROA   
ATOM    764  CA  LEU P  50      82.253 109.519 -76.626  0.00  0.00      PROA   
ATOM    765  HA  LEU P  50      81.986 109.076 -77.574  0.00  0.00      PROA   
ATOM    766  CB  LEU P  50      81.946 111.048 -76.736  0.00  0.00      PROA   
ATOM    767  HB1 LEU P  50      82.812 111.597 -77.162  0.00  0.00      PROA   
ATOM    768  HB2 LEU P  50      81.771 111.466 -75.722  0.00  0.00      PROA   
ATOM    769  CG  LEU P  50      80.733 111.433 -77.629  0.00  0.00      PROA   
ATOM    770  HG  LEU P  50      80.557 112.517 -77.461  0.00  0.00      PROA   
ATOM    771  CD1 LEU P  50      81.060 111.276 -79.127  0.00  0.00      PROA   
ATOM    772 HD11 LEU P  50      81.258 110.210 -79.369  0.00  0.00      PROA   
ATOM    773 HD12 LEU P  50      81.961 111.870 -79.392  0.00  0.00      PROA   
ATOM    774 HD13 LEU P  50      80.209 111.628 -79.748  0.00  0.00      PROA   
ATOM    775  CD2 LEU P  50      79.424 110.710 -77.259  0.00  0.00      PROA   
ATOM    776 HD21 LEU P  50      79.180 110.874 -76.187  0.00  0.00      PROA   
ATOM    777 HD22 LEU P  50      79.520 109.619 -77.442  0.00  0.00      PROA   
ATOM    778 HD23 LEU P  50      78.584 111.096 -77.875  0.00  0.00      PROA   
ATOM    779  C   LEU P  50      83.736 109.244 -76.470  0.00  0.00      PROA   
ATOM    780  O   LEU P  50      84.562 109.870 -77.133  0.00  0.00      PROA   
ATOM    781  N   ALA P  51      84.087 108.261 -75.604  0.00  0.00      PROA   
ATOM    782  HN  ALA P  51      83.382 107.812 -75.060  0.00  0.00      PROA   
ATOM    783  CA  ALA P  51      85.399 107.688 -75.439  0.00  0.00      PROA   
ATOM    784  HA  ALA P  51      85.245 106.817 -74.819  0.00  0.00      PROA   
ATOM    785  CB  ALA P  51      86.046 107.174 -76.740  0.00  0.00      PROA   
ATOM    786  HB1 ALA P  51      86.339 108.019 -77.398  0.00  0.00      PROA   
ATOM    787  HB2 ALA P  51      85.331 106.527 -77.292  0.00  0.00      PROA   
ATOM    788  HB3 ALA P  51      86.954 106.574 -76.516  0.00  0.00      PROA   
ATOM    789  C   ALA P  51      86.348 108.590 -74.695  0.00  0.00      PROA   
ATOM    790  O   ALA P  51      87.557 108.378 -74.762  0.00  0.00      PROA   
ATOM    791  N   SER P  52      85.833 109.608 -73.960  0.00  0.00      PROA   
ATOM    792  HN  SER P  52      84.852 109.775 -73.894  0.00  0.00      PROA   
ATOM    793  CA  SER P  52      86.691 110.528 -73.250  0.00  0.00      PROA   
ATOM    794  HA  SER P  52      87.331 109.950 -72.600  0.00  0.00      PROA   
ATOM    795  CB  SER P  52      87.567 111.409 -74.196  0.00  0.00      PROA   
ATOM    796  HB1 SER P  52      88.314 110.770 -74.714  0.00  0.00      PROA   
ATOM    797  HB2 SER P  52      88.135 112.173 -73.624  0.00  0.00      PROA   
ATOM    798  OG  SER P  52      86.791 112.060 -75.197  0.00  0.00      PROA   
ATOM    799  HG1 SER P  52      86.445 111.362 -75.759  0.00  0.00      PROA   
ATOM    800  C   SER P  52      85.884 111.457 -72.377  0.00  0.00      PROA   
ATOM    801  O   SER P  52      86.470 112.244 -71.635  0.00  0.00      PROA   
ATOM    802  N   ASN P  53      84.530 111.389 -72.424  0.00  0.00      PROA   
ATOM    803  HN  ASN P  53      84.055 110.727 -72.998  0.00  0.00      PROA   
ATOM    804  CA  ASN P  53      83.689 112.326 -71.708  0.00  0.00      PROA   
ATOM    805  HA  ASN P  53      84.294 113.044 -71.175  0.00  0.00      PROA   
ATOM    806  CB  ASN P  53      82.697 113.110 -72.608  0.00  0.00      PROA   
ATOM    807  HB1 ASN P  53      82.104 113.815 -71.987  0.00  0.00      PROA   
ATOM    808  HB2 ASN P  53      81.990 112.425 -73.122  0.00  0.00      PROA   
ATOM    809  CG  ASN P  53      83.480 113.926 -73.648  0.00  0.00      PROA   
ATOM    810  OD1 ASN P  53      83.879 115.064 -73.373  0.00  0.00      PROA   
ATOM    811  ND2 ASN P  53      83.663 113.343 -74.872  0.00  0.00      PROA   
ATOM    812 HD21 ASN P  53      84.155 113.832 -75.591  0.00  0.00      PROA   
ATOM    813 HD22 ASN P  53      83.304 112.426 -75.046  0.00  0.00      PROA   
ATOM    814  C   ASN P  53      82.914 111.537 -70.699  0.00  0.00      PROA   
ATOM    815  O   ASN P  53      82.029 110.756 -71.036  0.00  0.00      PROA   
ATOM    816  N   ARG P  54      83.259 111.729 -69.408  0.00  0.00      PROA   
ATOM    817  HN  ARG P  54      83.976 112.377 -69.162  0.00  0.00      PROA   
ATOM    818  CA  ARG P  54      82.672 111.024 -68.298  0.00  0.00      PROA   
ATOM    819  HA  ARG P  54      82.666 109.973 -68.549  0.00  0.00      PROA   
ATOM    820  CB  ARG P  54      83.469 111.220 -66.992  0.00  0.00      PROA   
ATOM    821  HB1 ARG P  54      83.022 110.593 -66.190  0.00  0.00      PROA   
ATOM    822  HB2 ARG P  54      83.402 112.284 -66.678  0.00  0.00      PROA   
ATOM    823  CG  ARG P  54      84.955 110.842 -67.122  0.00  0.00      PROA   
ATOM    824  HG1 ARG P  54      85.460 111.526 -67.836  0.00  0.00      PROA   
ATOM    825  HG2 ARG P  54      85.017 109.815 -67.540  0.00  0.00      PROA   
ATOM    826  CD  ARG P  54      85.706 110.855 -65.781  0.00  0.00      PROA   
ATOM    827  HD1 ARG P  54      86.755 110.519 -65.931  0.00  0.00      PROA   
ATOM    828  HD2 ARG P  54      85.211 110.166 -65.064  0.00  0.00      PROA   
ATOM    829  NE  ARG P  54      85.762 112.251 -65.229  0.00  0.00      PROA   
ATOM    830  HE  ARG P  54      86.463 112.864 -65.593  0.00  0.00      PROA   
ATOM    831  CZ  ARG P  54      84.920 112.739 -64.279  0.00  0.00      PROA   
ATOM    832  NH1 ARG P  54      83.939 111.988 -63.727  0.00  0.00      PROA   
ATOM    833 HH11 ARG P  54      83.815 111.038 -64.015  0.00  0.00      PROA   
ATOM    834 HH12 ARG P  54      83.335 112.383 -63.034  0.00  0.00      PROA   
ATOM    835  NH2 ARG P  54      85.068 114.025 -63.874  0.00  0.00      PROA   
ATOM    836 HH21 ARG P  54      85.785 114.596 -64.275  0.00  0.00      PROA   
ATOM    837 HH22 ARG P  54      84.455 114.405 -63.181  0.00  0.00      PROA   
ATOM    838  C   ARG P  54      81.259 111.466 -68.042  0.00  0.00      PROA   
ATOM    839  O   ARG P  54      80.912 112.628 -68.247  0.00  0.00      PROA   
ATOM    840  N   HSD P  55      80.419 110.521 -67.553  0.00  0.00      PROA   
ATOM    841  HN  HSD P  55      80.716 109.574 -67.463  0.00  0.00      PROA   
ATOM    842  CA  HSD P  55      79.126 110.802 -66.976  0.00  0.00      PROA   
ATOM    843  HA  HSD P  55      78.600 111.442 -67.669  0.00  0.00      PROA   
ATOM    844  CB  HSD P  55      78.269 109.531 -66.751  0.00  0.00      PROA   
ATOM    845  HB1 HSD P  55      78.814 108.834 -66.079  0.00  0.00      PROA   
ATOM    846  HB2 HSD P  55      78.133 109.011 -67.724  0.00  0.00      PROA   
ATOM    847  ND1 HSD P  55      75.861 110.363 -66.836  0.00  0.00      PROA   
ATOM    848  HD1 HSD P  55      75.881 110.682 -67.783  0.00  0.00      PROA   
ATOM    849  CG  HSD P  55      76.915 109.798 -66.150  0.00  0.00      PROA   
ATOM    850  CE1 HSD P  55      74.809 110.390 -65.980  0.00  0.00      PROA   
ATOM    851  HE1 HSD P  55      73.834 110.791 -66.257  0.00  0.00      PROA   
ATOM    852  NE2 HSD P  55      75.108 109.877 -64.802  0.00  0.00      PROA   
ATOM    853  CD2 HSD P  55      76.433 109.498 -64.914  0.00  0.00      PROA   
ATOM    854  HD2 HSD P  55      76.930 109.031 -64.072  0.00  0.00      PROA   
ATOM    855  C   HSD P  55      79.303 111.568 -65.687  0.00  0.00      PROA   
ATOM    856  O   HSD P  55      80.270 111.357 -64.956  0.00  0.00      PROA   
ATOM    857  N   THR P  56      78.367 112.512 -65.425  0.00  0.00      PROA   
ATOM    858  HN  THR P  56      77.587 112.623 -66.035  0.00  0.00      PROA   
ATOM    859  CA  THR P  56      78.417 113.475 -64.348  0.00  0.00      PROA   
ATOM    860  HA  THR P  56      79.362 113.985 -64.462  0.00  0.00      PROA   
ATOM    861  CB  THR P  56      77.326 114.544 -64.500  0.00  0.00      PROA   
ATOM    862  HB  THR P  56      77.477 115.047 -65.479  0.00  0.00      PROA   
ATOM    863  OG1 THR P  56      77.410 115.555 -63.498  0.00  0.00      PROA   
ATOM    864  HG1 THR P  56      76.893 116.295 -63.824  0.00  0.00      PROA   
ATOM    865  CG2 THR P  56      75.907 113.927 -64.502  0.00  0.00      PROA   
ATOM    866 HG21 THR P  56      75.671 113.460 -63.521  0.00  0.00      PROA   
ATOM    867 HG22 THR P  56      75.809 113.155 -65.295  0.00  0.00      PROA   
ATOM    868 HG23 THR P  56      75.150 114.716 -64.698  0.00  0.00      PROA   
ATOM    869  C   THR P  56      78.439 112.841 -62.970  0.00  0.00      PROA   
ATOM    870  O   THR P  56      79.185 113.288 -62.100  0.00  0.00      PROA   
ATOM    871  N   GLY P  57      77.630 111.776 -62.748  0.00  0.00      PROA   
ATOM    872  HN  GLY P  57      77.057 111.398 -63.471  0.00  0.00      PROA   
ATOM    873  CA  GLY P  57      77.475 111.166 -61.448  0.00  0.00      PROA   
ATOM    874  HA1 GLY P  57      76.538 110.630 -61.476  0.00  0.00      PROA   
ATOM    875  HA2 GLY P  57      77.497 111.932 -60.688  0.00  0.00      PROA   
ATOM    876  C   GLY P  57      78.564 110.173 -61.173  0.00  0.00      PROA   
ATOM    877  O   GLY P  57      78.969 109.997 -60.025  0.00  0.00      PROA   
ATOM    878  N   VAL P  58      79.052 109.487 -62.235  0.00  0.00      PROA   
ATOM    879  HN  VAL P  58      78.704 109.658 -63.154  0.00  0.00      PROA   
ATOM    880  CA  VAL P  58      80.074 108.467 -62.156  0.00  0.00      PROA   
ATOM    881  HA  VAL P  58      79.729 107.809 -61.372  0.00  0.00      PROA   
ATOM    882  CB  VAL P  58      80.121 107.642 -63.444  0.00  0.00      PROA   
ATOM    883  HB  VAL P  58      79.969 108.325 -64.307  0.00  0.00      PROA   
ATOM    884  CG1 VAL P  58      81.449 106.897 -63.696  0.00  0.00      PROA   
ATOM    885 HG11 VAL P  58      81.682 106.211 -62.854  0.00  0.00      PROA   
ATOM    886 HG12 VAL P  58      82.288 107.611 -63.840  0.00  0.00      PROA   
ATOM    887 HG13 VAL P  58      81.371 106.286 -64.621  0.00  0.00      PROA   
ATOM    888  CG2 VAL P  58      78.939 106.653 -63.373  0.00  0.00      PROA   
ATOM    889 HG21 VAL P  58      77.968 107.191 -63.326  0.00  0.00      PROA   
ATOM    890 HG22 VAL P  58      79.031 106.006 -62.474  0.00  0.00      PROA   
ATOM    891 HG23 VAL P  58      78.939 105.994 -64.267  0.00  0.00      PROA   
ATOM    892  C   VAL P  58      81.412 109.069 -61.751  0.00  0.00      PROA   
ATOM    893  O   VAL P  58      81.750 110.131 -62.274  0.00  0.00      PROA   
ATOM    894  N   PRO P  59      82.188 108.477 -60.825  0.00  0.00      PROA   
ATOM    895  CD  PRO P  59      81.815 107.254 -60.107  0.00  0.00      PROA   
ATOM    896  HD1 PRO P  59      81.296 106.518 -60.758  0.00  0.00      PROA   
ATOM    897  HD2 PRO P  59      81.158 107.539 -59.257  0.00  0.00      PROA   
ATOM    898  CA  PRO P  59      83.514 108.937 -60.413  0.00  0.00      PROA   
ATOM    899  HA  PRO P  59      83.399 109.935 -60.015  0.00  0.00      PROA   
ATOM    900  CB  PRO P  59      83.962 107.935 -59.334  0.00  0.00      PROA   
ATOM    901  HB1 PRO P  59      83.683 108.338 -58.337  0.00  0.00      PROA   
ATOM    902  HB2 PRO P  59      85.052 107.721 -59.334  0.00  0.00      PROA   
ATOM    903  CG  PRO P  59      83.131 106.680 -59.602  0.00  0.00      PROA   
ATOM    904  HG1 PRO P  59      83.612 106.080 -60.403  0.00  0.00      PROA   
ATOM    905  HG2 PRO P  59      82.996 106.052 -58.696  0.00  0.00      PROA   
ATOM    906  C   PRO P  59      84.519 109.034 -61.538  0.00  0.00      PROA   
ATOM    907  O   PRO P  59      84.270 108.542 -62.638  0.00  0.00      PROA   
ATOM    908  N   SER P  60      85.679 109.676 -61.260  0.00  0.00      PROA   
ATOM    909  HN  SER P  60      85.874 110.013 -60.342  0.00  0.00      PROA   
ATOM    910  CA  SER P  60      86.648 110.041 -62.265  0.00  0.00      PROA   
ATOM    911  HA  SER P  60      86.131 110.174 -63.204  0.00  0.00      PROA   
ATOM    912  CB  SER P  60      87.354 111.381 -61.920  0.00  0.00      PROA   
ATOM    913  HB1 SER P  60      86.585 112.181 -61.877  0.00  0.00      PROA   
ATOM    914  HB2 SER P  60      88.092 111.659 -62.703  0.00  0.00      PROA   
ATOM    915  OG  SER P  60      88.004 111.342 -60.653  0.00  0.00      PROA   
ATOM    916  HG1 SER P  60      88.732 110.725 -60.750  0.00  0.00      PROA   
ATOM    917  C   SER P  60      87.679 108.957 -62.462  0.00  0.00      PROA   
ATOM    918  O   SER P  60      88.584 109.110 -63.282  0.00  0.00      PROA   
ATOM    919  N   ARG P  61      87.541 107.818 -61.736  0.00  0.00      PROA   
ATOM    920  HN  ARG P  61      86.809 107.729 -61.064  0.00  0.00      PROA   
ATOM    921  CA  ARG P  61      88.349 106.631 -61.910  0.00  0.00      PROA   
ATOM    922  HA  ARG P  61      89.381 106.944 -61.837  0.00  0.00      PROA   
ATOM    923  CB  ARG P  61      88.091 105.572 -60.804  0.00  0.00      PROA   
ATOM    924  HB1 ARG P  61      88.241 106.079 -59.827  0.00  0.00      PROA   
ATOM    925  HB2 ARG P  61      88.853 104.768 -60.877  0.00  0.00      PROA   
ATOM    926  CG  ARG P  61      86.690 104.932 -60.817  0.00  0.00      PROA   
ATOM    927  HG1 ARG P  61      86.647 104.227 -61.675  0.00  0.00      PROA   
ATOM    928  HG2 ARG P  61      85.917 105.711 -60.987  0.00  0.00      PROA   
ATOM    929  CD  ARG P  61      86.339 104.134 -59.551  0.00  0.00      PROA   
ATOM    930  HD1 ARG P  61      87.182 103.478 -59.247  0.00  0.00      PROA   
ATOM    931  HD2 ARG P  61      85.435 103.524 -59.761  0.00  0.00      PROA   
ATOM    932  NE  ARG P  61      86.045 105.082 -58.428  0.00  0.00      PROA   
ATOM    933  HE  ARG P  61      86.440 105.999 -58.471  0.00  0.00      PROA   
ATOM    934  CZ  ARG P  61      85.225 104.779 -57.387  0.00  0.00      PROA   
ATOM    935  NH1 ARG P  61      84.649 103.561 -57.260  0.00  0.00      PROA   
ATOM    936 HH11 ARG P  61      84.825 102.852 -57.943  0.00  0.00      PROA   
ATOM    937 HH12 ARG P  61      84.053 103.367 -56.481  0.00  0.00      PROA   
ATOM    938  NH2 ARG P  61      84.967 105.728 -56.454  0.00  0.00      PROA   
ATOM    939 HH21 ARG P  61      85.380 106.635 -56.536  0.00  0.00      PROA   
ATOM    940 HH22 ARG P  61      84.366 105.520 -55.682  0.00  0.00      PROA   
ATOM    941  C   ARG P  61      88.132 106.043 -63.289  0.00  0.00      PROA   
ATOM    942  O   ARG P  61      89.085 105.633 -63.948  0.00  0.00      PROA   
ATOM    943  N   PHE P  62      86.858 106.040 -63.762  0.00  0.00      PROA   
ATOM    944  HN  PHE P  62      86.111 106.394 -63.205  0.00  0.00      PROA   
ATOM    945  CA  PHE P  62      86.461 105.547 -65.059  0.00  0.00      PROA   
ATOM    946  HA  PHE P  62      87.057 104.679 -65.299  0.00  0.00      PROA   
ATOM    947  CB  PHE P  62      84.951 105.195 -65.138  0.00  0.00      PROA   
ATOM    948  HB1 PHE P  62      84.672 104.846 -66.155  0.00  0.00      PROA   
ATOM    949  HB2 PHE P  62      84.331 106.085 -64.899  0.00  0.00      PROA   
ATOM    950  CG  PHE P  62      84.605 104.102 -64.160  0.00  0.00      PROA   
ATOM    951  CD1 PHE P  62      84.852 102.756 -64.481  0.00  0.00      PROA   
ATOM    952  HD1 PHE P  62      85.329 102.504 -65.416  0.00  0.00      PROA   
ATOM    953  CE1 PHE P  62      84.479 101.731 -63.604  0.00  0.00      PROA   
ATOM    954  HE1 PHE P  62      84.678 100.703 -63.866  0.00  0.00      PROA   
ATOM    955  CZ  PHE P  62      83.844 102.040 -62.396  0.00  0.00      PROA   
ATOM    956  HZ  PHE P  62      83.550 101.248 -61.723  0.00  0.00      PROA   
ATOM    957  CD2 PHE P  62      83.969 104.398 -62.940  0.00  0.00      PROA   
ATOM    958  HD2 PHE P  62      83.777 105.427 -62.676  0.00  0.00      PROA   
ATOM    959  CE2 PHE P  62      83.590 103.375 -62.063  0.00  0.00      PROA   
ATOM    960  HE2 PHE P  62      83.103 103.616 -61.129  0.00  0.00      PROA   
ATOM    961  C   PHE P  62      86.721 106.625 -66.074  0.00  0.00      PROA   
ATOM    962  O   PHE P  62      86.184 107.725 -65.959  0.00  0.00      PROA   
ATOM    963  N   SER P  63      87.563 106.324 -67.088  0.00  0.00      PROA   
ATOM    964  HN  SER P  63      88.004 105.433 -67.154  0.00  0.00      PROA   
ATOM    965  CA  SER P  63      87.849 107.242 -68.163  0.00  0.00      PROA   
ATOM    966  HA  SER P  63      87.004 107.896 -68.319  0.00  0.00      PROA   
ATOM    967  CB  SER P  63      89.139 108.072 -67.950  0.00  0.00      PROA   
ATOM    968  HB1 SER P  63      89.317 108.739 -68.821  0.00  0.00      PROA   
ATOM    969  HB2 SER P  63      90.018 107.405 -67.823  0.00  0.00      PROA   
ATOM    970  OG  SER P  63      89.032 108.884 -66.788  0.00  0.00      PROA   
ATOM    971  HG1 SER P  63      88.996 108.277 -66.045  0.00  0.00      PROA   
ATOM    972  C   SER P  63      88.035 106.402 -69.391  0.00  0.00      PROA   
ATOM    973  O   SER P  63      88.795 105.435 -69.380  0.00  0.00      PROA   
ATOM    974  N   GLY P  64      87.338 106.769 -70.495  0.00  0.00      PROA   
ATOM    975  HN  GLY P  64      86.713 107.545 -70.477  0.00  0.00      PROA   
ATOM    976  CA  GLY P  64      87.474 106.117 -71.776  0.00  0.00      PROA   
ATOM    977  HA1 GLY P  64      86.632 106.430 -72.376  0.00  0.00      PROA   
ATOM    978  HA2 GLY P  64      87.518 105.049 -71.627  0.00  0.00      PROA   
ATOM    979  C   GLY P  64      88.723 106.579 -72.467  0.00  0.00      PROA   
ATOM    980  O   GLY P  64      89.232 107.663 -72.186  0.00  0.00      PROA   
ATOM    981  N   SER P  65      89.214 105.757 -73.420  0.00  0.00      PROA   
ATOM    982  HN  SER P  65      88.771 104.887 -73.624  0.00  0.00      PROA   
ATOM    983  CA  SER P  65      90.378 106.046 -74.222  0.00  0.00      PROA   
ATOM    984  HA  SER P  65      90.334 107.076 -74.542  0.00  0.00      PROA   
ATOM    985  CB  SER P  65      91.737 105.733 -73.535  0.00  0.00      PROA   
ATOM    986  HB1 SER P  65      92.584 105.941 -74.224  0.00  0.00      PROA   
ATOM    987  HB2 SER P  65      91.779 104.666 -73.229  0.00  0.00      PROA   
ATOM    988  OG  SER P  65      91.935 106.524 -72.371  0.00  0.00      PROA   
ATOM    989  HG1 SER P  65      91.258 106.249 -71.748  0.00  0.00      PROA   
ATOM    990  C   SER P  65      90.255 105.163 -75.435  0.00  0.00      PROA   
ATOM    991  O   SER P  65      89.392 104.288 -75.488  0.00  0.00      PROA   
ATOM    992  N   GLY P  66      91.135 105.384 -76.443  0.00  0.00      PROA   
ATOM    993  HN  GLY P  66      91.792 106.132 -76.395  0.00  0.00      PROA   
ATOM    994  CA  GLY P  66      91.272 104.526 -77.598  0.00  0.00      PROA   
ATOM    995  HA1 GLY P  66      90.603 103.681 -77.528  0.00  0.00      PROA   
ATOM    996  HA2 GLY P  66      92.311 104.238 -77.643  0.00  0.00      PROA   
ATOM    997  C   GLY P  66      90.938 105.280 -78.844  0.00  0.00      PROA   
ATOM    998  O   GLY P  66      90.372 106.371 -78.799  0.00  0.00      PROA   
ATOM    999  N   SER P  67      91.304 104.676 -79.999  0.00  0.00      PROA   
ATOM   1000  HN  SER P  67      91.760 103.790 -79.984  0.00  0.00      PROA   
ATOM   1001  CA  SER P  67      91.080 105.209 -81.321  0.00  0.00      PROA   
ATOM   1002  HA  SER P  67      90.091 105.642 -81.363  0.00  0.00      PROA   
ATOM   1003  CB  SER P  67      92.154 106.222 -81.803  0.00  0.00      PROA   
ATOM   1004  HB1 SER P  67      91.941 106.551 -82.843  0.00  0.00      PROA   
ATOM   1005  HB2 SER P  67      93.164 105.760 -81.774  0.00  0.00      PROA   
ATOM   1006  OG  SER P  67      92.178 107.382 -80.984  0.00  0.00      PROA   
ATOM   1007  HG1 SER P  67      92.468 107.088 -80.118  0.00  0.00      PROA   
ATOM   1008  C   SER P  67      91.130 104.019 -82.240  0.00  0.00      PROA   
ATOM   1009  O   SER P  67      91.612 102.952 -81.864  0.00  0.00      PROA   
ATOM   1010  N   GLY P  68      90.626 104.183 -83.488  0.00  0.00      PROA   
ATOM   1011  HN  GLY P  68      90.234 105.052 -83.779  0.00  0.00      PROA   
ATOM   1012  CA  GLY P  68      90.625 103.137 -84.485  0.00  0.00      PROA   
ATOM   1013  HA1 GLY P  68      91.518 102.537 -84.386  0.00  0.00      PROA   
ATOM   1014  HA2 GLY P  68      90.547 103.625 -85.445  0.00  0.00      PROA   
ATOM   1015  C   GLY P  68      89.413 102.277 -84.303  0.00  0.00      PROA   
ATOM   1016  O   GLY P  68      88.296 102.786 -84.251  0.00  0.00      PROA   
ATOM   1017  N   THR P  69      89.613 100.940 -84.229  0.00  0.00      PROA   
ATOM   1018  HN  THR P  69      90.529 100.548 -84.284  0.00  0.00      PROA   
ATOM   1019  CA  THR P  69      88.542  99.984 -84.050  0.00  0.00      PROA   
ATOM   1020  HA  THR P  69      87.588 100.466 -84.207  0.00  0.00      PROA   
ATOM   1021  CB  THR P  69      88.643  98.798 -85.011  0.00  0.00      PROA   
ATOM   1022  HB  THR P  69      87.908  98.007 -84.749  0.00  0.00      PROA   
ATOM   1023  OG1 THR P  69      89.945  98.216 -85.009  0.00  0.00      PROA   
ATOM   1024  HG1 THR P  69      90.094  97.906 -84.112  0.00  0.00      PROA   
ATOM   1025  CG2 THR P  69      88.302  99.290 -86.432  0.00  0.00      PROA   
ATOM   1026 HG21 THR P  69      89.022 100.065 -86.773  0.00  0.00      PROA   
ATOM   1027 HG22 THR P  69      87.281  99.727 -86.438  0.00  0.00      PROA   
ATOM   1028 HG23 THR P  69      88.324  98.445 -87.153  0.00  0.00      PROA   
ATOM   1029  C   THR P  69      88.561  99.468 -82.633  0.00  0.00      PROA   
ATOM   1030  O   THR P  69      87.653  98.739 -82.238  0.00  0.00      PROA   
ATOM   1031  N   ASP P  70      89.588  99.850 -81.834  0.00  0.00      PROA   
ATOM   1032  HN  ASP P  70      90.288 100.481 -82.158  0.00  0.00      PROA   
ATOM   1033  CA  ASP P  70      89.808  99.303 -80.516  0.00  0.00      PROA   
ATOM   1034  HA  ASP P  70      89.052  98.568 -80.283  0.00  0.00      PROA   
ATOM   1035  CB  ASP P  70      91.219  98.675 -80.312  0.00  0.00      PROA   
ATOM   1036  HB1 ASP P  70      91.342  98.371 -79.251  0.00  0.00      PROA   
ATOM   1037  HB2 ASP P  70      91.998  99.430 -80.553  0.00  0.00      PROA   
ATOM   1038  CG  ASP P  70      91.462  97.437 -81.188  0.00  0.00      PROA   
ATOM   1039  OD1 ASP P  70      90.543  97.015 -81.938  0.00  0.00      PROA   
ATOM   1040  OD2 ASP P  70      92.592  96.886 -81.099  0.00  0.00      PROA   
ATOM   1041  C   ASP P  70      89.673 100.443 -79.553  0.00  0.00      PROA   
ATOM   1042  O   ASP P  70      90.240 101.516 -79.754  0.00  0.00      PROA   
ATOM   1043  N   PHE P  71      88.889 100.219 -78.478  0.00  0.00      PROA   
ATOM   1044  HN  PHE P  71      88.445  99.337 -78.343  0.00  0.00      PROA   
ATOM   1045  CA  PHE P  71      88.622 101.197 -77.455  0.00  0.00      PROA   
ATOM   1046  HA  PHE P  71      89.405 101.941 -77.457  0.00  0.00      PROA   
ATOM   1047  CB  PHE P  71      87.239 101.885 -77.576  0.00  0.00      PROA   
ATOM   1048  HB1 PHE P  71      86.962 102.419 -76.642  0.00  0.00      PROA   
ATOM   1049  HB2 PHE P  71      86.453 101.132 -77.798  0.00  0.00      PROA   
ATOM   1050  CG  PHE P  71      87.280 102.897 -78.697  0.00  0.00      PROA   
ATOM   1051  CD1 PHE P  71      87.122 102.514 -80.042  0.00  0.00      PROA   
ATOM   1052  HD1 PHE P  71      86.968 101.475 -80.293  0.00  0.00      PROA   
ATOM   1053  CE1 PHE P  71      87.183 103.467 -81.064  0.00  0.00      PROA   
ATOM   1054  HE1 PHE P  71      87.082 103.163 -82.096  0.00  0.00      PROA   
ATOM   1055  CZ  PHE P  71      87.374 104.816 -80.758  0.00  0.00      PROA   
ATOM   1056  HZ  PHE P  71      87.421 105.548 -81.551  0.00  0.00      PROA   
ATOM   1057  CD2 PHE P  71      87.452 104.260 -78.402  0.00  0.00      PROA   
ATOM   1058  HD2 PHE P  71      87.560 104.574 -77.374  0.00  0.00      PROA   
ATOM   1059  CE2 PHE P  71      87.494 105.215 -79.424  0.00  0.00      PROA   
ATOM   1060  HE2 PHE P  71      87.633 106.259 -79.183  0.00  0.00      PROA   
ATOM   1061  C   PHE P  71      88.732 100.473 -76.153  0.00  0.00      PROA   
ATOM   1062  O   PHE P  71      88.726  99.245 -76.115  0.00  0.00      PROA   
ATOM   1063  N   THR P  72      88.898 101.235 -75.051  0.00  0.00      PROA   
ATOM   1064  HN  THR P  72      88.862 102.231 -75.086  0.00  0.00      PROA   
ATOM   1065  CA  THR P  72      89.287 100.666 -73.790  0.00  0.00      PROA   
ATOM   1066  HA  THR P  72      88.821  99.697 -73.700  0.00  0.00      PROA   
ATOM   1067  CB  THR P  72      90.809 100.515 -73.673  0.00  0.00      PROA   
ATOM   1068  HB  THR P  72      91.167  99.952 -74.561  0.00  0.00      PROA   
ATOM   1069  OG1 THR P  72      91.189  99.752 -72.533  0.00  0.00      PROA   
ATOM   1070  HG1 THR P  72      90.752  98.903 -72.625  0.00  0.00      PROA   
ATOM   1071  CG2 THR P  72      91.533 101.878 -73.652  0.00  0.00      PROA   
ATOM   1072 HG21 THR P  72      91.263 102.464 -72.748  0.00  0.00      PROA   
ATOM   1073 HG22 THR P  72      91.275 102.473 -74.555  0.00  0.00      PROA   
ATOM   1074 HG23 THR P  72      92.634 101.726 -73.647  0.00  0.00      PROA   
ATOM   1075  C   THR P  72      88.716 101.547 -72.714  0.00  0.00      PROA   
ATOM   1076  O   THR P  72      88.418 102.721 -72.932  0.00  0.00      PROA   
ATOM   1077  N   LEU P  73      88.545 100.953 -71.513  0.00  0.00      PROA   
ATOM   1078  HN  LEU P  73      88.753  99.985 -71.396  0.00  0.00      PROA   
ATOM   1079  CA  LEU P  73      88.164 101.626 -70.304  0.00  0.00      PROA   
ATOM   1080  HA  LEU P  73      88.065 102.687 -70.477  0.00  0.00      PROA   
ATOM   1081  CB  LEU P  73      86.888 101.019 -69.657  0.00  0.00      PROA   
ATOM   1082  HB1 LEU P  73      87.124 100.157 -68.997  0.00  0.00      PROA   
ATOM   1083  HB2 LEU P  73      86.269 100.609 -70.484  0.00  0.00      PROA   
ATOM   1084  CG  LEU P  73      85.985 102.019 -68.889  0.00  0.00      PROA   
ATOM   1085  HG  LEU P  73      85.548 102.706 -69.644  0.00  0.00      PROA   
ATOM   1086  CD1 LEU P  73      84.821 101.285 -68.198  0.00  0.00      PROA   
ATOM   1087 HD11 LEU P  73      85.204 100.630 -67.386  0.00  0.00      PROA   
ATOM   1088 HD12 LEU P  73      84.268 100.653 -68.926  0.00  0.00      PROA   
ATOM   1089 HD13 LEU P  73      84.117 102.022 -67.757  0.00  0.00      PROA   
ATOM   1090  CD2 LEU P  73      86.737 102.892 -67.871  0.00  0.00      PROA   
ATOM   1091 HD21 LEU P  73      87.506 103.514 -68.377  0.00  0.00      PROA   
ATOM   1092 HD22 LEU P  73      87.231 102.261 -67.102  0.00  0.00      PROA   
ATOM   1093 HD23 LEU P  73      86.027 103.581 -67.365  0.00  0.00      PROA   
ATOM   1094  C   LEU P  73      89.340 101.335 -69.420  0.00  0.00      PROA   
ATOM   1095  O   LEU P  73      89.759 100.183 -69.309  0.00  0.00      PROA   
ATOM   1096  N   THR P  74      89.904 102.378 -68.778  0.00  0.00      PROA   
ATOM   1097  HN  THR P  74      89.568 103.309 -68.902  0.00  0.00      PROA   
ATOM   1098  CA  THR P  74      90.976 102.229 -67.830  0.00  0.00      PROA   
ATOM   1099  HA  THR P  74      91.182 101.179 -67.684  0.00  0.00      PROA   
ATOM   1100  CB  THR P  74      92.281 102.900 -68.260  0.00  0.00      PROA   
ATOM   1101  HB  THR P  74      92.579 102.466 -69.238  0.00  0.00      PROA   
ATOM   1102  OG1 THR P  74      93.340 102.616 -67.350  0.00  0.00      PROA   
ATOM   1103  HG1 THR P  74      92.999 102.822 -66.476  0.00  0.00      PROA   
ATOM   1104  CG2 THR P  74      92.137 104.428 -68.450  0.00  0.00      PROA   
ATOM   1105 HG21 THR P  74      91.890 104.932 -67.491  0.00  0.00      PROA   
ATOM   1106 HG22 THR P  74      91.341 104.657 -69.190  0.00  0.00      PROA   
ATOM   1107 HG23 THR P  74      93.090 104.855 -68.829  0.00  0.00      PROA   
ATOM   1108  C   THR P  74      90.429 102.764 -66.535  0.00  0.00      PROA   
ATOM   1109  O   THR P  74      89.743 103.785 -66.501  0.00  0.00      PROA   
ATOM   1110  N   ILE P  75      90.712 102.029 -65.437  0.00  0.00      PROA   
ATOM   1111  HN  ILE P  75      91.247 101.191 -65.508  0.00  0.00      PROA   
ATOM   1112  CA  ILE P  75      90.315 102.380 -64.102  0.00  0.00      PROA   
ATOM   1113  HA  ILE P  75      89.691 103.262 -64.119  0.00  0.00      PROA   
ATOM   1114  CB  ILE P  75      89.582 101.262 -63.360  0.00  0.00      PROA   
ATOM   1115  HB  ILE P  75      90.260 100.395 -63.210  0.00  0.00      PROA   
ATOM   1116  CG2 ILE P  75      89.153 101.792 -61.974  0.00  0.00      PROA   
ATOM   1117 HG21 ILE P  75      88.424 102.623 -62.087  0.00  0.00      PROA   
ATOM   1118 HG22 ILE P  75      90.031 102.167 -61.405  0.00  0.00      PROA   
ATOM   1119 HG23 ILE P  75      88.684 100.985 -61.371  0.00  0.00      PROA   
ATOM   1120  CG1 ILE P  75      88.374 100.756 -64.197  0.00  0.00      PROA   
ATOM   1121 HG11 ILE P  75      88.744 100.340 -65.158  0.00  0.00      PROA   
ATOM   1122 HG12 ILE P  75      87.716 101.620 -64.431  0.00  0.00      PROA   
ATOM   1123  CD  ILE P  75      87.539  99.666 -63.510  0.00  0.00      PROA   
ATOM   1124  HD1 ILE P  75      87.031 100.064 -62.606  0.00  0.00      PROA   
ATOM   1125  HD2 ILE P  75      88.183  98.812 -63.210  0.00  0.00      PROA   
ATOM   1126  HD3 ILE P  75      86.759  99.290 -64.205  0.00  0.00      PROA   
ATOM   1127  C   ILE P  75      91.631 102.703 -63.456  0.00  0.00      PROA   
ATOM   1128  O   ILE P  75      92.466 101.821 -63.259  0.00  0.00      PROA   
ATOM   1129  N   SER P  76      91.853 104.009 -63.164  0.00  0.00      PROA   
ATOM   1130  HN  SER P  76      91.150 104.695 -63.337  0.00  0.00      PROA   
ATOM   1131  CA  SER P  76      93.096 104.536 -62.639  0.00  0.00      PROA   
ATOM   1132  HA  SER P  76      93.872 104.225 -63.323  0.00  0.00      PROA   
ATOM   1133  CB  SER P  76      93.116 106.088 -62.600  0.00  0.00      PROA   
ATOM   1134  HB1 SER P  76      93.065 106.466 -63.644  0.00  0.00      PROA   
ATOM   1135  HB2 SER P  76      94.057 106.463 -62.144  0.00  0.00      PROA   
ATOM   1136  OG  SER P  76      92.004 106.630 -61.896  0.00  0.00      PROA   
ATOM   1137  HG1 SER P  76      92.098 107.584 -61.947  0.00  0.00      PROA   
ATOM   1138  C   SER P  76      93.449 103.971 -61.284  0.00  0.00      PROA   
ATOM   1139  O   SER P  76      94.594 103.586 -61.048  0.00  0.00      PROA   
ATOM   1140  N   SER P  77      92.446 103.883 -60.383  0.00  0.00      PROA   
ATOM   1141  HN  SER P  77      91.529 104.211 -60.594  0.00  0.00      PROA   
ATOM   1142  CA  SER P  77      92.597 103.259 -59.097  0.00  0.00      PROA   
ATOM   1143  HA  SER P  77      93.433 102.576 -59.123  0.00  0.00      PROA   
ATOM   1144  CB  SER P  77      92.807 104.253 -57.922  0.00  0.00      PROA   
ATOM   1145  HB1 SER P  77      93.795 104.744 -58.050  0.00  0.00      PROA   
ATOM   1146  HB2 SER P  77      92.811 103.714 -56.951  0.00  0.00      PROA   
ATOM   1147  OG  SER P  77      91.817 105.277 -57.883  0.00  0.00      PROA   
ATOM   1148  HG1 SER P  77      90.990 104.835 -57.677  0.00  0.00      PROA   
ATOM   1149  C   SER P  77      91.355 102.447 -58.904  0.00  0.00      PROA   
ATOM   1150  O   SER P  77      90.242 102.971 -58.935  0.00  0.00      PROA   
ATOM   1151  N   LEU P  78      91.537 101.119 -58.719  0.00  0.00      PROA   
ATOM   1152  HN  LEU P  78      92.453 100.724 -58.723  0.00  0.00      PROA   
ATOM   1153  CA  LEU P  78      90.474 100.176 -58.477  0.00  0.00      PROA   
ATOM   1154  HA  LEU P  78      89.687 100.398 -59.184  0.00  0.00      PROA   
ATOM   1155  CB  LEU P  78      90.966  98.722 -58.656  0.00  0.00      PROA   
ATOM   1156  HB1 LEU P  78      91.636  98.443 -57.815  0.00  0.00      PROA   
ATOM   1157  HB2 LEU P  78      91.575  98.690 -59.584  0.00  0.00      PROA   
ATOM   1158  CG  LEU P  78      89.871  97.650 -58.840  0.00  0.00      PROA   
ATOM   1159  HG  LEU P  78      89.198  97.671 -57.956  0.00  0.00      PROA   
ATOM   1160  CD1 LEU P  78      89.015  97.920 -60.094  0.00  0.00      PROA   
ATOM   1161 HD11 LEU P  78      89.661  97.991 -60.995  0.00  0.00      PROA   
ATOM   1162 HD12 LEU P  78      88.457  98.874 -59.992  0.00  0.00      PROA   
ATOM   1163 HD13 LEU P  78      88.278  97.103 -60.248  0.00  0.00      PROA   
ATOM   1164  CD2 LEU P  78      90.523  96.256 -58.893  0.00  0.00      PROA   
ATOM   1165 HD21 LEU P  78      90.964  96.006 -57.905  0.00  0.00      PROA   
ATOM   1166 HD22 LEU P  78      91.333  96.240 -59.654  0.00  0.00      PROA   
ATOM   1167 HD23 LEU P  78      89.780  95.474 -59.158  0.00  0.00      PROA   
ATOM   1168  C   LEU P  78      89.965 100.402 -57.081  0.00  0.00      PROA   
ATOM   1169  O   LEU P  78      90.731 100.796 -56.206  0.00  0.00      PROA   
ATOM   1170  N   GLN P  79      88.648 100.211 -56.858  0.00  0.00      PROA   
ATOM   1171  HN  GLN P  79      88.045  99.860 -57.569  0.00  0.00      PROA   
ATOM   1172  CA  GLN P  79      87.995 100.610 -55.635  0.00  0.00      PROA   
ATOM   1173  HA  GLN P  79      88.705 100.513 -54.827  0.00  0.00      PROA   
ATOM   1174  CB  GLN P  79      87.485 102.079 -55.701  0.00  0.00      PROA   
ATOM   1175  HB1 GLN P  79      86.720 102.265 -54.918  0.00  0.00      PROA   
ATOM   1176  HB2 GLN P  79      86.999 102.240 -56.687  0.00  0.00      PROA   
ATOM   1177  CG  GLN P  79      88.634 103.095 -55.521  0.00  0.00      PROA   
ATOM   1178  HG1 GLN P  79      89.334 103.024 -56.380  0.00  0.00      PROA   
ATOM   1179  HG2 GLN P  79      89.195 102.842 -54.596  0.00  0.00      PROA   
ATOM   1180  CD  GLN P  79      88.108 104.529 -55.379  0.00  0.00      PROA   
ATOM   1181  OE1 GLN P  79      87.314 104.818 -54.475  0.00  0.00      PROA   
ATOM   1182  NE2 GLN P  79      88.582 105.443 -56.281  0.00  0.00      PROA   
ATOM   1183 HE21 GLN P  79      88.285 106.396 -56.232  0.00  0.00      PROA   
ATOM   1184 HE22 GLN P  79      89.232 105.158 -56.986  0.00  0.00      PROA   
ATOM   1185  C   GLN P  79      86.885  99.621 -55.378  0.00  0.00      PROA   
ATOM   1186  O   GLN P  79      86.533  98.895 -56.306  0.00  0.00      PROA   
ATOM   1187  N   PRO P  80      86.335  99.492 -54.161  0.00  0.00      PROA   
ATOM   1188  CD  PRO P  80      86.851 100.160 -52.962  0.00  0.00      PROA   
ATOM   1189  HD1 PRO P  80      86.911 101.262 -53.090  0.00  0.00      PROA   
ATOM   1190  HD2 PRO P  80      87.855  99.746 -52.730  0.00  0.00      PROA   
ATOM   1191  CA  PRO P  80      85.406  98.420 -53.808  0.00  0.00      PROA   
ATOM   1192  HA  PRO P  80      85.779  97.496 -54.223  0.00  0.00      PROA   
ATOM   1193  CB  PRO P  80      85.428  98.392 -52.265  0.00  0.00      PROA   
ATOM   1194  HB1 PRO P  80      86.217  97.679 -51.941  0.00  0.00      PROA   
ATOM   1195  HB2 PRO P  80      84.473  98.090 -51.785  0.00  0.00      PROA   
ATOM   1196  CG  PRO P  80      85.858  99.800 -51.861  0.00  0.00      PROA   
ATOM   1197  HG1 PRO P  80      84.983 100.485 -51.905  0.00  0.00      PROA   
ATOM   1198  HG2 PRO P  80      86.311  99.835 -50.847  0.00  0.00      PROA   
ATOM   1199  C   PRO P  80      84.001  98.604 -54.340  0.00  0.00      PROA   
ATOM   1200  O   PRO P  80      83.103  97.943 -53.824  0.00  0.00      PROA   
ATOM   1201  N   GLU P  81      83.782  99.443 -55.376  0.00  0.00      PROA   
ATOM   1202  HN  GLU P  81      84.526  99.976 -55.772  0.00  0.00      PROA   
ATOM   1203  CA  GLU P  81      82.502  99.599 -56.023  0.00  0.00      PROA   
ATOM   1204  HA  GLU P  81      81.779  98.924 -55.589  0.00  0.00      PROA   
ATOM   1205  CB  GLU P  81      81.961 101.051 -55.919  0.00  0.00      PROA   
ATOM   1206  HB1 GLU P  81      80.995 101.094 -56.466  0.00  0.00      PROA   
ATOM   1207  HB2 GLU P  81      82.648 101.769 -56.415  0.00  0.00      PROA   
ATOM   1208  CG  GLU P  81      81.640 101.496 -54.471  0.00  0.00      PROA   
ATOM   1209  HG1 GLU P  81      81.197 100.638 -53.923  0.00  0.00      PROA   
ATOM   1210  HG2 GLU P  81      80.881 102.307 -54.509  0.00  0.00      PROA   
ATOM   1211  CD  GLU P  81      82.848 102.032 -53.690  0.00  0.00      PROA   
ATOM   1212  OE1 GLU P  81      83.913 102.305 -54.304  0.00  0.00      PROA   
ATOM   1213  OE2 GLU P  81      82.703 102.186 -52.446  0.00  0.00      PROA   
ATOM   1214  C   GLU P  81      82.662  99.227 -57.479  0.00  0.00      PROA   
ATOM   1215  O   GLU P  81      81.771  99.488 -58.287  0.00  0.00      PROA   
ATOM   1216  N   ASP P  82      83.809  98.602 -57.847  0.00  0.00      PROA   
ATOM   1217  HN  ASP P  82      84.499  98.352 -57.171  0.00  0.00      PROA   
ATOM   1218  CA  ASP P  82      84.185  98.368 -59.225  0.00  0.00      PROA   
ATOM   1219  HA  ASP P  82      83.463  98.826 -59.885  0.00  0.00      PROA   
ATOM   1220  CB  ASP P  82      85.600  98.918 -59.562  0.00  0.00      PROA   
ATOM   1221  HB1 ASP P  82      85.870  98.695 -60.616  0.00  0.00      PROA   
ATOM   1222  HB2 ASP P  82      86.349  98.435 -58.900  0.00  0.00      PROA   
ATOM   1223  CG  ASP P  82      85.702 100.436 -59.374  0.00  0.00      PROA   
ATOM   1224  OD1 ASP P  82      84.650 101.114 -59.235  0.00  0.00      PROA   
ATOM   1225  OD2 ASP P  82      86.854 100.942 -59.430  0.00  0.00      PROA   
ATOM   1226  C   ASP P  82      84.190  96.888 -59.510  0.00  0.00      PROA   
ATOM   1227  O   ASP P  82      84.665  96.463 -60.562  0.00  0.00      PROA   
ATOM   1228  N   PHE P  83      83.629  96.059 -58.594  0.00  0.00      PROA   
ATOM   1229  HN  PHE P  83      83.262  96.403 -57.734  0.00  0.00      PROA   
ATOM   1230  CA  PHE P  83      83.445  94.643 -58.830  0.00  0.00      PROA   
ATOM   1231  HA  PHE P  83      84.243  94.292 -59.468  0.00  0.00      PROA   
ATOM   1232  CB  PHE P  83      83.457  93.771 -57.530  0.00  0.00      PROA   
ATOM   1233  HB1 PHE P  83      84.400  93.959 -56.975  0.00  0.00      PROA   
ATOM   1234  HB2 PHE P  83      83.443  92.698 -57.815  0.00  0.00      PROA   
ATOM   1235  CG  PHE P  83      82.301  94.038 -56.587  0.00  0.00      PROA   
ATOM   1236  CD1 PHE P  83      82.277  95.189 -55.778  0.00  0.00      PROA   
ATOM   1237  HD1 PHE P  83      83.104  95.882 -55.805  0.00  0.00      PROA   
ATOM   1238  CE1 PHE P  83      81.170  95.464 -54.966  0.00  0.00      PROA   
ATOM   1239  HE1 PHE P  83      81.145  96.361 -54.365  0.00  0.00      PROA   
ATOM   1240  CZ  PHE P  83      80.085  94.583 -54.938  0.00  0.00      PROA   
ATOM   1241  HZ  PHE P  83      79.231  94.799 -54.313  0.00  0.00      PROA   
ATOM   1242  CD2 PHE P  83      81.217  93.141 -56.522  0.00  0.00      PROA   
ATOM   1243  HD2 PHE P  83      81.222  92.249 -57.130  0.00  0.00      PROA   
ATOM   1244  CE2 PHE P  83      80.113  93.415 -55.709  0.00  0.00      PROA   
ATOM   1245  HE2 PHE P  83      79.280  92.728 -55.678  0.00  0.00      PROA   
ATOM   1246  C   PHE P  83      82.136  94.560 -59.578  0.00  0.00      PROA   
ATOM   1247  O   PHE P  83      81.124  95.070 -59.101  0.00  0.00      PROA   
ATOM   1248  N   ALA P  84      82.160  93.955 -60.788  0.00  0.00      PROA   
ATOM   1249  HN  ALA P  84      82.982  93.501 -61.123  0.00  0.00      PROA   
ATOM   1250  CA  ALA P  84      81.091  94.072 -61.750  0.00  0.00      PROA   
ATOM   1251  HA  ALA P  84      80.313  93.371 -61.487  0.00  0.00      PROA   
ATOM   1252  CB  ALA P  84      80.522  95.501 -61.939  0.00  0.00      PROA   
ATOM   1253  HB1 ALA P  84      81.345  96.235 -62.075  0.00  0.00      PROA   
ATOM   1254  HB2 ALA P  84      79.921  95.810 -61.057  0.00  0.00      PROA   
ATOM   1255  HB3 ALA P  84      79.850  95.565 -62.821  0.00  0.00      PROA   
ATOM   1256  C   ALA P  84      81.670  93.701 -63.080  0.00  0.00      PROA   
ATOM   1257  O   ALA P  84      82.866  93.853 -63.319  0.00  0.00      PROA   
ATOM   1258  N   THR P  85      80.795  93.205 -63.989  0.00  0.00      PROA   
ATOM   1259  HN  THR P  85      79.842  93.044 -63.744  0.00  0.00      PROA   
ATOM   1260  CA  THR P  85      81.101  92.996 -65.384  0.00  0.00      PROA   
ATOM   1261  HA  THR P  85      82.145  92.727 -65.442  0.00  0.00      PROA   
ATOM   1262  CB  THR P  85      80.291  91.858 -66.010  0.00  0.00      PROA   
ATOM   1263  HB  THR P  85      80.449  90.948 -65.392  0.00  0.00      PROA   
ATOM   1264  OG1 THR P  85      80.735  91.532 -67.324  0.00  0.00      PROA   
ATOM   1265  HG1 THR P  85      80.757  92.361 -67.808  0.00  0.00      PROA   
ATOM   1266  CG2 THR P  85      78.777  92.154 -66.014  0.00  0.00      PROA   
ATOM   1267 HG21 THR P  85      78.550  93.090 -66.568  0.00  0.00      PROA   
ATOM   1268 HG22 THR P  85      78.406  92.261 -64.972  0.00  0.00      PROA   
ATOM   1269 HG23 THR P  85      78.219  91.319 -66.489  0.00  0.00      PROA   
ATOM   1270  C   THR P  85      80.918  94.327 -66.089  0.00  0.00      PROA   
ATOM   1271  O   THR P  85      80.270  95.235 -65.571  0.00  0.00      PROA   
ATOM   1272  N   TYR P  86      81.536  94.479 -67.280  0.00  0.00      PROA   
ATOM   1273  HN  TYR P  86      82.053  93.734 -67.693  0.00  0.00      PROA   
ATOM   1274  CA  TYR P  86      81.560  95.721 -68.010  0.00  0.00      PROA   
ATOM   1275  HA  TYR P  86      80.719  96.333 -67.720  0.00  0.00      PROA   
ATOM   1276  CB  TYR P  86      82.886  96.513 -67.872  0.00  0.00      PROA   
ATOM   1277  HB1 TYR P  86      82.899  97.396 -68.546  0.00  0.00      PROA   
ATOM   1278  HB2 TYR P  86      83.752  95.865 -68.124  0.00  0.00      PROA   
ATOM   1279  CG  TYR P  86      83.043  97.006 -66.458  0.00  0.00      PROA   
ATOM   1280  CD1 TYR P  86      82.479  98.237 -66.088  0.00  0.00      PROA   
ATOM   1281  HD1 TYR P  86      81.927  98.807 -66.821  0.00  0.00      PROA   
ATOM   1282  CE1 TYR P  86      82.625  98.730 -64.788  0.00  0.00      PROA   
ATOM   1283  HE1 TYR P  86      82.184  99.679 -64.520  0.00  0.00      PROA   
ATOM   1284  CZ  TYR P  86      83.342  97.993 -63.838  0.00  0.00      PROA   
ATOM   1285  OH  TYR P  86      83.487  98.489 -62.527  0.00  0.00      PROA   
ATOM   1286  HH  TYR P  86      84.003  97.854 -62.025  0.00  0.00      PROA   
ATOM   1287  CD2 TYR P  86      83.770  96.278 -65.498  0.00  0.00      PROA   
ATOM   1288  HD2 TYR P  86      84.210  95.329 -65.767  0.00  0.00      PROA   
ATOM   1289  CE2 TYR P  86      83.916  96.767 -64.194  0.00  0.00      PROA   
ATOM   1290  HE2 TYR P  86      84.470  96.195 -63.465  0.00  0.00      PROA   
ATOM   1291  C   TYR P  86      81.397  95.367 -69.450  0.00  0.00      PROA   
ATOM   1292  O   TYR P  86      81.878  94.330 -69.903  0.00  0.00      PROA   
ATOM   1293  N   PHE P  87      80.686  96.243 -70.193  0.00  0.00      PROA   
ATOM   1294  HN  PHE P  87      80.308  97.073 -69.790  0.00  0.00      PROA   
ATOM   1295  CA  PHE P  87      80.407  96.062 -71.593  0.00  0.00      PROA   
ATOM   1296  HA  PHE P  87      81.106  95.351 -72.007  0.00  0.00      PROA   
ATOM   1297  CB  PHE P  87      78.948  95.639 -71.907  0.00  0.00      PROA   
ATOM   1298  HB1 PHE P  87      78.769  95.605 -73.003  0.00  0.00      PROA   
ATOM   1299  HB2 PHE P  87      78.228  96.356 -71.459  0.00  0.00      PROA   
ATOM   1300  CG  PHE P  87      78.668  94.268 -71.341  0.00  0.00      PROA   
ATOM   1301  CD1 PHE P  87      78.793  93.127 -72.154  0.00  0.00      PROA   
ATOM   1302  HD1 PHE P  87      79.115  93.234 -73.179  0.00  0.00      PROA   
ATOM   1303  CE1 PHE P  87      78.490  91.856 -71.654  0.00  0.00      PROA   
ATOM   1304  HE1 PHE P  87      78.590  90.987 -72.289  0.00  0.00      PROA   
ATOM   1305  CZ  PHE P  87      78.052  91.710 -70.333  0.00  0.00      PROA   
ATOM   1306  HZ  PHE P  87      77.815  90.729 -69.947  0.00  0.00      PROA   
ATOM   1307  CD2 PHE P  87      78.215  94.107 -70.019  0.00  0.00      PROA   
ATOM   1308  HD2 PHE P  87      78.101  94.972 -69.383  0.00  0.00      PROA   
ATOM   1309  CE2 PHE P  87      77.903  92.838 -69.520  0.00  0.00      PROA   
ATOM   1310  HE2 PHE P  87      77.535  92.730 -68.511  0.00  0.00      PROA   
ATOM   1311  C   PHE P  87      80.670  97.379 -72.245  0.00  0.00      PROA   
ATOM   1312  O   PHE P  87      80.611  98.420 -71.593  0.00  0.00      PROA   
ATOM   1313  N   CYS P  88      80.976  97.350 -73.565  0.00  0.00      PROA   
ATOM   1314  HN  CYS P  88      81.033  96.492 -74.070  0.00  0.00      PROA   
ATOM   1315  CA  CYS P  88      81.202  98.544 -74.337  0.00  0.00      PROA   
ATOM   1316  HA  CYS P  88      81.021  99.403 -73.707  0.00  0.00      PROA   
ATOM   1317  CB  CYS P  88      82.653  98.710 -74.887  0.00  0.00      PROA   
ATOM   1318  HB1 CYS P  88      83.337  98.306 -74.111  0.00  0.00      PROA   
ATOM   1319  HB2 CYS P  88      82.855  99.800 -74.968  0.00  0.00      PROA   
ATOM   1320  SG  CYS P  88      83.062  97.951 -76.494  0.00  0.00      PROA   
ATOM   1321  C   CYS P  88      80.161  98.555 -75.414  0.00  0.00      PROA   
ATOM   1322  O   CYS P  88      79.835  97.526 -76.006  0.00  0.00      PROA   
ATOM   1323  N   LEU P  89      79.597  99.752 -75.645  0.00  0.00      PROA   
ATOM   1324  HN  LEU P  89      79.899 100.556 -75.138  0.00  0.00      PROA   
ATOM   1325  CA  LEU P  89      78.539 100.012 -76.579  0.00  0.00      PROA   
ATOM   1326  HA  LEU P  89      78.384  99.155 -77.218  0.00  0.00      PROA   
ATOM   1327  CB  LEU P  89      77.213 100.461 -75.906  0.00  0.00      PROA   
ATOM   1328  HB1 LEU P  89      76.552 100.897 -76.685  0.00  0.00      PROA   
ATOM   1329  HB2 LEU P  89      77.424 101.261 -75.165  0.00  0.00      PROA   
ATOM   1330  CG  LEU P  89      76.374  99.346 -75.217  0.00  0.00      PROA   
ATOM   1331  HG  LEU P  89      76.241  98.523 -75.952  0.00  0.00      PROA   
ATOM   1332  CD1 LEU P  89      77.008  98.722 -73.957  0.00  0.00      PROA   
ATOM   1333 HD11 LEU P  89      77.387  99.512 -73.273  0.00  0.00      PROA   
ATOM   1334 HD12 LEU P  89      77.850  98.049 -74.225  0.00  0.00      PROA   
ATOM   1335 HD13 LEU P  89      76.257  98.116 -73.408  0.00  0.00      PROA   
ATOM   1336  CD2 LEU P  89      74.965  99.883 -74.895  0.00  0.00      PROA   
ATOM   1337 HD21 LEU P  89      74.478 100.253 -75.823  0.00  0.00      PROA   
ATOM   1338 HD22 LEU P  89      75.026 100.720 -74.168  0.00  0.00      PROA   
ATOM   1339 HD23 LEU P  89      74.330  99.081 -74.461  0.00  0.00      PROA   
ATOM   1340  C   LEU P  89      79.090 101.141 -77.404  0.00  0.00      PROA   
ATOM   1341  O   LEU P  89      80.125 101.703 -77.061  0.00  0.00      PROA   
ATOM   1342  N   GLN P  90      78.445 101.489 -78.538  0.00  0.00      PROA   
ATOM   1343  HN  GLN P  90      77.622 101.025 -78.857  0.00  0.00      PROA   
ATOM   1344  CA  GLN P  90      78.901 102.612 -79.320  0.00  0.00      PROA   
ATOM   1345  HA  GLN P  90      79.189 103.399 -78.638  0.00  0.00      PROA   
ATOM   1346  CB  GLN P  90      80.090 102.291 -80.276  0.00  0.00      PROA   
ATOM   1347  HB1 GLN P  90      80.772 101.597 -79.741  0.00  0.00      PROA   
ATOM   1348  HB2 GLN P  90      80.662 103.232 -80.424  0.00  0.00      PROA   
ATOM   1349  CG  GLN P  90      79.796 101.708 -81.674  0.00  0.00      PROA   
ATOM   1350  HG1 GLN P  90      80.749 101.467 -82.191  0.00  0.00      PROA   
ATOM   1351  HG2 GLN P  90      79.268 102.470 -82.286  0.00  0.00      PROA   
ATOM   1352  CD  GLN P  90      78.934 100.446 -81.615  0.00  0.00      PROA   
ATOM   1353  OE1 GLN P  90      77.792 100.462 -82.087  0.00  0.00      PROA   
ATOM   1354  NE2 GLN P  90      79.504  99.346 -81.036  0.00  0.00      PROA   
ATOM   1355 HE21 GLN P  90      78.986  98.493 -80.969  0.00  0.00      PROA   
ATOM   1356 HE22 GLN P  90      80.436  99.395 -80.676  0.00  0.00      PROA   
ATOM   1357  C   GLN P  90      77.680 103.074 -80.060  0.00  0.00      PROA   
ATOM   1358  O   GLN P  90      76.685 102.355 -80.141  0.00  0.00      PROA   
ATOM   1359  N   HSD P  91      77.707 104.327 -80.572  0.00  0.00      PROA   
ATOM   1360  HN  HSD P  91      78.530 104.889 -80.548  0.00  0.00      PROA   
ATOM   1361  CA  HSD P  91      76.505 104.991 -81.024  0.00  0.00      PROA   
ATOM   1362  HA  HSD P  91      75.643 104.530 -80.564  0.00  0.00      PROA   
ATOM   1363  CB  HSD P  91      76.498 106.495 -80.641  0.00  0.00      PROA   
ATOM   1364  HB1 HSD P  91      75.505 106.934 -80.878  0.00  0.00      PROA   
ATOM   1365  HB2 HSD P  91      77.263 107.045 -81.229  0.00  0.00      PROA   
ATOM   1366  ND1 HSD P  91      76.190 106.053 -78.139  0.00  0.00      PROA   
ATOM   1367  HD1 HSD P  91      75.522 105.314 -78.229  0.00  0.00      PROA   
ATOM   1368  CG  HSD P  91      76.769 106.749 -79.179  0.00  0.00      PROA   
ATOM   1369  CE1 HSD P  91      76.709 106.555 -76.991  0.00  0.00      PROA   
ATOM   1370  HE1 HSD P  91      76.431 106.181 -76.005  0.00  0.00      PROA   
ATOM   1371  NE2 HSD P  91      77.574 107.524 -77.215  0.00  0.00      PROA   
ATOM   1372  CD2 HSD P  91      77.608 107.648 -78.593  0.00  0.00      PROA   
ATOM   1373  HD2 HSD P  91      78.248 108.392 -79.052  0.00  0.00      PROA   
ATOM   1374  C   HSD P  91      76.348 104.897 -82.520  0.00  0.00      PROA   
ATOM   1375  O   HSD P  91      75.346 105.373 -83.052  0.00  0.00      PROA   
ATOM   1376  N   TRP P  92      77.315 104.273 -83.238  0.00  0.00      PROA   
ATOM   1377  HN  TRP P  92      78.119 103.871 -82.807  0.00  0.00      PROA   
ATOM   1378  CA  TRP P  92      77.240 104.163 -84.675  0.00  0.00      PROA   
ATOM   1379  HA  TRP P  92      76.211 104.251 -84.990  0.00  0.00      PROA   
ATOM   1380  CB  TRP P  92      78.070 105.273 -85.388  0.00  0.00      PROA   
ATOM   1381  HB1 TRP P  92      79.106 105.255 -84.986  0.00  0.00      PROA   
ATOM   1382  HB2 TRP P  92      77.633 106.253 -85.100  0.00  0.00      PROA   
ATOM   1383  CG  TRP P  92      78.134 105.205 -86.885  0.00  0.00      PROA   
ATOM   1384  CD1 TRP P  92      77.107 105.464 -87.753  0.00  0.00      PROA   
ATOM   1385  HD1 TRP P  92      76.109 105.757 -87.463  0.00  0.00      PROA   
ATOM   1386  NE1 TRP P  92      77.532 105.283 -89.040  0.00  0.00      PROA   
ATOM   1387  HE1 TRP P  92      76.982 105.408 -89.837  0.00  0.00      PROA   
ATOM   1388  CE2 TRP P  92      78.845 104.908 -89.043  0.00  0.00      PROA   
ATOM   1389  CD2 TRP P  92      79.268 104.848 -87.695  0.00  0.00      PROA   
ATOM   1390  CE3 TRP P  92      80.586 104.497 -87.406  0.00  0.00      PROA   
ATOM   1391  HE3 TRP P  92      80.948 104.448 -86.390  0.00  0.00      PROA   
ATOM   1392  CZ3 TRP P  92      81.454 104.217 -88.463  0.00  0.00      PROA   
ATOM   1393  HZ3 TRP P  92      82.484 103.965 -88.255  0.00  0.00      PROA   
ATOM   1394  CZ2 TRP P  92      79.706 104.617 -90.094  0.00  0.00      PROA   
ATOM   1395  HZ2 TRP P  92      79.386 104.661 -91.124  0.00  0.00      PROA   
ATOM   1396  CH2 TRP P  92      81.020 104.268 -89.783  0.00  0.00      PROA   
ATOM   1397  HH2 TRP P  92      81.715 104.047 -90.580  0.00  0.00      PROA   
ATOM   1398  C   TRP P  92      77.709 102.794 -85.081  0.00  0.00      PROA   
ATOM   1399  O   TRP P  92      78.895 102.480 -84.984  0.00  0.00      PROA   
ATOM   1400  N   SER P  93      76.763 101.967 -85.584  0.00  0.00      PROA   
ATOM   1401  HN  SER P  93      75.802 102.232 -85.593  0.00  0.00      PROA   
ATOM   1402  CA  SER P  93      77.058 100.737 -86.272  0.00  0.00      PROA   
ATOM   1403  HA  SER P  93      77.766 100.971 -87.054  0.00  0.00      PROA   
ATOM   1404  CB  SER P  93      77.624  99.586 -85.389  0.00  0.00      PROA   
ATOM   1405  HB1 SER P  93      78.543  99.930 -84.869  0.00  0.00      PROA   
ATOM   1406  HB2 SER P  93      77.906  98.722 -86.028  0.00  0.00      PROA   
ATOM   1407  OG  SER P  93      76.698  99.134 -84.408  0.00  0.00      PROA   
ATOM   1408  HG1 SER P  93      76.592  99.861 -83.790  0.00  0.00      PROA   
ATOM   1409  C   SER P  93      75.773 100.297 -86.923  0.00  0.00      PROA   
ATOM   1410  O   SER P  93      74.712 100.883 -86.706  0.00  0.00      PROA   
ATOM   1411  N   TYR P  94      75.857  99.214 -87.724  0.00  0.00      PROA   
ATOM   1412  HN  TYR P  94      76.737  98.801 -87.946  0.00  0.00      PROA   
ATOM   1413  CA  TYR P  94      74.706  98.458 -88.140  0.00  0.00      PROA   
ATOM   1414  HA  TYR P  94      73.958  98.538 -87.366  0.00  0.00      PROA   
ATOM   1415  CB  TYR P  94      74.118  98.913 -89.512  0.00  0.00      PROA   
ATOM   1416  HB1 TYR P  94      74.898  98.866 -90.301  0.00  0.00      PROA   
ATOM   1417  HB2 TYR P  94      73.774  99.966 -89.430  0.00  0.00      PROA   
ATOM   1418  CG  TYR P  94      72.938  98.061 -89.933  0.00  0.00      PROA   
ATOM   1419  CD1 TYR P  94      73.124  96.960 -90.788  0.00  0.00      PROA   
ATOM   1420  HD1 TYR P  94      74.110  96.734 -91.166  0.00  0.00      PROA   
ATOM   1421  CE1 TYR P  94      72.054  96.117 -91.111  0.00  0.00      PROA   
ATOM   1422  HE1 TYR P  94      72.229  95.258 -91.742  0.00  0.00      PROA   
ATOM   1423  CZ  TYR P  94      70.776  96.378 -90.600  0.00  0.00      PROA   
ATOM   1424  OH  TYR P  94      69.703  95.511 -90.906  0.00  0.00      PROA   
ATOM   1425  HH  TYR P  94      68.922  95.833 -90.450  0.00  0.00      PROA   
ATOM   1426  CD2 TYR P  94      71.645  98.332 -89.451  0.00  0.00      PROA   
ATOM   1427  HD2 TYR P  94      71.485  99.177 -88.798  0.00  0.00      PROA   
ATOM   1428  CE2 TYR P  94      70.570  97.493 -89.774  0.00  0.00      PROA   
ATOM   1429  HE2 TYR P  94      69.589  97.703 -89.375  0.00  0.00      PROA   
ATOM   1430  C   TYR P  94      75.231  97.041 -88.221  0.00  0.00      PROA   
ATOM   1431  O   TYR P  94      76.333  96.862 -88.734  0.00  0.00      PROA   
ATOM   1432  N   PRO P  95      74.537  96.002 -87.762  0.00  0.00      PROA   
ATOM   1433  CD  PRO P  95      74.855  94.639 -88.206  0.00  0.00      PROA   
ATOM   1434  HD1 PRO P  95      75.878  94.340 -87.892  0.00  0.00      PROA   
ATOM   1435  HD2 PRO P  95      74.766  94.590 -89.312  0.00  0.00      PROA   
ATOM   1436  CA  PRO P  95      73.287  96.059 -87.023  0.00  0.00      PROA   
ATOM   1437  HA  PRO P  95      72.681  96.908 -87.300  0.00  0.00      PROA   
ATOM   1438  CB  PRO P  95      72.627  94.719 -87.386  0.00  0.00      PROA   
ATOM   1439  HB1 PRO P  95      72.119  94.831 -88.368  0.00  0.00      PROA   
ATOM   1440  HB2 PRO P  95      71.873  94.365 -86.650  0.00  0.00      PROA   
ATOM   1441  CG  PRO P  95      73.797  93.750 -87.556  0.00  0.00      PROA   
ATOM   1442  HG1 PRO P  95      74.151  93.408 -86.559  0.00  0.00      PROA   
ATOM   1443  HG2 PRO P  95      73.535  92.868 -88.180  0.00  0.00      PROA   
ATOM   1444  C   PRO P  95      73.626  96.123 -85.552  0.00  0.00      PROA   
ATOM   1445  O   PRO P  95      74.762  96.436 -85.203  0.00  0.00      PROA   
ATOM   1446  N   LEU P  96      72.643  95.815 -84.678  0.00  0.00      PROA   
ATOM   1447  HN  LEU P  96      71.731  95.598 -85.019  0.00  0.00      PROA   
ATOM   1448  CA  LEU P  96      72.772  95.687 -83.246  0.00  0.00      PROA   
ATOM   1449  HA  LEU P  96      73.162  96.622 -82.870  0.00  0.00      PROA   
ATOM   1450  CB  LEU P  96      71.369  95.411 -82.653  0.00  0.00      PROA   
ATOM   1451  HB1 LEU P  96      71.047  94.378 -82.905  0.00  0.00      PROA   
ATOM   1452  HB2 LEU P  96      70.683  96.103 -83.188  0.00  0.00      PROA   
ATOM   1453  CG  LEU P  96      71.155  95.668 -81.145  0.00  0.00      PROA   
ATOM   1454  HG  LEU P  96      71.854  96.473 -80.834  0.00  0.00      PROA   
ATOM   1455  CD1 LEU P  96      69.726  96.198 -80.907  0.00  0.00      PROA   
ATOM   1456 HD11 LEU P  96      68.976  95.447 -81.237  0.00  0.00      PROA   
ATOM   1457 HD12 LEU P  96      69.558  97.136 -81.479  0.00  0.00      PROA   
ATOM   1458 HD13 LEU P  96      69.563  96.415 -79.830  0.00  0.00      PROA   
ATOM   1459  CD2 LEU P  96      71.412  94.429 -80.265  0.00  0.00      PROA   
ATOM   1460 HD21 LEU P  96      72.465  94.081 -80.345  0.00  0.00      PROA   
ATOM   1461 HD22 LEU P  96      70.744  93.597 -80.572  0.00  0.00      PROA   
ATOM   1462 HD23 LEU P  96      71.208  94.668 -79.199  0.00  0.00      PROA   
ATOM   1463  C   LEU P  96      73.726  94.565 -82.899  0.00  0.00      PROA   
ATOM   1464  O   LEU P  96      73.779  93.558 -83.601  0.00  0.00      PROA   
ATOM   1465  N   THR P  97      74.512  94.729 -81.809  0.00  0.00      PROA   
ATOM   1466  HN  THR P  97      74.478  95.563 -81.264  0.00  0.00      PROA   
ATOM   1467  CA  THR P  97      75.409  93.706 -81.322  0.00  0.00      PROA   
ATOM   1468  HA  THR P  97      74.873  92.769 -81.365  0.00  0.00      PROA   
ATOM   1469  CB  THR P  97      76.713  93.590 -82.122  0.00  0.00      PROA   
ATOM   1470  HB  THR P  97      76.455  93.460 -83.195  0.00  0.00      PROA   
ATOM   1471  OG1 THR P  97      77.458  92.431 -81.764  0.00  0.00      PROA   
ATOM   1472  HG1 THR P  97      77.541  92.456 -80.808  0.00  0.00      PROA   
ATOM   1473  CG2 THR P  97      77.596  94.851 -82.000  0.00  0.00      PROA   
ATOM   1474 HG21 THR P  97      77.858  95.071 -80.943  0.00  0.00      PROA   
ATOM   1475 HG22 THR P  97      77.071  95.730 -82.431  0.00  0.00      PROA   
ATOM   1476 HG23 THR P  97      78.542  94.709 -82.565  0.00  0.00      PROA   
ATOM   1477  C   THR P  97      75.640  94.032 -79.863  0.00  0.00      PROA   
ATOM   1478  O   THR P  97      75.210  95.080 -79.383  0.00  0.00      PROA   
ATOM   1479  N   PHE P  98      76.298  93.118 -79.105  0.00  0.00      PROA   
ATOM   1480  HN  PHE P  98      76.627  92.254 -79.478  0.00  0.00      PROA   
ATOM   1481  CA  PHE P  98      76.582  93.359 -77.712  0.00  0.00      PROA   
ATOM   1482  HA  PHE P  98      76.769  94.415 -77.583  0.00  0.00      PROA   
ATOM   1483  CB  PHE P  98      75.448  92.844 -76.783  0.00  0.00      PROA   
ATOM   1484  HB1 PHE P  98      75.545  91.765 -76.537  0.00  0.00      PROA   
ATOM   1485  HB2 PHE P  98      74.472  92.983 -77.294  0.00  0.00      PROA   
ATOM   1486  CG  PHE P  98      75.392  93.666 -75.521  0.00  0.00      PROA   
ATOM   1487  CD1 PHE P  98      75.708  93.131 -74.261  0.00  0.00      PROA   
ATOM   1488  HD1 PHE P  98      76.039  92.106 -74.181  0.00  0.00      PROA   
ATOM   1489  CE1 PHE P  98      75.589  93.914 -73.106  0.00  0.00      PROA   
ATOM   1490  HE1 PHE P  98      75.822  93.492 -72.139  0.00  0.00      PROA   
ATOM   1491  CZ  PHE P  98      75.168  95.246 -73.204  0.00  0.00      PROA   
ATOM   1492  HZ  PHE P  98      75.082  95.860 -72.320  0.00  0.00      PROA   
ATOM   1493  CD2 PHE P  98      74.966  95.001 -75.602  0.00  0.00      PROA   
ATOM   1494  HD2 PHE P  98      74.718  95.420 -76.566  0.00  0.00      PROA   
ATOM   1495  CE2 PHE P  98      74.854  95.789 -74.454  0.00  0.00      PROA   
ATOM   1496  HE2 PHE P  98      74.519  96.813 -74.532  0.00  0.00      PROA   
ATOM   1497  C   PHE P  98      77.858  92.616 -77.412  0.00  0.00      PROA   
ATOM   1498  O   PHE P  98      78.159  91.597 -78.035  0.00  0.00      PROA   
ATOM   1499  N   GLY P  99      78.648  93.155 -76.447  0.00  0.00      PROA   
ATOM   1500  HN  GLY P  99      78.360  93.987 -75.979  0.00  0.00      PROA   
ATOM   1501  CA  GLY P  99      79.924  92.639 -75.994  0.00  0.00      PROA   
ATOM   1502  HA1 GLY P  99      80.282  93.346 -75.259  0.00  0.00      PROA   
ATOM   1503  HA2 GLY P  99      80.577  92.568 -76.851  0.00  0.00      PROA   
ATOM   1504  C   GLY P  99      79.858  91.284 -75.344  0.00  0.00      PROA   
ATOM   1505  O   GLY P  99      78.784  90.725 -75.133  0.00  0.00      PROA   
ATOM   1506  N   GLN P 100      81.050  90.742 -74.991  0.00  0.00      PROA   
ATOM   1507  HN  GLN P 100      81.899  91.243 -75.138  0.00  0.00      PROA   
ATOM   1508  CA  GLN P 100      81.219  89.411 -74.452  0.00  0.00      PROA   
ATOM   1509  HA  GLN P 100      80.359  88.807 -74.700  0.00  0.00      PROA   
ATOM   1510  CB  GLN P 100      82.511  88.781 -75.045  0.00  0.00      PROA   
ATOM   1511  HB1 GLN P 100      83.378  89.438 -74.820  0.00  0.00      PROA   
ATOM   1512  HB2 GLN P 100      82.390  88.782 -76.149  0.00  0.00      PROA   
ATOM   1513  CG  GLN P 100      82.870  87.342 -74.612  0.00  0.00      PROA   
ATOM   1514  HG1 GLN P 100      83.242  87.358 -73.565  0.00  0.00      PROA   
ATOM   1515  HG2 GLN P 100      83.688  86.952 -75.254  0.00  0.00      PROA   
ATOM   1516  CD  GLN P 100      81.665  86.392 -74.679  0.00  0.00      PROA   
ATOM   1517  OE1 GLN P 100      81.264  85.813 -73.662  0.00  0.00      PROA   
ATOM   1518  NE2 GLN P 100      81.096  86.225 -75.910  0.00  0.00      PROA   
ATOM   1519 HE21 GLN P 100      80.308  85.619 -76.018  0.00  0.00      PROA   
ATOM   1520 HE22 GLN P 100      81.462  86.716 -76.701  0.00  0.00      PROA   
ATOM   1521  C   GLN P 100      81.352  89.482 -72.949  0.00  0.00      PROA   
ATOM   1522  O   GLN P 100      81.213  88.478 -72.254  0.00  0.00      PROA   
ATOM   1523  N   GLY P 101      81.569  90.700 -72.403  0.00  0.00      PROA   
ATOM   1524  HN  GLY P 101      81.660  91.506 -72.982  0.00  0.00      PROA   
ATOM   1525  CA  GLY P 101      81.685  90.958 -70.989  0.00  0.00      PROA   
ATOM   1526  HA1 GLY P 101      81.001  90.315 -70.453  0.00  0.00      PROA   
ATOM   1527  HA2 GLY P 101      81.465  92.007 -70.855  0.00  0.00      PROA   
ATOM   1528  C   GLY P 101      83.077  90.692 -70.503  0.00  0.00      PROA   
ATOM   1529  O   GLY P 101      83.764  89.789 -70.980  0.00  0.00      PROA   
ATOM   1530  N   THR P 102      83.515  91.497 -69.510  0.00  0.00      PROA   
ATOM   1531  HN  THR P 102      82.944  92.231 -69.150  0.00  0.00      PROA   
ATOM   1532  CA  THR P 102      84.793  91.343 -68.864  0.00  0.00      PROA   
ATOM   1533  HA  THR P 102      85.148  90.331 -68.995  0.00  0.00      PROA   
ATOM   1534  CB  THR P 102      85.835  92.334 -69.338  0.00  0.00      PROA   
ATOM   1535  HB  THR P 102      85.481  93.373 -69.167  0.00  0.00      PROA   
ATOM   1536  OG1 THR P 102      86.036  92.191 -70.740  0.00  0.00      PROA   
ATOM   1537  HG1 THR P 102      86.181  91.255 -70.892  0.00  0.00      PROA   
ATOM   1538  CG2 THR P 102      87.169  92.125 -68.590  0.00  0.00      PROA   
ATOM   1539 HG21 THR P 102      87.500  91.067 -68.663  0.00  0.00      PROA   
ATOM   1540 HG22 THR P 102      87.063  92.384 -67.515  0.00  0.00      PROA   
ATOM   1541 HG23 THR P 102      87.963  92.773 -69.018  0.00  0.00      PROA   
ATOM   1542  C   THR P 102      84.495  91.566 -67.415  0.00  0.00      PROA   
ATOM   1543  O   THR P 102      83.945  92.599 -67.043  0.00  0.00      PROA   
ATOM   1544  N   LYS P 103      84.844  90.571 -66.571  0.00  0.00      PROA   
ATOM   1545  HN  LYS P 103      85.356  89.780 -66.896  0.00  0.00      PROA   
ATOM   1546  CA  LYS P 103      84.378  90.470 -65.213  0.00  0.00      PROA   
ATOM   1547  HA  LYS P 103      83.559  91.155 -65.051  0.00  0.00      PROA   
ATOM   1548  CB  LYS P 103      83.916  89.038 -64.824  0.00  0.00      PROA   
ATOM   1549  HB1 LYS P 103      83.649  89.037 -63.745  0.00  0.00      PROA   
ATOM   1550  HB2 LYS P 103      84.757  88.325 -64.965  0.00  0.00      PROA   
ATOM   1551  CG  LYS P 103      82.691  88.492 -65.596  0.00  0.00      PROA   
ATOM   1552  HG1 LYS P 103      81.848  89.208 -65.489  0.00  0.00      PROA   
ATOM   1553  HG2 LYS P 103      82.386  87.542 -65.108  0.00  0.00      PROA   
ATOM   1554  CD  LYS P 103      82.911  88.196 -67.092  0.00  0.00      PROA   
ATOM   1555  HD1 LYS P 103      83.817  87.561 -67.199  0.00  0.00      PROA   
ATOM   1556  HD2 LYS P 103      83.082  89.150 -67.635  0.00  0.00      PROA   
ATOM   1557  CE  LYS P 103      81.723  87.507 -67.775  0.00  0.00      PROA   
ATOM   1558  HE1 LYS P 103      80.801  88.116 -67.665  0.00  0.00      PROA   
ATOM   1559  HE2 LYS P 103      81.555  86.495 -67.348  0.00  0.00      PROA   
ATOM   1560  NZ  LYS P 103      81.985  87.351 -69.226  0.00  0.00      PROA   
ATOM   1561  HZ1 LYS P 103      82.836  86.769 -69.362  0.00  0.00      PROA   
ATOM   1562  HZ2 LYS P 103      82.133  88.287 -69.655  0.00  0.00      PROA   
ATOM   1563  HZ3 LYS P 103      81.172  86.886 -69.678  0.00  0.00      PROA   
ATOM   1564  C   LYS P 103      85.532  90.874 -64.349  0.00  0.00      PROA   
ATOM   1565  O   LYS P 103      86.661  90.451 -64.582  0.00  0.00      PROA   
ATOM   1566  N   VAL P 104      85.276  91.741 -63.346  0.00  0.00      PROA   
ATOM   1567  HN  VAL P 104      84.352  92.062 -63.156  0.00  0.00      PROA   
ATOM   1568  CA  VAL P 104      86.316  92.331 -62.540  0.00  0.00      PROA   
ATOM   1569  HA  VAL P 104      87.284  91.958 -62.842  0.00  0.00      PROA   
ATOM   1570  CB  VAL P 104      86.345  93.856 -62.627  0.00  0.00      PROA   
ATOM   1571  HB  VAL P 104      85.353  94.270 -62.346  0.00  0.00      PROA   
ATOM   1572  CG1 VAL P 104      87.407  94.460 -61.678  0.00  0.00      PROA   
ATOM   1573 HG11 VAL P 104      88.403  94.011 -61.875  0.00  0.00      PROA   
ATOM   1574 HG12 VAL P 104      87.139  94.291 -60.613  0.00  0.00      PROA   
ATOM   1575 HG13 VAL P 104      87.476  95.557 -61.842  0.00  0.00      PROA   
ATOM   1576  CG2 VAL P 104      86.634  94.245 -64.092  0.00  0.00      PROA   
ATOM   1577 HG21 VAL P 104      85.832  93.887 -64.772  0.00  0.00      PROA   
ATOM   1578 HG22 VAL P 104      87.603  93.815 -64.424  0.00  0.00      PROA   
ATOM   1579 HG23 VAL P 104      86.690  95.351 -64.180  0.00  0.00      PROA   
ATOM   1580  C   VAL P 104      86.062  91.886 -61.133  0.00  0.00      PROA   
ATOM   1581  O   VAL P 104      84.945  91.982 -60.627  0.00  0.00      PROA   
ATOM   1582  N   GLU P 105      87.137  91.390 -60.478  0.00  0.00      PROA   
ATOM   1583  HN  GLU P 105      88.013  91.287 -60.942  0.00  0.00      PROA   
ATOM   1584  CA  GLU P 105      87.158  91.083 -59.076  0.00  0.00      PROA   
ATOM   1585  HA  GLU P 105      86.183  91.235 -58.637  0.00  0.00      PROA   
ATOM   1586  CB  GLU P 105      87.666  89.651 -58.755  0.00  0.00      PROA   
ATOM   1587  HB1 GLU P 105      88.649  89.498 -59.250  0.00  0.00      PROA   
ATOM   1588  HB2 GLU P 105      86.951  88.931 -59.207  0.00  0.00      PROA   
ATOM   1589  CG  GLU P 105      87.791  89.350 -57.245  0.00  0.00      PROA   
ATOM   1590  HG1 GLU P 105      86.797  89.467 -56.763  0.00  0.00      PROA   
ATOM   1591  HG2 GLU P 105      88.496  90.062 -56.765  0.00  0.00      PROA   
ATOM   1592  CD  GLU P 105      88.325  87.934 -57.016  0.00  0.00      PROA   
ATOM   1593  OE1 GLU P 105      89.483  87.666 -57.436  0.00  0.00      PROA   
ATOM   1594  OE2 GLU P 105      87.593  87.108 -56.408  0.00  0.00      PROA   
ATOM   1595  C   GLU P 105      88.119  92.076 -58.508  0.00  0.00      PROA   
ATOM   1596  O   GLU P 105      89.288  92.112 -58.889  0.00  0.00      PROA   
ATOM   1597  N   ILE P 106      87.627  92.915 -57.570  0.00  0.00      PROA   
ATOM   1598  HN  ILE P 106      86.666  92.890 -57.307  0.00  0.00      PROA   
ATOM   1599  CA  ILE P 106      88.443  93.836 -56.818  0.00  0.00      PROA   
ATOM   1600  HA  ILE P 106      89.328  94.071 -57.391  0.00  0.00      PROA   
ATOM   1601  CB  ILE P 106      87.727  95.140 -56.474  0.00  0.00      PROA   
ATOM   1602  HB  ILE P 106      88.488  95.897 -56.191  0.00  0.00      PROA   
ATOM   1603  CG2 ILE P 106      87.037  95.640 -57.761  0.00  0.00      PROA   
ATOM   1604 HG21 ILE P 106      86.177  94.991 -58.033  0.00  0.00      PROA   
ATOM   1605 HG22 ILE P 106      87.746  95.652 -58.617  0.00  0.00      PROA   
ATOM   1606 HG23 ILE P 106      86.651  96.670 -57.607  0.00  0.00      PROA   
ATOM   1607  CG1 ILE P 106      86.697  95.050 -55.320  0.00  0.00      PROA   
ATOM   1608 HG11 ILE P 106      86.185  94.065 -55.325  0.00  0.00      PROA   
ATOM   1609 HG12 ILE P 106      85.914  95.811 -55.524  0.00  0.00      PROA   
ATOM   1610  CD  ILE P 106      87.281  95.354 -53.938  0.00  0.00      PROA   
ATOM   1611  HD1 ILE P 106      87.867  96.298 -53.968  0.00  0.00      PROA   
ATOM   1612  HD2 ILE P 106      87.936  94.535 -53.571  0.00  0.00      PROA   
ATOM   1613  HD3 ILE P 106      86.453  95.496 -53.211  0.00  0.00      PROA   
ATOM   1614  C   ILE P 106      88.831  93.039 -55.608  0.00  0.00      PROA   
ATOM   1615  O   ILE P 106      88.070  92.167 -55.194  0.00  0.00      PROA   
ATOM   1616  N   LYS P 107      90.034  93.271 -55.033  0.00  0.00      PROA   
ATOM   1617  HN  LYS P 107      90.655  93.982 -55.353  0.00  0.00      PROA   
ATOM   1618  CA  LYS P 107      90.514  92.426 -53.965  0.00  0.00      PROA   
ATOM   1619  HA  LYS P 107      89.730  91.746 -53.664  0.00  0.00      PROA   
ATOM   1620  CB  LYS P 107      91.705  91.518 -54.350  0.00  0.00      PROA   
ATOM   1621  HB1 LYS P 107      91.972  90.902 -53.464  0.00  0.00      PROA   
ATOM   1622  HB2 LYS P 107      92.595  92.124 -54.623  0.00  0.00      PROA   
ATOM   1623  CG  LYS P 107      91.356  90.578 -55.520  0.00  0.00      PROA   
ATOM   1624  HG1 LYS P 107      91.274  91.180 -56.450  0.00  0.00      PROA   
ATOM   1625  HG2 LYS P 107      90.356  90.129 -55.335  0.00  0.00      PROA   
ATOM   1626  CD  LYS P 107      92.369  89.444 -55.762  0.00  0.00      PROA   
ATOM   1627  HD1 LYS P 107      93.369  89.898 -55.929  0.00  0.00      PROA   
ATOM   1628  HD2 LYS P 107      92.085  88.914 -56.696  0.00  0.00      PROA   
ATOM   1629  CE  LYS P 107      92.476  88.410 -54.626  0.00  0.00      PROA   
ATOM   1630  HE1 LYS P 107      92.834  88.881 -53.687  0.00  0.00      PROA   
ATOM   1631  HE2 LYS P 107      93.183  87.603 -54.915  0.00  0.00      PROA   
ATOM   1632  NZ  LYS P 107      91.168  87.770 -54.340  0.00  0.00      PROA   
ATOM   1633  HZ1 LYS P 107      90.812  87.305 -55.199  0.00  0.00      PROA   
ATOM   1634  HZ2 LYS P 107      90.490  88.497 -54.033  0.00  0.00      PROA   
ATOM   1635  HZ3 LYS P 107      91.282  87.064 -53.585  0.00  0.00      PROA   
ATOM   1636  C   LYS P 107      90.826  93.240 -52.750  0.00  0.00      PROA   
ATOM   1637  O   LYS P 107      91.559  94.227 -52.793  0.00  0.00      PROA   
ATOM   1638  N   ARG P 108      90.231  92.788 -51.622  0.00  0.00      PROA   
ATOM   1639  HN  ARG P 108      89.630  91.995 -51.672  0.00  0.00      PROA   
ATOM   1640  CA  ARG P 108      90.403  93.291 -50.286  0.00  0.00      PROA   
ATOM   1641  HA  ARG P 108      90.604  94.352 -50.318  0.00  0.00      PROA   
ATOM   1642  CB  ARG P 108      89.139  92.968 -49.436  0.00  0.00      PROA   
ATOM   1643  HB1 ARG P 108      89.061  91.868 -49.300  0.00  0.00      PROA   
ATOM   1644  HB2 ARG P 108      88.249  93.277 -50.024  0.00  0.00      PROA   
ATOM   1645  CG  ARG P 108      89.025  93.640 -48.055  0.00  0.00      PROA   
ATOM   1646  HG1 ARG P 108      88.811  94.721 -48.199  0.00  0.00      PROA   
ATOM   1647  HG2 ARG P 108      89.983  93.553 -47.500  0.00  0.00      PROA   
ATOM   1648  CD  ARG P 108      87.932  92.988 -47.191  0.00  0.00      PROA   
ATOM   1649  HD1 ARG P 108      88.141  91.909 -47.025  0.00  0.00      PROA   
ATOM   1650  HD2 ARG P 108      86.946  93.081 -47.696  0.00  0.00      PROA   
ATOM   1651  NE  ARG P 108      87.825  93.694 -45.873  0.00  0.00      PROA   
ATOM   1652  HE  ARG P 108      87.134  94.412 -45.786  0.00  0.00      PROA   
ATOM   1653  CZ  ARG P 108      88.577  93.394 -44.782  0.00  0.00      PROA   
ATOM   1654  NH1 ARG P 108      89.531  92.436 -44.810  0.00  0.00      PROA   
ATOM   1655 HH11 ARG P 108      89.701  91.926 -45.653  0.00  0.00      PROA   
ATOM   1656 HH12 ARG P 108      90.066  92.239 -43.988  0.00  0.00      PROA   
ATOM   1657  NH2 ARG P 108      88.362  94.079 -43.632  0.00  0.00      PROA   
ATOM   1658 HH21 ARG P 108      88.904  93.871 -42.817  0.00  0.00      PROA   
ATOM   1659 HH22 ARG P 108      87.655  94.786 -43.596  0.00  0.00      PROA   
ATOM   1660  C   ARG P 108      91.585  92.536 -49.725  0.00  0.00      PROA   
ATOM   1661  O   ARG P 108      91.971  91.487 -50.241  0.00  0.00      PROA   
ATOM   1662  N   THR P 109      92.182  93.062 -48.629  0.00  0.00      PROA   
ATOM   1663  HN  THR P 109      91.894  93.952 -48.284  0.00  0.00      PROA   
ATOM   1664  CA  THR P 109      93.122  92.374 -47.770  0.00  0.00      PROA   
ATOM   1665  HA  THR P 109      93.912  92.019 -48.415  0.00  0.00      PROA   
ATOM   1666  CB  THR P 109      93.740  93.313 -46.732  0.00  0.00      PROA   
ATOM   1667  HB  THR P 109      94.100  94.220 -47.263  0.00  0.00      PROA   
ATOM   1668  OG1 THR P 109      94.879  92.734 -46.102  0.00  0.00      PROA   
ATOM   1669  HG1 THR P 109      95.354  93.462 -45.693  0.00  0.00      PROA   
ATOM   1670  CG2 THR P 109      92.711  93.753 -45.666  0.00  0.00      PROA   
ATOM   1671 HG21 THR P 109      92.379  92.891 -45.048  0.00  0.00      PROA   
ATOM   1672 HG22 THR P 109      91.821  94.212 -46.146  0.00  0.00      PROA   
ATOM   1673 HG23 THR P 109      93.163  94.508 -44.988  0.00  0.00      PROA   
ATOM   1674  C   THR P 109      92.453  91.162 -47.138  0.00  0.00      PROA   
ATOM   1675  O   THR P 109      91.228  91.095 -47.039  0.00  0.00      PROA   
ATOM   1676  N   VAL P 110      93.268  90.153 -46.743  0.00  0.00      PROA   
ATOM   1677  HN  VAL P 110      94.256  90.241 -46.846  0.00  0.00      PROA   
ATOM   1678  CA  VAL P 110      92.843  88.893 -46.170  0.00  0.00      PROA   
ATOM   1679  HA  VAL P 110      92.202  88.431 -46.906  0.00  0.00      PROA   
ATOM   1680  CB  VAL P 110      94.007  87.937 -45.903  0.00  0.00      PROA   
ATOM   1681  HB  VAL P 110      93.605  86.960 -45.559  0.00  0.00      PROA   
ATOM   1682  CG1 VAL P 110      94.763  87.674 -47.223  0.00  0.00      PROA   
ATOM   1683 HG11 VAL P 110      95.255  88.599 -47.593  0.00  0.00      PROA   
ATOM   1684 HG12 VAL P 110      94.069  87.301 -48.006  0.00  0.00      PROA   
ATOM   1685 HG13 VAL P 110      95.549  86.906 -47.061  0.00  0.00      PROA   
ATOM   1686  CG2 VAL P 110      94.960  88.488 -44.818  0.00  0.00      PROA   
ATOM   1687 HG21 VAL P 110      94.443  88.587 -43.839  0.00  0.00      PROA   
ATOM   1688 HG22 VAL P 110      95.363  89.480 -45.113  0.00  0.00      PROA   
ATOM   1689 HG23 VAL P 110      95.814  87.791 -44.681  0.00  0.00      PROA   
ATOM   1690  C   VAL P 110      92.024  89.087 -44.908  0.00  0.00      PROA   
ATOM   1691  O   VAL P 110      92.216  90.052 -44.168  0.00  0.00      PROA   
ATOM   1692  N   ALA P 111      91.062  88.168 -44.666  0.00  0.00      PROA   
ATOM   1693  HN  ALA P 111      90.916  87.395 -45.279  0.00  0.00      PROA   
ATOM   1694  CA  ALA P 111      90.175  88.231 -43.533  0.00  0.00      PROA   
ATOM   1695  HA  ALA P 111      90.648  88.781 -42.732  0.00  0.00      PROA   
ATOM   1696  CB  ALA P 111      88.802  88.851 -43.861  0.00  0.00      PROA   
ATOM   1697  HB1 ALA P 111      88.274  88.266 -44.643  0.00  0.00      PROA   
ATOM   1698  HB2 ALA P 111      88.939  89.886 -44.241  0.00  0.00      PROA   
ATOM   1699  HB3 ALA P 111      88.159  88.899 -42.956  0.00  0.00      PROA   
ATOM   1700  C   ALA P 111      89.960  86.823 -43.069  0.00  0.00      PROA   
ATOM   1701  O   ALA P 111      90.181  85.866 -43.812  0.00  0.00      PROA   
ATOM   1702  N   ALA P 112      89.533  86.676 -41.792  0.00  0.00      PROA   
ATOM   1703  HN  ALA P 112      89.354  87.467 -41.212  0.00  0.00      PROA   
ATOM   1704  CA  ALA P 112      89.328  85.395 -41.165  0.00  0.00      PROA   
ATOM   1705  HA  ALA P 112      90.036  84.702 -41.596  0.00  0.00      PROA   
ATOM   1706  CB  ALA P 112      89.554  85.433 -39.640  0.00  0.00      PROA   
ATOM   1707  HB1 ALA P 112      88.866  86.158 -39.153  0.00  0.00      PROA   
ATOM   1708  HB2 ALA P 112      90.596  85.748 -39.417  0.00  0.00      PROA   
ATOM   1709  HB3 ALA P 112      89.393  84.430 -39.191  0.00  0.00      PROA   
ATOM   1710  C   ALA P 112      87.892  84.982 -41.397  0.00  0.00      PROA   
ATOM   1711  O   ALA P 112      87.009  85.815 -41.196  0.00  0.00      PROA   
ATOM   1712  N   PRO P 113      87.578  83.753 -41.817  0.00  0.00      PROA   
ATOM   1713  CD  PRO P 113      88.571  82.708 -42.076  0.00  0.00      PROA   
ATOM   1714  HD1 PRO P 113      89.351  82.697 -41.285  0.00  0.00      PROA   
ATOM   1715  HD2 PRO P 113      89.030  82.898 -43.070  0.00  0.00      PROA   
ATOM   1716  CA  PRO P 113      86.235  83.196 -41.739  0.00  0.00      PROA   
ATOM   1717  HA  PRO P 113      85.563  83.841 -42.284  0.00  0.00      PROA   
ATOM   1718  CB  PRO P 113      86.367  81.799 -42.363  0.00  0.00      PROA   
ATOM   1719  HB1 PRO P 113      86.247  81.883 -43.464  0.00  0.00      PROA   
ATOM   1720  HB2 PRO P 113      85.623  81.067 -41.982  0.00  0.00      PROA   
ATOM   1721  CG  PRO P 113      87.808  81.383 -42.064  0.00  0.00      PROA   
ATOM   1722  HG1 PRO P 113      87.863  80.927 -41.053  0.00  0.00      PROA   
ATOM   1723  HG2 PRO P 113      88.212  80.672 -42.817  0.00  0.00      PROA   
ATOM   1724  C   PRO P 113      85.732  83.117 -40.318  0.00  0.00      PROA   
ATOM   1725  O   PRO P 113      86.534  82.941 -39.401  0.00  0.00      PROA   
ATOM   1726  N   SER P 114      84.398  83.236 -40.137  0.00  0.00      PROA   
ATOM   1727  HN  SER P 114      83.787  83.418 -40.903  0.00  0.00      PROA   
ATOM   1728  CA  SER P 114      83.749  83.017 -38.871  0.00  0.00      PROA   
ATOM   1729  HA  SER P 114      84.474  82.809 -38.098  0.00  0.00      PROA   
ATOM   1730  CB  SER P 114      82.829  84.179 -38.432  0.00  0.00      PROA   
ATOM   1731  HB1 SER P 114      82.372  83.955 -37.444  0.00  0.00      PROA   
ATOM   1732  HB2 SER P 114      82.018  84.350 -39.172  0.00  0.00      PROA   
ATOM   1733  OG  SER P 114      83.572  85.385 -38.325  0.00  0.00      PROA   
ATOM   1734  HG1 SER P 114      83.844  85.607 -39.218  0.00  0.00      PROA   
ATOM   1735  C   SER P 114      82.932  81.793 -39.130  0.00  0.00      PROA   
ATOM   1736  O   SER P 114      81.964  81.824 -39.889  0.00  0.00      PROA   
ATOM   1737  N   VAL P 115      83.355  80.661 -38.523  0.00  0.00      PROA   
ATOM   1738  HN  VAL P 115      84.112  80.672 -37.874  0.00  0.00      PROA   
ATOM   1739  CA  VAL P 115      82.865  79.355 -38.876  0.00  0.00      PROA   
ATOM   1740  HA  VAL P 115      82.432  79.397 -39.865  0.00  0.00      PROA   
ATOM   1741  CB  VAL P 115      83.959  78.296 -38.905  0.00  0.00      PROA   
ATOM   1742  HB  VAL P 115      84.425  78.188 -37.902  0.00  0.00      PROA   
ATOM   1743  CG1 VAL P 115      83.383  76.929 -39.338  0.00  0.00      PROA   
ATOM   1744 HG11 VAL P 115      82.905  77.019 -40.337  0.00  0.00      PROA   
ATOM   1745 HG12 VAL P 115      82.627  76.558 -38.613  0.00  0.00      PROA   
ATOM   1746 HG13 VAL P 115      84.196  76.176 -39.405  0.00  0.00      PROA   
ATOM   1747  CG2 VAL P 115      85.044  78.769 -39.896  0.00  0.00      PROA   
ATOM   1748 HG21 VAL P 115      85.551  79.690 -39.537  0.00  0.00      PROA   
ATOM   1749 HG22 VAL P 115      84.595  78.972 -40.892  0.00  0.00      PROA   
ATOM   1750 HG23 VAL P 115      85.814  77.977 -40.014  0.00  0.00      PROA   
ATOM   1751  C   VAL P 115      81.791  79.011 -37.890  0.00  0.00      PROA   
ATOM   1752  O   VAL P 115      82.015  78.999 -36.680  0.00  0.00      PROA   
ATOM   1753  N   PHE P 116      80.581  78.743 -38.426  0.00  0.00      PROA   
ATOM   1754  HN  PHE P 116      80.443  78.775 -39.413  0.00  0.00      PROA   
ATOM   1755  CA  PHE P 116      79.416  78.392 -37.666  0.00  0.00      PROA   
ATOM   1756  HA  PHE P 116      79.668  78.250 -36.626  0.00  0.00      PROA   
ATOM   1757  CB  PHE P 116      78.245  79.399 -37.819  0.00  0.00      PROA   
ATOM   1758  HB1 PHE P 116      77.397  79.119 -37.159  0.00  0.00      PROA   
ATOM   1759  HB2 PHE P 116      77.883  79.428 -38.869  0.00  0.00      PROA   
ATOM   1760  CG  PHE P 116      78.701  80.787 -37.449  0.00  0.00      PROA   
ATOM   1761  CD1 PHE P 116      78.852  81.787 -38.429  0.00  0.00      PROA   
ATOM   1762  HD1 PHE P 116      78.659  81.557 -39.466  0.00  0.00      PROA   
ATOM   1763  CE1 PHE P 116      79.256  83.079 -38.071  0.00  0.00      PROA   
ATOM   1764  HE1 PHE P 116      79.371  83.838 -38.830  0.00  0.00      PROA   
ATOM   1765  CZ  PHE P 116      79.510  83.387 -36.729  0.00  0.00      PROA   
ATOM   1766  HZ  PHE P 116      79.822  84.384 -36.454  0.00  0.00      PROA   
ATOM   1767  CD2 PHE P 116      78.952  81.111 -36.104  0.00  0.00      PROA   
ATOM   1768  HD2 PHE P 116      78.831  80.357 -35.339  0.00  0.00      PROA   
ATOM   1769  CE2 PHE P 116      79.358  82.402 -35.745  0.00  0.00      PROA   
ATOM   1770  HE2 PHE P 116      79.550  82.640 -34.710  0.00  0.00      PROA   
ATOM   1771  C   PHE P 116      78.988  77.091 -38.258  0.00  0.00      PROA   
ATOM   1772  O   PHE P 116      78.744  77.002 -39.461  0.00  0.00      PROA   
ATOM   1773  N   ILE P 117      78.889  76.042 -37.411  0.00  0.00      PROA   
ATOM   1774  HN  ILE P 117      79.117  76.130 -36.444  0.00  0.00      PROA   
ATOM   1775  CA  ILE P 117      78.415  74.747 -37.822  0.00  0.00      PROA   
ATOM   1776  HA  ILE P 117      78.586  74.648 -38.884  0.00  0.00      PROA   
ATOM   1777  CB  ILE P 117      79.101  73.583 -37.104  0.00  0.00      PROA   
ATOM   1778  HB  ILE P 117      80.198  73.738 -37.196  0.00  0.00      PROA   
ATOM   1779  CG2 ILE P 117      78.759  73.555 -35.595  0.00  0.00      PROA   
ATOM   1780 HG21 ILE P 117      77.707  73.235 -35.434  0.00  0.00      PROA   
ATOM   1781 HG22 ILE P 117      78.899  74.555 -35.131  0.00  0.00      PROA   
ATOM   1782 HG23 ILE P 117      79.418  72.829 -35.073  0.00  0.00      PROA   
ATOM   1783  CG1 ILE P 117      78.779  72.215 -37.752  0.00  0.00      PROA   
ATOM   1784 HG11 ILE P 117      77.684  72.042 -37.675  0.00  0.00      PROA   
ATOM   1785 HG12 ILE P 117      79.298  71.432 -37.159  0.00  0.00      PROA   
ATOM   1786  CD  ILE P 117      79.214  72.052 -39.208  0.00  0.00      PROA   
ATOM   1787  HD1 ILE P 117      80.315  72.185 -39.278  0.00  0.00      PROA   
ATOM   1788  HD2 ILE P 117      78.714  72.791 -39.870  0.00  0.00      PROA   
ATOM   1789  HD3 ILE P 117      78.961  71.033 -39.571  0.00  0.00      PROA   
ATOM   1790  C   ILE P 117      76.936  74.769 -37.574  0.00  0.00      PROA   
ATOM   1791  O   ILE P 117      76.473  75.318 -36.572  0.00  0.00      PROA   
ATOM   1792  N   PHE P 118      76.157  74.199 -38.519  0.00  0.00      PROA   
ATOM   1793  HN  PHE P 118      76.546  73.782 -39.337  0.00  0.00      PROA   
ATOM   1794  CA  PHE P 118      74.724  74.138 -38.411  0.00  0.00      PROA   
ATOM   1795  HA  PHE P 118      74.379  74.708 -37.561  0.00  0.00      PROA   
ATOM   1796  CB  PHE P 118      73.948  74.653 -39.663  0.00  0.00      PROA   
ATOM   1797  HB1 PHE P 118      72.857  74.623 -39.456  0.00  0.00      PROA   
ATOM   1798  HB2 PHE P 118      74.151  73.997 -40.536  0.00  0.00      PROA   
ATOM   1799  CG  PHE P 118      74.279  76.068 -40.098  0.00  0.00      PROA   
ATOM   1800  CD1 PHE P 118      74.890  77.035 -39.274  0.00  0.00      PROA   
ATOM   1801  HD1 PHE P 118      75.174  76.799 -38.259  0.00  0.00      PROA   
ATOM   1802  CE1 PHE P 118      75.115  78.338 -39.734  0.00  0.00      PROA   
ATOM   1803  HE1 PHE P 118      75.573  79.070 -39.085  0.00  0.00      PROA   
ATOM   1804  CZ  PHE P 118      74.709  78.705 -41.019  0.00  0.00      PROA   
ATOM   1805  HZ  PHE P 118      74.858  79.718 -41.364  0.00  0.00      PROA   
ATOM   1806  CD2 PHE P 118      73.895  76.458 -41.394  0.00  0.00      PROA   
ATOM   1807  HD2 PHE P 118      73.408  75.739 -42.036  0.00  0.00      PROA   
ATOM   1808  CE2 PHE P 118      74.109  77.761 -41.857  0.00  0.00      PROA   
ATOM   1809  HE2 PHE P 118      73.803  78.043 -42.854  0.00  0.00      PROA   
ATOM   1810  C   PHE P 118      74.429  72.666 -38.248  0.00  0.00      PROA   
ATOM   1811  O   PHE P 118      74.595  71.916 -39.210  0.00  0.00      PROA   
ATOM   1812  N   PRO P 119      73.977  72.191 -37.089  0.00  0.00      PROA   
ATOM   1813  CD  PRO P 119      74.231  72.826 -35.793  0.00  0.00      PROA   
ATOM   1814  HD1 PRO P 119      73.831  73.862 -35.748  0.00  0.00      PROA   
ATOM   1815  HD2 PRO P 119      75.327  72.831 -35.613  0.00  0.00      PROA   
ATOM   1816  CA  PRO P 119      73.553  70.809 -36.934  0.00  0.00      PROA   
ATOM   1817  HA  PRO P 119      74.182  70.154 -37.518  0.00  0.00      PROA   
ATOM   1818  CB  PRO P 119      73.655  70.553 -35.419  0.00  0.00      PROA   
ATOM   1819  HB1 PRO P 119      74.664  70.150 -35.187  0.00  0.00      PROA   
ATOM   1820  HB2 PRO P 119      72.894  69.842 -35.033  0.00  0.00      PROA   
ATOM   1821  CG  PRO P 119      73.533  71.930 -34.776  0.00  0.00      PROA   
ATOM   1822  HG1 PRO P 119      72.460  72.212 -34.710  0.00  0.00      PROA   
ATOM   1823  HG2 PRO P 119      73.996  71.975 -33.767  0.00  0.00      PROA   
ATOM   1824  C   PRO P 119      72.117  70.735 -37.403  0.00  0.00      PROA   
ATOM   1825  O   PRO P 119      71.500  71.796 -37.492  0.00  0.00      PROA   
ATOM   1826  N   PRO P 120      71.563  69.577 -37.747  0.00  0.00      PROA   
ATOM   1827  CD  PRO P 120      72.252  68.285 -37.704  0.00  0.00      PROA   
ATOM   1828  HD1 PRO P 120      72.726  68.099 -36.717  0.00  0.00      PROA   
ATOM   1829  HD2 PRO P 120      73.011  68.263 -38.515  0.00  0.00      PROA   
ATOM   1830  CA  PRO P 120      70.286  69.482 -38.429  0.00  0.00      PROA   
ATOM   1831  HA  PRO P 120      70.271  70.194 -39.241  0.00  0.00      PROA   
ATOM   1832  CB  PRO P 120      70.214  68.026 -38.912  0.00  0.00      PROA   
ATOM   1833  HB1 PRO P 120      70.616  67.985 -39.947  0.00  0.00      PROA   
ATOM   1834  HB2 PRO P 120      69.189  67.598 -38.922  0.00  0.00      PROA   
ATOM   1835  CG  PRO P 120      71.155  67.258 -37.983  0.00  0.00      PROA   
ATOM   1836  HG1 PRO P 120      70.622  67.015 -37.039  0.00  0.00      PROA   
ATOM   1837  HG2 PRO P 120      71.538  66.324 -38.447  0.00  0.00      PROA   
ATOM   1838  C   PRO P 120      69.139  69.790 -37.505  0.00  0.00      PROA   
ATOM   1839  O   PRO P 120      68.108  70.257 -37.988  0.00  0.00      PROA   
ATOM   1840  N   SER P 121      69.291  69.465 -36.197  0.00  0.00      PROA   
ATOM   1841  HN  SER P 121      70.171  69.127 -35.871  0.00  0.00      PROA   
ATOM   1842  CA  SER P 121      68.248  69.440 -35.197  0.00  0.00      PROA   
ATOM   1843  HA  SER P 121      68.715  69.043 -34.307  0.00  0.00      PROA   
ATOM   1844  CB  SER P 121      67.678  70.838 -34.847  0.00  0.00      PROA   
ATOM   1845  HB1 SER P 121      66.978  70.788 -33.986  0.00  0.00      PROA   
ATOM   1846  HB2 SER P 121      67.146  71.278 -35.718  0.00  0.00      PROA   
ATOM   1847  OG  SER P 121      68.732  71.718 -34.487  0.00  0.00      PROA   
ATOM   1848  HG1 SER P 121      68.320  72.568 -34.315  0.00  0.00      PROA   
ATOM   1849  C   SER P 121      67.160  68.469 -35.588  0.00  0.00      PROA   
ATOM   1850  O   SER P 121      67.350  67.623 -36.461  0.00  0.00      PROA   
ATOM   1851  N   ASP P 122      65.991  68.546 -34.916  0.00  0.00      PROA   
ATOM   1852  HN  ASP P 122      65.862  69.220 -34.192  0.00  0.00      PROA   
ATOM   1853  CA  ASP P 122      64.839  67.717 -35.186  0.00  0.00      PROA   
ATOM   1854  HA  ASP P 122      65.184  66.694 -35.143  0.00  0.00      PROA   
ATOM   1855  CB  ASP P 122      63.739  67.941 -34.108  0.00  0.00      PROA   
ATOM   1856  HB1 ASP P 122      63.301  68.956 -34.221  0.00  0.00      PROA   
ATOM   1857  HB2 ASP P 122      64.216  67.890 -33.106  0.00  0.00      PROA   
ATOM   1858  CG  ASP P 122      62.624  66.889 -34.150  0.00  0.00      PROA   
ATOM   1859  OD1 ASP P 122      62.856  65.785 -34.709  0.00  0.00      PROA   
ATOM   1860  OD2 ASP P 122      61.552  67.150 -33.541  0.00  0.00      PROA   
ATOM   1861  C   ASP P 122      64.281  67.979 -36.574  0.00  0.00      PROA   
ATOM   1862  O   ASP P 122      63.834  67.060 -37.257  0.00  0.00      PROA   
ATOM   1863  N   GLU P 123      64.295  69.268 -36.990  0.00  0.00      PROA   
ATOM   1864  HN  GLU P 123      64.716  69.970 -36.421  0.00  0.00      PROA   
ATOM   1865  CA  GLU P 123      63.655  69.783 -38.178  0.00  0.00      PROA   
ATOM   1866  HA  GLU P 123      62.614  69.513 -38.079  0.00  0.00      PROA   
ATOM   1867  CB  GLU P 123      63.695  71.331 -38.234  0.00  0.00      PROA   
ATOM   1868  HB1 GLU P 123      63.112  71.699 -37.364  0.00  0.00      PROA   
ATOM   1869  HB2 GLU P 123      63.172  71.677 -39.151  0.00  0.00      PROA   
ATOM   1870  CG  GLU P 123      65.111  71.942 -38.148  0.00  0.00      PROA   
ATOM   1871  HG1 GLU P 123      65.730  71.598 -39.004  0.00  0.00      PROA   
ATOM   1872  HG2 GLU P 123      65.597  71.614 -37.205  0.00  0.00      PROA   
ATOM   1873  CD  GLU P 123      65.071  73.472 -38.168  0.00  0.00      PROA   
ATOM   1874  OE1 GLU P 123      66.146  74.086 -37.937  0.00  0.00      PROA   
ATOM   1875  OE2 GLU P 123      63.983  74.048 -38.425  0.00  0.00      PROA   
ATOM   1876  C   GLU P 123      64.114  69.196 -39.495  0.00  0.00      PROA   
ATOM   1877  O   GLU P 123      63.276  68.925 -40.354  0.00  0.00      PROA   
ATOM   1878  N   GLN P 124      65.440  68.962 -39.692  0.00  0.00      PROA   
ATOM   1879  HN  GLN P 124      66.123  69.156 -38.992  0.00  0.00      PROA   
ATOM   1880  CA  GLN P 124      65.943  68.437 -40.948  0.00  0.00      PROA   
ATOM   1881  HA  GLN P 124      65.255  68.682 -41.744  0.00  0.00      PROA   
ATOM   1882  CB  GLN P 124      67.345  68.965 -41.352  0.00  0.00      PROA   
ATOM   1883  HB1 GLN P 124      67.622  68.510 -42.327  0.00  0.00      PROA   
ATOM   1884  HB2 GLN P 124      68.087  68.642 -40.592  0.00  0.00      PROA   
ATOM   1885  CG  GLN P 124      67.444  70.491 -41.510  0.00  0.00      PROA   
ATOM   1886  HG1 GLN P 124      67.209  70.976 -40.539  0.00  0.00      PROA   
ATOM   1887  HG2 GLN P 124      66.717  70.843 -42.272  0.00  0.00      PROA   
ATOM   1888  CD  GLN P 124      68.867  70.852 -41.969  0.00  0.00      PROA   
ATOM   1889  OE1 GLN P 124      69.348  70.343 -42.988  0.00  0.00      PROA   
ATOM   1890  NE2 GLN P 124      69.551  71.743 -41.192  0.00  0.00      PROA   
ATOM   1891 HE21 GLN P 124      70.481  72.014 -41.442  0.00  0.00      PROA   
ATOM   1892 HE22 GLN P 124      69.121  72.128 -40.375  0.00  0.00      PROA   
ATOM   1893  C   GLN P 124      66.066  66.939 -40.858  0.00  0.00      PROA   
ATOM   1894  O   GLN P 124      66.371  66.289 -41.853  0.00  0.00      PROA   
ATOM   1895  N   LEU P 125      65.774  66.347 -39.677  0.00  0.00      PROA   
ATOM   1896  HN  LEU P 125      65.539  66.888 -38.873  0.00  0.00      PROA   
ATOM   1897  CA  LEU P 125      65.711  64.914 -39.500  0.00  0.00      PROA   
ATOM   1898  HA  LEU P 125      66.244  64.426 -40.303  0.00  0.00      PROA   
ATOM   1899  CB  LEU P 125      66.313  64.458 -38.149  0.00  0.00      PROA   
ATOM   1900  HB1 LEU P 125      66.157  63.366 -38.013  0.00  0.00      PROA   
ATOM   1901  HB2 LEU P 125      65.787  64.983 -37.322  0.00  0.00      PROA   
ATOM   1902  CG  LEU P 125      67.834  64.730 -38.012  0.00  0.00      PROA   
ATOM   1903  HG  LEU P 125      67.995  65.821 -38.148  0.00  0.00      PROA   
ATOM   1904  CD1 LEU P 125      68.339  64.370 -36.601  0.00  0.00      PROA   
ATOM   1905 HD11 LEU P 125      68.218  63.281 -36.418  0.00  0.00      PROA   
ATOM   1906 HD12 LEU P 125      67.766  64.927 -35.830  0.00  0.00      PROA   
ATOM   1907 HD13 LEU P 125      69.415  64.630 -36.498  0.00  0.00      PROA   
ATOM   1908  CD2 LEU P 125      68.675  64.015 -39.090  0.00  0.00      PROA   
ATOM   1909 HD21 LEU P 125      68.388  64.353 -40.109  0.00  0.00      PROA   
ATOM   1910 HD22 LEU P 125      68.532  62.915 -39.024  0.00  0.00      PROA   
ATOM   1911 HD23 LEU P 125      69.753  64.241 -38.944  0.00  0.00      PROA   
ATOM   1912  C   LEU P 125      64.266  64.488 -39.605  0.00  0.00      PROA   
ATOM   1913  O   LEU P 125      63.932  63.322 -39.401  0.00  0.00      PROA   
ATOM   1914  N   LYS P 126      63.387  65.441 -39.990  0.00  0.00      PROA   
ATOM   1915  HN  LYS P 126      63.690  66.384 -40.098  0.00  0.00      PROA   
ATOM   1916  CA  LYS P 126      62.030  65.211 -40.408  0.00  0.00      PROA   
ATOM   1917  HA  LYS P 126      61.808  64.155 -40.362  0.00  0.00      PROA   
ATOM   1918  CB  LYS P 126      61.002  65.972 -39.534  0.00  0.00      PROA   
ATOM   1919  HB1 LYS P 126      60.005  65.984 -40.025  0.00  0.00      PROA   
ATOM   1920  HB2 LYS P 126      61.335  67.024 -39.407  0.00  0.00      PROA   
ATOM   1921  CG  LYS P 126      60.797  65.325 -38.153  0.00  0.00      PROA   
ATOM   1922  HG1 LYS P 126      61.764  65.261 -37.610  0.00  0.00      PROA   
ATOM   1923  HG2 LYS P 126      60.432  64.289 -38.320  0.00  0.00      PROA   
ATOM   1924  CD  LYS P 126      59.770  66.071 -37.283  0.00  0.00      PROA   
ATOM   1925  HD1 LYS P 126      58.956  66.442 -37.942  0.00  0.00      PROA   
ATOM   1926  HD2 LYS P 126      60.256  66.957 -36.822  0.00  0.00      PROA   
ATOM   1927  CE  LYS P 126      59.111  65.199 -36.201  0.00  0.00      PROA   
ATOM   1928  HE1 LYS P 126      58.563  64.355 -36.671  0.00  0.00      PROA   
ATOM   1929  HE2 LYS P 126      58.401  65.804 -35.598  0.00  0.00      PROA   
ATOM   1930  NZ  LYS P 126      60.108  64.620 -35.273  0.00  0.00      PROA   
ATOM   1931  HZ1 LYS P 126      60.627  65.386 -34.799  0.00  0.00      PROA   
ATOM   1932  HZ2 LYS P 126      60.778  64.030 -35.808  0.00  0.00      PROA   
ATOM   1933  HZ3 LYS P 126      59.624  64.037 -34.561  0.00  0.00      PROA   
ATOM   1934  C   LYS P 126      61.921  65.623 -41.855  0.00  0.00      PROA   
ATOM   1935  O   LYS P 126      60.820  65.833 -42.364  0.00  0.00      PROA   
ATOM   1936  N   SER P 127      63.075  65.734 -42.560  0.00  0.00      PROA   
ATOM   1937  HN  SER P 127      63.961  65.557 -42.139  0.00  0.00      PROA   
ATOM   1938  CA  SER P 127      63.112  66.113 -43.952  0.00  0.00      PROA   
ATOM   1939  HA  SER P 127      62.139  65.971 -44.401  0.00  0.00      PROA   
ATOM   1940  CB  SER P 127      63.570  67.578 -44.145  0.00  0.00      PROA   
ATOM   1941  HB1 SER P 127      63.566  67.844 -45.224  0.00  0.00      PROA   
ATOM   1942  HB2 SER P 127      64.593  67.720 -43.735  0.00  0.00      PROA   
ATOM   1943  OG  SER P 127      62.698  68.479 -43.475  0.00  0.00      PROA   
ATOM   1944  HG1 SER P 127      62.808  68.303 -42.538  0.00  0.00      PROA   
ATOM   1945  C   SER P 127      64.083  65.206 -44.668  0.00  0.00      PROA   
ATOM   1946  O   SER P 127      63.908  64.944 -45.857  0.00  0.00      PROA   
ATOM   1947  N   GLY P 128      65.092  64.654 -43.948  0.00  0.00      PROA   
ATOM   1948  HN  GLY P 128      65.252  64.920 -43.000  0.00  0.00      PROA   
ATOM   1949  CA  GLY P 128      65.889  63.541 -44.413  0.00  0.00      PROA   
ATOM   1950  HA1 GLY P 128      65.378  63.040 -45.221  0.00  0.00      PROA   
ATOM   1951  HA2 GLY P 128      66.002  62.897 -43.554  0.00  0.00      PROA   
ATOM   1952  C   GLY P 128      67.276  63.888 -44.890  0.00  0.00      PROA   
ATOM   1953  O   GLY P 128      67.887  63.064 -45.568  0.00  0.00      PROA   
ATOM   1954  N   THR P 129      67.830  65.084 -44.554  0.00  0.00      PROA   
ATOM   1955  HN  THR P 129      67.330  65.763 -44.023  0.00  0.00      PROA   
ATOM   1956  CA  THR P 129      69.210  65.419 -44.876  0.00  0.00      PROA   
ATOM   1957  HA  THR P 129      69.769  64.498 -44.951  0.00  0.00      PROA   
ATOM   1958  CB  THR P 129      69.454  66.221 -46.168  0.00  0.00      PROA   
ATOM   1959  HB  THR P 129      70.547  66.227 -46.367  0.00  0.00      PROA   
ATOM   1960  OG1 THR P 129      69.055  67.585 -46.078  0.00  0.00      PROA   
ATOM   1961  HG1 THR P 129      68.152  67.576 -45.754  0.00  0.00      PROA   
ATOM   1962  CG2 THR P 129      68.785  65.558 -47.391  0.00  0.00      PROA   
ATOM   1963 HG21 THR P 129      67.680  65.545 -47.284  0.00  0.00      PROA   
ATOM   1964 HG22 THR P 129      69.141  64.512 -47.506  0.00  0.00      PROA   
ATOM   1965 HG23 THR P 129      69.040  66.116 -48.318  0.00  0.00      PROA   
ATOM   1966  C   THR P 129      69.758  66.154 -43.677  0.00  0.00      PROA   
ATOM   1967  O   THR P 129      69.039  66.429 -42.720  0.00  0.00      PROA   
ATOM   1968  N   ALA P 130      71.078  66.450 -43.690  0.00  0.00      PROA   
ATOM   1969  HN  ALA P 130      71.663  66.230 -44.466  0.00  0.00      PROA   
ATOM   1970  CA  ALA P 130      71.727  67.072 -42.567  0.00  0.00      PROA   
ATOM   1971  HA  ALA P 130      71.090  67.855 -42.183  0.00  0.00      PROA   
ATOM   1972  CB  ALA P 130      72.061  66.055 -41.461  0.00  0.00      PROA   
ATOM   1973  HB1 ALA P 130      72.696  65.240 -41.869  0.00  0.00      PROA   
ATOM   1974  HB2 ALA P 130      71.128  65.597 -41.068  0.00  0.00      PROA   
ATOM   1975  HB3 ALA P 130      72.590  66.532 -40.608  0.00  0.00      PROA   
ATOM   1976  C   ALA P 130      73.005  67.704 -43.041  0.00  0.00      PROA   
ATOM   1977  O   ALA P 130      73.382  67.561 -44.203  0.00  0.00      PROA   
ATOM   1978  N   VAL P 131      73.672  68.436 -42.107  0.00  0.00      PROA   
ATOM   1979  HN  VAL P 131      73.254  68.549 -41.209  0.00  0.00      PROA   
ATOM   1980  CA  VAL P 131      74.998  69.023 -42.178  0.00  0.00      PROA   
ATOM   1981  HA  VAL P 131      75.036  69.557 -41.240  0.00  0.00      PROA   
ATOM   1982  CB  VAL P 131      76.212  68.088 -42.080  0.00  0.00      PROA   
ATOM   1983  HB  VAL P 131      77.138  68.651 -42.322  0.00  0.00      PROA   
ATOM   1984  CG1 VAL P 131      76.352  67.623 -40.619  0.00  0.00      PROA   
ATOM   1985 HG11 VAL P 131      75.436  67.091 -40.284  0.00  0.00      PROA   
ATOM   1986 HG12 VAL P 131      76.526  68.499 -39.958  0.00  0.00      PROA   
ATOM   1987 HG13 VAL P 131      77.218  66.934 -40.522  0.00  0.00      PROA   
ATOM   1988  CG2 VAL P 131      76.136  66.883 -43.036  0.00  0.00      PROA   
ATOM   1989 HG21 VAL P 131      75.947  67.217 -44.079  0.00  0.00      PROA   
ATOM   1990 HG22 VAL P 131      75.324  66.190 -42.727  0.00  0.00      PROA   
ATOM   1991 HG23 VAL P 131      77.094  66.320 -43.009  0.00  0.00      PROA   
ATOM   1992  C   VAL P 131      75.174  70.118 -43.203  0.00  0.00      PROA   
ATOM   1993  O   VAL P 131      75.193  69.877 -44.410  0.00  0.00      PROA   
ATOM   1994  N   VAL P 132      75.326  71.367 -42.695  0.00  0.00      PROA   
ATOM   1995  HN  VAL P 132      75.316  71.509 -41.708  0.00  0.00      PROA   
ATOM   1996  CA  VAL P 132      75.499  72.581 -43.461  0.00  0.00      PROA   
ATOM   1997  HA  VAL P 132      76.019  72.347 -44.377  0.00  0.00      PROA   
ATOM   1998  CB  VAL P 132      74.179  73.312 -43.759  0.00  0.00      PROA   
ATOM   1999  HB  VAL P 132      73.673  73.578 -42.806  0.00  0.00      PROA   
ATOM   2000  CG1 VAL P 132      74.407  74.606 -44.572  0.00  0.00      PROA   
ATOM   2001 HG11 VAL P 132      75.013  74.391 -45.479  0.00  0.00      PROA   
ATOM   2002 HG12 VAL P 132      74.928  75.379 -43.966  0.00  0.00      PROA   
ATOM   2003 HG13 VAL P 132      73.431  75.030 -44.892  0.00  0.00      PROA   
ATOM   2004  CG2 VAL P 132      73.233  72.371 -44.536  0.00  0.00      PROA   
ATOM   2005 HG21 VAL P 132      72.911  71.512 -43.909  0.00  0.00      PROA   
ATOM   2006 HG22 VAL P 132      73.737  71.987 -45.450  0.00  0.00      PROA   
ATOM   2007 HG23 VAL P 132      72.320  72.920 -44.848  0.00  0.00      PROA   
ATOM   2008  C   VAL P 132      76.413  73.412 -42.581  0.00  0.00      PROA   
ATOM   2009  O   VAL P 132      76.460  73.216 -41.369  0.00  0.00      PROA   
ATOM   2010  N   CYS P 133      77.207  74.324 -43.187  0.00  0.00      PROA   
ATOM   2011  HN  CYS P 133      77.152  74.467 -44.172  0.00  0.00      PROA   
ATOM   2012  CA  CYS P 133      78.203  75.130 -42.522  0.00  0.00      PROA   
ATOM   2013  HA  CYS P 133      77.940  75.241 -41.480  0.00  0.00      PROA   
ATOM   2014  CB  CYS P 133      79.623  74.506 -42.668  0.00  0.00      PROA   
ATOM   2015  HB1 CYS P 133      79.861  74.403 -43.749  0.00  0.00      PROA   
ATOM   2016  HB2 CYS P 133      79.562  73.478 -42.251  0.00  0.00      PROA   
ATOM   2017  SG  CYS P 133      80.990  75.363 -41.814  0.00  0.00      PROA   
ATOM   2018  C   CYS P 133      78.139  76.485 -43.184  0.00  0.00      PROA   
ATOM   2019  O   CYS P 133      77.559  76.637 -44.258  0.00  0.00      PROA   
ATOM   2020  N   LEU P 134      78.722  77.515 -42.529  0.00  0.00      PROA   
ATOM   2021  HN  LEU P 134      79.169  77.381 -41.648  0.00  0.00      PROA   
ATOM   2022  CA  LEU P 134      78.778  78.855 -43.049  0.00  0.00      PROA   
ATOM   2023  HA  LEU P 134      78.773  78.815 -44.128  0.00  0.00      PROA   
ATOM   2024  CB  LEU P 134      77.618  79.748 -42.534  0.00  0.00      PROA   
ATOM   2025  HB1 LEU P 134      77.622  79.730 -41.423  0.00  0.00      PROA   
ATOM   2026  HB2 LEU P 134      76.668  79.284 -42.874  0.00  0.00      PROA   
ATOM   2027  CG  LEU P 134      77.612  81.227 -43.003  0.00  0.00      PROA   
ATOM   2028  HG  LEU P 134      78.581  81.692 -42.719  0.00  0.00      PROA   
ATOM   2029  CD1 LEU P 134      77.458  81.354 -44.531  0.00  0.00      PROA   
ATOM   2030 HD11 LEU P 134      76.495  80.909 -44.861  0.00  0.00      PROA   
ATOM   2031 HD12 LEU P 134      78.286  80.831 -45.055  0.00  0.00      PROA   
ATOM   2032 HD13 LEU P 134      77.476  82.423 -44.832  0.00  0.00      PROA   
ATOM   2033  CD2 LEU P 134      76.525  82.040 -42.273  0.00  0.00      PROA   
ATOM   2034 HD21 LEU P 134      76.671  81.981 -41.173  0.00  0.00      PROA   
ATOM   2035 HD22 LEU P 134      75.517  81.643 -42.520  0.00  0.00      PROA   
ATOM   2036 HD23 LEU P 134      76.571  83.107 -42.579  0.00  0.00      PROA   
ATOM   2037  C   LEU P 134      80.089  79.434 -42.605  0.00  0.00      PROA   
ATOM   2038  O   LEU P 134      80.520  79.243 -41.471  0.00  0.00      PROA   
ATOM   2039  N   LEU P 135      80.736  80.173 -43.532  0.00  0.00      PROA   
ATOM   2040  HN  LEU P 135      80.354  80.254 -44.449  0.00  0.00      PROA   
ATOM   2041  CA  LEU P 135      81.919  80.965 -43.330  0.00  0.00      PROA   
ATOM   2042  HA  LEU P 135      82.269  80.887 -42.311  0.00  0.00      PROA   
ATOM   2043  CB  LEU P 135      83.066  80.705 -44.349  0.00  0.00      PROA   
ATOM   2044  HB1 LEU P 135      83.811  81.525 -44.259  0.00  0.00      PROA   
ATOM   2045  HB2 LEU P 135      82.652  80.744 -45.379  0.00  0.00      PROA   
ATOM   2046  CG  LEU P 135      83.860  79.377 -44.207  0.00  0.00      PROA   
ATOM   2047  HG  LEU P 135      84.334  79.379 -43.202  0.00  0.00      PROA   
ATOM   2048  CD1 LEU P 135      83.010  78.093 -44.302  0.00  0.00      PROA   
ATOM   2049 HD11 LEU P 135      82.399  78.096 -45.230  0.00  0.00      PROA   
ATOM   2050 HD12 LEU P 135      82.334  78.000 -43.425  0.00  0.00      PROA   
ATOM   2051 HD13 LEU P 135      83.668  77.198 -44.314  0.00  0.00      PROA   
ATOM   2052  CD2 LEU P 135      85.000  79.344 -45.247  0.00  0.00      PROA   
ATOM   2053 HD21 LEU P 135      85.672  80.218 -45.115  0.00  0.00      PROA   
ATOM   2054 HD22 LEU P 135      84.584  79.371 -46.277  0.00  0.00      PROA   
ATOM   2055 HD23 LEU P 135      85.600  78.416 -45.133  0.00  0.00      PROA   
ATOM   2056  C   LEU P 135      81.394  82.346 -43.594  0.00  0.00      PROA   
ATOM   2057  O   LEU P 135      80.662  82.550 -44.562  0.00  0.00      PROA   
ATOM   2058  N   ASN P 136      81.716  83.320 -42.717  0.00  0.00      PROA   
ATOM   2059  HN  ASN P 136      82.324  83.156 -41.944  0.00  0.00      PROA   
ATOM   2060  CA  ASN P 136      81.124  84.632 -42.789  0.00  0.00      PROA   
ATOM   2061  HA  ASN P 136      80.691  84.785 -43.767  0.00  0.00      PROA   
ATOM   2062  CB  ASN P 136      80.026  84.831 -41.704  0.00  0.00      PROA   
ATOM   2063  HB1 ASN P 136      80.474  84.691 -40.697  0.00  0.00      PROA   
ATOM   2064  HB2 ASN P 136      79.255  84.043 -41.843  0.00  0.00      PROA   
ATOM   2065  CG  ASN P 136      79.327  86.200 -41.801  0.00  0.00      PROA   
ATOM   2066  OD1 ASN P 136      79.068  86.700 -42.901  0.00  0.00      PROA   
ATOM   2067  ND2 ASN P 136      79.054  86.823 -40.614  0.00  0.00      PROA   
ATOM   2068 HD21 ASN P 136      78.625  87.726 -40.613  0.00  0.00      PROA   
ATOM   2069 HD22 ASN P 136      79.313  86.390 -39.751  0.00  0.00      PROA   
ATOM   2070  C   ASN P 136      82.237  85.625 -42.623  0.00  0.00      PROA   
ATOM   2071  O   ASN P 136      83.017  85.548 -41.676  0.00  0.00      PROA   
ATOM   2072  N   ASN P 137      82.317  86.581 -43.579  0.00  0.00      PROA   
ATOM   2073  HN  ASN P 137      81.676  86.577 -44.342  0.00  0.00      PROA   
ATOM   2074  CA  ASN P 137      83.237  87.697 -43.591  0.00  0.00      PROA   
ATOM   2075  HA  ASN P 137      82.959  88.265 -44.467  0.00  0.00      PROA   
ATOM   2076  CB  ASN P 137      83.159  88.653 -42.362  0.00  0.00      PROA   
ATOM   2077  HB1 ASN P 137      83.803  89.542 -42.535  0.00  0.00      PROA   
ATOM   2078  HB2 ASN P 137      83.522  88.134 -41.450  0.00  0.00      PROA   
ATOM   2079  CG  ASN P 137      81.728  89.150 -42.087  0.00  0.00      PROA   
ATOM   2080  OD1 ASN P 137      81.293  89.156 -40.929  0.00  0.00      PROA   
ATOM   2081  ND2 ASN P 137      80.985  89.536 -43.167  0.00  0.00      PROA   
ATOM   2082 HD21 ASN P 137      81.380  89.498 -44.085  0.00  0.00      PROA   
ATOM   2083 HD22 ASN P 137      80.046  89.855 -43.040  0.00  0.00      PROA   
ATOM   2084  C   ASN P 137      84.652  87.233 -43.816  0.00  0.00      PROA   
ATOM   2085  O   ASN P 137      85.580  87.691 -43.151  0.00  0.00      PROA   
ATOM   2086  N   PHE P 138      84.835  86.305 -44.784  0.00  0.00      PROA   
ATOM   2087  HN  PHE P 138      84.068  85.962 -45.321  0.00  0.00      PROA   
ATOM   2088  CA  PHE P 138      86.116  85.731 -45.108  0.00  0.00      PROA   
ATOM   2089  HA  PHE P 138      86.833  85.990 -44.342  0.00  0.00      PROA   
ATOM   2090  CB  PHE P 138      86.051  84.169 -45.218  0.00  0.00      PROA   
ATOM   2091  HB1 PHE P 138      85.334  83.789 -44.459  0.00  0.00      PROA   
ATOM   2092  HB2 PHE P 138      87.058  83.772 -44.967  0.00  0.00      PROA   
ATOM   2093  CG  PHE P 138      85.633  83.590 -46.554  0.00  0.00      PROA   
ATOM   2094  CD1 PHE P 138      84.356  83.829 -47.088  0.00  0.00      PROA   
ATOM   2095  HD1 PHE P 138      83.641  84.416 -46.530  0.00  0.00      PROA   
ATOM   2096  CE1 PHE P 138      84.018  83.346 -48.357  0.00  0.00      PROA   
ATOM   2097  HE1 PHE P 138      83.047  83.560 -48.777  0.00  0.00      PROA   
ATOM   2098  CZ  PHE P 138      84.935  82.588 -49.093  0.00  0.00      PROA   
ATOM   2099  HZ  PHE P 138      84.671  82.221 -50.074  0.00  0.00      PROA   
ATOM   2100  CD2 PHE P 138      86.527  82.794 -47.287  0.00  0.00      PROA   
ATOM   2101  HD2 PHE P 138      87.506  82.587 -46.879  0.00  0.00      PROA   
ATOM   2102  CE2 PHE P 138      86.185  82.293 -48.547  0.00  0.00      PROA   
ATOM   2103  HE2 PHE P 138      86.893  81.702 -49.108  0.00  0.00      PROA   
ATOM   2104  C   PHE P 138      86.512  86.395 -46.401  0.00  0.00      PROA   
ATOM   2105  O   PHE P 138      85.659  86.811 -47.184  0.00  0.00      PROA   
ATOM   2106  N   TYR P 139      87.831  86.518 -46.647  0.00  0.00      PROA   
ATOM   2107  HN  TYR P 139      88.524  86.212 -45.998  0.00  0.00      PROA   
ATOM   2108  CA  TYR P 139      88.315  87.033 -47.898  0.00  0.00      PROA   
ATOM   2109  HA  TYR P 139      87.697  86.637 -48.690  0.00  0.00      PROA   
ATOM   2110  CB  TYR P 139      88.382  88.591 -47.922  0.00  0.00      PROA   
ATOM   2111  HB1 TYR P 139      89.275  88.994 -47.398  0.00  0.00      PROA   
ATOM   2112  HB2 TYR P 139      87.480  89.005 -47.425  0.00  0.00      PROA   
ATOM   2113  CG  TYR P 139      88.365  89.056 -49.353  0.00  0.00      PROA   
ATOM   2114  CD1 TYR P 139      89.554  89.298 -50.065  0.00  0.00      PROA   
ATOM   2115  HD1 TYR P 139      90.506  89.212 -49.562  0.00  0.00      PROA   
ATOM   2116  CE1 TYR P 139      89.516  89.539 -51.445  0.00  0.00      PROA   
ATOM   2117  HE1 TYR P 139      90.440  89.655 -51.992  0.00  0.00      PROA   
ATOM   2118  CZ  TYR P 139      88.285  89.589 -52.114  0.00  0.00      PROA   
ATOM   2119  OH  TYR P 139      88.232  89.730 -53.516  0.00  0.00      PROA   
ATOM   2120  HH  TYR P 139      87.308  89.734 -53.779  0.00  0.00      PROA   
ATOM   2121  CD2 TYR P 139      87.137  89.166 -50.024  0.00  0.00      PROA   
ATOM   2122  HD2 TYR P 139      86.215  88.977 -49.494  0.00  0.00      PROA   
ATOM   2123  CE2 TYR P 139      87.095  89.447 -51.392  0.00  0.00      PROA   
ATOM   2124  HE2 TYR P 139      86.140  89.498 -51.895  0.00  0.00      PROA   
ATOM   2125  C   TYR P 139      89.708  86.460 -47.972  0.00  0.00      PROA   
ATOM   2126  O   TYR P 139      90.315  86.282 -46.916  0.00  0.00      PROA   
ATOM   2127  N   PRO P 140      90.302  86.184 -49.131  0.00  0.00      PROA   
ATOM   2128  CD  PRO P 140      91.713  85.790 -49.131  0.00  0.00      PROA   
ATOM   2129  HD1 PRO P 140      91.961  85.105 -48.293  0.00  0.00      PROA   
ATOM   2130  HD2 PRO P 140      92.321  86.717 -49.068  0.00  0.00      PROA   
ATOM   2131  CA  PRO P 140      89.692  85.943 -50.438  0.00  0.00      PROA   
ATOM   2132  HA  PRO P 140      89.097  86.800 -50.718  0.00  0.00      PROA   
ATOM   2133  CB  PRO P 140      90.912  85.781 -51.355  0.00  0.00      PROA   
ATOM   2134  HB1 PRO P 140      91.289  86.794 -51.612  0.00  0.00      PROA   
ATOM   2135  HB2 PRO P 140      90.722  85.237 -52.306  0.00  0.00      PROA   
ATOM   2136  CG  PRO P 140      91.947  85.098 -50.471  0.00  0.00      PROA   
ATOM   2137  HG1 PRO P 140      91.717  84.014 -50.387  0.00  0.00      PROA   
ATOM   2138  HG2 PRO P 140      92.984  85.232 -50.847  0.00  0.00      PROA   
ATOM   2139  C   PRO P 140      88.750  84.758 -50.480  0.00  0.00      PROA   
ATOM   2140  O   PRO P 140      88.307  84.276 -49.442  0.00  0.00      PROA   
ATOM   2141  N   ARG P 141      88.451  84.284 -51.711  0.00  0.00      PROA   
ATOM   2142  HN  ARG P 141      88.910  84.666 -52.509  0.00  0.00      PROA   
ATOM   2143  CA  ARG P 141      87.411  83.343 -52.044  0.00  0.00      PROA   
ATOM   2144  HA  ARG P 141      86.592  83.439 -51.347  0.00  0.00      PROA   
ATOM   2145  CB  ARG P 141      86.974  83.660 -53.502  0.00  0.00      PROA   
ATOM   2146  HB1 ARG P 141      87.750  83.322 -54.222  0.00  0.00      PROA   
ATOM   2147  HB2 ARG P 141      86.934  84.766 -53.593  0.00  0.00      PROA   
ATOM   2148  CG  ARG P 141      85.600  83.143 -53.961  0.00  0.00      PROA   
ATOM   2149  HG1 ARG P 141      84.818  83.556 -53.287  0.00  0.00      PROA   
ATOM   2150  HG2 ARG P 141      85.572  82.035 -53.893  0.00  0.00      PROA   
ATOM   2151  CD  ARG P 141      85.316  83.575 -55.412  0.00  0.00      PROA   
ATOM   2152  HD1 ARG P 141      86.116  83.183 -56.076  0.00  0.00      PROA   
ATOM   2153  HD2 ARG P 141      85.301  84.682 -55.502  0.00  0.00      PROA   
ATOM   2154  NE  ARG P 141      84.022  82.992 -55.899  0.00  0.00      PROA   
ATOM   2155  HE  ARG P 141      84.050  82.081 -56.311  0.00  0.00      PROA   
ATOM   2156  CZ  ARG P 141      82.841  83.665 -55.920  0.00  0.00      PROA   
ATOM   2157  NH1 ARG P 141      82.703  84.892 -55.368  0.00  0.00      PROA   
ATOM   2158 HH11 ARG P 141      83.486  85.334 -54.930  0.00  0.00      PROA   
ATOM   2159 HH12 ARG P 141      81.817  85.355 -55.393  0.00  0.00      PROA   
ATOM   2160  NH2 ARG P 141      81.765  83.082 -56.504  0.00  0.00      PROA   
ATOM   2161 HH21 ARG P 141      80.887  83.561 -56.522  0.00  0.00      PROA   
ATOM   2162 HH22 ARG P 141      81.849  82.174 -56.914  0.00  0.00      PROA   
ATOM   2163  C   ARG P 141      87.983  81.939 -52.029  0.00  0.00      PROA   
ATOM   2164  O   ARG P 141      87.279  80.978 -52.336  0.00  0.00      PROA   
ATOM   2165  N   GLU P 142      89.281  81.784 -51.664  0.00  0.00      PROA   
ATOM   2166  HN  GLU P 142      89.817  82.560 -51.341  0.00  0.00      PROA   
ATOM   2167  CA  GLU P 142      90.033  80.567 -51.870  0.00  0.00      PROA   
ATOM   2168  HA  GLU P 142      89.507  79.947 -52.581  0.00  0.00      PROA   
ATOM   2169  CB  GLU P 142      91.445  80.840 -52.461  0.00  0.00      PROA   
ATOM   2170  HB1 GLU P 142      91.986  79.873 -52.546  0.00  0.00      PROA   
ATOM   2171  HB2 GLU P 142      92.036  81.489 -51.780  0.00  0.00      PROA   
ATOM   2172  CG  GLU P 142      91.416  81.402 -53.900  0.00  0.00      PROA   
ATOM   2173  HG1 GLU P 142      90.525  81.013 -54.438  0.00  0.00      PROA   
ATOM   2174  HG2 GLU P 142      92.320  81.051 -54.442  0.00  0.00      PROA   
ATOM   2175  CD  GLU P 142      91.430  82.931 -53.915  0.00  0.00      PROA   
ATOM   2176  OE1 GLU P 142      92.453  83.514 -53.465  0.00  0.00      PROA   
ATOM   2177  OE2 GLU P 142      90.430  83.535 -54.387  0.00  0.00      PROA   
ATOM   2178  C   GLU P 142      90.166  79.763 -50.597  0.00  0.00      PROA   
ATOM   2179  O   GLU P 142      91.087  78.956 -50.469  0.00  0.00      PROA   
ATOM   2180  N   ALA P 143      89.242  79.942 -49.616  0.00  0.00      PROA   
ATOM   2181  HN  ALA P 143      88.511  80.614 -49.708  0.00  0.00      PROA   
ATOM   2182  CA  ALA P 143      89.204  79.133 -48.413  0.00  0.00      PROA   
ATOM   2183  HA  ALA P 143      90.179  79.206 -47.954  0.00  0.00      PROA   
ATOM   2184  CB  ALA P 143      88.164  79.595 -47.377  0.00  0.00      PROA   
ATOM   2185  HB1 ALA P 143      87.137  79.561 -47.799  0.00  0.00      PROA   
ATOM   2186  HB2 ALA P 143      88.387  80.640 -47.071  0.00  0.00      PROA   
ATOM   2187  HB3 ALA P 143      88.196  78.963 -46.464  0.00  0.00      PROA   
ATOM   2188  C   ALA P 143      88.934  77.681 -48.706  0.00  0.00      PROA   
ATOM   2189  O   ALA P 143      88.149  77.340 -49.590  0.00  0.00      PROA   
ATOM   2190  N   LYS P 144      89.607  76.803 -47.932  0.00  0.00      PROA   
ATOM   2191  HN  LYS P 144      90.242  77.129 -47.236  0.00  0.00      PROA   
ATOM   2192  CA  LYS P 144      89.472  75.372 -47.991  0.00  0.00      PROA   
ATOM   2193  HA  LYS P 144      89.116  75.076 -48.966  0.00  0.00      PROA   
ATOM   2194  CB  LYS P 144      90.825  74.674 -47.685  0.00  0.00      PROA   
ATOM   2195  HB1 LYS P 144      91.229  75.060 -46.725  0.00  0.00      PROA   
ATOM   2196  HB2 LYS P 144      91.539  74.992 -48.475  0.00  0.00      PROA   
ATOM   2197  CG  LYS P 144      90.812  73.133 -47.650  0.00  0.00      PROA   
ATOM   2198  HG1 LYS P 144      91.520  72.763 -48.423  0.00  0.00      PROA   
ATOM   2199  HG2 LYS P 144      89.807  72.747 -47.923  0.00  0.00      PROA   
ATOM   2200  CD  LYS P 144      91.237  72.525 -46.296  0.00  0.00      PROA   
ATOM   2201  HD1 LYS P 144      92.265  72.873 -46.059  0.00  0.00      PROA   
ATOM   2202  HD2 LYS P 144      91.274  71.422 -46.420  0.00  0.00      PROA   
ATOM   2203  CE  LYS P 144      90.303  72.877 -45.127  0.00  0.00      PROA   
ATOM   2204  HE1 LYS P 144      89.259  72.576 -45.360  0.00  0.00      PROA   
ATOM   2205  HE2 LYS P 144      90.332  73.968 -44.919  0.00  0.00      PROA   
ATOM   2206  NZ  LYS P 144      90.695  72.183 -43.880  0.00  0.00      PROA   
ATOM   2207  HZ1 LYS P 144      91.656  72.473 -43.610  0.00  0.00      PROA   
ATOM   2208  HZ2 LYS P 144      90.674  71.155 -44.033  0.00  0.00      PROA   
ATOM   2209  HZ3 LYS P 144      90.031  72.435 -43.120  0.00  0.00      PROA   
ATOM   2210  C   LYS P 144      88.453  75.015 -46.951  0.00  0.00      PROA   
ATOM   2211  O   LYS P 144      88.490  75.551 -45.846  0.00  0.00      PROA   
ATOM   2212  N   VAL P 145      87.501  74.115 -47.296  0.00  0.00      PROA   
ATOM   2213  HN  VAL P 145      87.464  73.720 -48.210  0.00  0.00      PROA   
ATOM   2214  CA  VAL P 145      86.526  73.608 -46.361  0.00  0.00      PROA   
ATOM   2215  HA  VAL P 145      86.847  73.829 -45.354  0.00  0.00      PROA   
ATOM   2216  CB  VAL P 145      85.104  74.135 -46.556  0.00  0.00      PROA   
ATOM   2217  HB  VAL P 145      84.684  73.794 -47.526  0.00  0.00      PROA   
ATOM   2218  CG1 VAL P 145      84.206  73.616 -45.410  0.00  0.00      PROA   
ATOM   2219 HG11 VAL P 145      84.669  73.844 -44.426  0.00  0.00      PROA   
ATOM   2220 HG12 VAL P 145      84.050  72.519 -45.486  0.00  0.00      PROA   
ATOM   2221 HG13 VAL P 145      83.211  74.110 -45.448  0.00  0.00      PROA   
ATOM   2222  CG2 VAL P 145      85.126  75.679 -46.577  0.00  0.00      PROA   
ATOM   2223 HG21 VAL P 145      85.674  76.061 -47.466  0.00  0.00      PROA   
ATOM   2224 HG22 VAL P 145      85.614  76.073 -45.660  0.00  0.00      PROA   
ATOM   2225 HG23 VAL P 145      84.087  76.070 -46.619  0.00  0.00      PROA   
ATOM   2226  C   VAL P 145      86.556  72.115 -46.549  0.00  0.00      PROA   
ATOM   2227  O   VAL P 145      86.500  71.621 -47.674  0.00  0.00      PROA   
ATOM   2228  N   GLN P 146      86.657  71.373 -45.423  0.00  0.00      PROA   
ATOM   2229  HN  GLN P 146      86.727  71.814 -44.532  0.00  0.00      PROA   
ATOM   2230  CA  GLN P 146      86.619  69.934 -45.375  0.00  0.00      PROA   
ATOM   2231  HA  GLN P 146      86.533  69.538 -46.376  0.00  0.00      PROA   
ATOM   2232  CB  GLN P 146      87.850  69.282 -44.694  0.00  0.00      PROA   
ATOM   2233  HB1 GLN P 146      87.610  68.232 -44.421  0.00  0.00      PROA   
ATOM   2234  HB2 GLN P 146      88.075  69.835 -43.757  0.00  0.00      PROA   
ATOM   2235  CG  GLN P 146      89.096  69.260 -45.599  0.00  0.00      PROA   
ATOM   2236  HG1 GLN P 146      89.351  70.298 -45.903  0.00  0.00      PROA   
ATOM   2237  HG2 GLN P 146      88.885  68.675 -46.519  0.00  0.00      PROA   
ATOM   2238  CD  GLN P 146      90.298  68.642 -44.868  0.00  0.00      PROA   
ATOM   2239  OE1 GLN P 146      91.336  69.291 -44.698  0.00  0.00      PROA   
ATOM   2240  NE2 GLN P 146      90.149  67.352 -44.438  0.00  0.00      PROA   
ATOM   2241 HE21 GLN P 146      90.899  66.896 -43.960  0.00  0.00      PROA   
ATOM   2242 HE22 GLN P 146      89.292  66.866 -44.606  0.00  0.00      PROA   
ATOM   2243  C   GLN P 146      85.387  69.538 -44.624  0.00  0.00      PROA   
ATOM   2244  O   GLN P 146      84.934  70.245 -43.725  0.00  0.00      PROA   
ATOM   2245  N   TRP P 147      84.820  68.375 -45.013  0.00  0.00      PROA   
ATOM   2246  HN  TRP P 147      85.213  67.838 -45.756  0.00  0.00      PROA   
ATOM   2247  CA  TRP P 147      83.654  67.798 -44.404  0.00  0.00      PROA   
ATOM   2248  HA  TRP P 147      83.334  68.413 -43.577  0.00  0.00      PROA   
ATOM   2249  CB  TRP P 147      82.474  67.600 -45.389  0.00  0.00      PROA   
ATOM   2250  HB1 TRP P 147      81.805  66.789 -45.031  0.00  0.00      PROA   
ATOM   2251  HB2 TRP P 147      82.870  67.287 -46.379  0.00  0.00      PROA   
ATOM   2252  CG  TRP P 147      81.626  68.820 -45.542  0.00  0.00      PROA   
ATOM   2253  CD1 TRP P 147      81.448  69.636 -46.628  0.00  0.00      PROA   
ATOM   2254  HD1 TRP P 147      81.930  69.513 -47.586  0.00  0.00      PROA   
ATOM   2255  NE1 TRP P 147      80.552  70.624 -46.315  0.00  0.00      PROA   
ATOM   2256  HE1 TRP P 147      80.262  71.332 -46.921  0.00  0.00      PROA   
ATOM   2257  CE2 TRP P 147      80.140  70.480 -45.020  0.00  0.00      PROA   
ATOM   2258  CD2 TRP P 147      80.799  69.348 -44.495  0.00  0.00      PROA   
ATOM   2259  CE3 TRP P 147      80.558  68.959 -43.179  0.00  0.00      PROA   
ATOM   2260  HE3 TRP P 147      81.039  68.093 -42.749  0.00  0.00      PROA   
ATOM   2261  CZ3 TRP P 147      79.681  69.715 -42.403  0.00  0.00      PROA   
ATOM   2262  HZ3 TRP P 147      79.493  69.427 -41.380  0.00  0.00      PROA   
ATOM   2263  CZ2 TRP P 147      79.246  71.222 -44.257  0.00  0.00      PROA   
ATOM   2264  HZ2 TRP P 147      78.732  72.085 -44.654  0.00  0.00      PROA   
ATOM   2265  CH2 TRP P 147      79.032  70.823 -42.936  0.00  0.00      PROA   
ATOM   2266  HH2 TRP P 147      78.350  71.382 -42.312  0.00  0.00      PROA   
ATOM   2267  C   TRP P 147      84.044  66.473 -43.835  0.00  0.00      PROA   
ATOM   2268  O   TRP P 147      84.753  65.692 -44.466  0.00  0.00      PROA   
ATOM   2269  N   LYS P 148      83.569  66.214 -42.598  0.00  0.00      PROA   
ATOM   2270  HN  LYS P 148      83.010  66.884 -42.116  0.00  0.00      PROA   
ATOM   2271  CA  LYS P 148      83.777  64.981 -41.890  0.00  0.00      PROA   
ATOM   2272  HA  LYS P 148      84.301  64.274 -42.516  0.00  0.00      PROA   
ATOM   2273  CB  LYS P 148      84.514  65.154 -40.539  0.00  0.00      PROA   
ATOM   2274  HB1 LYS P 148      84.724  64.153 -40.104  0.00  0.00      PROA   
ATOM   2275  HB2 LYS P 148      83.865  65.706 -39.826  0.00  0.00      PROA   
ATOM   2276  CG  LYS P 148      85.833  65.945 -40.650  0.00  0.00      PROA   
ATOM   2277  HG1 LYS P 148      86.251  66.067 -39.628  0.00  0.00      PROA   
ATOM   2278  HG2 LYS P 148      85.614  66.961 -41.041  0.00  0.00      PROA   
ATOM   2279  CD  LYS P 148      86.902  65.288 -41.541  0.00  0.00      PROA   
ATOM   2280  HD1 LYS P 148      86.448  65.000 -42.514  0.00  0.00      PROA   
ATOM   2281  HD2 LYS P 148      87.258  64.357 -41.050  0.00  0.00      PROA   
ATOM   2282  CE  LYS P 148      88.097  66.206 -41.844  0.00  0.00      PROA   
ATOM   2283  HE1 LYS P 148      87.753  67.128 -42.359  0.00  0.00      PROA   
ATOM   2284  HE2 LYS P 148      88.832  65.678 -42.489  0.00  0.00      PROA   
ATOM   2285  NZ  LYS P 148      88.802  66.620 -40.608  0.00  0.00      PROA   
ATOM   2286  HZ1 LYS P 148      89.174  65.779 -40.123  0.00  0.00      PROA   
ATOM   2287  HZ2 LYS P 148      88.137  67.116 -39.981  0.00  0.00      PROA   
ATOM   2288  HZ3 LYS P 148      89.588  67.256 -40.852  0.00  0.00      PROA   
ATOM   2289  C   LYS P 148      82.388  64.483 -41.642  0.00  0.00      PROA   
ATOM   2290  O   LYS P 148      81.473  65.267 -41.390  0.00  0.00      PROA   
ATOM   2291  N   VAL P 149      82.208  63.150 -41.752  0.00  0.00      PROA   
ATOM   2292  HN  VAL P 149      82.970  62.543 -41.964  0.00  0.00      PROA   
ATOM   2293  CA  VAL P 149      80.931  62.497 -41.603  0.00  0.00      PROA   
ATOM   2294  HA  VAL P 149      80.164  63.221 -41.374  0.00  0.00      PROA   
ATOM   2295  CB  VAL P 149      80.535  61.749 -42.871  0.00  0.00      PROA   
ATOM   2296  HB  VAL P 149      81.423  61.227 -43.287  0.00  0.00      PROA   
ATOM   2297  CG1 VAL P 149      79.437  60.697 -42.626  0.00  0.00      PROA   
ATOM   2298 HG11 VAL P 149      78.568  61.150 -42.102  0.00  0.00      PROA   
ATOM   2299 HG12 VAL P 149      79.834  59.854 -42.021  0.00  0.00      PROA   
ATOM   2300 HG13 VAL P 149      79.086  60.282 -43.595  0.00  0.00      PROA   
ATOM   2301  CG2 VAL P 149      80.053  62.800 -43.886  0.00  0.00      PROA   
ATOM   2302 HG21 VAL P 149      80.842  63.558 -44.079  0.00  0.00      PROA   
ATOM   2303 HG22 VAL P 149      79.153  63.323 -43.500  0.00  0.00      PROA   
ATOM   2304 HG23 VAL P 149      79.790  62.313 -44.849  0.00  0.00      PROA   
ATOM   2305  C   VAL P 149      81.052  61.592 -40.415  0.00  0.00      PROA   
ATOM   2306  O   VAL P 149      80.157  61.555 -39.573  0.00  0.00      PROA   
ATOM   2307  N   ASP P 150      82.193  60.881 -40.288  0.00  0.00      PROA   
ATOM   2308  HN  ASP P 150      82.917  60.915 -40.973  0.00  0.00      PROA   
ATOM   2309  CA  ASP P 150      82.432  60.022 -39.157  0.00  0.00      PROA   
ATOM   2310  HA  ASP P 150      81.900  60.400 -38.296  0.00  0.00      PROA   
ATOM   2311  CB  ASP P 150      81.997  58.563 -39.496  0.00  0.00      PROA   
ATOM   2312  HB1 ASP P 150      82.670  58.140 -40.273  0.00  0.00      PROA   
ATOM   2313  HB2 ASP P 150      80.977  58.612 -39.933  0.00  0.00      PROA   
ATOM   2314  CG  ASP P 150      81.934  57.604 -38.300  0.00  0.00      PROA   
ATOM   2315  OD1 ASP P 150      82.196  58.032 -37.147  0.00  0.00      PROA   
ATOM   2316  OD2 ASP P 150      81.594  56.413 -38.538  0.00  0.00      PROA   
ATOM   2317  C   ASP P 150      83.911  60.091 -38.871  0.00  0.00      PROA   
ATOM   2318  O   ASP P 150      84.335  59.910 -37.731  0.00  0.00      PROA   
ATOM   2319  N   ASN P 151      84.717  60.413 -39.909  0.00  0.00      PROA   
ATOM   2320  HN  ASN P 151      84.337  60.601 -40.811  0.00  0.00      PROA   
ATOM   2321  CA  ASN P 151      86.151  60.505 -39.825  0.00  0.00      PROA   
ATOM   2322  HA  ASN P 151      86.396  61.322 -39.162  0.00  0.00      PROA   
ATOM   2323  CB  ASN P 151      86.851  59.175 -39.382  0.00  0.00      PROA   
ATOM   2324  HB1 ASN P 151      86.547  58.349 -40.059  0.00  0.00      PROA   
ATOM   2325  HB2 ASN P 151      86.520  58.903 -38.357  0.00  0.00      PROA   
ATOM   2326  CG  ASN P 151      88.390  59.254 -39.366  0.00  0.00      PROA   
ATOM   2327  OD1 ASN P 151      89.065  58.399 -39.951  0.00  0.00      PROA   
ATOM   2328  ND2 ASN P 151      88.936  60.320 -38.704  0.00  0.00      PROA   
ATOM   2329 HD21 ASN P 151      89.929  60.430 -38.670  0.00  0.00      PROA   
ATOM   2330 HD22 ASN P 151      88.341  60.985 -38.253  0.00  0.00      PROA   
ATOM   2331  C   ASN P 151      86.584  60.856 -41.223  0.00  0.00      PROA   
ATOM   2332  O   ASN P 151      87.397  61.756 -41.425  0.00  0.00      PROA   
ATOM   2333  N   ALA P 152      86.029  60.118 -42.217  0.00  0.00      PROA   
ATOM   2334  HN  ALA P 152      85.358  59.414 -41.997  0.00  0.00      PROA   
ATOM   2335  CA  ALA P 152      86.358  60.201 -43.620  0.00  0.00      PROA   
ATOM   2336  HA  ALA P 152      87.415  59.996 -43.702  0.00  0.00      PROA   
ATOM   2337  CB  ALA P 152      85.597  59.157 -44.463  0.00  0.00      PROA   
ATOM   2338  HB1 ALA P 152      84.501  59.329 -44.410  0.00  0.00      PROA   
ATOM   2339  HB2 ALA P 152      85.807  58.136 -44.079  0.00  0.00      PROA   
ATOM   2340  HB3 ALA P 152      85.913  59.195 -45.528  0.00  0.00      PROA   
ATOM   2341  C   ALA P 152      86.090  61.556 -44.216  0.00  0.00      PROA   
ATOM   2342  O   ALA P 152      85.155  62.253 -43.823  0.00  0.00      PROA   
ATOM   2343  N   LEU P 153      86.939  61.935 -45.199  0.00  0.00      PROA   
ATOM   2344  HN  LEU P 153      87.708  61.355 -45.454  0.00  0.00      PROA   
ATOM   2345  CA  LEU P 153      86.773  63.104 -46.023  0.00  0.00      PROA   
ATOM   2346  HA  LEU P 153      86.125  63.808 -45.522  0.00  0.00      PROA   
ATOM   2347  CB  LEU P 153      88.126  63.784 -46.366  0.00  0.00      PROA   
ATOM   2348  HB1 LEU P 153      88.805  63.022 -46.805  0.00  0.00      PROA   
ATOM   2349  HB2 LEU P 153      88.585  64.125 -45.413  0.00  0.00      PROA   
ATOM   2350  CG  LEU P 153      88.069  64.997 -47.334  0.00  0.00      PROA   
ATOM   2351  HG  LEU P 153      87.634  64.657 -48.298  0.00  0.00      PROA   
ATOM   2352  CD1 LEU P 153      87.179  66.138 -46.803  0.00  0.00      PROA   
ATOM   2353 HD11 LEU P 153      87.538  66.468 -45.805  0.00  0.00      PROA   
ATOM   2354 HD12 LEU P 153      86.123  65.805 -46.709  0.00  0.00      PROA   
ATOM   2355 HD13 LEU P 153      87.209  67.005 -47.497  0.00  0.00      PROA   
ATOM   2356  CD2 LEU P 153      89.485  65.512 -47.659  0.00  0.00      PROA   
ATOM   2357 HD21 LEU P 153      90.094  64.704 -48.118  0.00  0.00      PROA   
ATOM   2358 HD22 LEU P 153      89.995  65.855 -46.733  0.00  0.00      PROA   
ATOM   2359 HD23 LEU P 153      89.432  66.363 -48.371  0.00  0.00      PROA   
ATOM   2360  C   LEU P 153      86.108  62.625 -47.282  0.00  0.00      PROA   
ATOM   2361  O   LEU P 153      86.429  61.551 -47.790  0.00  0.00      PROA   
ATOM   2362  N   GLN P 154      85.144  63.416 -47.799  0.00  0.00      PROA   
ATOM   2363  HN  GLN P 154      84.881  64.273 -47.364  0.00  0.00      PROA   
ATOM   2364  CA  GLN P 154      84.435  63.087 -49.006  0.00  0.00      PROA   
ATOM   2365  HA  GLN P 154      85.110  62.562 -49.666  0.00  0.00      PROA   
ATOM   2366  CB  GLN P 154      83.147  62.230 -48.824  0.00  0.00      PROA   
ATOM   2367  HB1 GLN P 154      83.450  61.254 -48.390  0.00  0.00      PROA   
ATOM   2368  HB2 GLN P 154      82.729  62.013 -49.830  0.00  0.00      PROA   
ATOM   2369  CG  GLN P 154      82.006  62.823 -47.963  0.00  0.00      PROA   
ATOM   2370  HG1 GLN P 154      81.141  62.126 -47.973  0.00  0.00      PROA   
ATOM   2371  HG2 GLN P 154      81.667  63.785 -48.403  0.00  0.00      PROA   
ATOM   2372  CD  GLN P 154      82.426  63.079 -46.510  0.00  0.00      PROA   
ATOM   2373  OE1 GLN P 154      82.462  64.229 -46.059  0.00  0.00      PROA   
ATOM   2374  NE2 GLN P 154      82.750  61.970 -45.777  0.00  0.00      PROA   
ATOM   2375 HE21 GLN P 154      83.032  62.068 -44.822  0.00  0.00      PROA   
ATOM   2376 HE22 GLN P 154      82.707  61.064 -46.196  0.00  0.00      PROA   
ATOM   2377  C   GLN P 154      84.088  64.388 -49.661  0.00  0.00      PROA   
ATOM   2378  O   GLN P 154      83.835  65.394 -48.998  0.00  0.00      PROA   
ATOM   2379  N   SER P 155      84.099  64.377 -51.011  0.00  0.00      PROA   
ATOM   2380  HN  SER P 155      84.321  63.548 -51.518  0.00  0.00      PROA   
ATOM   2381  CA  SER P 155      83.784  65.520 -51.821  0.00  0.00      PROA   
ATOM   2382  HA  SER P 155      83.018  66.102 -51.329  0.00  0.00      PROA   
ATOM   2383  CB  SER P 155      85.033  66.389 -52.135  0.00  0.00      PROA   
ATOM   2384  HB1 SER P 155      85.780  65.805 -52.714  0.00  0.00      PROA   
ATOM   2385  HB2 SER P 155      85.503  66.699 -51.177  0.00  0.00      PROA   
ATOM   2386  OG  SER P 155      84.705  67.571 -52.858  0.00  0.00      PROA   
ATOM   2387  HG1 SER P 155      84.174  68.106 -52.264  0.00  0.00      PROA   
ATOM   2388  C   SER P 155      83.215  64.930 -53.081  0.00  0.00      PROA   
ATOM   2389  O   SER P 155      83.623  63.851 -53.511  0.00  0.00      PROA   
ATOM   2390  N   GLY P 156      82.232  65.636 -53.684  0.00  0.00      PROA   
ATOM   2391  HN  GLY P 156      81.930  66.509 -53.309  0.00  0.00      PROA   
ATOM   2392  CA  GLY P 156      81.524  65.210 -54.870  0.00  0.00      PROA   
ATOM   2393  HA1 GLY P 156      81.896  64.259 -55.221  0.00  0.00      PROA   
ATOM   2394  HA2 GLY P 156      81.617  66.006 -55.595  0.00  0.00      PROA   
ATOM   2395  C   GLY P 156      80.075  65.053 -54.521  0.00  0.00      PROA   
ATOM   2396  O   GLY P 156      79.227  64.928 -55.402  0.00  0.00      PROA   
ATOM   2397  N   ASN P 157      79.767  65.081 -53.205  0.00  0.00      PROA   
ATOM   2398  HN  ASN P 157      80.490  65.134 -52.521  0.00  0.00      PROA   
ATOM   2399  CA  ASN P 157      78.432  65.155 -52.665  0.00  0.00      PROA   
ATOM   2400  HA  ASN P 157      77.715  65.198 -53.471  0.00  0.00      PROA   
ATOM   2401  CB  ASN P 157      78.080  63.945 -51.741  0.00  0.00      PROA   
ATOM   2402  HB1 ASN P 157      78.116  63.025 -52.363  0.00  0.00      PROA   
ATOM   2403  HB2 ASN P 157      77.036  64.065 -51.380  0.00  0.00      PROA   
ATOM   2404  CG  ASN P 157      79.025  63.734 -50.536  0.00  0.00      PROA   
ATOM   2405  OD1 ASN P 157      80.156  64.230 -50.487  0.00  0.00      PROA   
ATOM   2406  ND2 ASN P 157      78.510  62.979 -49.517  0.00  0.00      PROA   
ATOM   2407 HD21 ASN P 157      77.585  62.604 -49.592  0.00  0.00      PROA   
ATOM   2408 HD22 ASN P 157      79.056  62.806 -48.698  0.00  0.00      PROA   
ATOM   2409  C   ASN P 157      78.346  66.455 -51.900  0.00  0.00      PROA   
ATOM   2410  O   ASN P 157      77.290  66.804 -51.375  0.00  0.00      PROA   
ATOM   2411  N   SER P 158      79.465  67.221 -51.867  0.00  0.00      PROA   
ATOM   2412  HN  SER P 158      80.307  66.903 -52.295  0.00  0.00      PROA   
ATOM   2413  CA  SER P 158      79.548  68.538 -51.293  0.00  0.00      PROA   
ATOM   2414  HA  SER P 158      78.804  68.615 -50.514  0.00  0.00      PROA   
ATOM   2415  CB  SER P 158      80.932  68.833 -50.653  0.00  0.00      PROA   
ATOM   2416  HB1 SER P 158      81.113  68.088 -49.849  0.00  0.00      PROA   
ATOM   2417  HB2 SER P 158      80.951  69.843 -50.188  0.00  0.00      PROA   
ATOM   2418  OG  SER P 158      81.997  68.728 -51.590  0.00  0.00      PROA   
ATOM   2419  HG1 SER P 158      81.882  69.457 -52.203  0.00  0.00      PROA   
ATOM   2420  C   SER P 158      79.198  69.535 -52.372  0.00  0.00      PROA   
ATOM   2421  O   SER P 158      78.942  69.164 -53.517  0.00  0.00      PROA   
ATOM   2422  N   GLN P 159      79.161  70.833 -52.005  0.00  0.00      PROA   
ATOM   2423  HN  GLN P 159      79.412  71.117 -51.083  0.00  0.00      PROA   
ATOM   2424  CA  GLN P 159      78.667  71.883 -52.855  0.00  0.00      PROA   
ATOM   2425  HA  GLN P 159      79.302  71.923 -53.727  0.00  0.00      PROA   
ATOM   2426  CB  GLN P 159      77.182  71.742 -53.307  0.00  0.00      PROA   
ATOM   2427  HB1 GLN P 159      77.136  71.007 -54.139  0.00  0.00      PROA   
ATOM   2428  HB2 GLN P 159      76.847  72.710 -53.738  0.00  0.00      PROA   
ATOM   2429  CG  GLN P 159      76.229  71.237 -52.198  0.00  0.00      PROA   
ATOM   2430  HG1 GLN P 159      76.652  71.444 -51.192  0.00  0.00      PROA   
ATOM   2431  HG2 GLN P 159      76.118  70.135 -52.282  0.00  0.00      PROA   
ATOM   2432  CD  GLN P 159      74.840  71.888 -52.273  0.00  0.00      PROA   
ATOM   2433  OE1 GLN P 159      73.830  71.192 -52.426  0.00  0.00      PROA   
ATOM   2434  NE2 GLN P 159      74.801  73.248 -52.126  0.00  0.00      PROA   
ATOM   2435 HE21 GLN P 159      73.924  73.727 -52.155  0.00  0.00      PROA   
ATOM   2436 HE22 GLN P 159      75.648  73.761 -51.989  0.00  0.00      PROA   
ATOM   2437  C   GLN P 159      78.835  73.169 -52.099  0.00  0.00      PROA   
ATOM   2438  O   GLN P 159      78.306  73.344 -51.004  0.00  0.00      PROA   
ATOM   2439  N   GLU P 160      79.631  74.095 -52.679  0.00  0.00      PROA   
ATOM   2440  HN  GLU P 160      80.050  73.926 -53.568  0.00  0.00      PROA   
ATOM   2441  CA  GLU P 160      79.975  75.358 -52.076  0.00  0.00      PROA   
ATOM   2442  HA  GLU P 160      79.464  75.465 -51.130  0.00  0.00      PROA   
ATOM   2443  CB  GLU P 160      81.496  75.570 -51.843  0.00  0.00      PROA   
ATOM   2444  HB1 GLU P 160      81.669  76.633 -51.571  0.00  0.00      PROA   
ATOM   2445  HB2 GLU P 160      82.054  75.373 -52.784  0.00  0.00      PROA   
ATOM   2446  CG  GLU P 160      82.097  74.739 -50.686  0.00  0.00      PROA   
ATOM   2447  HG1 GLU P 160      81.495  74.908 -49.768  0.00  0.00      PROA   
ATOM   2448  HG2 GLU P 160      83.130  75.095 -50.487  0.00  0.00      PROA   
ATOM   2449  CD  GLU P 160      82.157  73.244 -51.010  0.00  0.00      PROA   
ATOM   2450  OE1 GLU P 160      82.825  72.881 -52.015  0.00  0.00      PROA   
ATOM   2451  OE2 GLU P 160      81.539  72.447 -50.255  0.00  0.00      PROA   
ATOM   2452  C   GLU P 160      79.468  76.424 -52.999  0.00  0.00      PROA   
ATOM   2453  O   GLU P 160      79.476  76.261 -54.218  0.00  0.00      PROA   
ATOM   2454  N   SER P 161      78.999  77.546 -52.414  0.00  0.00      PROA   
ATOM   2455  HN  SER P 161      78.999  77.653 -51.423  0.00  0.00      PROA   
ATOM   2456  CA  SER P 161      78.474  78.661 -53.154  0.00  0.00      PROA   
ATOM   2457  HA  SER P 161      78.942  78.703 -54.127  0.00  0.00      PROA   
ATOM   2458  CB  SER P 161      76.930  78.632 -53.276  0.00  0.00      PROA   
ATOM   2459  HB1 SER P 161      76.443  78.748 -52.284  0.00  0.00      PROA   
ATOM   2460  HB2 SER P 161      76.623  77.651 -53.699  0.00  0.00      PROA   
ATOM   2461  OG  SER P 161      76.459  79.644 -54.155  0.00  0.00      PROA   
ATOM   2462  HG1 SER P 161      75.504  79.548 -54.185  0.00  0.00      PROA   
ATOM   2463  C   SER P 161      78.902  79.853 -52.353  0.00  0.00      PROA   
ATOM   2464  O   SER P 161      78.970  79.787 -51.127  0.00  0.00      PROA   
ATOM   2465  N   VAL P 162      79.245  80.962 -53.049  0.00  0.00      PROA   
ATOM   2466  HN  VAL P 162      79.161  81.000 -54.042  0.00  0.00      PROA   
ATOM   2467  CA  VAL P 162      79.824  82.130 -52.433  0.00  0.00      PROA   
ATOM   2468  HA  VAL P 162      79.686  82.087 -51.363  0.00  0.00      PROA   
ATOM   2469  CB  VAL P 162      81.307  82.314 -52.766  0.00  0.00      PROA   
ATOM   2470  HB  VAL P 162      81.432  82.626 -53.824  0.00  0.00      PROA   
ATOM   2471  CG1 VAL P 162      81.922  83.393 -51.854  0.00  0.00      PROA   
ATOM   2472 HG11 VAL P 162      81.863  83.074 -50.791  0.00  0.00      PROA   
ATOM   2473 HG12 VAL P 162      81.400  84.368 -51.964  0.00  0.00      PROA   
ATOM   2474 HG13 VAL P 162      82.993  83.546 -52.106  0.00  0.00      PROA   
ATOM   2475  CG2 VAL P 162      82.059  80.977 -52.606  0.00  0.00      PROA   
ATOM   2476 HG21 VAL P 162      81.741  80.239 -53.373  0.00  0.00      PROA   
ATOM   2477 HG22 VAL P 162      81.864  80.554 -51.597  0.00  0.00      PROA   
ATOM   2478 HG23 VAL P 162      83.152  81.140 -52.719  0.00  0.00      PROA   
ATOM   2479  C   VAL P 162      79.051  83.298 -52.982  0.00  0.00      PROA   
ATOM   2480  O   VAL P 162      78.870  83.408 -54.194  0.00  0.00      PROA   
ATOM   2481  N   THR P 163      78.580  84.202 -52.083  0.00  0.00      PROA   
ATOM   2482  HN  THR P 163      78.697  84.032 -51.107  0.00  0.00      PROA   
ATOM   2483  CA  THR P 163      78.017  85.509 -52.382  0.00  0.00      PROA   
ATOM   2484  HA  THR P 163      77.126  85.326 -52.965  0.00  0.00      PROA   
ATOM   2485  CB  THR P 163      77.601  86.290 -51.132  0.00  0.00      PROA   
ATOM   2486  HB  THR P 163      77.208  87.295 -51.397  0.00  0.00      PROA   
ATOM   2487  OG1 THR P 163      78.693  86.468 -50.235  0.00  0.00      PROA   
ATOM   2488  HG1 THR P 163      79.344  86.988 -50.711  0.00  0.00      PROA   
ATOM   2489  CG2 THR P 163      76.462  85.541 -50.409  0.00  0.00      PROA   
ATOM   2490 HG21 THR P 163      76.815  84.556 -50.036  0.00  0.00      PROA   
ATOM   2491 HG22 THR P 163      75.608  85.379 -51.101  0.00  0.00      PROA   
ATOM   2492 HG23 THR P 163      76.100  86.132 -49.541  0.00  0.00      PROA   
ATOM   2493  C   THR P 163      78.936  86.369 -53.235  0.00  0.00      PROA   
ATOM   2494  O   THR P 163      80.108  86.053 -53.432  0.00  0.00      PROA   
ATOM   2495  N   GLU P 164      78.412  87.516 -53.734  0.00  0.00      PROA   
ATOM   2496  HN  GLU P 164      77.448  87.739 -53.619  0.00  0.00      PROA   
ATOM   2497  CA  GLU P 164      79.226  88.565 -54.303  0.00  0.00      PROA   
ATOM   2498  HA  GLU P 164      80.081  88.117 -54.788  0.00  0.00      PROA   
ATOM   2499  CB  GLU P 164      78.486  89.436 -55.355  0.00  0.00      PROA   
ATOM   2500  HB1 GLU P 164      78.095  88.752 -56.138  0.00  0.00      PROA   
ATOM   2501  HB2 GLU P 164      79.236  90.100 -55.835  0.00  0.00      PROA   
ATOM   2502  CG  GLU P 164      77.328  90.302 -54.812  0.00  0.00      PROA   
ATOM   2503  HG1 GLU P 164      77.699  90.989 -54.022  0.00  0.00      PROA   
ATOM   2504  HG2 GLU P 164      76.552  89.643 -54.368  0.00  0.00      PROA   
ATOM   2505  CD  GLU P 164      76.688  91.153 -55.916  0.00  0.00      PROA   
ATOM   2506  OE1 GLU P 164      77.140  91.078 -57.090  0.00  0.00      PROA   
ATOM   2507  OE2 GLU P 164      75.729  91.902 -55.587  0.00  0.00      PROA   
ATOM   2508  C   GLU P 164      79.709  89.420 -53.158  0.00  0.00      PROA   
ATOM   2509  O   GLU P 164      79.190  89.344 -52.044  0.00  0.00      PROA   
ATOM   2510  N   GLN P 165      80.751  90.242 -53.423  0.00  0.00      PROA   
ATOM   2511  HN  GLN P 165      81.156  90.265 -54.333  0.00  0.00      PROA   
ATOM   2512  CA  GLN P 165      81.364  91.148 -52.477  0.00  0.00      PROA   
ATOM   2513  HA  GLN P 165      81.663  90.555 -51.625  0.00  0.00      PROA   
ATOM   2514  CB  GLN P 165      82.621  91.859 -53.039  0.00  0.00      PROA   
ATOM   2515  HB1 GLN P 165      83.074  92.487 -52.242  0.00  0.00      PROA   
ATOM   2516  HB2 GLN P 165      82.325  92.524 -53.879  0.00  0.00      PROA   
ATOM   2517  CG  GLN P 165      83.678  90.862 -53.544  0.00  0.00      PROA   
ATOM   2518  HG1 GLN P 165      83.248  90.247 -54.363  0.00  0.00      PROA   
ATOM   2519  HG2 GLN P 165      83.985  90.190 -52.715  0.00  0.00      PROA   
ATOM   2520  CD  GLN P 165      84.905  91.590 -54.102  0.00  0.00      PROA   
ATOM   2521  OE1 GLN P 165      85.098  91.640 -55.323  0.00  0.00      PROA   
ATOM   2522  NE2 GLN P 165      85.745  92.148 -53.180  0.00  0.00      PROA   
ATOM   2523 HE21 GLN P 165      86.567  92.630 -53.482  0.00  0.00      PROA   
ATOM   2524 HE22 GLN P 165      85.537  92.075 -52.205  0.00  0.00      PROA   
ATOM   2525  C   GLN P 165      80.395  92.201 -52.005  0.00  0.00      PROA   
ATOM   2526  O   GLN P 165      79.452  92.559 -52.707  0.00  0.00      PROA   
ATOM   2527  N   ASP P 166      80.625  92.722 -50.779  0.00  0.00      PROA   
ATOM   2528  HN  ASP P 166      81.355  92.369 -50.199  0.00  0.00      PROA   
ATOM   2529  CA  ASP P 166      79.957  93.898 -50.270  0.00  0.00      PROA   
ATOM   2530  HA  ASP P 166      78.931  93.875 -50.606  0.00  0.00      PROA   
ATOM   2531  CB  ASP P 166      79.989  93.931 -48.711  0.00  0.00      PROA   
ATOM   2532  HB1 ASP P 166      81.042  94.010 -48.365  0.00  0.00      PROA   
ATOM   2533  HB2 ASP P 166      79.597  92.958 -48.343  0.00  0.00      PROA   
ATOM   2534  CG  ASP P 166      79.155  95.042 -48.056  0.00  0.00      PROA   
ATOM   2535  OD1 ASP P 166      78.173  95.519 -48.683  0.00  0.00      PROA   
ATOM   2536  OD2 ASP P 166      79.439  95.350 -46.867  0.00  0.00      PROA   
ATOM   2537  C   ASP P 166      80.658  95.090 -50.899  0.00  0.00      PROA   
ATOM   2538  O   ASP P 166      81.760  94.962 -51.429  0.00  0.00      PROA   
ATOM   2539  N   SER P 167      80.017  96.279 -50.898  0.00  0.00      PROA   
ATOM   2540  HN  SER P 167      79.119  96.389 -50.478  0.00  0.00      PROA   
ATOM   2541  CA  SER P 167      80.583  97.467 -51.492  0.00  0.00      PROA   
ATOM   2542  HA  SER P 167      81.348  97.188 -52.202  0.00  0.00      PROA   
ATOM   2543  CB  SER P 167      79.514  98.288 -52.262  0.00  0.00      PROA   
ATOM   2544  HB1 SER P 167      79.180  97.695 -53.141  0.00  0.00      PROA   
ATOM   2545  HB2 SER P 167      79.937  99.245 -52.635  0.00  0.00      PROA   
ATOM   2546  OG  SER P 167      78.368  98.563 -51.464  0.00  0.00      PROA   
ATOM   2547  HG1 SER P 167      77.960  97.712 -51.286  0.00  0.00      PROA   
ATOM   2548  C   SER P 167      81.235  98.320 -50.431  0.00  0.00      PROA   
ATOM   2549  O   SER P 167      81.919  99.289 -50.756  0.00  0.00      PROA   
ATOM   2550  N   LYS P 168      81.067  97.939 -49.141  0.00  0.00      PROA   
ATOM   2551  HN  LYS P 168      80.525  97.132 -48.919  0.00  0.00      PROA   
ATOM   2552  CA  LYS P 168      81.610  98.631 -47.997  0.00  0.00      PROA   
ATOM   2553  HA  LYS P 168      82.040  99.572 -48.310  0.00  0.00      PROA   
ATOM   2554  CB  LYS P 168      80.560  98.933 -46.890  0.00  0.00      PROA   
ATOM   2555  HB1 LYS P 168      81.049  98.992 -45.895  0.00  0.00      PROA   
ATOM   2556  HB2 LYS P 168      79.830  98.095 -46.856  0.00  0.00      PROA   
ATOM   2557  CG  LYS P 168      79.792 100.267 -47.037  0.00  0.00      PROA   
ATOM   2558  HG1 LYS P 168      80.491 101.108 -46.843  0.00  0.00      PROA   
ATOM   2559  HG2 LYS P 168      79.026 100.289 -46.232  0.00  0.00      PROA   
ATOM   2560  CD  LYS P 168      79.082 100.511 -48.381  0.00  0.00      PROA   
ATOM   2561  HD1 LYS P 168      78.079 100.939 -48.170  0.00  0.00      PROA   
ATOM   2562  HD2 LYS P 168      78.919  99.541 -48.898  0.00  0.00      PROA   
ATOM   2563  CE  LYS P 168      79.833 101.509 -49.280  0.00  0.00      PROA   
ATOM   2564  HE1 LYS P 168      80.886 101.190 -49.434  0.00  0.00      PROA   
ATOM   2565  HE2 LYS P 168      79.831 102.519 -48.817  0.00  0.00      PROA   
ATOM   2566  NZ  LYS P 168      79.202 101.626 -50.615  0.00  0.00      PROA   
ATOM   2567  HZ1 LYS P 168      78.222 101.956 -50.508  0.00  0.00      PROA   
ATOM   2568  HZ2 LYS P 168      79.207 100.696 -51.081  0.00  0.00      PROA   
ATOM   2569  HZ3 LYS P 168      79.738 102.305 -51.193  0.00  0.00      PROA   
ATOM   2570  C   LYS P 168      82.738  97.802 -47.453  0.00  0.00      PROA   
ATOM   2571  O   LYS P 168      83.900  98.078 -47.752  0.00  0.00      PROA   
ATOM   2572  N   ASP P 169      82.415  96.766 -46.632  0.00  0.00      PROA   
ATOM   2573  HN  ASP P 169      81.461  96.563 -46.424  0.00  0.00      PROA   
ATOM   2574  CA  ASP P 169      83.374  95.897 -45.978  0.00  0.00      PROA   
ATOM   2575  HA  ASP P 169      84.029  96.531 -45.399  0.00  0.00      PROA   
ATOM   2576  CB  ASP P 169      82.652  94.894 -45.024  0.00  0.00      PROA   
ATOM   2577  HB1 ASP P 169      81.998  94.226 -45.625  0.00  0.00      PROA   
ATOM   2578  HB2 ASP P 169      81.995  95.476 -44.342  0.00  0.00      PROA   
ATOM   2579  CG  ASP P 169      83.584  94.028 -44.162  0.00  0.00      PROA   
ATOM   2580  OD1 ASP P 169      83.056  93.091 -43.504  0.00  0.00      PROA   
ATOM   2581  OD2 ASP P 169      84.809  94.313 -44.101  0.00  0.00      PROA   
ATOM   2582  C   ASP P 169      84.205  95.153 -46.999  0.00  0.00      PROA   
ATOM   2583  O   ASP P 169      85.429  95.143 -46.909  0.00  0.00      PROA   
ATOM   2584  N   SER P 170      83.522  94.582 -48.019  0.00  0.00      PROA   
ATOM   2585  HN  SER P 170      82.525  94.594 -48.013  0.00  0.00      PROA   
ATOM   2586  CA  SER P 170      84.090  94.033 -49.225  0.00  0.00      PROA   
ATOM   2587  HA  SER P 170      83.259  94.005 -49.914  0.00  0.00      PROA   
ATOM   2588  CB  SER P 170      85.200  94.906 -49.868  0.00  0.00      PROA   
ATOM   2589  HB1 SER P 170      86.157  94.830 -49.308  0.00  0.00      PROA   
ATOM   2590  HB2 SER P 170      84.870  95.967 -49.863  0.00  0.00      PROA   
ATOM   2591  OG  SER P 170      85.432  94.537 -51.217  0.00  0.00      PROA   
ATOM   2592  HG1 SER P 170      85.796  93.649 -51.189  0.00  0.00      PROA   
ATOM   2593  C   SER P 170      84.491  92.594 -49.018  0.00  0.00      PROA   
ATOM   2594  O   SER P 170      85.400  92.088 -49.676  0.00  0.00      PROA   
ATOM   2595  N   THR P 171      83.796  91.895 -48.091  0.00  0.00      PROA   
ATOM   2596  HN  THR P 171      83.052  92.316 -47.577  0.00  0.00      PROA   
ATOM   2597  CA  THR P 171      84.082  90.522 -47.753  0.00  0.00      PROA   
ATOM   2598  HA  THR P 171      85.056  90.255 -48.135  0.00  0.00      PROA   
ATOM   2599  CB  THR P 171      84.104  90.251 -46.253  0.00  0.00      PROA   
ATOM   2600  HB  THR P 171      84.195  89.161 -46.056  0.00  0.00      PROA   
ATOM   2601  OG1 THR P 171      82.925  90.729 -45.612  0.00  0.00      PROA   
ATOM   2602  HG1 THR P 171      82.811  91.635 -45.909  0.00  0.00      PROA   
ATOM   2603  CG2 THR P 171      85.340  90.933 -45.630  0.00  0.00      PROA   
ATOM   2604 HG21 THR P 171      85.299  92.035 -45.772  0.00  0.00      PROA   
ATOM   2605 HG22 THR P 171      86.269  90.550 -46.104  0.00  0.00      PROA   
ATOM   2606 HG23 THR P 171      85.391  90.720 -44.541  0.00  0.00      PROA   
ATOM   2607  C   THR P 171      83.069  89.631 -48.428  0.00  0.00      PROA   
ATOM   2608  O   THR P 171      81.951  90.046 -48.733  0.00  0.00      PROA   
ATOM   2609  N   TYR P 172      83.480  88.365 -48.665  0.00  0.00      PROA   
ATOM   2610  HN  TYR P 172      84.411  88.091 -48.439  0.00  0.00      PROA   
ATOM   2611  CA  TYR P 172      82.647  87.288 -49.140  0.00  0.00      PROA   
ATOM   2612  HA  TYR P 172      81.832  87.699 -49.717  0.00  0.00      PROA   
ATOM   2613  CB  TYR P 172      83.440  86.249 -49.980  0.00  0.00      PROA   
ATOM   2614  HB1 TYR P 172      82.833  85.340 -50.178  0.00  0.00      PROA   
ATOM   2615  HB2 TYR P 172      84.356  85.946 -49.428  0.00  0.00      PROA   
ATOM   2616  CG  TYR P 172      83.835  86.766 -51.335  0.00  0.00      PROA   
ATOM   2617  CD1 TYR P 172      82.848  87.228 -52.220  0.00  0.00      PROA   
ATOM   2618  HD1 TYR P 172      81.818  87.279 -51.899  0.00  0.00      PROA   
ATOM   2619  CE1 TYR P 172      83.175  87.586 -53.532  0.00  0.00      PROA   
ATOM   2620  HE1 TYR P 172      82.399  87.928 -54.201  0.00  0.00      PROA   
ATOM   2621  CZ  TYR P 172      84.502  87.507 -53.971  0.00  0.00      PROA   
ATOM   2622  OH  TYR P 172      84.830  87.886 -55.291  0.00  0.00      PROA   
ATOM   2623  HH  TYR P 172      85.774  87.758 -55.411  0.00  0.00      PROA   
ATOM   2624  CD2 TYR P 172      85.162  86.669 -51.791  0.00  0.00      PROA   
ATOM   2625  HD2 TYR P 172      85.931  86.289 -51.135  0.00  0.00      PROA   
ATOM   2626  CE2 TYR P 172      85.497  87.050 -53.098  0.00  0.00      PROA   
ATOM   2627  HE2 TYR P 172      86.524  86.988 -53.427  0.00  0.00      PROA   
ATOM   2628  C   TYR P 172      82.051  86.563 -47.960  0.00  0.00      PROA   
ATOM   2629  O   TYR P 172      82.429  86.793 -46.812  0.00  0.00      PROA   
ATOM   2630  N   SER P 173      81.095  85.650 -48.248  0.00  0.00      PROA   
ATOM   2631  HN  SER P 173      80.772  85.533 -49.184  0.00  0.00      PROA   
ATOM   2632  CA  SER P 173      80.560  84.697 -47.308  0.00  0.00      PROA   
ATOM   2633  HA  SER P 173      81.292  84.491 -46.542  0.00  0.00      PROA   
ATOM   2634  CB  SER P 173      79.202  85.102 -46.687  0.00  0.00      PROA   
ATOM   2635  HB1 SER P 173      78.853  84.323 -45.976  0.00  0.00      PROA   
ATOM   2636  HB2 SER P 173      78.431  85.237 -47.476  0.00  0.00      PROA   
ATOM   2637  OG  SER P 173      79.321  86.331 -45.983  0.00  0.00      PROA   
ATOM   2638  HG1 SER P 173      78.447  86.524 -45.636  0.00  0.00      PROA   
ATOM   2639  C   SER P 173      80.355  83.468 -48.145  0.00  0.00      PROA   
ATOM   2640  O   SER P 173      79.865  83.569 -49.266  0.00  0.00      PROA   
ATOM   2641  N   LEU P 174      80.766  82.286 -47.625  0.00  0.00      PROA   
ATOM   2642  HN  LEU P 174      81.145  82.237 -46.704  0.00  0.00      PROA   
ATOM   2643  CA  LEU P 174      80.751  81.031 -48.342  0.00  0.00      PROA   
ATOM   2644  HA  LEU P 174      80.249  81.148 -49.291  0.00  0.00      PROA   
ATOM   2645  CB  LEU P 174      82.188  80.486 -48.594  0.00  0.00      PROA   
ATOM   2646  HB1 LEU P 174      82.788  80.537 -47.661  0.00  0.00      PROA   
ATOM   2647  HB2 LEU P 174      82.629  81.207 -49.315  0.00  0.00      PROA   
ATOM   2648  CG  LEU P 174      82.373  79.079 -49.232  0.00  0.00      PROA   
ATOM   2649  HG  LEU P 174      81.569  78.935 -49.985  0.00  0.00      PROA   
ATOM   2650  CD1 LEU P 174      83.726  79.006 -49.974  0.00  0.00      PROA   
ATOM   2651 HD11 LEU P 174      84.564  79.109 -49.252  0.00  0.00      PROA   
ATOM   2652 HD12 LEU P 174      83.814  79.821 -50.725  0.00  0.00      PROA   
ATOM   2653 HD13 LEU P 174      83.827  78.032 -50.498  0.00  0.00      PROA   
ATOM   2654  CD2 LEU P 174      82.316  77.909 -48.232  0.00  0.00      PROA   
ATOM   2655 HD21 LEU P 174      81.326  77.833 -47.735  0.00  0.00      PROA   
ATOM   2656 HD22 LEU P 174      83.095  78.037 -47.450  0.00  0.00      PROA   
ATOM   2657 HD23 LEU P 174      82.506  76.948 -48.758  0.00  0.00      PROA   
ATOM   2658  C   LEU P 174      79.969  80.081 -47.501  0.00  0.00      PROA   
ATOM   2659  O   LEU P 174      80.334  79.813 -46.361  0.00  0.00      PROA   
ATOM   2660  N   SER P 175      78.871  79.530 -48.062  0.00  0.00      PROA   
ATOM   2661  HN  SER P 175      78.581  79.783 -48.982  0.00  0.00      PROA   
ATOM   2662  CA  SER P 175      78.087  78.499 -47.436  0.00  0.00      PROA   
ATOM   2663  HA  SER P 175      78.263  78.500 -46.370  0.00  0.00      PROA   
ATOM   2664  CB  SER P 175      76.565  78.642 -47.705  0.00  0.00      PROA   
ATOM   2665  HB1 SER P 175      76.349  78.601 -48.794  0.00  0.00      PROA   
ATOM   2666  HB2 SER P 175      76.230  79.630 -47.321  0.00  0.00      PROA   
ATOM   2667  OG  SER P 175      75.801  77.644 -47.035  0.00  0.00      PROA   
ATOM   2668  HG1 SER P 175      76.037  76.810 -47.447  0.00  0.00      PROA   
ATOM   2669  C   SER P 175      78.601  77.221 -48.031  0.00  0.00      PROA   
ATOM   2670  O   SER P 175      78.709  77.094 -49.250  0.00  0.00      PROA   
ATOM   2671  N   SER P 176      78.943  76.256 -47.154  0.00  0.00      PROA   
ATOM   2672  HN  SER P 176      78.847  76.397 -46.172  0.00  0.00      PROA   
ATOM   2673  CA  SER P 176      79.451  74.966 -47.536  0.00  0.00      PROA   
ATOM   2674  HA  SER P 176      79.552  74.906 -48.609  0.00  0.00      PROA   
ATOM   2675  CB  SER P 176      80.796  74.626 -46.848  0.00  0.00      PROA   
ATOM   2676  HB1 SER P 176      80.674  74.529 -45.748  0.00  0.00      PROA   
ATOM   2677  HB2 SER P 176      81.519  75.448 -47.039  0.00  0.00      PROA   
ATOM   2678  OG  SER P 176      81.365  73.430 -47.362  0.00  0.00      PROA   
ATOM   2679  HG1 SER P 176      81.586  73.614 -48.278  0.00  0.00      PROA   
ATOM   2680  C   SER P 176      78.368  74.036 -47.086  0.00  0.00      PROA   
ATOM   2681  O   SER P 176      77.741  74.254 -46.053  0.00  0.00      PROA   
ATOM   2682  N   THR P 177      78.081  73.004 -47.899  0.00  0.00      PROA   
ATOM   2683  HN  THR P 177      78.616  72.822 -48.720  0.00  0.00      PROA   
ATOM   2684  CA  THR P 177      76.922  72.174 -47.719  0.00  0.00      PROA   
ATOM   2685  HA  THR P 177      76.639  72.146 -46.677  0.00  0.00      PROA   
ATOM   2686  CB  THR P 177      75.748  72.629 -48.584  0.00  0.00      PROA   
ATOM   2687  HB  THR P 177      76.107  72.836 -49.615  0.00  0.00      PROA   
ATOM   2688  OG1 THR P 177      75.220  73.851 -48.084  0.00  0.00      PROA   
ATOM   2689  HG1 THR P 177      75.946  74.479 -48.105  0.00  0.00      PROA   
ATOM   2690  CG2 THR P 177      74.610  71.587 -48.663  0.00  0.00      PROA   
ATOM   2691 HG21 THR P 177      74.228  71.343 -47.649  0.00  0.00      PROA   
ATOM   2692 HG22 THR P 177      74.951  70.650 -49.152  0.00  0.00      PROA   
ATOM   2693 HG23 THR P 177      73.775  71.988 -49.276  0.00  0.00      PROA   
ATOM   2694  C   THR P 177      77.380  70.805 -48.104  0.00  0.00      PROA   
ATOM   2695  O   THR P 177      78.139  70.640 -49.057  0.00  0.00      PROA   
ATOM   2696  N   LEU P 178      76.926  69.790 -47.338  0.00  0.00      PROA   
ATOM   2697  HN  LEU P 178      76.342  69.962 -46.548  0.00  0.00      PROA   
ATOM   2698  CA  LEU P 178      77.167  68.404 -47.623  0.00  0.00      PROA   
ATOM   2699  HA  LEU P 178      77.675  68.303 -48.571  0.00  0.00      PROA   
ATOM   2700  CB  LEU P 178      77.962  67.703 -46.501  0.00  0.00      PROA   
ATOM   2701  HB1 LEU P 178      77.362  67.696 -45.566  0.00  0.00      PROA   
ATOM   2702  HB2 LEU P 178      78.867  68.313 -46.292  0.00  0.00      PROA   
ATOM   2703  CG  LEU P 178      78.439  66.271 -46.827  0.00  0.00      PROA   
ATOM   2704  HG  LEU P 178      77.577  65.680 -47.205  0.00  0.00      PROA   
ATOM   2705  CD1 LEU P 178      79.527  66.268 -47.916  0.00  0.00      PROA   
ATOM   2706 HD11 LEU P 178      80.393  66.889 -47.602  0.00  0.00      PROA   
ATOM   2707 HD12 LEU P 178      79.129  66.668 -48.873  0.00  0.00      PROA   
ATOM   2708 HD13 LEU P 178      79.886  65.230 -48.089  0.00  0.00      PROA   
ATOM   2709  CD2 LEU P 178      78.933  65.556 -45.561  0.00  0.00      PROA   
ATOM   2710 HD21 LEU P 178      78.104  65.440 -44.830  0.00  0.00      PROA   
ATOM   2711 HD22 LEU P 178      79.751  66.133 -45.078  0.00  0.00      PROA   
ATOM   2712 HD23 LEU P 178      79.314  64.547 -45.829  0.00  0.00      PROA   
ATOM   2713  C   LEU P 178      75.801  67.798 -47.732  0.00  0.00      PROA   
ATOM   2714  O   LEU P 178      74.901  68.142 -46.967  0.00  0.00      PROA   
ATOM   2715  N   THR P 179      75.619  66.892 -48.718  0.00  0.00      PROA   
ATOM   2716  HN  THR P 179      76.367  66.626 -49.321  0.00  0.00      PROA   
ATOM   2717  CA  THR P 179      74.350  66.272 -49.003  0.00  0.00      PROA   
ATOM   2718  HA  THR P 179      73.591  66.664 -48.342  0.00  0.00      PROA   
ATOM   2719  CB  THR P 179      73.906  66.464 -50.449  0.00  0.00      PROA   
ATOM   2720  HB  THR P 179      74.628  65.987 -51.145  0.00  0.00      PROA   
ATOM   2721  OG1 THR P 179      73.879  67.853 -50.760  0.00  0.00      PROA   
ATOM   2722  HG1 THR P 179      73.844  67.909 -51.717  0.00  0.00      PROA   
ATOM   2723  CG2 THR P 179      72.501  65.865 -50.679  0.00  0.00      PROA   
ATOM   2724 HG21 THR P 179      71.764  66.312 -49.978  0.00  0.00      PROA   
ATOM   2725 HG22 THR P 179      72.509  64.764 -50.527  0.00  0.00      PROA   
ATOM   2726 HG23 THR P 179      72.164  66.063 -51.719  0.00  0.00      PROA   
ATOM   2727  C   THR P 179      74.538  64.817 -48.690  0.00  0.00      PROA   
ATOM   2728  O   THR P 179      75.480  64.182 -49.162  0.00  0.00      PROA   
ATOM   2729  N   LEU P 180      73.629  64.275 -47.852  0.00  0.00      PROA   
ATOM   2730  HN  LEU P 180      72.883  64.817 -47.474  0.00  0.00      PROA   
ATOM   2731  CA  LEU P 180      73.648  62.895 -47.451  0.00  0.00      PROA   
ATOM   2732  HA  LEU P 180      73.836  62.295 -48.329  0.00  0.00      PROA   
ATOM   2733  CB  LEU P 180      74.701  62.527 -46.363  0.00  0.00      PROA   
ATOM   2734  HB1 LEU P 180      75.668  62.413 -46.899  0.00  0.00      PROA   
ATOM   2735  HB2 LEU P 180      74.474  61.537 -45.913  0.00  0.00      PROA   
ATOM   2736  CG  LEU P 180      74.964  63.556 -45.227  0.00  0.00      PROA   
ATOM   2737  HG  LEU P 180      75.282  64.512 -45.696  0.00  0.00      PROA   
ATOM   2738  CD1 LEU P 180      73.736  63.860 -44.347  0.00  0.00      PROA   
ATOM   2739 HD11 LEU P 180      73.310  62.921 -43.934  0.00  0.00      PROA   
ATOM   2740 HD12 LEU P 180      72.951  64.389 -44.930  0.00  0.00      PROA   
ATOM   2741 HD13 LEU P 180      74.030  64.517 -43.501  0.00  0.00      PROA   
ATOM   2742  CD2 LEU P 180      76.141  63.085 -44.347  0.00  0.00      PROA   
ATOM   2743 HD21 LEU P 180      77.048  62.925 -44.969  0.00  0.00      PROA   
ATOM   2744 HD22 LEU P 180      75.885  62.131 -43.839  0.00  0.00      PROA   
ATOM   2745 HD23 LEU P 180      76.375  63.846 -43.572  0.00  0.00      PROA   
ATOM   2746  C   LEU P 180      72.256  62.565 -46.997  0.00  0.00      PROA   
ATOM   2747  O   LEU P 180      71.448  63.454 -46.732  0.00  0.00      PROA   
ATOM   2748  N   SER P 181      71.939  61.251 -46.926  0.00  0.00      PROA   
ATOM   2749  HN  SER P 181      72.603  60.547 -47.166  0.00  0.00      PROA   
ATOM   2750  CA  SER P 181      70.658  60.757 -46.478  0.00  0.00      PROA   
ATOM   2751  HA  SER P 181      69.899  61.474 -46.756  0.00  0.00      PROA   
ATOM   2752  CB  SER P 181      70.270  59.393 -47.111  0.00  0.00      PROA   
ATOM   2753  HB1 SER P 181      70.176  59.524 -48.210  0.00  0.00      PROA   
ATOM   2754  HB2 SER P 181      69.291  59.042 -46.722  0.00  0.00      PROA   
ATOM   2755  OG  SER P 181      71.248  58.386 -46.872  0.00  0.00      PROA   
ATOM   2756  HG1 SER P 181      72.034  58.659 -47.352  0.00  0.00      PROA   
ATOM   2757  C   SER P 181      70.673  60.649 -44.976  0.00  0.00      PROA   
ATOM   2758  O   SER P 181      71.735  60.609 -44.356  0.00  0.00      PROA   
ATOM   2759  N   LYS P 182      69.463  60.595 -44.367  0.00  0.00      PROA   
ATOM   2760  HN  LYS P 182      68.620  60.657 -44.895  0.00  0.00      PROA   
ATOM   2761  CA  LYS P 182      69.282  60.394 -42.949  0.00  0.00      PROA   
ATOM   2762  HA  LYS P 182      69.999  61.015 -42.433  0.00  0.00      PROA   
ATOM   2763  CB  LYS P 182      67.871  60.830 -42.468  0.00  0.00      PROA   
ATOM   2764  HB1 LYS P 182      67.109  60.400 -43.152  0.00  0.00      PROA   
ATOM   2765  HB2 LYS P 182      67.816  61.936 -42.552  0.00  0.00      PROA   
ATOM   2766  CG  LYS P 182      67.510  60.427 -41.026  0.00  0.00      PROA   
ATOM   2767  HG1 LYS P 182      68.328  60.753 -40.349  0.00  0.00      PROA   
ATOM   2768  HG2 LYS P 182      67.427  59.321 -40.965  0.00  0.00      PROA   
ATOM   2769  CD  LYS P 182      66.181  61.015 -40.528  0.00  0.00      PROA   
ATOM   2770  HD1 LYS P 182      65.394  60.797 -41.282  0.00  0.00      PROA   
ATOM   2771  HD2 LYS P 182      66.277  62.120 -40.452  0.00  0.00      PROA   
ATOM   2772  CE  LYS P 182      65.725  60.429 -39.181  0.00  0.00      PROA   
ATOM   2773  HE1 LYS P 182      65.619  59.326 -39.257  0.00  0.00      PROA   
ATOM   2774  HE2 LYS P 182      64.751  60.866 -38.874  0.00  0.00      PROA   
ATOM   2775  NZ  LYS P 182      66.701  60.710 -38.101  0.00  0.00      PROA   
ATOM   2776  HZ1 LYS P 182      66.810  61.739 -37.993  0.00  0.00      PROA   
ATOM   2777  HZ2 LYS P 182      67.619  60.288 -38.346  0.00  0.00      PROA   
ATOM   2778  HZ3 LYS P 182      66.358  60.301 -37.208  0.00  0.00      PROA   
ATOM   2779  C   LYS P 182      69.553  58.958 -42.572  0.00  0.00      PROA   
ATOM   2780  O   LYS P 182      69.933  58.672 -41.439  0.00  0.00      PROA   
ATOM   2781  N   ALA P 183      69.409  58.019 -43.540  0.00  0.00      PROA   
ATOM   2782  HN  ALA P 183      69.109  58.276 -44.456  0.00  0.00      PROA   
ATOM   2783  CA  ALA P 183      69.689  56.611 -43.367  0.00  0.00      PROA   
ATOM   2784  HA  ALA P 183      69.063  56.252 -42.563  0.00  0.00      PROA   
ATOM   2785  CB  ALA P 183      69.379  55.811 -44.647  0.00  0.00      PROA   
ATOM   2786  HB1 ALA P 183      69.999  56.165 -45.498  0.00  0.00      PROA   
ATOM   2787  HB2 ALA P 183      68.310  55.941 -44.922  0.00  0.00      PROA   
ATOM   2788  HB3 ALA P 183      69.567  54.726 -44.494  0.00  0.00      PROA   
ATOM   2789  C   ALA P 183      71.132  56.367 -43.001  0.00  0.00      PROA   
ATOM   2790  O   ALA P 183      71.428  55.567 -42.115  0.00  0.00      PROA   
ATOM   2791  N   ASP P 184      72.056  57.095 -43.673  0.00  0.00      PROA   
ATOM   2792  HN  ASP P 184      71.781  57.744 -44.378  0.00  0.00      PROA   
ATOM   2793  CA  ASP P 184      73.479  57.013 -43.442  0.00  0.00      PROA   
ATOM   2794  HA  ASP P 184      73.751  55.977 -43.299  0.00  0.00      PROA   
ATOM   2795  CB  ASP P 184      74.288  57.622 -44.623  0.00  0.00      PROA   
ATOM   2796  HB1 ASP P 184      75.375  57.623 -44.391  0.00  0.00      PROA   
ATOM   2797  HB2 ASP P 184      73.963  58.672 -44.785  0.00  0.00      PROA   
ATOM   2798  CG  ASP P 184      74.093  56.848 -45.935  0.00  0.00      PROA   
ATOM   2799  OD1 ASP P 184      73.527  55.723 -45.912  0.00  0.00      PROA   
ATOM   2800  OD2 ASP P 184      74.567  57.368 -46.982  0.00  0.00      PROA   
ATOM   2801  C   ASP P 184      73.861  57.784 -42.204  0.00  0.00      PROA   
ATOM   2802  O   ASP P 184      74.876  57.492 -41.578  0.00  0.00      PROA   
ATOM   2803  N   TYR P 185      73.042  58.795 -41.830  0.00  0.00      PROA   
ATOM   2804  HN  TYR P 185      72.207  58.980 -42.342  0.00  0.00      PROA   
ATOM   2805  CA  TYR P 185      73.300  59.725 -40.756  0.00  0.00      PROA   
ATOM   2806  HA  TYR P 185      74.277  60.141 -40.955  0.00  0.00      PROA   
ATOM   2807  CB  TYR P 185      72.241  60.856 -40.756  0.00  0.00      PROA   
ATOM   2808  HB1 TYR P 185      71.276  60.528 -40.313  0.00  0.00      PROA   
ATOM   2809  HB2 TYR P 185      72.052  61.167 -41.806  0.00  0.00      PROA   
ATOM   2810  CG  TYR P 185      72.743  62.072 -40.036  0.00  0.00      PROA   
ATOM   2811  CD1 TYR P 185      73.742  62.858 -40.633  0.00  0.00      PROA   
ATOM   2812  HD1 TYR P 185      74.153  62.569 -41.589  0.00  0.00      PROA   
ATOM   2813  CE1 TYR P 185      74.214  64.009 -39.999  0.00  0.00      PROA   
ATOM   2814  HE1 TYR P 185      74.983  64.603 -40.471  0.00  0.00      PROA   
ATOM   2815  CZ  TYR P 185      73.689  64.385 -38.758  0.00  0.00      PROA   
ATOM   2816  OH  TYR P 185      74.179  65.544 -38.127  0.00  0.00      PROA   
ATOM   2817  HH  TYR P 185      73.710  65.648 -37.296  0.00  0.00      PROA   
ATOM   2818  CD2 TYR P 185      72.205  62.469 -38.802  0.00  0.00      PROA   
ATOM   2819  HD2 TYR P 185      71.419  61.886 -38.345  0.00  0.00      PROA   
ATOM   2820  CE2 TYR P 185      72.679  63.617 -38.161  0.00  0.00      PROA   
ATOM   2821  HE2 TYR P 185      72.251  63.908 -37.213  0.00  0.00      PROA   
ATOM   2822  C   TYR P 185      73.344  59.040 -39.405  0.00  0.00      PROA   
ATOM   2823  O   TYR P 185      74.179  59.375 -38.568  0.00  0.00      PROA   
ATOM   2824  N   GLU P 186      72.445  58.050 -39.167  0.00  0.00      PROA   
ATOM   2825  HN  GLU P 186      71.763  57.803 -39.851  0.00  0.00      PROA   
ATOM   2826  CA  GLU P 186      72.415  57.257 -37.953  0.00  0.00      PROA   
ATOM   2827  HA  GLU P 186      72.371  57.959 -37.134  0.00  0.00      PROA   
ATOM   2828  CB  GLU P 186      71.165  56.345 -37.819  0.00  0.00      PROA   
ATOM   2829  HB1 GLU P 186      71.369  55.553 -37.066  0.00  0.00      PROA   
ATOM   2830  HB2 GLU P 186      70.958  55.836 -38.784  0.00  0.00      PROA   
ATOM   2831  CG  GLU P 186      69.913  57.081 -37.293  0.00  0.00      PROA   
ATOM   2832  HG1 GLU P 186      70.189  57.693 -36.408  0.00  0.00      PROA   
ATOM   2833  HG2 GLU P 186      69.162  56.332 -36.964  0.00  0.00      PROA   
ATOM   2834  CD  GLU P 186      69.280  57.965 -38.366  0.00  0.00      PROA   
ATOM   2835  OE1 GLU P 186      68.547  57.409 -39.227  0.00  0.00      PROA   
ATOM   2836  OE2 GLU P 186      69.511  59.203 -38.334  0.00  0.00      PROA   
ATOM   2837  C   GLU P 186      73.673  56.450 -37.737  0.00  0.00      PROA   
ATOM   2838  O   GLU P 186      74.153  56.346 -36.609  0.00  0.00      PROA   
ATOM   2839  N   LYS P 187      74.232  55.872 -38.830  0.00  0.00      PROA   
ATOM   2840  HN  LYS P 187      73.812  55.984 -39.727  0.00  0.00      PROA   
ATOM   2841  CA  LYS P 187      75.444  55.077 -38.833  0.00  0.00      PROA   
ATOM   2842  HA  LYS P 187      75.291  54.243 -38.165  0.00  0.00      PROA   
ATOM   2843  CB  LYS P 187      75.801  54.563 -40.256  0.00  0.00      PROA   
ATOM   2844  HB1 LYS P 187      76.626  53.823 -40.179  0.00  0.00      PROA   
ATOM   2845  HB2 LYS P 187      76.165  55.401 -40.887  0.00  0.00      PROA   
ATOM   2846  CG  LYS P 187      74.631  53.918 -41.020  0.00  0.00      PROA   
ATOM   2847  HG1 LYS P 187      73.790  54.640 -41.091  0.00  0.00      PROA   
ATOM   2848  HG2 LYS P 187      74.274  53.022 -40.468  0.00  0.00      PROA   
ATOM   2849  CD  LYS P 187      75.024  53.521 -42.454  0.00  0.00      PROA   
ATOM   2850  HD1 LYS P 187      75.823  52.751 -42.407  0.00  0.00      PROA   
ATOM   2851  HD2 LYS P 187      75.445  54.418 -42.956  0.00  0.00      PROA   
ATOM   2852  CE  LYS P 187      73.842  52.994 -43.280  0.00  0.00      PROA   
ATOM   2853  HE1 LYS P 187      73.027  53.748 -43.319  0.00  0.00      PROA   
ATOM   2854  HE2 LYS P 187      73.449  52.051 -42.843  0.00  0.00      PROA   
ATOM   2855  NZ  LYS P 187      74.250  52.711 -44.676  0.00  0.00      PROA   
ATOM   2856  HZ1 LYS P 187      75.000  51.990 -44.680  0.00  0.00      PROA   
ATOM   2857  HZ2 LYS P 187      74.607  53.584 -45.114  0.00  0.00      PROA   
ATOM   2858  HZ3 LYS P 187      73.430  52.364 -45.214  0.00  0.00      PROA   
ATOM   2859  C   LYS P 187      76.632  55.890 -38.365  0.00  0.00      PROA   
ATOM   2860  O   LYS P 187      77.476  55.409 -37.609  0.00  0.00      PROA   
ATOM   2861  N   HSD P 188      76.703  57.153 -38.844  0.00  0.00      PROA   
ATOM   2862  HN  HSD P 188      75.962  57.521 -39.401  0.00  0.00      PROA   
ATOM   2863  CA  HSD P 188      77.846  58.018 -38.728  0.00  0.00      PROA   
ATOM   2864  HA  HSD P 188      78.729  57.410 -38.601  0.00  0.00      PROA   
ATOM   2865  CB  HSD P 188      78.013  58.855 -40.009  0.00  0.00      PROA   
ATOM   2866  HB1 HSD P 188      78.914  59.499 -39.922  0.00  0.00      PROA   
ATOM   2867  HB2 HSD P 188      77.125  59.505 -40.165  0.00  0.00      PROA   
ATOM   2868  ND1 HSD P 188      78.984  56.879 -41.309  0.00  0.00      PROA   
ATOM   2869  HD1 HSD P 188      79.556  56.521 -40.572  0.00  0.00      PROA   
ATOM   2870  CG  HSD P 188      78.173  57.993 -41.235  0.00  0.00      PROA   
ATOM   2871  CE1 HSD P 188      78.837  56.370 -42.558  0.00  0.00      PROA   
ATOM   2872  HE1 HSD P 188      79.362  55.477 -42.897  0.00  0.00      PROA   
ATOM   2873  NE2 HSD P 188      77.994  57.074 -43.289  0.00  0.00      PROA   
ATOM   2874  CD2 HSD P 188      77.578  58.095 -42.455  0.00  0.00      PROA   
ATOM   2875  HD2 HSD P 188      76.875  58.835 -42.818  0.00  0.00      PROA   
ATOM   2876  C   HSD P 188      77.705  58.884 -37.503  0.00  0.00      PROA   
ATOM   2877  O   HSD P 188      76.653  58.887 -36.867  0.00  0.00      PROA   
ATOM   2878  N   LYS P 189      78.803  59.581 -37.104  0.00  0.00      PROA   
ATOM   2879  HN  LYS P 189      79.625  59.636 -37.666  0.00  0.00      PROA   
ATOM   2880  CA  LYS P 189      78.941  60.062 -35.746  0.00  0.00      PROA   
ATOM   2881  HA  LYS P 189      77.973  60.086 -35.269  0.00  0.00      PROA   
ATOM   2882  CB  LYS P 189      79.879  59.157 -34.902  0.00  0.00      PROA   
ATOM   2883  HB1 LYS P 189      79.889  59.521 -33.852  0.00  0.00      PROA   
ATOM   2884  HB2 LYS P 189      80.919  59.205 -35.289  0.00  0.00      PROA   
ATOM   2885  CG  LYS P 189      79.464  57.675 -34.900  0.00  0.00      PROA   
ATOM   2886  HG1 LYS P 189      79.507  57.287 -35.940  0.00  0.00      PROA   
ATOM   2887  HG2 LYS P 189      78.415  57.589 -34.544  0.00  0.00      PROA   
ATOM   2888  CD  LYS P 189      80.369  56.795 -34.022  0.00  0.00      PROA   
ATOM   2889  HD1 LYS P 189      80.295  57.153 -32.973  0.00  0.00      PROA   
ATOM   2890  HD2 LYS P 189      81.425  56.922 -34.345  0.00  0.00      PROA   
ATOM   2891  CE  LYS P 189      80.001  55.303 -34.057  0.00  0.00      PROA   
ATOM   2892  HE1 LYS P 189      78.938  55.158 -33.772  0.00  0.00      PROA   
ATOM   2893  HE2 LYS P 189      80.649  54.730 -33.359  0.00  0.00      PROA   
ATOM   2894  NZ  LYS P 189      80.188  54.727 -35.411  0.00  0.00      PROA   
ATOM   2895  HZ1 LYS P 189      81.185  54.817 -35.691  0.00  0.00      PROA   
ATOM   2896  HZ2 LYS P 189      79.589  55.239 -36.090  0.00  0.00      PROA   
ATOM   2897  HZ3 LYS P 189      79.919  53.722 -35.401  0.00  0.00      PROA   
ATOM   2898  C   LYS P 189      79.487  61.467 -35.717  0.00  0.00      PROA   
ATOM   2899  O   LYS P 189      78.799  62.374 -35.254  0.00  0.00      PROA   
ATOM   2900  N   VAL P 190      80.752  61.678 -36.163  0.00  0.00      PROA   
ATOM   2901  HN  VAL P 190      81.279  60.947 -36.591  0.00  0.00      PROA   
ATOM   2902  CA  VAL P 190      81.491  62.895 -35.894  0.00  0.00      PROA   
ATOM   2903  HA  VAL P 190      81.030  63.413 -35.066  0.00  0.00      PROA   
ATOM   2904  CB  VAL P 190      82.955  62.639 -35.537  0.00  0.00      PROA   
ATOM   2905  HB  VAL P 190      83.478  62.144 -36.383  0.00  0.00      PROA   
ATOM   2906  CG1 VAL P 190      83.680  63.971 -35.226  0.00  0.00      PROA   
ATOM   2907 HG11 VAL P 190      83.145  64.524 -34.425  0.00  0.00      PROA   
ATOM   2908 HG12 VAL P 190      83.743  64.619 -36.126  0.00  0.00      PROA   
ATOM   2909 HG13 VAL P 190      84.715  63.765 -34.880  0.00  0.00      PROA   
ATOM   2910  CG2 VAL P 190      83.014  61.680 -34.328  0.00  0.00      PROA   
ATOM   2911 HG21 VAL P 190      82.603  60.681 -34.586  0.00  0.00      PROA   
ATOM   2912 HG22 VAL P 190      82.437  62.096 -33.474  0.00  0.00      PROA   
ATOM   2913 HG23 VAL P 190      84.068  61.543 -34.005  0.00  0.00      PROA   
ATOM   2914  C   VAL P 190      81.426  63.779 -37.108  0.00  0.00      PROA   
ATOM   2915  O   VAL P 190      81.925  63.424 -38.173  0.00  0.00      PROA   
ATOM   2916  N   TYR P 191      80.815  64.974 -36.949  0.00  0.00      PROA   
ATOM   2917  HN  TYR P 191      80.452  65.254 -36.064  0.00  0.00      PROA   
ATOM   2918  CA  TYR P 191      80.584  65.908 -38.026  0.00  0.00      PROA   
ATOM   2919  HA  TYR P 191      80.929  65.491 -38.960  0.00  0.00      PROA   
ATOM   2920  CB  TYR P 191      79.106  66.343 -38.155  0.00  0.00      PROA   
ATOM   2921  HB1 TYR P 191      78.960  67.014 -39.029  0.00  0.00      PROA   
ATOM   2922  HB2 TYR P 191      78.762  66.865 -37.237  0.00  0.00      PROA   
ATOM   2923  CG  TYR P 191      78.274  65.108 -38.347  0.00  0.00      PROA   
ATOM   2924  CD1 TYR P 191      78.261  64.454 -39.590  0.00  0.00      PROA   
ATOM   2925  HD1 TYR P 191      78.823  64.862 -40.417  0.00  0.00      PROA   
ATOM   2926  CE1 TYR P 191      77.551  63.259 -39.758  0.00  0.00      PROA   
ATOM   2927  HE1 TYR P 191      77.559  62.761 -40.716  0.00  0.00      PROA   
ATOM   2928  CZ  TYR P 191      76.845  62.713 -38.679  0.00  0.00      PROA   
ATOM   2929  OH  TYR P 191      76.134  61.509 -38.833  0.00  0.00      PROA   
ATOM   2930  HH  TYR P 191      75.717  61.301 -37.993  0.00  0.00      PROA   
ATOM   2931  CD2 TYR P 191      77.531  64.569 -37.283  0.00  0.00      PROA   
ATOM   2932  HD2 TYR P 191      77.538  65.057 -36.320  0.00  0.00      PROA   
ATOM   2933  CE2 TYR P 191      76.820  63.377 -37.448  0.00  0.00      PROA   
ATOM   2934  HE2 TYR P 191      76.262  62.967 -36.619  0.00  0.00      PROA   
ATOM   2935  C   TYR P 191      81.389  67.123 -37.713  0.00  0.00      PROA   
ATOM   2936  O   TYR P 191      81.419  67.575 -36.571  0.00  0.00      PROA   
ATOM   2937  N   ALA P 192      82.084  67.668 -38.732  0.00  0.00      PROA   
ATOM   2938  HN  ALA P 192      82.057  67.296 -39.657  0.00  0.00      PROA   
ATOM   2939  CA  ALA P 192      82.926  68.811 -38.531  0.00  0.00      PROA   
ATOM   2940  HA  ALA P 192      82.475  69.463 -37.797  0.00  0.00      PROA   
ATOM   2941  CB  ALA P 192      84.356  68.438 -38.097  0.00  0.00      PROA   
ATOM   2942  HB1 ALA P 192      84.846  67.791 -38.857  0.00  0.00      PROA   
ATOM   2943  HB2 ALA P 192      84.328  67.882 -37.136  0.00  0.00      PROA   
ATOM   2944  HB3 ALA P 192      84.976  69.349 -37.953  0.00  0.00      PROA   
ATOM   2945  C   ALA P 192      83.018  69.559 -39.821  0.00  0.00      PROA   
ATOM   2946  O   ALA P 192      82.948  68.984 -40.906  0.00  0.00      PROA   
ATOM   2947  N   CYS P 193      83.198  70.890 -39.691  0.00  0.00      PROA   
ATOM   2948  HN  CYS P 193      83.210  71.309 -38.786  0.00  0.00      PROA   
ATOM   2949  CA  CYS P 193      83.465  71.800 -40.766  0.00  0.00      PROA   
ATOM   2950  HA  CYS P 193      83.585  71.270 -41.699  0.00  0.00      PROA   
ATOM   2951  CB  CYS P 193      82.361  72.883 -40.877  0.00  0.00      PROA   
ATOM   2952  HB1 CYS P 193      82.222  73.367 -39.887  0.00  0.00      PROA   
ATOM   2953  HB2 CYS P 193      81.419  72.346 -41.119  0.00  0.00      PROA   
ATOM   2954  SG  CYS P 193      82.593  74.161 -42.148  0.00  0.00      PROA   
ATOM   2955  C   CYS P 193      84.771  72.401 -40.345  0.00  0.00      PROA   
ATOM   2956  O   CYS P 193      84.840  73.125 -39.354  0.00  0.00      PROA   
ATOM   2957  N   GLU P 194      85.844  72.072 -41.095  0.00  0.00      PROA   
ATOM   2958  HN  GLU P 194      85.749  71.503 -41.908  0.00  0.00      PROA   
ATOM   2959  CA  GLU P 194      87.194  72.430 -40.754  0.00  0.00      PROA   
ATOM   2960  HA  GLU P 194      87.223  72.962 -39.814  0.00  0.00      PROA   
ATOM   2961  CB  GLU P 194      88.125  71.196 -40.675  0.00  0.00      PROA   
ATOM   2962  HB1 GLU P 194      88.059  70.627 -41.627  0.00  0.00      PROA   
ATOM   2963  HB2 GLU P 194      87.730  70.540 -39.870  0.00  0.00      PROA   
ATOM   2964  CG  GLU P 194      89.600  71.528 -40.377  0.00  0.00      PROA   
ATOM   2965  HG1 GLU P 194      89.677  72.087 -39.420  0.00  0.00      PROA   
ATOM   2966  HG2 GLU P 194      90.021  72.167 -41.183  0.00  0.00      PROA   
ATOM   2967  CD  GLU P 194      90.402  70.231 -40.279  0.00  0.00      PROA   
ATOM   2968  OE1 GLU P 194      90.143  69.445 -39.329  0.00  0.00      PROA   
ATOM   2969  OE2 GLU P 194      91.281  70.006 -41.155  0.00  0.00      PROA   
ATOM   2970  C   GLU P 194      87.644  73.338 -41.848  0.00  0.00      PROA   
ATOM   2971  O   GLU P 194      87.556  72.991 -43.023  0.00  0.00      PROA   
ATOM   2972  N   VAL P 195      88.101  74.550 -41.469  0.00  0.00      PROA   
ATOM   2973  HN  VAL P 195      88.189  74.794 -40.506  0.00  0.00      PROA   
ATOM   2974  CA  VAL P 195      88.398  75.604 -42.399  0.00  0.00      PROA   
ATOM   2975  HA  VAL P 195      88.340  75.227 -43.410  0.00  0.00      PROA   
ATOM   2976  CB  VAL P 195      87.458  76.798 -42.260  0.00  0.00      PROA   
ATOM   2977  HB  VAL P 195      87.538  77.229 -41.239  0.00  0.00      PROA   
ATOM   2978  CG1 VAL P 195      87.818  77.895 -43.284  0.00  0.00      PROA   
ATOM   2979 HG11 VAL P 195      87.795  77.489 -44.318  0.00  0.00      PROA   
ATOM   2980 HG12 VAL P 195      88.825  78.322 -43.087  0.00  0.00      PROA   
ATOM   2981 HG13 VAL P 195      87.076  78.720 -43.219  0.00  0.00      PROA   
ATOM   2982  CG2 VAL P 195      86.005  76.310 -42.459  0.00  0.00      PROA   
ATOM   2983 HG21 VAL P 195      85.696  75.619 -41.646  0.00  0.00      PROA   
ATOM   2984 HG22 VAL P 195      85.904  75.784 -43.433  0.00  0.00      PROA   
ATOM   2985 HG23 VAL P 195      85.309  77.177 -42.453  0.00  0.00      PROA   
ATOM   2986  C   VAL P 195      89.814  76.013 -42.127  0.00  0.00      PROA   
ATOM   2987  O   VAL P 195      90.178  76.321 -40.993  0.00  0.00      PROA   
ATOM   2988  N   THR P 196      90.639  76.017 -43.197  0.00  0.00      PROA   
ATOM   2989  HN  THR P 196      90.306  75.725 -44.091  0.00  0.00      PROA   
ATOM   2990  CA  THR P 196      91.997  76.497 -43.194  0.00  0.00      PROA   
ATOM   2991  HA  THR P 196      92.227  76.953 -42.242  0.00  0.00      PROA   
ATOM   2992  CB  THR P 196      93.026  75.432 -43.551  0.00  0.00      PROA   
ATOM   2993  HB  THR P 196      92.923  75.117 -44.612  0.00  0.00      PROA   
ATOM   2994  OG1 THR P 196      92.815  74.263 -42.769  0.00  0.00      PROA   
ATOM   2995  HG1 THR P 196      92.730  74.565 -41.862  0.00  0.00      PROA   
ATOM   2996  CG2 THR P 196      94.457  75.959 -43.312  0.00  0.00      PROA   
ATOM   2997 HG21 THR P 196      94.583  76.278 -42.255  0.00  0.00      PROA   
ATOM   2998 HG22 THR P 196      94.673  76.826 -43.971  0.00  0.00      PROA   
ATOM   2999 HG23 THR P 196      95.203  75.165 -43.532  0.00  0.00      PROA   
ATOM   3000  C   THR P 196      91.954  77.552 -44.262  0.00  0.00      PROA   
ATOM   3001  O   THR P 196      91.364  77.340 -45.320  0.00  0.00      PROA   
ATOM   3002  N   HSD P 197      92.546  78.736 -43.993  0.00  0.00      PROA   
ATOM   3003  HN  HSD P 197      93.038  78.910 -43.144  0.00  0.00      PROA   
ATOM   3004  CA  HSD P 197      92.433  79.841 -44.907  0.00  0.00      PROA   
ATOM   3005  HA  HSD P 197      92.534  79.471 -45.916  0.00  0.00      PROA   
ATOM   3006  CB  HSD P 197      91.096  80.612 -44.735  0.00  0.00      PROA   
ATOM   3007  HB1 HSD P 197      91.086  81.144 -43.760  0.00  0.00      PROA   
ATOM   3008  HB2 HSD P 197      90.263  79.876 -44.715  0.00  0.00      PROA   
ATOM   3009  ND1 HSD P 197      89.989  82.682 -45.720  0.00  0.00      PROA   
ATOM   3010  HD1 HSD P 197      89.529  82.977 -44.882  0.00  0.00      PROA   
ATOM   3011  CG  HSD P 197      90.788  81.568 -45.855  0.00  0.00      PROA   
ATOM   3012  CE1 HSD P 197      89.936  83.271 -46.939  0.00  0.00      PROA   
ATOM   3013  HE1 HSD P 197      89.333  84.159 -47.132  0.00  0.00      PROA   
ATOM   3014  NE2 HSD P 197      90.642  82.623 -47.844  0.00  0.00      PROA   
ATOM   3015  CD2 HSD P 197      91.182  81.552 -47.159  0.00  0.00      PROA   
ATOM   3016  HD2 HSD P 197      91.816  80.848 -47.684  0.00  0.00      PROA   
ATOM   3017  C   HSD P 197      93.580  80.770 -44.628  0.00  0.00      PROA   
ATOM   3018  O   HSD P 197      94.279  80.636 -43.624  0.00  0.00      PROA   
ATOM   3019  N   GLN P 198      93.800  81.738 -45.548  0.00  0.00      PROA   
ATOM   3020  HN  GLN P 198      93.246  81.790 -46.376  0.00  0.00      PROA   
ATOM   3021  CA  GLN P 198      94.746  82.811 -45.385  0.00  0.00      PROA   
ATOM   3022  HA  GLN P 198      95.515  82.503 -44.691  0.00  0.00      PROA   
ATOM   3023  CB  GLN P 198      95.429  83.238 -46.710  0.00  0.00      PROA   
ATOM   3024  HB1 GLN P 198      95.967  82.346 -47.097  0.00  0.00      PROA   
ATOM   3025  HB2 GLN P 198      96.188  84.019 -46.491  0.00  0.00      PROA   
ATOM   3026  CG  GLN P 198      94.469  83.752 -47.798  0.00  0.00      PROA   
ATOM   3027  HG1 GLN P 198      94.038  84.726 -47.483  0.00  0.00      PROA   
ATOM   3028  HG2 GLN P 198      93.633  83.036 -47.950  0.00  0.00      PROA   
ATOM   3029  CD  GLN P 198      95.237  83.972 -49.108  0.00  0.00      PROA   
ATOM   3030  OE1 GLN P 198      96.033  84.913 -49.213  0.00  0.00      PROA   
ATOM   3031  NE2 GLN P 198      94.983  83.086 -50.119  0.00  0.00      PROA   
ATOM   3032 HE21 GLN P 198      95.451  83.183 -50.997  0.00  0.00      PROA   
ATOM   3033 HE22 GLN P 198      94.326  82.345 -49.982  0.00  0.00      PROA   
ATOM   3034  C   GLN P 198      93.979  83.959 -44.789  0.00  0.00      PROA   
ATOM   3035  O   GLN P 198      92.842  84.237 -45.170  0.00  0.00      PROA   
ATOM   3036  N   GLY P 199      94.595  84.611 -43.779  0.00  0.00      PROA   
ATOM   3037  HN  GLY P 199      95.521  84.366 -43.503  0.00  0.00      PROA   
ATOM   3038  CA  GLY P 199      93.965  85.619 -42.962  0.00  0.00      PROA   
ATOM   3039  HA1 GLY P 199      93.162  86.097 -43.504  0.00  0.00      PROA   
ATOM   3040  HA2 GLY P 199      94.742  86.304 -42.656  0.00  0.00      PROA   
ATOM   3041  C   GLY P 199      93.400  84.970 -41.736  0.00  0.00      PROA   
ATOM   3042  O   GLY P 199      92.691  85.613 -40.966  0.00  0.00      PROA   
ATOM   3043  N   LEU P 200      93.717  83.672 -41.532  0.00  0.00      PROA   
ATOM   3044  HN  LEU P 200      94.294  83.182 -42.181  0.00  0.00      PROA   
ATOM   3045  CA  LEU P 200      93.268  82.890 -40.415  0.00  0.00      PROA   
ATOM   3046  HA  LEU P 200      92.759  83.520 -39.700  0.00  0.00      PROA   
ATOM   3047  CB  LEU P 200      92.351  81.729 -40.872  0.00  0.00      PROA   
ATOM   3048  HB1 LEU P 200      92.891  81.113 -41.622  0.00  0.00      PROA   
ATOM   3049  HB2 LEU P 200      91.474  82.173 -41.390  0.00  0.00      PROA   
ATOM   3050  CG  LEU P 200      91.841  80.787 -39.759  0.00  0.00      PROA   
ATOM   3051  HG  LEU P 200      92.736  80.381 -39.241  0.00  0.00      PROA   
ATOM   3052  CD1 LEU P 200      90.982  81.510 -38.703  0.00  0.00      PROA   
ATOM   3053 HD11 LEU P 200      90.077  81.950 -39.174  0.00  0.00      PROA   
ATOM   3054 HD12 LEU P 200      91.560  82.323 -38.214  0.00  0.00      PROA   
ATOM   3055 HD13 LEU P 200      90.657  80.792 -37.920  0.00  0.00      PROA   
ATOM   3056  CD2 LEU P 200      91.093  79.584 -40.365  0.00  0.00      PROA   
ATOM   3057 HD21 LEU P 200      91.753  79.037 -41.072  0.00  0.00      PROA   
ATOM   3058 HD22 LEU P 200      90.188  79.923 -40.914  0.00  0.00      PROA   
ATOM   3059 HD23 LEU P 200      90.781  78.885 -39.560  0.00  0.00      PROA   
ATOM   3060  C   LEU P 200      94.533  82.366 -39.802  0.00  0.00      PROA   
ATOM   3061  O   LEU P 200      95.325  81.703 -40.471  0.00  0.00      PROA   
ATOM   3062  N   SER P 201      94.766  82.710 -38.511  0.00  0.00      PROA   
ATOM   3063  HN  SER P 201      94.092  83.242 -38.003  0.00  0.00      PROA   
ATOM   3064  CA  SER P 201      95.985  82.420 -37.784  0.00  0.00      PROA   
ATOM   3065  HA  SER P 201      96.791  82.833 -38.372  0.00  0.00      PROA   
ATOM   3066  CB  SER P 201      96.036  83.116 -36.396  0.00  0.00      PROA   
ATOM   3067  HB1 SER P 201      96.056  84.216 -36.552  0.00  0.00      PROA   
ATOM   3068  HB2 SER P 201      96.956  82.832 -35.842  0.00  0.00      PROA   
ATOM   3069  OG  SER P 201      94.894  82.819 -35.600  0.00  0.00      PROA   
ATOM   3070  HG1 SER P 201      94.951  81.882 -35.397  0.00  0.00      PROA   
ATOM   3071  C   SER P 201      96.271  80.945 -37.627  0.00  0.00      PROA   
ATOM   3072  O   SER P 201      97.410  80.515 -37.803  0.00  0.00      PROA   
ATOM   3073  N   SER P 202      95.231  80.146 -37.302  0.00  0.00      PROA   
ATOM   3074  HN  SER P 202      94.310  80.510 -37.183  0.00  0.00      PROA   
ATOM   3075  CA  SER P 202      95.357  78.724 -37.107  0.00  0.00      PROA   
ATOM   3076  HA  SER P 202      96.142  78.356 -37.752  0.00  0.00      PROA   
ATOM   3077  CB  SER P 202      95.598  78.313 -35.630  0.00  0.00      PROA   
ATOM   3078  HB1 SER P 202      95.643  77.207 -35.536  0.00  0.00      PROA   
ATOM   3079  HB2 SER P 202      94.779  78.691 -34.982  0.00  0.00      PROA   
ATOM   3080  OG  SER P 202      96.823  78.846 -35.149  0.00  0.00      PROA   
ATOM   3081  HG1 SER P 202      96.710  79.799 -35.133  0.00  0.00      PROA   
ATOM   3082  C   SER P 202      94.029  78.170 -37.538  0.00  0.00      PROA   
ATOM   3083  O   SER P 202      93.021  78.832 -37.292  0.00  0.00      PROA   
ATOM   3084  N   PRO P 203      93.948  77.003 -38.191  0.00  0.00      PROA   
ATOM   3085  CD  PRO P 203      95.074  76.085 -38.385  0.00  0.00      PROA   
ATOM   3086  HD1 PRO P 203      95.748  76.060 -37.502  0.00  0.00      PROA   
ATOM   3087  HD2 PRO P 203      95.636  76.413 -39.285  0.00  0.00      PROA   
ATOM   3088  CA  PRO P 203      92.697  76.402 -38.638  0.00  0.00      PROA   
ATOM   3089  HA  PRO P 203      92.245  77.079 -39.348  0.00  0.00      PROA   
ATOM   3090  CB  PRO P 203      93.105  75.074 -39.288  0.00  0.00      PROA   
ATOM   3091  HB1 PRO P 203      93.294  75.258 -40.367  0.00  0.00      PROA   
ATOM   3092  HB2 PRO P 203      92.344  74.270 -39.191  0.00  0.00      PROA   
ATOM   3093  CG  PRO P 203      94.433  74.715 -38.619  0.00  0.00      PROA   
ATOM   3094  HG1 PRO P 203      94.237  74.223 -37.642  0.00  0.00      PROA   
ATOM   3095  HG2 PRO P 203      95.062  74.052 -39.251  0.00  0.00      PROA   
ATOM   3096  C   PRO P 203      91.712  76.209 -37.511  0.00  0.00      PROA   
ATOM   3097  O   PRO P 203      92.125  75.872 -36.402  0.00  0.00      PROA   
ATOM   3098  N   VAL P 204      90.414  76.447 -37.793  0.00  0.00      PROA   
ATOM   3099  HN  VAL P 204      90.126  76.707 -38.711  0.00  0.00      PROA   
ATOM   3100  CA  VAL P 204      89.362  76.405 -36.812  0.00  0.00      PROA   
ATOM   3101  HA  VAL P 204      89.777  76.136 -35.852  0.00  0.00      PROA   
ATOM   3102  CB  VAL P 204      88.639  77.744 -36.654  0.00  0.00      PROA   
ATOM   3103  HB  VAL P 204      89.403  78.498 -36.367  0.00  0.00      PROA   
ATOM   3104  CG1 VAL P 204      88.000  78.221 -37.977  0.00  0.00      PROA   
ATOM   3105 HG11 VAL P 204      87.176  77.540 -38.279  0.00  0.00      PROA   
ATOM   3106 HG12 VAL P 204      88.749  78.261 -38.796  0.00  0.00      PROA   
ATOM   3107 HG13 VAL P 204      87.575  79.239 -37.846  0.00  0.00      PROA   
ATOM   3108  CG2 VAL P 204      87.615  77.667 -35.499  0.00  0.00      PROA   
ATOM   3109 HG21 VAL P 204      88.110  77.319 -34.567  0.00  0.00      PROA   
ATOM   3110 HG22 VAL P 204      86.788  76.968 -35.747  0.00  0.00      PROA   
ATOM   3111 HG23 VAL P 204      87.177  78.671 -35.311  0.00  0.00      PROA   
ATOM   3112  C   VAL P 204      88.452  75.295 -37.250  0.00  0.00      PROA   
ATOM   3113  O   VAL P 204      88.146  75.146 -38.433  0.00  0.00      PROA   
ATOM   3114  N   THR P 205      88.038  74.457 -36.275  0.00  0.00      PROA   
ATOM   3115  HN  THR P 205      88.318  74.592 -35.328  0.00  0.00      PROA   
ATOM   3116  CA  THR P 205      87.168  73.334 -36.500  0.00  0.00      PROA   
ATOM   3117  HA  THR P 205      86.841  73.317 -37.529  0.00  0.00      PROA   
ATOM   3118  CB  THR P 205      87.798  71.995 -36.138  0.00  0.00      PROA   
ATOM   3119  HB  THR P 205      87.975  71.918 -35.044  0.00  0.00      PROA   
ATOM   3120  OG1 THR P 205      89.067  71.869 -36.768  0.00  0.00      PROA   
ATOM   3121  HG1 THR P 205      89.508  71.136 -36.332  0.00  0.00      PROA   
ATOM   3122  CG2 THR P 205      86.882  70.845 -36.602  0.00  0.00      PROA   
ATOM   3123 HG21 THR P 205      86.690  70.921 -37.693  0.00  0.00      PROA   
ATOM   3124 HG22 THR P 205      85.907  70.879 -36.070  0.00  0.00      PROA   
ATOM   3125 HG23 THR P 205      87.354  69.861 -36.392  0.00  0.00      PROA   
ATOM   3126  C   THR P 205      85.990  73.616 -35.615  0.00  0.00      PROA   
ATOM   3127  O   THR P 205      86.148  73.924 -34.434  0.00  0.00      PROA   
ATOM   3128  N   LYS P 206      84.775  73.530 -36.197  0.00  0.00      PROA   
ATOM   3129  HN  LYS P 206      84.683  73.284 -37.159  0.00  0.00      PROA   
ATOM   3130  CA  LYS P 206      83.537  73.778 -35.510  0.00  0.00      PROA   
ATOM   3131  HA  LYS P 206      83.708  73.911 -34.452  0.00  0.00      PROA   
ATOM   3132  CB  LYS P 206      82.785  74.982 -36.132  0.00  0.00      PROA   
ATOM   3133  HB1 LYS P 206      82.334  74.703 -37.108  0.00  0.00      PROA   
ATOM   3134  HB2 LYS P 206      83.531  75.778 -36.344  0.00  0.00      PROA   
ATOM   3135  CG  LYS P 206      81.716  75.601 -35.219  0.00  0.00      PROA   
ATOM   3136  HG1 LYS P 206      81.059  74.791 -34.837  0.00  0.00      PROA   
ATOM   3137  HG2 LYS P 206      81.103  76.293 -35.835  0.00  0.00      PROA   
ATOM   3138  CD  LYS P 206      82.276  76.383 -34.019  0.00  0.00      PROA   
ATOM   3139  HD1 LYS P 206      82.946  77.188 -34.390  0.00  0.00      PROA   
ATOM   3140  HD2 LYS P 206      82.889  75.697 -33.397  0.00  0.00      PROA   
ATOM   3141  CE  LYS P 206      81.186  76.996 -33.123  0.00  0.00      PROA   
ATOM   3142  HE1 LYS P 206      81.647  77.514 -32.255  0.00  0.00      PROA   
ATOM   3143  HE2 LYS P 206      80.499  76.205 -32.752  0.00  0.00      PROA   
ATOM   3144  NZ  LYS P 206      80.367  77.995 -33.853  0.00  0.00      PROA   
ATOM   3145  HZ1 LYS P 206      79.905  77.536 -34.664  0.00  0.00      PROA   
ATOM   3146  HZ2 LYS P 206      80.980  78.763 -34.192  0.00  0.00      PROA   
ATOM   3147  HZ3 LYS P 206      79.643  78.382 -33.215  0.00  0.00      PROA   
ATOM   3148  C   LYS P 206      82.798  72.494 -35.759  0.00  0.00      PROA   
ATOM   3149  O   LYS P 206      82.669  72.065 -36.904  0.00  0.00      PROA   
ATOM   3150  N   SER P 207      82.345  71.818 -34.677  0.00  0.00      PROA   
ATOM   3151  HN  SER P 207      82.389  72.200 -33.757  0.00  0.00      PROA   
ATOM   3152  CA  SER P 207      82.002  70.419 -34.762  0.00  0.00      PROA   
ATOM   3153  HA  SER P 207      81.523  70.236 -35.713  0.00  0.00      PROA   
ATOM   3154  CB  SER P 207      83.250  69.497 -34.638  0.00  0.00      PROA   
ATOM   3155  HB1 SER P 207      83.906  69.681 -35.515  0.00  0.00      PROA   
ATOM   3156  HB2 SER P 207      82.970  68.422 -34.637  0.00  0.00      PROA   
ATOM   3157  OG  SER P 207      84.013  69.778 -33.469  0.00  0.00      PROA   
ATOM   3158  HG1 SER P 207      83.460  69.525 -32.725  0.00  0.00      PROA   
ATOM   3159  C   SER P 207      81.000  70.065 -33.698  0.00  0.00      PROA   
ATOM   3160  O   SER P 207      80.797  70.807 -32.737  0.00  0.00      PROA   
ATOM   3161  N   PHE P 208      80.337  68.901 -33.887  0.00  0.00      PROA   
ATOM   3162  HN  PHE P 208      80.528  68.327 -34.681  0.00  0.00      PROA   
ATOM   3163  CA  PHE P 208      79.326  68.386 -33.000  0.00  0.00      PROA   
ATOM   3164  HA  PHE P 208      79.673  68.498 -31.984  0.00  0.00      PROA   
ATOM   3165  CB  PHE P 208      77.938  69.084 -33.186  0.00  0.00      PROA   
ATOM   3166  HB1 PHE P 208      78.057  70.182 -33.066  0.00  0.00      PROA   
ATOM   3167  HB2 PHE P 208      77.236  68.732 -32.400  0.00  0.00      PROA   
ATOM   3168  CG  PHE P 208      77.313  68.815 -34.540  0.00  0.00      PROA   
ATOM   3169  CD1 PHE P 208      77.543  69.651 -35.647  0.00  0.00      PROA   
ATOM   3170  HD1 PHE P 208      78.174  70.519 -35.528  0.00  0.00      PROA   
ATOM   3171  CE1 PHE P 208      76.968  69.354 -36.892  0.00  0.00      PROA   
ATOM   3172  HE1 PHE P 208      77.147  69.984 -37.752  0.00  0.00      PROA   
ATOM   3173  CZ  PHE P 208      76.148  68.231 -37.036  0.00  0.00      PROA   
ATOM   3174  HZ  PHE P 208      75.680  68.009 -37.983  0.00  0.00      PROA   
ATOM   3175  CD2 PHE P 208      76.483  67.698 -34.704  0.00  0.00      PROA   
ATOM   3176  HD2 PHE P 208      76.296  67.051 -33.859  0.00  0.00      PROA   
ATOM   3177  CE2 PHE P 208      75.913  67.400 -35.941  0.00  0.00      PROA   
ATOM   3178  HE2 PHE P 208      75.287  66.526 -36.047  0.00  0.00      PROA   
ATOM   3179  C   PHE P 208      79.250  66.910 -33.328  0.00  0.00      PROA   
ATOM   3180  O   PHE P 208      79.779  66.472 -34.348  0.00  0.00      PROA   
ATOM   3181  N   ASN P 209      78.567  66.111 -32.468  0.00  0.00      PROA   
ATOM   3182  HN  ASN P 209      78.166  66.470 -31.629  0.00  0.00      PROA   
ATOM   3183  CA  ASN P 209      78.287  64.717 -32.746  0.00  0.00      PROA   
ATOM   3184  HA  ASN P 209      78.606  64.464 -33.746  0.00  0.00      PROA   
ATOM   3185  CB  ASN P 209      78.915  63.712 -31.736  0.00  0.00      PROA   
ATOM   3186  HB1 ASN P 209      78.549  62.686 -31.954  0.00  0.00      PROA   
ATOM   3187  HB2 ASN P 209      78.611  63.984 -30.702  0.00  0.00      PROA   
ATOM   3188  CG  ASN P 209      80.452  63.690 -31.810  0.00  0.00      PROA   
ATOM   3189  OD1 ASN P 209      81.081  64.354 -32.640  0.00  0.00      PROA   
ATOM   3190  ND2 ASN P 209      81.066  62.879 -30.894  0.00  0.00      PROA   
ATOM   3191 HD21 ASN P 209      82.064  62.808 -30.878  0.00  0.00      PROA   
ATOM   3192 HD22 ASN P 209      80.517  62.357 -30.242  0.00  0.00      PROA   
ATOM   3193  C   ASN P 209      76.790  64.552 -32.684  0.00  0.00      PROA   
ATOM   3194  O   ASN P 209      76.183  64.767 -31.636  0.00  0.00      PROA   
ATOM   3195  N   ARG P 210      76.186  64.164 -33.836  0.00  0.00      PROA   
ATOM   3196  HN  ARG P 210      76.741  64.048 -34.657  0.00  0.00      PROA   
ATOM   3197  CA  ARG P 210      74.792  63.821 -34.036  0.00  0.00      PROA   
ATOM   3198  HA  ARG P 210      74.793  63.370 -35.017  0.00  0.00      PROA   
ATOM   3199  CB  ARG P 210      74.193  62.757 -33.081  0.00  0.00      PROA   
ATOM   3200  HB1 ARG P 210      73.120  62.616 -33.331  0.00  0.00      PROA   
ATOM   3201  HB2 ARG P 210      74.238  63.114 -32.030  0.00  0.00      PROA   
ATOM   3202  CG  ARG P 210      74.864  61.367 -33.171  0.00  0.00      PROA   
ATOM   3203  HG1 ARG P 210      74.257  60.654 -32.574  0.00  0.00      PROA   
ATOM   3204  HG2 ARG P 210      75.864  61.429 -32.692  0.00  0.00      PROA   
ATOM   3205  CD  ARG P 210      75.060  60.794 -34.592  0.00  0.00      PROA   
ATOM   3206  HD1 ARG P 210      75.381  59.731 -34.552  0.00  0.00      PROA   
ATOM   3207  HD2 ARG P 210      75.845  61.371 -35.127  0.00  0.00      PROA   
ATOM   3208  NE  ARG P 210      73.797  60.913 -35.392  0.00  0.00      PROA   
ATOM   3209  HE  ARG P 210      73.699  61.705 -35.995  0.00  0.00      PROA   
ATOM   3210  CZ  ARG P 210      72.747  60.058 -35.282  0.00  0.00      PROA   
ATOM   3211  NH1 ARG P 210      72.801  58.958 -34.494  0.00  0.00      PROA   
ATOM   3212 HH11 ARG P 210      72.013  58.345 -34.439  0.00  0.00      PROA   
ATOM   3213 HH12 ARG P 210      73.631  58.757 -33.974  0.00  0.00      PROA   
ATOM   3214  NH2 ARG P 210      71.616  60.317 -35.984  0.00  0.00      PROA   
ATOM   3215 HH21 ARG P 210      71.567  61.124 -36.572  0.00  0.00      PROA   
ATOM   3216 HH22 ARG P 210      70.836  59.694 -35.922  0.00  0.00      PROA   
ATOM   3217  C   ARG P 210      73.881  65.008 -34.202  0.00  0.00      PROA   
ATOM   3218  O   ARG P 210      73.184  65.109 -35.210  0.00  0.00      PROA   
ATOM   3219  N   GLY P 211      73.898  65.968 -33.251  0.00  0.00      PROA   
ATOM   3220  HN  GLY P 211      74.423  65.854 -32.411  0.00  0.00      PROA   
ATOM   3221  CA  GLY P 211      73.346  67.285 -33.462  0.00  0.00      PROA   
ATOM   3222  HA1 GLY P 211      73.706  67.658 -34.410  0.00  0.00      PROA   
ATOM   3223  HA2 GLY P 211      73.678  67.885 -32.628  0.00  0.00      PROA   
ATOM   3224  C   GLY P 211      71.856  67.348 -33.483  0.00  0.00      PROA   
ATOM   3225  O   GLY P 211      71.278  68.051 -34.310  0.00  0.00      PROA   
ATOM   3226  N   GLU P 212      71.193  66.637 -32.546  0.00  0.00      PROA   
ATOM   3227  HN  GLU P 212      71.679  66.011 -31.940  0.00  0.00      PROA   
ATOM   3228  CA  GLU P 212      69.812  66.885 -32.196  0.00  0.00      PROA   
ATOM   3229  HA  GLU P 212      69.298  67.234 -33.079  0.00  0.00      PROA   
ATOM   3230  CB  GLU P 212      69.020  65.633 -31.723  0.00  0.00      PROA   
ATOM   3231  HB1 GLU P 212      68.803  65.012 -32.619  0.00  0.00      PROA   
ATOM   3232  HB2 GLU P 212      68.035  65.974 -31.338  0.00  0.00      PROA   
ATOM   3233  CG  GLU P 212      69.684  64.748 -30.644  0.00  0.00      PROA   
ATOM   3234  HG1 GLU P 212      68.911  64.067 -30.228  0.00  0.00      PROA   
ATOM   3235  HG2 GLU P 212      70.067  65.373 -29.809  0.00  0.00      PROA   
ATOM   3236  CD  GLU P 212      70.815  63.885 -31.217  0.00  0.00      PROA   
ATOM   3237  OE1 GLU P 212      70.535  63.069 -32.136  0.00  0.00      PROA   
ATOM   3238  OE2 GLU P 212      71.972  64.032 -30.739  0.00  0.00      PROA   
ATOM   3239  C   GLU P 212      69.800  68.025 -31.199  0.00  0.00      PROA   
ATOM   3240  O   GLU P 212      69.646  67.840 -29.992  0.00  0.00      PROA   
ATOM   3241  N   CYS P 213      70.018  69.250 -31.731  0.00  0.00      PROA   
ATOM   3242  HN  CYS P 213      70.076  69.361 -32.721  0.00  0.00      PROA   
ATOM   3243  CA  CYS P 213      70.333  70.437 -30.980  0.00  0.00      PROA   
ATOM   3244  HA  CYS P 213      70.883  70.150 -30.096  0.00  0.00      PROA   
ATOM   3245  CB  CYS P 213      71.212  71.395 -31.836  0.00  0.00      PROA   
ATOM   3246  HB1 CYS P 213      70.671  71.613 -32.781  0.00  0.00      PROA   
ATOM   3247  HB2 CYS P 213      72.135  70.845 -32.116  0.00  0.00      PROA   
ATOM   3248  SG  CYS P 213      71.671  72.960 -31.022  0.00  0.00      PROA   
ATOM   3249  C   CYS P 213      69.014  71.110 -30.564  0.00  0.00      PROA   
ATOM   3250  OT1 CYS P 213      68.246  71.542 -31.463  0.00  0.00      PROA   
ATOM   3251  OT2 CYS P 213      68.766  71.200 -29.332  0.00  0.00      PROA   
ATOM   3252  N   GLU P   1      57.410 104.536 -77.810  0.00  0.00      PROB   
ATOM   3253  HT1 GLU P   1      58.395 104.771 -78.050  0.00  0.00      PROB   
ATOM   3254  HT2 GLU P   1      56.929 105.381 -77.444  0.00  0.00      PROB   
ATOM   3255  HT3 GLU P   1      56.917 104.196 -78.660  0.00  0.00      PROB   
ATOM   3256  CA  GLU P   1      57.393 103.471 -76.773  0.00  0.00      PROB   
ATOM   3257  HA  GLU P   1      57.932 103.859 -75.921  0.00  0.00      PROB   
ATOM   3258  CB  GLU P   1      55.939 103.111 -76.348  0.00  0.00      PROB   
ATOM   3259  HB1 GLU P   1      55.958 102.169 -75.759  0.00  0.00      PROB   
ATOM   3260  HB2 GLU P   1      55.305 102.917 -77.239  0.00  0.00      PROB   
ATOM   3261  CG  GLU P   1      55.274 104.145 -75.412  0.00  0.00      PROB   
ATOM   3262  HG1 GLU P   1      55.963 104.380 -74.573  0.00  0.00      PROB   
ATOM   3263  HG2 GLU P   1      54.348 103.704 -74.985  0.00  0.00      PROB   
ATOM   3264  CD  GLU P   1      54.897 105.423 -76.164  0.00  0.00      PROB   
ATOM   3265  OE1 GLU P   1      55.435 106.505 -75.807  0.00  0.00      PROB   
ATOM   3266  OE2 GLU P   1      54.067 105.332 -77.108  0.00  0.00      PROB   
ATOM   3267  C   GLU P   1      58.113 102.244 -77.256  0.00  0.00      PROB   
ATOM   3268  O   GLU P   1      58.402 102.099 -78.442  0.00  0.00      PROB   
ATOM   3269  N   VAL P   2      58.435 101.330 -76.312  0.00  0.00      PROB   
ATOM   3270  HN  VAL P   2      58.218 101.485 -75.352  0.00  0.00      PROB   
ATOM   3271  CA  VAL P   2      59.037 100.054 -76.602  0.00  0.00      PROB   
ATOM   3272  HA  VAL P   2      58.948  99.832 -77.655  0.00  0.00      PROB   
ATOM   3273  CB  VAL P   2      60.501  99.943 -76.174  0.00  0.00      PROB   
ATOM   3274  HB  VAL P   2      60.606 100.234 -75.107  0.00  0.00      PROB   
ATOM   3275  CG1 VAL P   2      61.019  98.495 -76.335  0.00  0.00      PROB   
ATOM   3276 HG11 VAL P   2      60.869  98.145 -77.379  0.00  0.00      PROB   
ATOM   3277 HG12 VAL P   2      60.503  97.795 -75.644  0.00  0.00      PROB   
ATOM   3278 HG13 VAL P   2      62.104  98.460 -76.102  0.00  0.00      PROB   
ATOM   3279  CG2 VAL P   2      61.343 100.923 -77.020  0.00  0.00      PROB   
ATOM   3280 HG21 VAL P   2      61.028 101.974 -76.846  0.00  0.00      PROB   
ATOM   3281 HG22 VAL P   2      61.234 100.691 -78.101  0.00  0.00      PROB   
ATOM   3282 HG23 VAL P   2      62.416 100.834 -76.747  0.00  0.00      PROB   
ATOM   3283  C   VAL P   2      58.202  99.070 -75.841  0.00  0.00      PROB   
ATOM   3284  O   VAL P   2      58.038  99.192 -74.627  0.00  0.00      PROB   
ATOM   3285  N   GLN P   3      57.657  98.060 -76.553  0.00  0.00      PROB   
ATOM   3286  HN  GLN P   3      57.755  98.002 -77.543  0.00  0.00      PROB   
ATOM   3287  CA  GLN P   3      57.020  96.937 -75.924  0.00  0.00      PROB   
ATOM   3288  HA  GLN P   3      57.458  96.773 -74.950  0.00  0.00      PROB   
ATOM   3289  CB  GLN P   3      55.483  97.083 -75.787  0.00  0.00      PROB   
ATOM   3290  HB1 GLN P   3      55.034  97.284 -76.783  0.00  0.00      PROB   
ATOM   3291  HB2 GLN P   3      55.301  97.977 -75.152  0.00  0.00      PROB   
ATOM   3292  CG  GLN P   3      54.797  95.862 -75.142  0.00  0.00      PROB   
ATOM   3293  HG1 GLN P   3      55.338  95.588 -74.212  0.00  0.00      PROB   
ATOM   3294  HG2 GLN P   3      54.821  94.991 -75.831  0.00  0.00      PROB   
ATOM   3295  CD  GLN P   3      53.342  96.188 -74.777  0.00  0.00      PROB   
ATOM   3296  OE1 GLN P   3      52.983  96.203 -73.593  0.00  0.00      PROB   
ATOM   3297  NE2 GLN P   3      52.498  96.448 -75.821  0.00  0.00      PROB   
ATOM   3298 HE21 GLN P   3      52.841  96.418 -76.760  0.00  0.00      PROB   
ATOM   3299 HE22 GLN P   3      51.538  96.666 -75.645  0.00  0.00      PROB   
ATOM   3300  C   GLN P   3      57.350  95.763 -76.789  0.00  0.00      PROB   
ATOM   3301  O   GLN P   3      57.122  95.789 -77.997  0.00  0.00      PROB   
ATOM   3302  N   LEU P   4      57.905  94.700 -76.167  0.00  0.00      PROB   
ATOM   3303  HN  LEU P   4      58.094  94.714 -75.188  0.00  0.00      PROB   
ATOM   3304  CA  LEU P   4      58.224  93.466 -76.834  0.00  0.00      PROB   
ATOM   3305  HA  LEU P   4      57.712  93.425 -77.783  0.00  0.00      PROB   
ATOM   3306  CB  LEU P   4      59.740  93.214 -77.031  0.00  0.00      PROB   
ATOM   3307  HB1 LEU P   4      59.898  92.200 -77.456  0.00  0.00      PROB   
ATOM   3308  HB2 LEU P   4      60.237  93.250 -76.038  0.00  0.00      PROB   
ATOM   3309  CG  LEU P   4      60.463  94.230 -77.949  0.00  0.00      PROB   
ATOM   3310  HG  LEU P   4      60.304  95.250 -77.536  0.00  0.00      PROB   
ATOM   3311  CD1 LEU P   4      61.979  93.975 -77.952  0.00  0.00      PROB   
ATOM   3312 HD11 LEU P   4      62.193  92.933 -78.272  0.00  0.00      PROB   
ATOM   3313 HD12 LEU P   4      62.402  94.130 -76.937  0.00  0.00      PROB   
ATOM   3314 HD13 LEU P   4      62.481  94.669 -78.660  0.00  0.00      PROB   
ATOM   3315  CD2 LEU P   4      59.923  94.223 -79.389  0.00  0.00      PROB   
ATOM   3316 HD21 LEU P   4      58.866  94.565 -79.407  0.00  0.00      PROB   
ATOM   3317 HD22 LEU P   4      59.974  93.201 -79.823  0.00  0.00      PROB   
ATOM   3318 HD23 LEU P   4      60.525  94.904 -80.027  0.00  0.00      PROB   
ATOM   3319  C   LEU P   4      57.671  92.387 -75.957  0.00  0.00      PROB   
ATOM   3320  O   LEU P   4      57.907  92.376 -74.749  0.00  0.00      PROB   
ATOM   3321  N   VAL P   5      56.900  91.459 -76.567  0.00  0.00      PROB   
ATOM   3322  HN  VAL P   5      56.724  91.500 -77.548  0.00  0.00      PROB   
ATOM   3323  CA  VAL P   5      56.286  90.351 -75.882  0.00  0.00      PROB   
ATOM   3324  HA  VAL P   5      56.597  90.329 -74.847  0.00  0.00      PROB   
ATOM   3325  CB  VAL P   5      54.762  90.355 -75.960  0.00  0.00      PROB   
ATOM   3326  HB  VAL P   5      54.428  90.329 -77.020  0.00  0.00      PROB   
ATOM   3327  CG1 VAL P   5      54.188  89.119 -75.230  0.00  0.00      PROB   
ATOM   3328 HG11 VAL P   5      54.546  89.092 -74.179  0.00  0.00      PROB   
ATOM   3329 HG12 VAL P   5      54.488  88.176 -75.735  0.00  0.00      PROB   
ATOM   3330 HG13 VAL P   5      53.078  89.166 -75.223  0.00  0.00      PROB   
ATOM   3331  CG2 VAL P   5      54.237  91.668 -75.337  0.00  0.00      PROB   
ATOM   3332 HG21 VAL P   5      54.572  92.551 -75.921  0.00  0.00      PROB   
ATOM   3333 HG22 VAL P   5      54.601  91.771 -74.292  0.00  0.00      PROB   
ATOM   3334 HG23 VAL P   5      53.126  91.665 -75.325  0.00  0.00      PROB   
ATOM   3335  C   VAL P   5      56.846  89.150 -76.582  0.00  0.00      PROB   
ATOM   3336  O   VAL P   5      56.658  88.984 -77.786  0.00  0.00      PROB   
ATOM   3337  N   GLU P   6      57.575  88.298 -75.828  0.00  0.00      PROB   
ATOM   3338  HN  GLU P   6      57.696  88.445 -74.849  0.00  0.00      PROB   
ATOM   3339  CA  GLU P   6      58.282  87.168 -76.372  0.00  0.00      PROB   
ATOM   3340  HA  GLU P   6      58.230  87.188 -77.450  0.00  0.00      PROB   
ATOM   3341  CB  GLU P   6      59.775  87.139 -75.963  0.00  0.00      PROB   
ATOM   3342  HB1 GLU P   6      60.241  86.214 -76.366  0.00  0.00      PROB   
ATOM   3343  HB2 GLU P   6      59.855  87.111 -74.855  0.00  0.00      PROB   
ATOM   3344  CG  GLU P   6      60.557  88.352 -76.502  0.00  0.00      PROB   
ATOM   3345  HG1 GLU P   6      60.136  89.294 -76.089  0.00  0.00      PROB   
ATOM   3346  HG2 GLU P   6      60.471  88.388 -77.609  0.00  0.00      PROB   
ATOM   3347  CD  GLU P   6      62.033  88.234 -76.122  0.00  0.00      PROB   
ATOM   3348  OE1 GLU P   6      62.671  87.232 -76.541  0.00  0.00      PROB   
ATOM   3349  OE2 GLU P   6      62.545  89.146 -75.420  0.00  0.00      PROB   
ATOM   3350  C   GLU P   6      57.607  85.912 -75.900  0.00  0.00      PROB   
ATOM   3351  O   GLU P   6      56.859  85.918 -74.924  0.00  0.00      PROB   
ATOM   3352  N   SER P   7      57.867  84.802 -76.634  0.00  0.00      PROB   
ATOM   3353  HN  SER P   7      58.464  84.870 -77.430  0.00  0.00      PROB   
ATOM   3354  CA  SER P   7      57.396  83.459 -76.378  0.00  0.00      PROB   
ATOM   3355  HA  SER P   7      56.317  83.501 -76.356  0.00  0.00      PROB   
ATOM   3356  CB  SER P   7      57.851  82.487 -77.504  0.00  0.00      PROB   
ATOM   3357  HB1 SER P   7      58.960  82.428 -77.537  0.00  0.00      PROB   
ATOM   3358  HB2 SER P   7      57.496  82.887 -78.478  0.00  0.00      PROB   
ATOM   3359  OG  SER P   7      57.326  81.171 -77.362  0.00  0.00      PROB   
ATOM   3360  HG1 SER P   7      57.736  80.806 -76.575  0.00  0.00      PROB   
ATOM   3361  C   SER P   7      57.890  82.966 -75.038  0.00  0.00      PROB   
ATOM   3362  O   SER P   7      58.960  83.362 -74.582  0.00  0.00      PROB   
ATOM   3363  N   GLY P   8      57.093  82.095 -74.371  0.00  0.00      PROB   
ATOM   3364  HN  GLY P   8      56.207  81.830 -74.743  0.00  0.00      PROB   
ATOM   3365  CA  GLY P   8      57.469  81.408 -73.154  0.00  0.00      PROB   
ATOM   3366  HA1 GLY P   8      56.617  80.815 -72.860  0.00  0.00      PROB   
ATOM   3367  HA2 GLY P   8      57.738  82.156 -72.423  0.00  0.00      PROB   
ATOM   3368  C   GLY P   8      58.640  80.480 -73.349  0.00  0.00      PROB   
ATOM   3369  O   GLY P   8      59.023  80.159 -74.475  0.00  0.00      PROB   
ATOM   3370  N   GLY P   9      59.226  80.017 -72.218  0.00  0.00      PROB   
ATOM   3371  HN  GLY P   9      58.886  80.294 -71.323  0.00  0.00      PROB   
ATOM   3372  CA  GLY P   9      60.357  79.117 -72.179  0.00  0.00      PROB   
ATOM   3373  HA1 GLY P   9      60.701  79.114 -71.156  0.00  0.00      PROB   
ATOM   3374  HA2 GLY P   9      61.102  79.477 -72.873  0.00  0.00      PROB   
ATOM   3375  C   GLY P   9      59.997  77.706 -72.553  0.00  0.00      PROB   
ATOM   3376  O   GLY P   9      58.931  77.432 -73.103  0.00  0.00      PROB   
ATOM   3377  N   GLY P  10      60.908  76.760 -72.236  0.00  0.00      PROB   
ATOM   3378  HN  GLY P  10      61.771  76.984 -71.790  0.00  0.00      PROB   
ATOM   3379  CA  GLY P  10      60.689  75.368 -72.524  0.00  0.00      PROB   
ATOM   3380  HA1 GLY P  10      60.402  75.264 -73.560  0.00  0.00      PROB   
ATOM   3381  HA2 GLY P  10      59.964  74.992 -71.817  0.00  0.00      PROB   
ATOM   3382  C   GLY P  10      61.986  74.655 -72.327  0.00  0.00      PROB   
ATOM   3383  O   GLY P  10      63.058  75.214 -72.554  0.00  0.00      PROB   
ATOM   3384  N   LEU P  11      61.897  73.374 -71.903  0.00  0.00      PROB   
ATOM   3385  HN  LEU P  11      61.010  72.951 -71.738  0.00  0.00      PROB   
ATOM   3386  CA  LEU P  11      63.030  72.523 -71.645  0.00  0.00      PROB   
ATOM   3387  HA  LEU P  11      63.946  73.074 -71.803  0.00  0.00      PROB   
ATOM   3388  CB  LEU P  11      63.022  71.978 -70.193  0.00  0.00      PROB   
ATOM   3389  HB1 LEU P  11      61.993  71.638 -69.949  0.00  0.00      PROB   
ATOM   3390  HB2 LEU P  11      63.250  72.836 -69.525  0.00  0.00      PROB   
ATOM   3391  CG  LEU P  11      63.991  70.819 -69.836  0.00  0.00      PROB   
ATOM   3392  HG  LEU P  11      63.628  69.902 -70.347  0.00  0.00      PROB   
ATOM   3393  CD1 LEU P  11      65.449  71.037 -70.286  0.00  0.00      PROB   
ATOM   3394 HD11 LEU P  11      65.876  71.940 -69.800  0.00  0.00      PROB   
ATOM   3395 HD12 LEU P  11      65.514  71.154 -71.389  0.00  0.00      PROB   
ATOM   3396 HD13 LEU P  11      66.066  70.158 -70.002  0.00  0.00      PROB   
ATOM   3397  CD2 LEU P  11      63.940  70.553 -68.319  0.00  0.00      PROB   
ATOM   3398 HD21 LEU P  11      62.913  70.264 -68.008  0.00  0.00      PROB   
ATOM   3399 HD22 LEU P  11      64.238  71.463 -67.756  0.00  0.00      PROB   
ATOM   3400 HD23 LEU P  11      64.640  69.733 -68.050  0.00  0.00      PROB   
ATOM   3401  C   LEU P  11      62.946  71.428 -72.665  0.00  0.00      PROB   
ATOM   3402  O   LEU P  11      62.024  70.613 -72.645  0.00  0.00      PROB   
ATOM   3403  N   VAL P  12      63.915  71.432 -73.610  0.00  0.00      PROB   
ATOM   3404  HN  VAL P  12      64.655  72.100 -73.579  0.00  0.00      PROB   
ATOM   3405  CA  VAL P  12      63.947  70.549 -74.748  0.00  0.00      PROB   
ATOM   3406  HA  VAL P  12      63.149  69.826 -74.676  0.00  0.00      PROB   
ATOM   3407  CB  VAL P  12      63.851  71.288 -76.083  0.00  0.00      PROB   
ATOM   3408  HB  VAL P  12      64.726  71.959 -76.217  0.00  0.00      PROB   
ATOM   3409  CG1 VAL P  12      63.812  70.279 -77.252  0.00  0.00      PROB   
ATOM   3410 HG11 VAL P  12      62.958  69.579 -77.130  0.00  0.00      PROB   
ATOM   3411 HG12 VAL P  12      64.752  69.690 -77.309  0.00  0.00      PROB   
ATOM   3412 HG13 VAL P  12      63.691  70.820 -78.215  0.00  0.00      PROB   
ATOM   3413  CG2 VAL P  12      62.585  72.174 -76.079  0.00  0.00      PROB   
ATOM   3414 HG21 VAL P  12      62.662  72.984 -75.322  0.00  0.00      PROB   
ATOM   3415 HG22 VAL P  12      61.685  71.561 -75.858  0.00  0.00      PROB   
ATOM   3416 HG23 VAL P  12      62.450  72.649 -77.074  0.00  0.00      PROB   
ATOM   3417  C   VAL P  12      65.264  69.834 -74.641  0.00  0.00      PROB   
ATOM   3418  O   VAL P  12      66.296  70.454 -74.395  0.00  0.00      PROB   
ATOM   3419  N   GLN P  13      65.236  68.489 -74.799  0.00  0.00      PROB   
ATOM   3420  HN  GLN P  13      64.375  68.025 -74.991  0.00  0.00      PROB   
ATOM   3421  CA  GLN P  13      66.377  67.604 -74.709  0.00  0.00      PROB   
ATOM   3422  HA  GLN P  13      66.796  67.780 -73.730  0.00  0.00      PROB   
ATOM   3423  CB  GLN P  13      65.954  66.116 -74.831  0.00  0.00      PROB   
ATOM   3424  HB1 GLN P  13      66.850  65.468 -74.724  0.00  0.00      PROB   
ATOM   3425  HB2 GLN P  13      65.529  65.936 -75.841  0.00  0.00      PROB   
ATOM   3426  CG  GLN P  13      64.905  65.663 -73.792  0.00  0.00      PROB   
ATOM   3427  HG1 GLN P  13      64.732  64.571 -73.905  0.00  0.00      PROB   
ATOM   3428  HG2 GLN P  13      63.940  66.180 -73.981  0.00  0.00      PROB   
ATOM   3429  CD  GLN P  13      65.395  65.938 -72.363  0.00  0.00      PROB   
ATOM   3430  OE1 GLN P  13      66.273  65.222 -71.866  0.00  0.00      PROB   
ATOM   3431  NE2 GLN P  13      64.815  66.984 -71.699  0.00  0.00      PROB   
ATOM   3432 HE21 GLN P  13      65.099  67.201 -70.765  0.00  0.00      PROB   
ATOM   3433 HE22 GLN P  13      64.111  67.533 -72.150  0.00  0.00      PROB   
ATOM   3434  C   GLN P  13      67.409  67.899 -75.789  0.00  0.00      PROB   
ATOM   3435  O   GLN P  13      67.009  68.316 -76.876  0.00  0.00      PROB   
ATOM   3436  N   PRO P  14      68.719  67.721 -75.554  0.00  0.00      PROB   
ATOM   3437  CD  PRO P  14      69.265  67.441 -74.225  0.00  0.00      PROB   
ATOM   3438  HD1 PRO P  14      68.906  66.446 -73.886  0.00  0.00      PROB   
ATOM   3439  HD2 PRO P  14      68.952  68.234 -73.512  0.00  0.00      PROB   
ATOM   3440  CA  PRO P  14      69.780  67.713 -76.558  0.00  0.00      PROB   
ATOM   3441  HA  PRO P  14      69.970  68.750 -76.793  0.00  0.00      PROB   
ATOM   3442  CB  PRO P  14      70.974  67.052 -75.857  0.00  0.00      PROB   
ATOM   3443  HB1 PRO P  14      71.944  67.408 -76.265  0.00  0.00      PROB   
ATOM   3444  HB2 PRO P  14      70.921  65.946 -75.939  0.00  0.00      PROB   
ATOM   3445  CG  PRO P  14      70.787  67.438 -74.389  0.00  0.00      PROB   
ATOM   3446  HG1 PRO P  14      71.287  66.729 -73.695  0.00  0.00      PROB   
ATOM   3447  HG2 PRO P  14      71.185  68.461 -74.221  0.00  0.00      PROB   
ATOM   3448  C   PRO P  14      69.458  67.024 -77.863  0.00  0.00      PROB   
ATOM   3449  O   PRO P  14      68.892  65.931 -77.839  0.00  0.00      PROB   
ATOM   3450  N   GLY P  15      69.823  67.658 -79.002  0.00  0.00      PROB   
ATOM   3451  HN  GLY P  15      70.271  68.548 -78.969  0.00  0.00      PROB   
ATOM   3452  CA  GLY P  15      69.636  67.121 -80.328  0.00  0.00      PROB   
ATOM   3453  HA1 GLY P  15      69.832  66.059 -80.308  0.00  0.00      PROB   
ATOM   3454  HA2 GLY P  15      70.312  67.661 -80.975  0.00  0.00      PROB   
ATOM   3455  C   GLY P  15      68.234  67.346 -80.819  0.00  0.00      PROB   
ATOM   3456  O   GLY P  15      67.816  66.733 -81.801  0.00  0.00      PROB   
ATOM   3457  N   GLY P  16      67.475  68.237 -80.137  0.00  0.00      PROB   
ATOM   3458  HN  GLY P  16      67.846  68.725 -79.352  0.00  0.00      PROB   
ATOM   3459  CA  GLY P  16      66.098  68.537 -80.442  0.00  0.00      PROB   
ATOM   3460  HA1 GLY P  16      65.634  68.818 -79.508  0.00  0.00      PROB   
ATOM   3461  HA2 GLY P  16      65.629  67.686 -80.912  0.00  0.00      PROB   
ATOM   3462  C   GLY P  16      66.039  69.704 -81.375  0.00  0.00      PROB   
ATOM   3463  O   GLY P  16      66.923  69.909 -82.205  0.00  0.00      PROB   
ATOM   3464  N   SER P  17      64.969  70.512 -81.233  0.00  0.00      PROB   
ATOM   3465  HN  SER P  17      64.248  70.308 -80.574  0.00  0.00      PROB   
ATOM   3466  CA  SER P  17      64.826  71.758 -81.933  0.00  0.00      PROB   
ATOM   3467  HA  SER P  17      65.768  72.284 -81.883  0.00  0.00      PROB   
ATOM   3468  CB  SER P  17      64.386  71.618 -83.418  0.00  0.00      PROB   
ATOM   3469  HB1 SER P  17      65.213  71.153 -83.996  0.00  0.00      PROB   
ATOM   3470  HB2 SER P  17      64.176  72.614 -83.863  0.00  0.00      PROB   
ATOM   3471  OG  SER P  17      63.233  70.797 -83.565  0.00  0.00      PROB   
ATOM   3472  HG1 SER P  17      63.504  69.913 -83.306  0.00  0.00      PROB   
ATOM   3473  C   SER P  17      63.820  72.550 -81.149  0.00  0.00      PROB   
ATOM   3474  O   SER P  17      63.015  71.987 -80.408  0.00  0.00      PROB   
ATOM   3475  N   LEU P  18      63.848  73.890 -81.302  0.00  0.00      PROB   
ATOM   3476  HN  LEU P  18      64.511  74.339 -81.895  0.00  0.00      PROB   
ATOM   3477  CA  LEU P  18      62.903  74.756 -80.647  0.00  0.00      PROB   
ATOM   3478  HA  LEU P  18      61.927  74.296 -80.695  0.00  0.00      PROB   
ATOM   3479  CB  LEU P  18      63.236  75.078 -79.161  0.00  0.00      PROB   
ATOM   3480  HB1 LEU P  18      63.279  74.096 -78.643  0.00  0.00      PROB   
ATOM   3481  HB2 LEU P  18      62.399  75.644 -78.699  0.00  0.00      PROB   
ATOM   3482  CG  LEU P  18      64.568  75.818 -78.859  0.00  0.00      PROB   
ATOM   3483  HG  LEU P  18      65.314  75.536 -79.633  0.00  0.00      PROB   
ATOM   3484  CD1 LEU P  18      64.417  77.354 -78.869  0.00  0.00      PROB   
ATOM   3485 HD11 LEU P  18      63.617  77.665 -78.164  0.00  0.00      PROB   
ATOM   3486 HD12 LEU P  18      64.164  77.732 -79.883  0.00  0.00      PROB   
ATOM   3487 HD13 LEU P  18      65.365  77.838 -78.549  0.00  0.00      PROB   
ATOM   3488  CD2 LEU P  18      65.144  75.358 -77.502  0.00  0.00      PROB   
ATOM   3489 HD21 LEU P  18      65.296  74.258 -77.498  0.00  0.00      PROB   
ATOM   3490 HD22 LEU P  18      64.445  75.622 -76.680  0.00  0.00      PROB   
ATOM   3491 HD23 LEU P  18      66.121  75.850 -77.309  0.00  0.00      PROB   
ATOM   3492  C   LEU P  18      62.860  76.000 -81.473  0.00  0.00      PROB   
ATOM   3493  O   LEU P  18      63.752  76.250 -82.280  0.00  0.00      PROB   
ATOM   3494  N   ARG P  19      61.793  76.806 -81.292  0.00  0.00      PROB   
ATOM   3495  HN  ARG P  19      61.062  76.577 -80.654  0.00  0.00      PROB   
ATOM   3496  CA  ARG P  19      61.667  78.075 -81.954  0.00  0.00      PROB   
ATOM   3497  HA  ARG P  19      62.655  78.495 -82.073  0.00  0.00      PROB   
ATOM   3498  CB  ARG P  19      60.972  78.041 -83.344  0.00  0.00      PROB   
ATOM   3499  HB1 ARG P  19      61.628  77.480 -84.042  0.00  0.00      PROB   
ATOM   3500  HB2 ARG P  19      60.917  79.081 -83.731  0.00  0.00      PROB   
ATOM   3501  CG  ARG P  19      59.551  77.444 -83.413  0.00  0.00      PROB   
ATOM   3502  HG1 ARG P  19      58.933  78.160 -83.996  0.00  0.00      PROB   
ATOM   3503  HG2 ARG P  19      59.088  77.374 -82.406  0.00  0.00      PROB   
ATOM   3504  CD  ARG P  19      59.457  76.095 -84.152  0.00  0.00      PROB   
ATOM   3505  HD1 ARG P  19      60.064  76.123 -85.082  0.00  0.00      PROB   
ATOM   3506  HD2 ARG P  19      58.398  75.896 -84.424  0.00  0.00      PROB   
ATOM   3507  NE  ARG P  19      59.885  74.975 -83.248  0.00  0.00      PROB   
ATOM   3508  HE  ARG P  19      59.423  74.900 -82.365  0.00  0.00      PROB   
ATOM   3509  CZ  ARG P  19      60.712  73.961 -83.616  0.00  0.00      PROB   
ATOM   3510  NH1 ARG P  19      61.414  73.977 -84.772  0.00  0.00      PROB   
ATOM   3511 HH11 ARG P  19      61.337  74.758 -85.392  0.00  0.00      PROB   
ATOM   3512 HH12 ARG P  19      62.012  73.210 -85.004  0.00  0.00      PROB   
ATOM   3513  NH2 ARG P  19      60.833  72.893 -82.789  0.00  0.00      PROB   
ATOM   3514 HH21 ARG P  19      60.322  72.866 -81.930  0.00  0.00      PROB   
ATOM   3515 HH22 ARG P  19      61.440  72.137 -83.035  0.00  0.00      PROB   
ATOM   3516  C   ARG P  19      60.921  78.971 -81.014  0.00  0.00      PROB   
ATOM   3517  O   ARG P  19      60.081  78.515 -80.238  0.00  0.00      PROB   
ATOM   3518  N   LEU P  20      61.258  80.279 -81.055  0.00  0.00      PROB   
ATOM   3519  HN  LEU P  20      61.925  80.610 -81.719  0.00  0.00      PROB   
ATOM   3520  CA  LEU P  20      60.775  81.282 -80.139  0.00  0.00      PROB   
ATOM   3521  HA  LEU P  20      59.918  80.906 -79.599  0.00  0.00      PROB   
ATOM   3522  CB  LEU P  20      61.856  81.798 -79.152  0.00  0.00      PROB   
ATOM   3523  HB1 LEU P  20      61.420  82.574 -78.488  0.00  0.00      PROB   
ATOM   3524  HB2 LEU P  20      62.682  82.267 -79.728  0.00  0.00      PROB   
ATOM   3525  CG  LEU P  20      62.474  80.699 -78.252  0.00  0.00      PROB   
ATOM   3526  HG  LEU P  20      62.922  79.925 -78.911  0.00  0.00      PROB   
ATOM   3527  CD1 LEU P  20      63.622  81.270 -77.395  0.00  0.00      PROB   
ATOM   3528 HD11 LEU P  20      63.234  82.061 -76.719  0.00  0.00      PROB   
ATOM   3529 HD12 LEU P  20      64.407  81.718 -78.042  0.00  0.00      PROB   
ATOM   3530 HD13 LEU P  20      64.086  80.469 -76.781  0.00  0.00      PROB   
ATOM   3531  CD2 LEU P  20      61.412  80.006 -77.375  0.00  0.00      PROB   
ATOM   3532 HD21 LEU P  20      60.669  79.467 -78.000  0.00  0.00      PROB   
ATOM   3533 HD22 LEU P  20      60.864  80.756 -76.765  0.00  0.00      PROB   
ATOM   3534 HD23 LEU P  20      61.889  79.270 -76.694  0.00  0.00      PROB   
ATOM   3535  C   LEU P  20      60.320  82.425 -80.992  0.00  0.00      PROB   
ATOM   3536  O   LEU P  20      60.601  82.461 -82.188  0.00  0.00      PROB   
ATOM   3537  N   SER P  21      59.562  83.367 -80.385  0.00  0.00      PROB   
ATOM   3538  HN  SER P  21      59.361  83.320 -79.409  0.00  0.00      PROB   
ATOM   3539  CA  SER P  21      58.941  84.459 -81.090  0.00  0.00      PROB   
ATOM   3540  HA  SER P  21      59.369  84.553 -82.077  0.00  0.00      PROB   
ATOM   3541  CB  SER P  21      57.401  84.322 -81.189  0.00  0.00      PROB   
ATOM   3542  HB1 SER P  21      56.975  85.152 -81.791  0.00  0.00      PROB   
ATOM   3543  HB2 SER P  21      56.936  84.340 -80.180  0.00  0.00      PROB   
ATOM   3544  OG  SER P  21      57.043  83.095 -81.809  0.00  0.00      PROB   
ATOM   3545  HG1 SER P  21      57.322  82.403 -81.205  0.00  0.00      PROB   
ATOM   3546  C   SER P  21      59.234  85.712 -80.320  0.00  0.00      PROB   
ATOM   3547  O   SER P  21      59.526  85.677 -79.127  0.00  0.00      PROB   
ATOM   3548  N   CYS P  22      59.162  86.858 -81.027  0.00  0.00      PROB   
ATOM   3549  HN  CYS P  22      58.959  86.841 -82.003  0.00  0.00      PROB   
ATOM   3550  CA  CYS P  22      59.287  88.174 -80.465  0.00  0.00      PROB   
ATOM   3551  HA  CYS P  22      58.961  88.173 -79.436  0.00  0.00      PROB   
ATOM   3552  CB  CYS P  22      60.721  88.757 -80.611  0.00  0.00      PROB   
ATOM   3553  HB1 CYS P  22      61.058  88.640 -81.663  0.00  0.00      PROB   
ATOM   3554  HB2 CYS P  22      61.395  88.137 -79.982  0.00  0.00      PROB   
ATOM   3555  SG  CYS P  22      60.890  90.503 -80.111  0.00  0.00      PROB   
ATOM   3556  C   CYS P  22      58.333  88.979 -81.289  0.00  0.00      PROB   
ATOM   3557  O   CYS P  22      58.402  88.945 -82.511  0.00  0.00      PROB   
ATOM   3558  N   ALA P  23      57.427  89.732 -80.629  0.00  0.00      PROB   
ATOM   3559  HN  ALA P  23      57.404  89.754 -79.633  0.00  0.00      PROB   
ATOM   3560  CA  ALA P  23      56.420  90.531 -81.281  0.00  0.00      PROB   
ATOM   3561  HA  ALA P  23      56.485  90.421 -82.354  0.00  0.00      PROB   
ATOM   3562  CB  ALA P  23      54.990  90.194 -80.820  0.00  0.00      PROB   
ATOM   3563  HB1 ALA P  23      54.887  90.317 -79.720  0.00  0.00      PROB   
ATOM   3564  HB2 ALA P  23      54.754  89.139 -81.074  0.00  0.00      PROB   
ATOM   3565  HB3 ALA P  23      54.246  90.847 -81.326  0.00  0.00      PROB   
ATOM   3566  C   ALA P  23      56.721  91.950 -80.917  0.00  0.00      PROB   
ATOM   3567  O   ALA P  23      57.180  92.221 -79.810  0.00  0.00      PROB   
ATOM   3568  N   ALA P  24      56.494  92.882 -81.871  0.00  0.00      PROB   
ATOM   3569  HN  ALA P  24      56.106  92.632 -82.754  0.00  0.00      PROB   
ATOM   3570  CA  ALA P  24      56.848  94.270 -81.727  0.00  0.00      PROB   
ATOM   3571  HA  ALA P  24      57.309  94.442 -80.766  0.00  0.00      PROB   
ATOM   3572  CB  ALA P  24      57.801  94.752 -82.834  0.00  0.00      PROB   
ATOM   3573  HB1 ALA P  24      57.365  94.570 -83.839  0.00  0.00      PROB   
ATOM   3574  HB2 ALA P  24      58.756  94.191 -82.761  0.00  0.00      PROB   
ATOM   3575  HB3 ALA P  24      58.025  95.836 -82.730  0.00  0.00      PROB   
ATOM   3576  C   ALA P  24      55.596  95.082 -81.796  0.00  0.00      PROB   
ATOM   3577  O   ALA P  24      54.738  94.858 -82.649  0.00  0.00      PROB   
ATOM   3578  N   SER P  25      55.474  96.045 -80.856  0.00  0.00      PROB   
ATOM   3579  HN  SER P  25      56.186  96.201 -80.177  0.00  0.00      PROB   
ATOM   3580  CA  SER P  25      54.325  96.901 -80.753  0.00  0.00      PROB   
ATOM   3581  HA  SER P  25      54.040  97.213 -81.747  0.00  0.00      PROB   
ATOM   3582  CB  SER P  25      53.112  96.228 -80.052  0.00  0.00      PROB   
ATOM   3583  HB1 SER P  25      52.729  95.413 -80.702  0.00  0.00      PROB   
ATOM   3584  HB2 SER P  25      52.289  96.958 -79.895  0.00  0.00      PROB   
ATOM   3585  OG  SER P  25      53.471  95.652 -78.800  0.00  0.00      PROB   
ATOM   3586  HG1 SER P  25      54.078  94.937 -79.002  0.00  0.00      PROB   
ATOM   3587  C   SER P  25      54.757  98.127 -79.997  0.00  0.00      PROB   
ATOM   3588  O   SER P  25      55.724  98.096 -79.238  0.00  0.00      PROB   
ATOM   3589  N   GLY P  26      54.038  99.251 -80.217  0.00  0.00      PROB   
ATOM   3590  HN  GLY P  26      53.272  99.250 -80.855  0.00  0.00      PROB   
ATOM   3591  CA  GLY P  26      54.273 100.513 -79.552  0.00  0.00      PROB   
ATOM   3592  HA1 GLY P  26      54.716 100.339 -78.583  0.00  0.00      PROB   
ATOM   3593  HA2 GLY P  26      53.317 101.013 -79.495  0.00  0.00      PROB   
ATOM   3594  C   GLY P  26      55.200 101.375 -80.360  0.00  0.00      PROB   
ATOM   3595  O   GLY P  26      55.561 102.470 -79.933  0.00  0.00      PROB   
ATOM   3596  N   PHE P  27      55.605 100.893 -81.556  0.00  0.00      PROB   
ATOM   3597  HN  PHE P  27      55.301 100.002 -81.885  0.00  0.00      PROB   
ATOM   3598  CA  PHE P  27      56.494 101.604 -82.434  0.00  0.00      PROB   
ATOM   3599  HA  PHE P  27      56.147 102.624 -82.505  0.00  0.00      PROB   
ATOM   3600  CB  PHE P  27      57.991 101.600 -81.995  0.00  0.00      PROB   
ATOM   3601  HB1 PHE P  27      58.084 102.158 -81.039  0.00  0.00      PROB   
ATOM   3602  HB2 PHE P  27      58.614 102.132 -82.746  0.00  0.00      PROB   
ATOM   3603  CG  PHE P  27      58.561 100.213 -81.775  0.00  0.00      PROB   
ATOM   3604  CD1 PHE P  27      58.382  99.534 -80.555  0.00  0.00      PROB   
ATOM   3605  HD1 PHE P  27      57.790  99.982 -79.771  0.00  0.00      PROB   
ATOM   3606  CE1 PHE P  27      58.959  98.276 -80.341  0.00  0.00      PROB   
ATOM   3607  HE1 PHE P  27      58.811  97.765 -79.401  0.00  0.00      PROB   
ATOM   3608  CZ  PHE P  27      59.732  97.687 -81.346  0.00  0.00      PROB   
ATOM   3609  HZ  PHE P  27      60.182  96.719 -81.183  0.00  0.00      PROB   
ATOM   3610  CD2 PHE P  27      59.346  99.607 -82.771  0.00  0.00      PROB   
ATOM   3611  HD2 PHE P  27      59.512 100.120 -83.707  0.00  0.00      PROB   
ATOM   3612  CE2 PHE P  27      59.924  98.351 -82.564  0.00  0.00      PROB   
ATOM   3613  HE2 PHE P  27      60.522  97.901 -83.342  0.00  0.00      PROB   
ATOM   3614  C   PHE P  27      56.319 100.969 -83.785  0.00  0.00      PROB   
ATOM   3615  O   PHE P  27      55.823  99.847 -83.895  0.00  0.00      PROB   
ATOM   3616  N   ALA P  28      56.714 101.704 -84.854  0.00  0.00      PROB   
ATOM   3617  HN  ALA P  28      57.103 102.615 -84.734  0.00  0.00      PROB   
ATOM   3618  CA  ALA P  28      56.629 101.256 -86.225  0.00  0.00      PROB   
ATOM   3619  HA  ALA P  28      55.619 100.913 -86.393  0.00  0.00      PROB   
ATOM   3620  CB  ALA P  28      56.937 102.378 -87.233  0.00  0.00      PROB   
ATOM   3621  HB1 ALA P  28      57.954 102.790 -87.061  0.00  0.00      PROB   
ATOM   3622  HB2 ALA P  28      56.206 103.206 -87.109  0.00  0.00      PROB   
ATOM   3623  HB3 ALA P  28      56.869 102.009 -88.279  0.00  0.00      PROB   
ATOM   3624  C   ALA P  28      57.577 100.113 -86.474  0.00  0.00      PROB   
ATOM   3625  O   ALA P  28      58.765 100.199 -86.165  0.00  0.00      PROB   
ATOM   3626  N   PHE P  29      57.033  99.000 -87.025  0.00  0.00      PROB   
ATOM   3627  HN  PHE P  29      56.066  98.978 -87.267  0.00  0.00      PROB   
ATOM   3628  CA  PHE P  29      57.740  97.766 -87.280  0.00  0.00      PROB   
ATOM   3629  HA  PHE P  29      58.166  97.451 -86.339  0.00  0.00      PROB   
ATOM   3630  CB  PHE P  29      56.754  96.671 -87.786  0.00  0.00      PROB   
ATOM   3631  HB1 PHE P  29      56.257  97.011 -88.720  0.00  0.00      PROB   
ATOM   3632  HB2 PHE P  29      55.967  96.521 -87.016  0.00  0.00      PROB   
ATOM   3633  CG  PHE P  29      57.407  95.329 -88.034  0.00  0.00      PROB   
ATOM   3634  CD1 PHE P  29      58.014  94.645 -86.968  0.00  0.00      PROB   
ATOM   3635  HD1 PHE P  29      58.025  95.091 -85.984  0.00  0.00      PROB   
ATOM   3636  CE1 PHE P  29      58.585  93.383 -87.160  0.00  0.00      PROB   
ATOM   3637  HE1 PHE P  29      59.030  92.862 -86.325  0.00  0.00      PROB   
ATOM   3638  CZ  PHE P  29      58.571  92.795 -88.429  0.00  0.00      PROB   
ATOM   3639  HZ  PHE P  29      59.012  91.821 -88.578  0.00  0.00      PROB   
ATOM   3640  CD2 PHE P  29      57.384  94.721 -89.304  0.00  0.00      PROB   
ATOM   3641  HD2 PHE P  29      56.914  95.227 -90.134  0.00  0.00      PROB   
ATOM   3642  CE2 PHE P  29      57.972  93.465 -89.502  0.00  0.00      PROB   
ATOM   3643  HE2 PHE P  29      57.961  93.010 -90.481  0.00  0.00      PROB   
ATOM   3644  C   PHE P  29      58.868  97.952 -88.266  0.00  0.00      PROB   
ATOM   3645  O   PHE P  29      59.975  97.470 -88.036  0.00  0.00      PROB   
ATOM   3646  N   SER P  30      58.601  98.689 -89.371  0.00  0.00      PROB   
ATOM   3647  HN  SER P  30      57.708  99.114 -89.500  0.00  0.00      PROB   
ATOM   3648  CA  SER P  30      59.516  98.839 -90.478  0.00  0.00      PROB   
ATOM   3649  HA  SER P  30      60.257  98.055 -90.445  0.00  0.00      PROB   
ATOM   3650  CB  SER P  30      58.786  98.785 -91.842  0.00  0.00      PROB   
ATOM   3651  HB1 SER P  30      59.510  98.866 -92.681  0.00  0.00      PROB   
ATOM   3652  HB2 SER P  30      58.045  99.608 -91.922  0.00  0.00      PROB   
ATOM   3653  OG  SER P  30      58.082  97.558 -91.981  0.00  0.00      PROB   
ATOM   3654  HG1 SER P  30      58.752  96.872 -92.026  0.00  0.00      PROB   
ATOM   3655  C   SER P  30      60.213 100.165 -90.336  0.00  0.00      PROB   
ATOM   3656  O   SER P  30      60.171 101.010 -91.230  0.00  0.00      PROB   
ATOM   3657  N   THR P  31      60.889 100.356 -89.184  0.00  0.00      PROB   
ATOM   3658  HN  THR P  31      60.897  99.654 -88.477  0.00  0.00      PROB   
ATOM   3659  CA  THR P  31      61.657 101.533 -88.874  0.00  0.00      PROB   
ATOM   3660  HA  THR P  31      62.102 101.919 -89.779  0.00  0.00      PROB   
ATOM   3661  CB  THR P  31      60.873 102.621 -88.144  0.00  0.00      PROB   
ATOM   3662  HB  THR P  31      60.394 102.220 -87.225  0.00  0.00      PROB   
ATOM   3663  OG1 THR P  31      59.829 103.107 -88.980  0.00  0.00      PROB   
ATOM   3664  HG1 THR P  31      59.270 102.350 -89.169  0.00  0.00      PROB   
ATOM   3665  CG2 THR P  31      61.794 103.802 -87.763  0.00  0.00      PROB   
ATOM   3666 HG21 THR P  31      62.295 104.211 -88.666  0.00  0.00      PROB   
ATOM   3667 HG22 THR P  31      62.575 103.483 -87.039  0.00  0.00      PROB   
ATOM   3668 HG23 THR P  31      61.203 104.613 -87.287  0.00  0.00      PROB   
ATOM   3669  C   THR P  31      62.750 100.989 -88.005  0.00  0.00      PROB   
ATOM   3670  O   THR P  31      63.927 101.060 -88.357  0.00  0.00      PROB   
ATOM   3671  N   TYR P  32      62.359 100.410 -86.847  0.00  0.00      PROB   
ATOM   3672  HN  TYR P  32      61.395 100.358 -86.599  0.00  0.00      PROB   
ATOM   3673  CA  TYR P  32      63.266  99.841 -85.887  0.00  0.00      PROB   
ATOM   3674  HA  TYR P  32      64.284 100.112 -86.125  0.00  0.00      PROB   
ATOM   3675  CB  TYR P  32      62.938 100.250 -84.429  0.00  0.00      PROB   
ATOM   3676  HB1 TYR P  32      63.668  99.813 -83.715  0.00  0.00      PROB   
ATOM   3677  HB2 TYR P  32      61.919  99.911 -84.145  0.00  0.00      PROB   
ATOM   3678  CG  TYR P  32      62.995 101.751 -84.306  0.00  0.00      PROB   
ATOM   3679  CD1 TYR P  32      64.215 102.425 -84.488  0.00  0.00      PROB   
ATOM   3680  HD1 TYR P  32      65.109 101.865 -84.719  0.00  0.00      PROB   
ATOM   3681  CE1 TYR P  32      64.284 103.819 -84.382  0.00  0.00      PROB   
ATOM   3682  HE1 TYR P  32      65.230 104.319 -84.530  0.00  0.00      PROB   
ATOM   3683  CZ  TYR P  32      63.130 104.557 -84.086  0.00  0.00      PROB   
ATOM   3684  OH  TYR P  32      63.196 105.964 -83.984  0.00  0.00      PROB   
ATOM   3685  HH  TYR P  32      64.104 106.230 -84.150  0.00  0.00      PROB   
ATOM   3686  CD2 TYR P  32      61.845 102.501 -84.001  0.00  0.00      PROB   
ATOM   3687  HD2 TYR P  32      60.898 102.001 -83.857  0.00  0.00      PROB   
ATOM   3688  CE2 TYR P  32      61.909 103.895 -83.894  0.00  0.00      PROB   
ATOM   3689  HE2 TYR P  32      61.014 104.455 -83.666  0.00  0.00      PROB   
ATOM   3690  C   TYR P  32      63.112  98.359 -86.017  0.00  0.00      PROB   
ATOM   3691  O   TYR P  32      62.043  97.812 -85.751  0.00  0.00      PROB   
ATOM   3692  N   ASP P  33      64.200  97.680 -86.456  0.00  0.00      PROB   
ATOM   3693  HN  ASP P  33      65.052  98.148 -86.674  0.00  0.00      PROB   
ATOM   3694  CA  ASP P  33      64.219  96.248 -86.626  0.00  0.00      PROB   
ATOM   3695  HA  ASP P  33      63.214  95.935 -86.866  0.00  0.00      PROB   
ATOM   3696  CB  ASP P  33      65.125  95.759 -87.805  0.00  0.00      PROB   
ATOM   3697  HB1 ASP P  33      64.796  96.300 -88.718  0.00  0.00      PROB   
ATOM   3698  HB2 ASP P  33      64.927  94.679 -87.974  0.00  0.00      PROB   
ATOM   3699  CG  ASP P  33      66.648  95.941 -87.663  0.00  0.00      PROB   
ATOM   3700  OD1 ASP P  33      67.344  95.690 -88.684  0.00  0.00      PROB   
ATOM   3701  OD2 ASP P  33      67.143  96.290 -86.561  0.00  0.00      PROB   
ATOM   3702  C   ASP P  33      64.582  95.629 -85.306  0.00  0.00      PROB   
ATOM   3703  O   ASP P  33      65.050  96.307 -84.392  0.00  0.00      PROB   
ATOM   3704  N   MET P  34      64.335  94.310 -85.188  0.00  0.00      PROB   
ATOM   3705  HN  MET P  34      63.956  93.787 -85.948  0.00  0.00      PROB   
ATOM   3706  CA  MET P  34      64.568  93.558 -83.986  0.00  0.00      PROB   
ATOM   3707  HA  MET P  34      64.904  94.222 -83.203  0.00  0.00      PROB   
ATOM   3708  CB  MET P  34      63.327  92.810 -83.440  0.00  0.00      PROB   
ATOM   3709  HB1 MET P  34      63.650  91.935 -82.836  0.00  0.00      PROB   
ATOM   3710  HB2 MET P  34      62.731  92.420 -84.293  0.00  0.00      PROB   
ATOM   3711  CG  MET P  34      62.424  93.658 -82.517  0.00  0.00      PROB   
ATOM   3712  HG1 MET P  34      63.013  93.902 -81.606  0.00  0.00      PROB   
ATOM   3713  HG2 MET P  34      61.581  93.014 -82.189  0.00  0.00      PROB   
ATOM   3714  SD  MET P  34      61.755  95.203 -83.215  0.00  0.00      PROB   
ATOM   3715  CE  MET P  34      60.899  94.530 -84.669  0.00  0.00      PROB   
ATOM   3716  HE1 MET P  34      60.215  93.702 -84.384  0.00  0.00      PROB   
ATOM   3717  HE2 MET P  34      61.616  94.134 -85.419  0.00  0.00      PROB   
ATOM   3718  HE3 MET P  34      60.296  95.320 -85.166  0.00  0.00      PROB   
ATOM   3719  C   MET P  34      65.695  92.622 -84.275  0.00  0.00      PROB   
ATOM   3720  O   MET P  34      65.849  92.124 -85.389  0.00  0.00      PROB   
ATOM   3721  N   SER P  35      66.552  92.431 -83.255  0.00  0.00      PROB   
ATOM   3722  HN  SER P  35      66.387  92.842 -82.362  0.00  0.00      PROB   
ATOM   3723  CA  SER P  35      67.789  91.721 -83.375  0.00  0.00      PROB   
ATOM   3724  HA  SER P  35      67.819  91.149 -84.291  0.00  0.00      PROB   
ATOM   3725  CB  SER P  35      69.005  92.666 -83.266  0.00  0.00      PROB   
ATOM   3726  HB1 SER P  35      69.949  92.108 -83.442  0.00  0.00      PROB   
ATOM   3727  HB2 SER P  35      69.054  93.143 -82.264  0.00  0.00      PROB   
ATOM   3728  OG  SER P  35      68.898  93.717 -84.218  0.00  0.00      PROB   
ATOM   3729  HG1 SER P  35      68.139  94.241 -83.950  0.00  0.00      PROB   
ATOM   3730  C   SER P  35      67.805  90.799 -82.203  0.00  0.00      PROB   
ATOM   3731  O   SER P  35      67.738  91.241 -81.059  0.00  0.00      PROB   
ATOM   3732  N   TRP P  36      67.886  89.477 -82.464  0.00  0.00      PROB   
ATOM   3733  HN  TRP P  36      67.898  89.135 -83.401  0.00  0.00      PROB   
ATOM   3734  CA  TRP P  36      68.063  88.476 -81.441  0.00  0.00      PROB   
ATOM   3735  HA  TRP P  36      67.331  88.671 -80.671  0.00  0.00      PROB   
ATOM   3736  CB  TRP P  36      67.830  87.043 -81.973  0.00  0.00      PROB   
ATOM   3737  HB1 TRP P  36      68.117  86.296 -81.203  0.00  0.00      PROB   
ATOM   3738  HB2 TRP P  36      68.475  86.879 -82.862  0.00  0.00      PROB   
ATOM   3739  CG  TRP P  36      66.403  86.796 -82.351  0.00  0.00      PROB   
ATOM   3740  CD1 TRP P  36      65.835  86.829 -83.598  0.00  0.00      PROB   
ATOM   3741  HD1 TRP P  36      66.360  87.055 -84.514  0.00  0.00      PROB   
ATOM   3742  NE1 TRP P  36      64.503  86.530 -83.506  0.00  0.00      PROB   
ATOM   3743  HE1 TRP P  36      63.887  86.467 -84.260  0.00  0.00      PROB   
ATOM   3744  CE2 TRP P  36      64.173  86.293 -82.202  0.00  0.00      PROB   
ATOM   3745  CD2 TRP P  36      65.345  86.473 -81.435  0.00  0.00      PROB   
ATOM   3746  CE3 TRP P  36      65.293  86.306 -80.052  0.00  0.00      PROB   
ATOM   3747  HE3 TRP P  36      66.172  86.433 -79.436  0.00  0.00      PROB   
ATOM   3748  CZ3 TRP P  36      64.090  85.914 -79.465  0.00  0.00      PROB   
ATOM   3749  HZ3 TRP P  36      64.048  85.752 -78.398  0.00  0.00      PROB   
ATOM   3750  CZ2 TRP P  36      62.969  85.914 -81.619  0.00  0.00      PROB   
ATOM   3751  HZ2 TRP P  36      62.073  85.758 -82.201  0.00  0.00      PROB   
ATOM   3752  CH2 TRP P  36      62.951  85.712 -80.238  0.00  0.00      PROB   
ATOM   3753  HH2 TRP P  36      62.038  85.394 -79.756  0.00  0.00      PROB   
ATOM   3754  C   TRP P  36      69.427  88.602 -80.813  0.00  0.00      PROB   
ATOM   3755  O   TRP P  36      70.421  88.815 -81.505  0.00  0.00      PROB   
ATOM   3756  N   VAL P  37      69.474  88.501 -79.466  0.00  0.00      PROB   
ATOM   3757  HN  VAL P  37      68.645  88.336 -78.936  0.00  0.00      PROB   
ATOM   3758  CA  VAL P  37      70.678  88.625 -78.686  0.00  0.00      PROB   
ATOM   3759  HA  VAL P  37      71.541  88.479 -79.317  0.00  0.00      PROB   
ATOM   3760  CB  VAL P  37      70.799  89.942 -77.913  0.00  0.00      PROB   
ATOM   3761  HB  VAL P  37      69.947  90.056 -77.209  0.00  0.00      PROB   
ATOM   3762  CG1 VAL P  37      72.117  89.972 -77.105  0.00  0.00      PROB   
ATOM   3763 HG11 VAL P  37      72.987  89.817 -77.778  0.00  0.00      PROB   
ATOM   3764 HG12 VAL P  37      72.125  89.184 -76.322  0.00  0.00      PROB   
ATOM   3765 HG13 VAL P  37      72.232  90.956 -76.602  0.00  0.00      PROB   
ATOM   3766  CG2 VAL P  37      70.746  91.127 -78.899  0.00  0.00      PROB   
ATOM   3767 HG21 VAL P  37      69.769  91.168 -79.425  0.00  0.00      PROB   
ATOM   3768 HG22 VAL P  37      71.558  91.041 -79.652  0.00  0.00      PROB   
ATOM   3769 HG23 VAL P  37      70.878  92.083 -78.348  0.00  0.00      PROB   
ATOM   3770  C   VAL P  37      70.584  87.484 -77.718  0.00  0.00      PROB   
ATOM   3771  O   VAL P  37      69.575  87.315 -77.037  0.00  0.00      PROB   
ATOM   3772  N   ARG P  38      71.654  86.667 -77.643  0.00  0.00      PROB   
ATOM   3773  HN  ARG P  38      72.454  86.814 -78.220  0.00  0.00      PROB   
ATOM   3774  CA  ARG P  38      71.765  85.570 -76.722  0.00  0.00      PROB   
ATOM   3775  HA  ARG P  38      70.781  85.226 -76.441  0.00  0.00      PROB   
ATOM   3776  CB  ARG P  38      72.561  84.382 -77.319  0.00  0.00      PROB   
ATOM   3777  HB1 ARG P  38      73.533  84.745 -77.716  0.00  0.00      PROB   
ATOM   3778  HB2 ARG P  38      71.979  83.992 -78.182  0.00  0.00      PROB   
ATOM   3779  CG  ARG P  38      72.840  83.222 -76.349  0.00  0.00      PROB   
ATOM   3780  HG1 ARG P  38      71.880  82.969 -75.850  0.00  0.00      PROB   
ATOM   3781  HG2 ARG P  38      73.558  83.547 -75.566  0.00  0.00      PROB   
ATOM   3782  CD  ARG P  38      73.373  81.952 -77.032  0.00  0.00      PROB   
ATOM   3783  HD1 ARG P  38      72.614  81.566 -77.745  0.00  0.00      PROB   
ATOM   3784  HD2 ARG P  38      73.614  81.172 -76.279  0.00  0.00      PROB   
ATOM   3785  NE  ARG P  38      74.618  82.278 -77.799  0.00  0.00      PROB   
ATOM   3786  HE  ARG P  38      75.030  83.182 -77.680  0.00  0.00      PROB   
ATOM   3787  CZ  ARG P  38      75.166  81.424 -78.702  0.00  0.00      PROB   
ATOM   3788  NH1 ARG P  38      74.661  80.182 -78.889  0.00  0.00      PROB   
ATOM   3789 HH11 ARG P  38      73.873  79.878 -78.354  0.00  0.00      PROB   
ATOM   3790 HH12 ARG P  38      75.081  79.569 -79.558  0.00  0.00      PROB   
ATOM   3791  NH2 ARG P  38      76.236  81.824 -79.432  0.00  0.00      PROB   
ATOM   3792 HH21 ARG P  38      76.621  82.736 -79.294  0.00  0.00      PROB   
ATOM   3793 HH22 ARG P  38      76.650  81.201 -80.096  0.00  0.00      PROB   
ATOM   3794  C   ARG P  38      72.471  86.090 -75.509  0.00  0.00      PROB   
ATOM   3795  O   ARG P  38      73.501  86.752 -75.623  0.00  0.00      PROB   
ATOM   3796  N   GLN P  39      71.915  85.801 -74.314  0.00  0.00      PROB   
ATOM   3797  HN  GLN P  39      71.050  85.310 -74.247  0.00  0.00      PROB   
ATOM   3798  CA  GLN P  39      72.572  86.066 -73.065  0.00  0.00      PROB   
ATOM   3799  HA  GLN P  39      73.590  86.382 -73.237  0.00  0.00      PROB   
ATOM   3800  CB  GLN P  39      71.844  87.105 -72.168  0.00  0.00      PROB   
ATOM   3801  HB1 GLN P  39      70.781  86.812 -72.035  0.00  0.00      PROB   
ATOM   3802  HB2 GLN P  39      71.853  88.063 -72.730  0.00  0.00      PROB   
ATOM   3803  CG  GLN P  39      72.497  87.296 -70.779  0.00  0.00      PROB   
ATOM   3804  HG1 GLN P  39      73.594  87.423 -70.901  0.00  0.00      PROB   
ATOM   3805  HG2 GLN P  39      72.319  86.395 -70.154  0.00  0.00      PROB   
ATOM   3806  CD  GLN P  39      71.938  88.531 -70.056  0.00  0.00      PROB   
ATOM   3807  OE1 GLN P  39      71.195  89.335 -70.628  0.00  0.00      PROB   
ATOM   3808  NE2 GLN P  39      72.327  88.677 -68.752  0.00  0.00      PROB   
ATOM   3809 HE21 GLN P  39      72.931  88.000 -68.332  0.00  0.00      PROB   
ATOM   3810 HE22 GLN P  39      72.007  89.461 -68.220  0.00  0.00      PROB   
ATOM   3811  C   GLN P  39      72.613  84.762 -72.353  0.00  0.00      PROB   
ATOM   3812  O   GLN P  39      71.600  84.289 -71.843  0.00  0.00      PROB   
ATOM   3813  N   ALA P  40      73.822  84.168 -72.261  0.00  0.00      PROB   
ATOM   3814  HN  ALA P  40      74.626  84.552 -72.709  0.00  0.00      PROB   
ATOM   3815  CA  ALA P  40      74.065  83.026 -71.423  0.00  0.00      PROB   
ATOM   3816  HA  ALA P  40      73.189  82.395 -71.453  0.00  0.00      PROB   
ATOM   3817  CB  ALA P  40      75.271  82.198 -71.898  0.00  0.00      PROB   
ATOM   3818  HB1 ALA P  40      76.159  82.851 -72.038  0.00  0.00      PROB   
ATOM   3819  HB2 ALA P  40      75.039  81.728 -72.877  0.00  0.00      PROB   
ATOM   3820  HB3 ALA P  40      75.515  81.393 -71.172  0.00  0.00      PROB   
ATOM   3821  C   ALA P  40      74.321  83.619 -70.052  0.00  0.00      PROB   
ATOM   3822  O   ALA P  40      75.136  84.538 -69.985  0.00  0.00      PROB   
ATOM   3823  N   PRO P  41      73.627  83.202 -68.981  0.00  0.00      PROB   
ATOM   3824  CD  PRO P  41      72.857  81.952 -68.953  0.00  0.00      PROB   
ATOM   3825  HD1 PRO P  41      73.565  81.096 -68.994  0.00  0.00      PROB   
ATOM   3826  HD2 PRO P  41      72.134  81.901 -69.795  0.00  0.00      PROB   
ATOM   3827  CA  PRO P  41      73.345  83.989 -67.783  0.00  0.00      PROB   
ATOM   3828  HA  PRO P  41      72.537  84.645 -68.071  0.00  0.00      PROB   
ATOM   3829  CB  PRO P  41      72.865  82.958 -66.762  0.00  0.00      PROB   
ATOM   3830  HB1 PRO P  41      72.231  83.411 -65.971  0.00  0.00      PROB   
ATOM   3831  HB2 PRO P  41      73.726  82.432 -66.296  0.00  0.00      PROB   
ATOM   3832  CG  PRO P  41      72.085  81.962 -67.625  0.00  0.00      PROB   
ATOM   3833  HG1 PRO P  41      72.025  80.954 -67.161  0.00  0.00      PROB   
ATOM   3834  HG2 PRO P  41      71.060  82.351 -67.800  0.00  0.00      PROB   
ATOM   3835  C   PRO P  41      74.409  84.906 -67.226  0.00  0.00      PROB   
ATOM   3836  O   PRO P  41      74.113  86.085 -67.036  0.00  0.00      PROB   
ATOM   3837  N   GLY P  42      75.629  84.388 -66.954  0.00  0.00      PROB   
ATOM   3838  HN  GLY P  42      75.830  83.425 -67.119  0.00  0.00      PROB   
ATOM   3839  CA  GLY P  42      76.724  85.166 -66.422  0.00  0.00      PROB   
ATOM   3840  HA1 GLY P  42      76.902  84.814 -65.417  0.00  0.00      PROB   
ATOM   3841  HA2 GLY P  42      76.504  86.222 -66.477  0.00  0.00      PROB   
ATOM   3842  C   GLY P  42      77.955  84.914 -67.237  0.00  0.00      PROB   
ATOM   3843  O   GLY P  42      78.975  85.571 -67.035  0.00  0.00      PROB   
ATOM   3844  N   LYS P  43      77.883  83.938 -68.177  0.00  0.00      PROB   
ATOM   3845  HN  LYS P  43      77.033  83.432 -68.302  0.00  0.00      PROB   
ATOM   3846  CA  LYS P  43      78.947  83.531 -69.071  0.00  0.00      PROB   
ATOM   3847  HA  LYS P  43      79.797  83.263 -68.462  0.00  0.00      PROB   
ATOM   3848  CB  LYS P  43      78.488  82.302 -69.897  0.00  0.00      PROB   
ATOM   3849  HB1 LYS P  43      77.693  82.600 -70.614  0.00  0.00      PROB   
ATOM   3850  HB2 LYS P  43      78.011  81.608 -69.172  0.00  0.00      PROB   
ATOM   3851  CG  LYS P  43      79.579  81.477 -70.613  0.00  0.00      PROB   
ATOM   3852  HG1 LYS P  43      79.114  80.512 -70.910  0.00  0.00      PROB   
ATOM   3853  HG2 LYS P  43      80.386  81.244 -69.886  0.00  0.00      PROB   
ATOM   3854  CD  LYS P  43      80.210  82.078 -71.885  0.00  0.00      PROB   
ATOM   3855  HD1 LYS P  43      80.884  81.306 -72.314  0.00  0.00      PROB   
ATOM   3856  HD2 LYS P  43      80.849  82.945 -71.612  0.00  0.00      PROB   
ATOM   3857  CE  LYS P  43      79.195  82.500 -72.959  0.00  0.00      PROB   
ATOM   3858  HE1 LYS P  43      78.547  83.326 -72.595  0.00  0.00      PROB   
ATOM   3859  HE2 LYS P  43      78.560  81.638 -73.256  0.00  0.00      PROB   
ATOM   3860  NZ  LYS P  43      79.886  82.989 -74.175  0.00  0.00      PROB   
ATOM   3861  HZ1 LYS P  43      80.497  82.237 -74.553  0.00  0.00      PROB   
ATOM   3862  HZ2 LYS P  43      80.465  83.819 -73.935  0.00  0.00      PROB   
ATOM   3863  HZ3 LYS P  43      79.179  83.253 -74.890  0.00  0.00      PROB   
ATOM   3864  C   LYS P  43      79.328  84.677 -69.979  0.00  0.00      PROB   
ATOM   3865  O   LYS P  43      80.512  84.924 -70.199  0.00  0.00      PROB   
ATOM   3866  N   GLY P  44      78.321  85.425 -70.490  0.00  0.00      PROB   
ATOM   3867  HN  GLY P  44      77.367  85.220 -70.284  0.00  0.00      PROB   
ATOM   3868  CA  GLY P  44      78.535  86.545 -71.372  0.00  0.00      PROB   
ATOM   3869  HA1 GLY P  44      79.506  86.477 -71.841  0.00  0.00      PROB   
ATOM   3870  HA2 GLY P  44      78.386  87.446 -70.795  0.00  0.00      PROB   
ATOM   3871  C   GLY P  44      77.502  86.481 -72.447  0.00  0.00      PROB   
ATOM   3872  O   GLY P  44      76.725  85.529 -72.521  0.00  0.00      PROB   
ATOM   3873  N   LEU P  45      77.474  87.523 -73.310  0.00  0.00      PROB   
ATOM   3874  HN  LEU P  45      78.133  88.268 -73.244  0.00  0.00      PROB   
ATOM   3875  CA  LEU P  45      76.476  87.673 -74.340  0.00  0.00      PROB   
ATOM   3876  HA  LEU P  45      75.738  86.891 -74.248  0.00  0.00      PROB   
ATOM   3877  CB  LEU P  45      75.735  89.037 -74.338  0.00  0.00      PROB   
ATOM   3878  HB1 LEU P  45      75.083  89.077 -75.236  0.00  0.00      PROB   
ATOM   3879  HB2 LEU P  45      76.458  89.878 -74.411  0.00  0.00      PROB   
ATOM   3880  CG  LEU P  45      74.814  89.265 -73.113  0.00  0.00      PROB   
ATOM   3881  HG  LEU P  45      74.444  88.267 -72.797  0.00  0.00      PROB   
ATOM   3882  CD1 LEU P  45      75.530  89.889 -71.901  0.00  0.00      PROB   
ATOM   3883 HD11 LEU P  45      75.892  90.907 -72.155  0.00  0.00      PROB   
ATOM   3884 HD12 LEU P  45      76.396  89.269 -71.584  0.00  0.00      PROB   
ATOM   3885 HD13 LEU P  45      74.829  89.971 -71.043  0.00  0.00      PROB   
ATOM   3886  CD2 LEU P  45      73.577  90.097 -73.498  0.00  0.00      PROB   
ATOM   3887 HD21 LEU P  45      72.986  89.570 -74.277  0.00  0.00      PROB   
ATOM   3888 HD22 LEU P  45      73.880  91.090 -73.895  0.00  0.00      PROB   
ATOM   3889 HD23 LEU P  45      72.926  90.253 -72.611  0.00  0.00      PROB   
ATOM   3890  C   LEU P  45      77.153  87.516 -75.665  0.00  0.00      PROB   
ATOM   3891  O   LEU P  45      78.293  87.931 -75.860  0.00  0.00      PROB   
ATOM   3892  N   GLU P  46      76.430  86.880 -76.609  0.00  0.00      PROB   
ATOM   3893  HN  GLU P  46      75.521  86.525 -76.402  0.00  0.00      PROB   
ATOM   3894  CA  GLU P  46      76.843  86.718 -77.973  0.00  0.00      PROB   
ATOM   3895  HA  GLU P  46      77.712  87.322 -78.185  0.00  0.00      PROB   
ATOM   3896  CB  GLU P  46      77.074  85.240 -78.395  0.00  0.00      PROB   
ATOM   3897  HB1 GLU P  46      77.396  85.250 -79.458  0.00  0.00      PROB   
ATOM   3898  HB2 GLU P  46      76.128  84.659 -78.349  0.00  0.00      PROB   
ATOM   3899  CG  GLU P  46      78.176  84.519 -77.587  0.00  0.00      PROB   
ATOM   3900  HG1 GLU P  46      78.847  85.263 -77.108  0.00  0.00      PROB   
ATOM   3901  HG2 GLU P  46      78.786  83.915 -78.292  0.00  0.00      PROB   
ATOM   3902  CD  GLU P  46      77.591  83.582 -76.523  0.00  0.00      PROB   
ATOM   3903  OE1 GLU P  46      77.833  82.349 -76.623  0.00  0.00      PROB   
ATOM   3904  OE2 GLU P  46      76.903  84.080 -75.593  0.00  0.00      PROB   
ATOM   3905  C   GLU P  46      75.671  87.234 -78.743  0.00  0.00      PROB   
ATOM   3906  O   GLU P  46      74.545  86.800 -78.520  0.00  0.00      PROB   
ATOM   3907  N   TRP P  47      75.891  88.185 -79.678  0.00  0.00      PROB   
ATOM   3908  HN  TRP P  47      76.795  88.581 -79.824  0.00  0.00      PROB   
ATOM   3909  CA  TRP P  47      74.871  88.587 -80.620  0.00  0.00      PROB   
ATOM   3910  HA  TRP P  47      73.977  88.801 -80.052  0.00  0.00      PROB   
ATOM   3911  CB  TRP P  47      75.244  89.895 -81.376  0.00  0.00      PROB   
ATOM   3912  HB1 TRP P  47      76.297  89.798 -81.716  0.00  0.00      PROB   
ATOM   3913  HB2 TRP P  47      75.217  90.727 -80.640  0.00  0.00      PROB   
ATOM   3914  CG  TRP P  47      74.396  90.257 -82.557  0.00  0.00      PROB   
ATOM   3915  CD1 TRP P  47      73.063  90.576 -82.561  0.00  0.00      PROB   
ATOM   3916  HD1 TRP P  47      72.450  90.692 -81.679  0.00  0.00      PROB   
ATOM   3917  NE1 TRP P  47      72.619  90.688 -83.849  0.00  0.00      PROB   
ATOM   3918  HE1 TRP P  47      71.703  90.896 -84.114  0.00  0.00      PROB   
ATOM   3919  CE2 TRP P  47      73.655  90.464 -84.711  0.00  0.00      PROB   
ATOM   3920  CD2 TRP P  47      74.802  90.198 -83.931  0.00  0.00      PROB   
ATOM   3921  CE3 TRP P  47      76.017  89.938 -84.562  0.00  0.00      PROB   
ATOM   3922  HE3 TRP P  47      76.917  89.745 -83.997  0.00  0.00      PROB   
ATOM   3923  CZ3 TRP P  47      76.058  89.901 -85.956  0.00  0.00      PROB   
ATOM   3924  HZ3 TRP P  47      76.988  89.674 -86.456  0.00  0.00      PROB   
ATOM   3925  CZ2 TRP P  47      73.700  90.446 -86.097  0.00  0.00      PROB   
ATOM   3926  HZ2 TRP P  47      72.828  90.634 -86.707  0.00  0.00      PROB   
ATOM   3927  CH2 TRP P  47      74.913  90.138 -86.706  0.00  0.00      PROB   
ATOM   3928  HH2 TRP P  47      74.955  90.076 -87.783  0.00  0.00      PROB   
ATOM   3929  C   TRP P  47      74.546  87.434 -81.548  0.00  0.00      PROB   
ATOM   3930  O   TRP P  47      75.442  86.711 -81.981  0.00  0.00      PROB   
ATOM   3931  N   VAL P  48      73.241  87.236 -81.854  0.00  0.00      PROB   
ATOM   3932  HN  VAL P  48      72.526  87.829 -81.492  0.00  0.00      PROB   
ATOM   3933  CA  VAL P  48      72.788  86.172 -82.717  0.00  0.00      PROB   
ATOM   3934  HA  VAL P  48      73.519  85.376 -82.705  0.00  0.00      PROB   
ATOM   3935  CB  VAL P  48      71.451  85.558 -82.296  0.00  0.00      PROB   
ATOM   3936  HB  VAL P  48      70.643  86.321 -82.307  0.00  0.00      PROB   
ATOM   3937  CG1 VAL P  48      71.055  84.393 -83.231  0.00  0.00      PROB   
ATOM   3938 HG11 VAL P  48      71.852  83.619 -83.228  0.00  0.00      PROB   
ATOM   3939 HG12 VAL P  48      70.895  84.734 -84.276  0.00  0.00      PROB   
ATOM   3940 HG13 VAL P  48      70.111  83.929 -82.875  0.00  0.00      PROB   
ATOM   3941  CG2 VAL P  48      71.586  85.050 -80.846  0.00  0.00      PROB   
ATOM   3942 HG21 VAL P  48      71.803  85.891 -80.153  0.00  0.00      PROB   
ATOM   3943 HG22 VAL P  48      72.406  84.304 -80.770  0.00  0.00      PROB   
ATOM   3944 HG23 VAL P  48      70.640  84.568 -80.519  0.00  0.00      PROB   
ATOM   3945  C   VAL P  48      72.765  86.759 -84.103  0.00  0.00      PROB   
ATOM   3946  O   VAL P  48      73.786  86.760 -84.790  0.00  0.00      PROB   
ATOM   3947  N   ALA P  49      71.602  87.276 -84.548  0.00  0.00      PROB   
ATOM   3948  HN  ALA P  49      70.788  87.323 -83.974  0.00  0.00      PROB   
ATOM   3949  CA  ALA P  49      71.433  87.670 -85.914  0.00  0.00      PROB   
ATOM   3950  HA  ALA P  49      72.329  88.163 -86.260  0.00  0.00      PROB   
ATOM   3951  CB  ALA P  49      71.098  86.486 -86.837  0.00  0.00      PROB   
ATOM   3952  HB1 ALA P  49      70.166  85.980 -86.507  0.00  0.00      PROB   
ATOM   3953  HB2 ALA P  49      71.923  85.743 -86.800  0.00  0.00      PROB   
ATOM   3954  HB3 ALA P  49      70.980  86.817 -87.891  0.00  0.00      PROB   
ATOM   3955  C   ALA P  49      70.306  88.646 -85.957  0.00  0.00      PROB   
ATOM   3956  O   ALA P  49      69.468  88.699 -85.058  0.00  0.00      PROB   
ATOM   3957  N   THR P  50      70.298  89.462 -87.030  0.00  0.00      PROB   
ATOM   3958  HN  THR P  50      70.997  89.377 -87.736  0.00  0.00      PROB   
ATOM   3959  CA  THR P  50      69.346  90.515 -87.252  0.00  0.00      PROB   
ATOM   3960  HA  THR P  50      68.579  90.495 -86.492  0.00  0.00      PROB   
ATOM   3961  CB  THR P  50      70.004  91.887 -87.311  0.00  0.00      PROB   
ATOM   3962  HB  THR P  50      70.758  91.925 -88.126  0.00  0.00      PROB   
ATOM   3963  OG1 THR P  50      70.701  92.120 -86.095  0.00  0.00      PROB   
ATOM   3964  HG1 THR P  50      71.280  92.867 -86.262  0.00  0.00      PROB   
ATOM   3965  CG2 THR P  50      68.963  93.008 -87.526  0.00  0.00      PROB   
ATOM   3966 HG21 THR P  50      68.159  92.948 -86.762  0.00  0.00      PROB   
ATOM   3967 HG22 THR P  50      68.500  92.931 -88.533  0.00  0.00      PROB   
ATOM   3968 HG23 THR P  50      69.447  94.005 -87.453  0.00  0.00      PROB   
ATOM   3969  C   THR P  50      68.733  90.190 -88.575  0.00  0.00      PROB   
ATOM   3970  O   THR P  50      69.430  89.788 -89.504  0.00  0.00      PROB   
ATOM   3971  N   ILE P  51      67.399  90.363 -88.674  0.00  0.00      PROB   
ATOM   3972  HN  ILE P  51      66.854  90.625 -87.881  0.00  0.00      PROB   
ATOM   3973  CA  ILE P  51      66.683  90.355 -89.921  0.00  0.00      PROB   
ATOM   3974  HA  ILE P  51      67.392  90.391 -90.735  0.00  0.00      PROB   
ATOM   3975  CB  ILE P  51      65.775  89.140 -90.128  0.00  0.00      PROB   
ATOM   3976  HB  ILE P  51      66.440  88.259 -90.255  0.00  0.00      PROB   
ATOM   3977  CG2 ILE P  51      64.900  88.877 -88.882  0.00  0.00      PROB   
ATOM   3978 HG21 ILE P  51      64.157  89.691 -88.742  0.00  0.00      PROB   
ATOM   3979 HG22 ILE P  51      65.514  88.778 -87.961  0.00  0.00      PROB   
ATOM   3980 HG23 ILE P  51      64.343  87.925 -89.014  0.00  0.00      PROB   
ATOM   3981  CG1 ILE P  51      64.897  89.230 -91.402  0.00  0.00      PROB   
ATOM   3982 HG11 ILE P  51      64.229  90.114 -91.317  0.00  0.00      PROB   
ATOM   3983 HG12 ILE P  51      64.247  88.330 -91.436  0.00  0.00      PROB   
ATOM   3984  CD  ILE P  51      65.674  89.307 -92.718  0.00  0.00      PROB   
ATOM   3985  HD1 ILE P  51      66.308  88.403 -92.843  0.00  0.00      PROB   
ATOM   3986  HD2 ILE P  51      66.321  90.210 -92.748  0.00  0.00      PROB   
ATOM   3987  HD3 ILE P  51      64.967  89.356 -93.574  0.00  0.00      PROB   
ATOM   3988  C   ILE P  51      65.945  91.661 -89.904  0.00  0.00      PROB   
ATOM   3989  O   ILE P  51      65.220  91.973 -88.959  0.00  0.00      PROB   
ATOM   3990  N   SER P  52      66.173  92.493 -90.951  0.00  0.00      PROB   
ATOM   3991  HN  SER P  52      66.790  92.229 -91.688  0.00  0.00      PROB   
ATOM   3992  CA  SER P  52      65.556  93.788 -91.109  0.00  0.00      PROB   
ATOM   3993  HA  SER P  52      65.694  94.309 -90.173  0.00  0.00      PROB   
ATOM   3994  CB  SER P  52      66.211  94.640 -92.228  0.00  0.00      PROB   
ATOM   3995  HB1 SER P  52      66.031  94.188 -93.227  0.00  0.00      PROB   
ATOM   3996  HB2 SER P  52      67.309  94.671 -92.057  0.00  0.00      PROB   
ATOM   3997  OG  SER P  52      65.732  95.980 -92.241  0.00  0.00      PROB   
ATOM   3998  HG1 SER P  52      66.205  96.423 -92.949  0.00  0.00      PROB   
ATOM   3999  C   SER P  52      64.075  93.610 -91.334  0.00  0.00      PROB   
ATOM   4000  O   SER P  52      63.636  92.651 -91.970  0.00  0.00      PROB   
ATOM   4001  N   SER P  53      63.280  94.545 -90.774  0.00  0.00      PROB   
ATOM   4002  HN  SER P  53      63.670  95.331 -90.301  0.00  0.00      PROB   
ATOM   4003  CA  SER P  53      61.846  94.441 -90.700  0.00  0.00      PROB   
ATOM   4004  HA  SER P  53      61.551  93.404 -90.761  0.00  0.00      PROB   
ATOM   4005  CB  SER P  53      61.342  95.038 -89.371  0.00  0.00      PROB   
ATOM   4006  HB1 SER P  53      60.232  95.078 -89.335  0.00  0.00      PROB   
ATOM   4007  HB2 SER P  53      61.743  96.066 -89.246  0.00  0.00      PROB   
ATOM   4008  OG  SER P  53      61.787  94.249 -88.275  0.00  0.00      PROB   
ATOM   4009  HG1 SER P  53      61.448  94.679 -87.486  0.00  0.00      PROB   
ATOM   4010  C   SER P  53      61.204  95.185 -91.842  0.00  0.00      PROB   
ATOM   4011  O   SER P  53      59.980  95.199 -91.965  0.00  0.00      PROB   
ATOM   4012  N   GLY P  54      62.026  95.779 -92.733  0.00  0.00      PROB   
ATOM   4013  HN  GLY P  54      63.016  95.764 -92.619  0.00  0.00      PROB   
ATOM   4014  CA  GLY P  54      61.548  96.421 -93.923  0.00  0.00      PROB   
ATOM   4015  HA1 GLY P  54      61.092  97.360 -93.647  0.00  0.00      PROB   
ATOM   4016  HA2 GLY P  54      60.905  95.739 -94.460  0.00  0.00      PROB   
ATOM   4017  C   GLY P  54      62.775  96.688 -94.726  0.00  0.00      PROB   
ATOM   4018  O   GLY P  54      63.713  97.321 -94.243  0.00  0.00      PROB   
ATOM   4019  N   GLY P  55      62.797  96.188 -95.985  0.00  0.00      PROB   
ATOM   4020  HN  GLY P  55      62.011  95.704 -96.363  0.00  0.00      PROB   
ATOM   4021  CA  GLY P  55      63.960  96.234 -96.840  0.00  0.00      PROB   
ATOM   4022  HA1 GLY P  55      64.455  97.186 -96.723  0.00  0.00      PROB   
ATOM   4023  HA2 GLY P  55      63.615  96.054 -97.848  0.00  0.00      PROB   
ATOM   4024  C   GLY P  55      64.909  95.130 -96.463  0.00  0.00      PROB   
ATOM   4025  O   GLY P  55      66.123  95.318 -96.529  0.00  0.00      PROB   
ATOM   4026  N   SER P  56      64.333  93.974 -96.033  0.00  0.00      PROB   
ATOM   4027  HN  SER P  56      63.337  93.925 -96.022  0.00  0.00      PROB   
ATOM   4028  CA  SER P  56      64.948  92.759 -95.528  0.00  0.00      PROB   
ATOM   4029  HA  SER P  56      64.942  92.879 -94.454  0.00  0.00      PROB   
ATOM   4030  CB  SER P  56      64.085  91.499 -95.796  0.00  0.00      PROB   
ATOM   4031  HB1 SER P  56      63.146  91.588 -95.209  0.00  0.00      PROB   
ATOM   4032  HB2 SER P  56      64.602  90.570 -95.477  0.00  0.00      PROB   
ATOM   4033  OG  SER P  56      63.719  91.391 -97.167  0.00  0.00      PROB   
ATOM   4034  HG1 SER P  56      64.536  91.243 -97.649  0.00  0.00      PROB   
ATOM   4035  C   SER P  56      66.385  92.486 -95.920  0.00  0.00      PROB   
ATOM   4036  O   SER P  56      66.722  92.390 -97.100  0.00  0.00      PROB   
ATOM   4037  N   TYR P  57      67.253  92.354 -94.895  0.00  0.00      PROB   
ATOM   4038  HN  TYR P  57      66.949  92.456 -93.951  0.00  0.00      PROB   
ATOM   4039  CA  TYR P  57      68.641  92.012 -95.044  0.00  0.00      PROB   
ATOM   4040  HA  TYR P  57      68.744  91.317 -95.864  0.00  0.00      PROB   
ATOM   4041  CB  TYR P  57      69.564  93.251 -95.264  0.00  0.00      PROB   
ATOM   4042  HB1 TYR P  57      69.330  94.023 -94.500  0.00  0.00      PROB   
ATOM   4043  HB2 TYR P  57      69.363  93.686 -96.266  0.00  0.00      PROB   
ATOM   4044  CG  TYR P  57      71.039  92.912 -95.186  0.00  0.00      PROB   
ATOM   4045  CD1 TYR P  57      71.814  93.345 -94.094  0.00  0.00      PROB   
ATOM   4046  HD1 TYR P  57      71.353  93.941 -93.320  0.00  0.00      PROB   
ATOM   4047  CE1 TYR P  57      73.161  92.982 -93.982  0.00  0.00      PROB   
ATOM   4048  HE1 TYR P  57      73.735  93.313 -93.129  0.00  0.00      PROB   
ATOM   4049  CZ  TYR P  57      73.753  92.180 -94.968  0.00  0.00      PROB   
ATOM   4050  OH  TYR P  57      75.106  91.789 -94.846  0.00  0.00      PROB   
ATOM   4051  HH  TYR P  57      75.455  92.172 -94.038  0.00  0.00      PROB   
ATOM   4052  CD2 TYR P  57      71.648  92.125 -96.178  0.00  0.00      PROB   
ATOM   4053  HD2 TYR P  57      71.067  91.779 -97.020  0.00  0.00      PROB   
ATOM   4054  CE2 TYR P  57      72.996  91.756 -96.069  0.00  0.00      PROB   
ATOM   4055  HE2 TYR P  57      73.442  91.136 -96.832  0.00  0.00      PROB   
ATOM   4056  C   TYR P  57      68.978  91.290 -93.774  0.00  0.00      PROB   
ATOM   4057  O   TYR P  57      68.544  91.698 -92.698  0.00  0.00      PROB   
ATOM   4058  N   THR P  58      69.774  90.202 -93.879  0.00  0.00      PROB   
ATOM   4059  HN  THR P  58      70.122  89.892 -94.760  0.00  0.00      PROB   
ATOM   4060  CA  THR P  58      70.182  89.420 -92.742  0.00  0.00      PROB   
ATOM   4061  HA  THR P  58      69.846  89.919 -91.846  0.00  0.00      PROB   
ATOM   4062  CB  THR P  58      69.589  88.010 -92.725  0.00  0.00      PROB   
ATOM   4063  HB  THR P  58      68.482  88.104 -92.716  0.00  0.00      PROB   
ATOM   4064  OG1 THR P  58      69.945  87.298 -91.545  0.00  0.00      PROB   
ATOM   4065  HG1 THR P  58      69.628  87.827 -90.810  0.00  0.00      PROB   
ATOM   4066  CG2 THR P  58      69.987  87.191 -93.973  0.00  0.00      PROB   
ATOM   4067 HG21 THR P  58      71.084  87.016 -94.006  0.00  0.00      PROB   
ATOM   4068 HG22 THR P  58      69.682  87.716 -94.903  0.00  0.00      PROB   
ATOM   4069 HG23 THR P  58      69.481  86.202 -93.956  0.00  0.00      PROB   
ATOM   4070  C   THR P  58      71.686  89.426 -92.698  0.00  0.00      PROB   
ATOM   4071  O   THR P  58      72.362  89.324 -93.722  0.00  0.00      PROB   
ATOM   4072  N   TYR P  59      72.227  89.554 -91.467  0.00  0.00      PROB   
ATOM   4073  HN  TYR P  59      71.650  89.701 -90.667  0.00  0.00      PROB   
ATOM   4074  CA  TYR P  59      73.621  89.365 -91.180  0.00  0.00      PROB   
ATOM   4075  HA  TYR P  59      74.051  88.747 -91.954  0.00  0.00      PROB   
ATOM   4076  CB  TYR P  59      74.437  90.686 -91.021  0.00  0.00      PROB   
ATOM   4077  HB1 TYR P  59      73.996  91.312 -90.216  0.00  0.00      PROB   
ATOM   4078  HB2 TYR P  59      74.390  91.258 -91.973  0.00  0.00      PROB   
ATOM   4079  CG  TYR P  59      75.904  90.437 -90.722  0.00  0.00      PROB   
ATOM   4080  CD1 TYR P  59      76.661  89.563 -91.527  0.00  0.00      PROB   
ATOM   4081  HD1 TYR P  59      76.204  89.084 -92.380  0.00  0.00      PROB   
ATOM   4082  CE1 TYR P  59      77.999  89.284 -91.221  0.00  0.00      PROB   
ATOM   4083  HE1 TYR P  59      78.556  88.600 -91.844  0.00  0.00      PROB   
ATOM   4084  CZ  TYR P  59      78.602  89.879 -90.105  0.00  0.00      PROB   
ATOM   4085  OH  TYR P  59      79.945  89.586 -89.783  0.00  0.00      PROB   
ATOM   4086  HH  TYR P  59      80.173  90.073 -88.987  0.00  0.00      PROB   
ATOM   4087  CD2 TYR P  59      76.539  91.065 -89.634  0.00  0.00      PROB   
ATOM   4088  HD2 TYR P  59      75.985  91.755 -89.015  0.00  0.00      PROB   
ATOM   4089  CE2 TYR P  59      77.869  90.771 -89.312  0.00  0.00      PROB   
ATOM   4090  HE2 TYR P  59      78.329  91.241 -88.455  0.00  0.00      PROB   
ATOM   4091  C   TYR P  59      73.601  88.573 -89.903  0.00  0.00      PROB   
ATOM   4092  O   TYR P  59      72.796  88.830 -89.009  0.00  0.00      PROB   
ATOM   4093  N   TYR P  60      74.489  87.560 -89.830  0.00  0.00      PROB   
ATOM   4094  HN  TYR P  60      75.122  87.390 -90.580  0.00  0.00      PROB   
ATOM   4095  CA  TYR P  60      74.606  86.640 -88.731  0.00  0.00      PROB   
ATOM   4096  HA  TYR P  60      73.884  86.867 -87.961  0.00  0.00      PROB   
ATOM   4097  CB  TYR P  60      74.519  85.149 -89.162  0.00  0.00      PROB   
ATOM   4098  HB1 TYR P  60      74.735  84.476 -88.305  0.00  0.00      PROB   
ATOM   4099  HB2 TYR P  60      75.281  84.966 -89.949  0.00  0.00      PROB   
ATOM   4100  CG  TYR P  60      73.184  84.755 -89.747  0.00  0.00      PROB   
ATOM   4101  CD1 TYR P  60      72.881  85.009 -91.098  0.00  0.00      PROB   
ATOM   4102  HD1 TYR P  60      73.579  85.560 -91.711  0.00  0.00      PROB   
ATOM   4103  CE1 TYR P  60      71.694  84.530 -91.668  0.00  0.00      PROB   
ATOM   4104  HE1 TYR P  60      71.480  84.735 -92.706  0.00  0.00      PROB   
ATOM   4105  CZ  TYR P  60      70.796  83.782 -90.895  0.00  0.00      PROB   
ATOM   4106  OH  TYR P  60      69.598  83.298 -91.467  0.00  0.00      PROB   
ATOM   4107  HH  TYR P  60      69.572  83.584 -92.383  0.00  0.00      PROB   
ATOM   4108  CD2 TYR P  60      72.280  83.988 -88.990  0.00  0.00      PROB   
ATOM   4109  HD2 TYR P  60      72.507  83.748 -87.962  0.00  0.00      PROB   
ATOM   4110  CE2 TYR P  60      71.094  83.509 -89.554  0.00  0.00      PROB   
ATOM   4111  HE2 TYR P  60      70.414  82.929 -88.948  0.00  0.00      PROB   
ATOM   4112  C   TYR P  60      75.991  86.824 -88.184  0.00  0.00      PROB   
ATOM   4113  O   TYR P  60      76.912  87.196 -88.911  0.00  0.00      PROB   
ATOM   4114  N   LEU P  61      76.169  86.529 -86.872  0.00  0.00      PROB   
ATOM   4115  HN  LEU P  61      75.391  86.297 -86.294  0.00  0.00      PROB   
ATOM   4116  CA  LEU P  61      77.461  86.365 -86.237  0.00  0.00      PROB   
ATOM   4117  HA  LEU P  61      78.061  87.214 -86.528  0.00  0.00      PROB   
ATOM   4118  CB  LEU P  61      77.366  86.386 -84.685  0.00  0.00      PROB   
ATOM   4119  HB1 LEU P  61      76.677  85.595 -84.317  0.00  0.00      PROB   
ATOM   4120  HB2 LEU P  61      76.886  87.355 -84.431  0.00  0.00      PROB   
ATOM   4121  CG  LEU P  61      78.702  86.315 -83.898  0.00  0.00      PROB   
ATOM   4122  HG  LEU P  61      79.513  86.650 -84.579  0.00  0.00      PROB   
ATOM   4123  CD1 LEU P  61      78.711  87.286 -82.699  0.00  0.00      PROB   
ATOM   4124 HD11 LEU P  61      77.975  86.962 -81.933  0.00  0.00      PROB   
ATOM   4125 HD12 LEU P  61      78.451  88.314 -83.029  0.00  0.00      PROB   
ATOM   4126 HD13 LEU P  61      79.719  87.308 -82.232  0.00  0.00      PROB   
ATOM   4127  CD2 LEU P  61      79.024  84.888 -83.412  0.00  0.00      PROB   
ATOM   4128 HD21 LEU P  61      78.956  84.161 -84.249  0.00  0.00      PROB   
ATOM   4129 HD22 LEU P  61      78.300  84.580 -82.628  0.00  0.00      PROB   
ATOM   4130 HD23 LEU P  61      80.048  84.848 -82.984  0.00  0.00      PROB   
ATOM   4131  C   LEU P  61      78.122  85.123 -86.807  0.00  0.00      PROB   
ATOM   4132  O   LEU P  61      77.443  84.221 -87.296  0.00  0.00      PROB   
ATOM   4133  N   ASP P  62      79.476  85.103 -86.836  0.00  0.00      PROB   
ATOM   4134  HN  ASP P  62      80.000  85.828 -86.396  0.00  0.00      PROB   
ATOM   4135  CA  ASP P  62      80.285  84.158 -87.581  0.00  0.00      PROB   
ATOM   4136  HA  ASP P  62      80.016  84.259 -88.622  0.00  0.00      PROB   
ATOM   4137  CB  ASP P  62      81.802  84.460 -87.424  0.00  0.00      PROB   
ATOM   4138  HB1 ASP P  62      82.405  83.711 -87.982  0.00  0.00      PROB   
ATOM   4139  HB2 ASP P  62      82.073  84.403 -86.348  0.00  0.00      PROB   
ATOM   4140  CG  ASP P  62      82.186  85.847 -87.963  0.00  0.00      PROB   
ATOM   4141  OD1 ASP P  62      83.345  86.267 -87.698  0.00  0.00      PROB   
ATOM   4142  OD2 ASP P  62      81.370  86.473 -88.691  0.00  0.00      PROB   
ATOM   4143  C   ASP P  62      80.060  82.712 -87.197  0.00  0.00      PROB   
ATOM   4144  O   ASP P  62      79.921  81.854 -88.069  0.00  0.00      PROB   
ATOM   4145  N   SER P  63      79.991  82.421 -85.877  0.00  0.00      PROB   
ATOM   4146  HN  SER P  63      80.082  83.137 -85.189  0.00  0.00      PROB   
ATOM   4147  CA  SER P  63      79.809  81.083 -85.356  0.00  0.00      PROB   
ATOM   4148  HA  SER P  63      80.320  80.383 -86.001  0.00  0.00      PROB   
ATOM   4149  CB  SER P  63      80.359  80.948 -83.917  0.00  0.00      PROB   
ATOM   4150  HB1 SER P  63      80.210  79.916 -83.533  0.00  0.00      PROB   
ATOM   4151  HB2 SER P  63      79.849  81.662 -83.236  0.00  0.00      PROB   
ATOM   4152  OG  SER P  63      81.752  81.228 -83.888  0.00  0.00      PROB   
ATOM   4153  HG1 SER P  63      82.175  80.518 -84.377  0.00  0.00      PROB   
ATOM   4154  C   SER P  63      78.348  80.716 -85.310  0.00  0.00      PROB   
ATOM   4155  O   SER P  63      78.007  79.537 -85.265  0.00  0.00      PROB   
ATOM   4156  N   VAL P  64      77.457  81.734 -85.341  0.00  0.00      PROB   
ATOM   4157  HN  VAL P  64      77.776  82.675 -85.424  0.00  0.00      PROB   
ATOM   4158  CA  VAL P  64      76.024  81.608 -85.190  0.00  0.00      PROB   
ATOM   4159  HA  VAL P  64      75.838  80.906 -84.391  0.00  0.00      PROB   
ATOM   4160  CB  VAL P  64      75.443  82.965 -84.778  0.00  0.00      PROB   
ATOM   4161  HB  VAL P  64      76.086  83.757 -85.219  0.00  0.00      PROB   
ATOM   4162  CG1 VAL P  64      74.017  83.257 -85.289  0.00  0.00      PROB   
ATOM   4163 HG11 VAL P  64      73.300  82.484 -84.938  0.00  0.00      PROB   
ATOM   4164 HG12 VAL P  64      73.994  83.301 -86.399  0.00  0.00      PROB   
ATOM   4165 HG13 VAL P  64      73.673  84.241 -84.903  0.00  0.00      PROB   
ATOM   4166  CG2 VAL P  64      75.551  83.073 -83.242  0.00  0.00      PROB   
ATOM   4167 HG21 VAL P  64      76.595  82.892 -82.909  0.00  0.00      PROB   
ATOM   4168 HG22 VAL P  64      74.889  82.327 -82.753  0.00  0.00      PROB   
ATOM   4169 HG23 VAL P  64      75.249  84.088 -82.906  0.00  0.00      PROB   
ATOM   4170  C   VAL P  64      75.376  81.031 -86.427  0.00  0.00      PROB   
ATOM   4171  O   VAL P  64      74.302  80.436 -86.338  0.00  0.00      PROB   
ATOM   4172  N   LYS P  65      76.034  81.148 -87.607  0.00  0.00      PROB   
ATOM   4173  HN  LYS P  65      76.908  81.625 -87.664  0.00  0.00      PROB   
ATOM   4174  CA  LYS P  65      75.557  80.583 -88.852  0.00  0.00      PROB   
ATOM   4175  HA  LYS P  65      74.570  80.994 -89.008  0.00  0.00      PROB   
ATOM   4176  CB  LYS P  65      76.413  80.988 -90.076  0.00  0.00      PROB   
ATOM   4177  HB1 LYS P  65      76.155  80.360 -90.955  0.00  0.00      PROB   
ATOM   4178  HB2 LYS P  65      77.488  80.831 -89.843  0.00  0.00      PROB   
ATOM   4179  CG  LYS P  65      76.167  82.448 -90.482  0.00  0.00      PROB   
ATOM   4180  HG1 LYS P  65      76.399  83.107 -89.618  0.00  0.00      PROB   
ATOM   4181  HG2 LYS P  65      75.086  82.553 -90.712  0.00  0.00      PROB   
ATOM   4182  CD  LYS P  65      76.965  82.911 -91.714  0.00  0.00      PROB   
ATOM   4183  HD1 LYS P  65      76.426  83.757 -92.191  0.00  0.00      PROB   
ATOM   4184  HD2 LYS P  65      76.988  82.080 -92.450  0.00  0.00      PROB   
ATOM   4185  CE  LYS P  65      78.403  83.354 -91.405  0.00  0.00      PROB   
ATOM   4186  HE1 LYS P  65      78.962  83.524 -92.350  0.00  0.00      PROB   
ATOM   4187  HE2 LYS P  65      78.935  82.591 -90.797  0.00  0.00      PROB   
ATOM   4188  NZ  LYS P  65      78.417  84.632 -90.651  0.00  0.00      PROB   
ATOM   4189  HZ1 LYS P  65      77.914  84.509 -89.750  0.00  0.00      PROB   
ATOM   4190  HZ2 LYS P  65      77.947  85.370 -91.214  0.00  0.00      PROB   
ATOM   4191  HZ3 LYS P  65      79.401  84.914 -90.464  0.00  0.00      PROB   
ATOM   4192  C   LYS P  65      75.404  79.084 -88.812  0.00  0.00      PROB   
ATOM   4193  O   LYS P  65      76.254  78.376 -88.272  0.00  0.00      PROB   
ATOM   4194  N   GLY P  66      74.277  78.590 -89.384  0.00  0.00      PROB   
ATOM   4195  HN  GLY P  66      73.617  79.204 -89.811  0.00  0.00      PROB   
ATOM   4196  CA  GLY P  66      73.909  77.194 -89.423  0.00  0.00      PROB   
ATOM   4197  HA1 GLY P  66      74.801  76.584 -89.411  0.00  0.00      PROB   
ATOM   4198  HA2 GLY P  66      73.313  77.056 -90.313  0.00  0.00      PROB   
ATOM   4199  C   GLY P  66      73.066  76.847 -88.230  0.00  0.00      PROB   
ATOM   4200  O   GLY P  66      71.984  76.277 -88.368  0.00  0.00      PROB   
ATOM   4201  N   ARG P  67      73.575  77.181 -87.020  0.00  0.00      PROB   
ATOM   4202  HN  ARG P  67      74.453  77.651 -86.972  0.00  0.00      PROB   
ATOM   4203  CA  ARG P  67      72.991  76.914 -85.726  0.00  0.00      PROB   
ATOM   4204  HA  ARG P  67      72.832  75.847 -85.662  0.00  0.00      PROB   
ATOM   4205  CB  ARG P  67      73.934  77.357 -84.577  0.00  0.00      PROB   
ATOM   4206  HB1 ARG P  67      73.507  77.014 -83.611  0.00  0.00      PROB   
ATOM   4207  HB2 ARG P  67      73.998  78.466 -84.553  0.00  0.00      PROB   
ATOM   4208  CG  ARG P  67      75.372  76.816 -84.713  0.00  0.00      PROB   
ATOM   4209  HG1 ARG P  67      75.764  77.107 -85.711  0.00  0.00      PROB   
ATOM   4210  HG2 ARG P  67      75.366  75.706 -84.673  0.00  0.00      PROB   
ATOM   4211  CD  ARG P  67      76.380  77.387 -83.697  0.00  0.00      PROB   
ATOM   4212  HD1 ARG P  67      76.293  78.492 -83.628  0.00  0.00      PROB   
ATOM   4213  HD2 ARG P  67      77.410  77.140 -84.034  0.00  0.00      PROB   
ATOM   4214  NE  ARG P  67      76.225  76.769 -82.340  0.00  0.00      PROB   
ATOM   4215  HE  ARG P  67      76.809  75.987 -82.118  0.00  0.00      PROB   
ATOM   4216  CZ  ARG P  67      75.514  77.338 -81.333  0.00  0.00      PROB   
ATOM   4217  NH1 ARG P  67      74.680  78.379 -81.549  0.00  0.00      PROB   
ATOM   4218 HH11 ARG P  67      74.161  78.769 -80.788  0.00  0.00      PROB   
ATOM   4219 HH12 ARG P  67      74.566  78.744 -82.473  0.00  0.00      PROB   
ATOM   4220  NH2 ARG P  67      75.645  76.852 -80.077  0.00  0.00      PROB   
ATOM   4221 HH21 ARG P  67      76.262  76.084 -79.900  0.00  0.00      PROB   
ATOM   4222 HH22 ARG P  67      75.122  77.256 -79.327  0.00  0.00      PROB   
ATOM   4223  C   ARG P  67      71.662  77.614 -85.565  0.00  0.00      PROB   
ATOM   4224  O   ARG P  67      70.718  77.036 -85.029  0.00  0.00      PROB   
ATOM   4225  N   PHE P  68      71.576  78.878 -86.049  0.00  0.00      PROB   
ATOM   4226  HN  PHE P  68      72.360  79.310 -86.487  0.00  0.00      PROB   
ATOM   4227  CA  PHE P  68      70.392  79.699 -85.977  0.00  0.00      PROB   
ATOM   4228  HA  PHE P  68      69.594  79.143 -85.509  0.00  0.00      PROB   
ATOM   4229  CB  PHE P  68      70.580  81.052 -85.243  0.00  0.00      PROB   
ATOM   4230  HB1 PHE P  68      69.678  81.692 -85.347  0.00  0.00      PROB   
ATOM   4231  HB2 PHE P  68      71.438  81.606 -85.681  0.00  0.00      PROB   
ATOM   4232  CG  PHE P  68      70.832  80.870 -83.769  0.00  0.00      PROB   
ATOM   4233  CD1 PHE P  68      72.139  80.718 -83.273  0.00  0.00      PROB   
ATOM   4234  HD1 PHE P  68      72.970  80.624 -83.957  0.00  0.00      PROB   
ATOM   4235  CE1 PHE P  68      72.387  80.738 -81.897  0.00  0.00      PROB   
ATOM   4236  HE1 PHE P  68      73.400  80.672 -81.529  0.00  0.00      PROB   
ATOM   4237  CZ  PHE P  68      71.328  80.868 -80.997  0.00  0.00      PROB   
ATOM   4238  HZ  PHE P  68      71.528  80.861 -79.936  0.00  0.00      PROB   
ATOM   4239  CD2 PHE P  68      69.773  81.005 -82.851  0.00  0.00      PROB   
ATOM   4240  HD2 PHE P  68      68.765  81.144 -83.211  0.00  0.00      PROB   
ATOM   4241  CE2 PHE P  68      70.018  81.001 -81.473  0.00  0.00      PROB   
ATOM   4242  HE2 PHE P  68      69.199  81.104 -80.777  0.00  0.00      PROB   
ATOM   4243  C   PHE P  68      69.962  80.050 -87.370  0.00  0.00      PROB   
ATOM   4244  O   PHE P  68      70.783  80.183 -88.277  0.00  0.00      PROB   
ATOM   4245  N   THR P  69      68.632  80.232 -87.530  0.00  0.00      PROB   
ATOM   4246  HN  THR P  69      68.005  80.056 -86.775  0.00  0.00      PROB   
ATOM   4247  CA  THR P  69      68.009  80.803 -88.697  0.00  0.00      PROB   
ATOM   4248  HA  THR P  69      68.714  81.452 -89.196  0.00  0.00      PROB   
ATOM   4249  CB  THR P  69      67.432  79.801 -89.698  0.00  0.00      PROB   
ATOM   4250  HB  THR P  69      66.766  80.318 -90.421  0.00  0.00      PROB   
ATOM   4251  OG1 THR P  69      66.683  78.773 -89.055  0.00  0.00      PROB   
ATOM   4252  HG1 THR P  69      65.960  79.216 -88.605  0.00  0.00      PROB   
ATOM   4253  CG2 THR P  69      68.586  79.163 -90.501  0.00  0.00      PROB   
ATOM   4254 HG21 THR P  69      69.252  78.570 -89.838  0.00  0.00      PROB   
ATOM   4255 HG22 THR P  69      69.191  79.953 -90.996  0.00  0.00      PROB   
ATOM   4256 HG23 THR P  69      68.183  78.488 -91.287  0.00  0.00      PROB   
ATOM   4257  C   THR P  69      66.913  81.663 -88.126  0.00  0.00      PROB   
ATOM   4258  O   THR P  69      66.216  81.245 -87.203  0.00  0.00      PROB   
ATOM   4259  N   ILE P  70      66.760  82.905 -88.648  0.00  0.00      PROB   
ATOM   4260  HN  ILE P  70      67.329  83.225 -89.402  0.00  0.00      PROB   
ATOM   4261  CA  ILE P  70      65.810  83.870 -88.137  0.00  0.00      PROB   
ATOM   4262  HA  ILE P  70      65.091  83.356 -87.515  0.00  0.00      PROB   
ATOM   4263  CB  ILE P  70      66.420  85.019 -87.314  0.00  0.00      PROB   
ATOM   4264  HB  ILE P  70      65.580  85.559 -86.828  0.00  0.00      PROB   
ATOM   4265  CG2 ILE P  70      67.271  84.430 -86.164  0.00  0.00      PROB   
ATOM   4266 HG21 ILE P  70      68.161  83.889 -86.553  0.00  0.00      PROB   
ATOM   4267 HG22 ILE P  70      66.666  83.721 -85.560  0.00  0.00      PROB   
ATOM   4268 HG23 ILE P  70      67.627  85.243 -85.496  0.00  0.00      PROB   
ATOM   4269  CG1 ILE P  70      67.192  86.105 -88.115  0.00  0.00      PROB   
ATOM   4270 HG11 ILE P  70      67.538  86.870 -87.388  0.00  0.00      PROB   
ATOM   4271 HG12 ILE P  70      66.486  86.611 -88.807  0.00  0.00      PROB   
ATOM   4272  CD  ILE P  70      68.401  85.628 -88.920  0.00  0.00      PROB   
ATOM   4273  HD1 ILE P  70      68.081  85.027 -89.798  0.00  0.00      PROB   
ATOM   4274  HD2 ILE P  70      69.076  85.008 -88.291  0.00  0.00      PROB   
ATOM   4275  HD3 ILE P  70      68.975  86.505 -89.288  0.00  0.00      PROB   
ATOM   4276  C   ILE P  70      65.065  84.398 -89.335  0.00  0.00      PROB   
ATOM   4277  O   ILE P  70      65.534  84.290 -90.468  0.00  0.00      PROB   
ATOM   4278  N   SER P  71      63.854  84.957 -89.102  0.00  0.00      PROB   
ATOM   4279  HN  SER P  71      63.487  85.047 -88.180  0.00  0.00      PROB   
ATOM   4280  CA  SER P  71      62.992  85.416 -90.164  0.00  0.00      PROB   
ATOM   4281  HA  SER P  71      63.593  85.889 -90.928  0.00  0.00      PROB   
ATOM   4282  CB  SER P  71      62.136  84.260 -90.756  0.00  0.00      PROB   
ATOM   4283  HB1 SER P  71      61.452  83.848 -89.984  0.00  0.00      PROB   
ATOM   4284  HB2 SER P  71      62.814  83.444 -91.085  0.00  0.00      PROB   
ATOM   4285  OG  SER P  71      61.372  84.665 -91.886  0.00  0.00      PROB   
ATOM   4286  HG1 SER P  71      62.007  84.869 -92.576  0.00  0.00      PROB   
ATOM   4287  C   SER P  71      62.095  86.452 -89.542  0.00  0.00      PROB   
ATOM   4288  O   SER P  71      61.853  86.418 -88.338  0.00  0.00      PROB   
ATOM   4289  N   ARG P  72      61.592  87.407 -90.366  0.00  0.00      PROB   
ATOM   4290  HN  ARG P  72      61.819  87.418 -91.337  0.00  0.00      PROB   
ATOM   4291  CA  ARG P  72      60.678  88.444 -89.942  0.00  0.00      PROB   
ATOM   4292  HA  ARG P  72      60.609  88.436 -88.864  0.00  0.00      PROB   
ATOM   4293  CB  ARG P  72      61.077  89.885 -90.391  0.00  0.00      PROB   
ATOM   4294  HB1 ARG P  72      62.170  90.013 -90.238  0.00  0.00      PROB   
ATOM   4295  HB2 ARG P  72      60.579  90.573 -89.675  0.00  0.00      PROB   
ATOM   4296  CG  ARG P  72      60.695  90.403 -91.802  0.00  0.00      PROB   
ATOM   4297  HG1 ARG P  72      60.856  91.502 -91.771  0.00  0.00      PROB   
ATOM   4298  HG2 ARG P  72      59.611  90.262 -92.000  0.00  0.00      PROB   
ATOM   4299  CD  ARG P  72      61.526  89.900 -92.998  0.00  0.00      PROB   
ATOM   4300  HD1 ARG P  72      62.614  89.986 -92.788  0.00  0.00      PROB   
ATOM   4301  HD2 ARG P  72      61.279  90.507 -93.894  0.00  0.00      PROB   
ATOM   4302  NE  ARG P  72      61.196  88.474 -93.306  0.00  0.00      PROB   
ATOM   4303  HE  ARG P  72      60.513  88.012 -92.741  0.00  0.00      PROB   
ATOM   4304  CZ  ARG P  72      61.768  87.786 -94.328  0.00  0.00      PROB   
ATOM   4305  NH1 ARG P  72      62.701  88.353 -95.129  0.00  0.00      PROB   
ATOM   4306 HH11 ARG P  72      63.103  87.826 -95.878  0.00  0.00      PROB   
ATOM   4307 HH12 ARG P  72      62.983  89.300 -94.975  0.00  0.00      PROB   
ATOM   4308  NH2 ARG P  72      61.391  86.504 -94.552  0.00  0.00      PROB   
ATOM   4309 HH21 ARG P  72      60.701  86.077 -93.968  0.00  0.00      PROB   
ATOM   4310 HH22 ARG P  72      61.800  85.987 -95.304  0.00  0.00      PROB   
ATOM   4311  C   ARG P  72      59.334  88.074 -90.506  0.00  0.00      PROB   
ATOM   4312  O   ARG P  72      59.218  87.208 -91.373  0.00  0.00      PROB   
ATOM   4313  N   ASP P  73      58.271  88.730 -89.993  0.00  0.00      PROB   
ATOM   4314  HN  ASP P  73      58.375  89.393 -89.255  0.00  0.00      PROB   
ATOM   4315  CA  ASP P  73      56.941  88.605 -90.528  0.00  0.00      PROB   
ATOM   4316  HA  ASP P  73      57.005  88.406 -91.587  0.00  0.00      PROB   
ATOM   4317  CB  ASP P  73      56.092  87.527 -89.794  0.00  0.00      PROB   
ATOM   4318  HB1 ASP P  73      55.916  87.832 -88.740  0.00  0.00      PROB   
ATOM   4319  HB2 ASP P  73      56.674  86.581 -89.783  0.00  0.00      PROB   
ATOM   4320  CG  ASP P  73      54.743  87.237 -90.462  0.00  0.00      PROB   
ATOM   4321  OD1 ASP P  73      54.553  87.616 -91.647  0.00  0.00      PROB   
ATOM   4322  OD2 ASP P  73      53.911  86.559 -89.802  0.00  0.00      PROB   
ATOM   4323  C   ASP P  73      56.355  89.970 -90.320  0.00  0.00      PROB   
ATOM   4324  O   ASP P  73      56.540  90.559 -89.259  0.00  0.00      PROB   
ATOM   4325  N   SER P  74      55.656  90.512 -91.343  0.00  0.00      PROB   
ATOM   4326  HN  SER P  74      55.499  90.005 -92.188  0.00  0.00      PROB   
ATOM   4327  CA  SER P  74      55.153  91.866 -91.333  0.00  0.00      PROB   
ATOM   4328  HA  SER P  74      55.487  92.376 -90.441  0.00  0.00      PROB   
ATOM   4329  CB  SER P  74      55.660  92.674 -92.560  0.00  0.00      PROB   
ATOM   4330  HB1 SER P  74      56.767  92.747 -92.498  0.00  0.00      PROB   
ATOM   4331  HB2 SER P  74      55.251  93.707 -92.560  0.00  0.00      PROB   
ATOM   4332  OG  SER P  74      55.340  92.041 -93.796  0.00  0.00      PROB   
ATOM   4333  HG1 SER P  74      54.384  92.085 -93.875  0.00  0.00      PROB   
ATOM   4334  C   SER P  74      53.645  91.867 -91.305  0.00  0.00      PROB   
ATOM   4335  O   SER P  74      53.032  92.931 -91.387  0.00  0.00      PROB   
ATOM   4336  N   SER P  75      53.009  90.678 -91.156  0.00  0.00      PROB   
ATOM   4337  HN  SER P  75      53.515  89.822 -91.075  0.00  0.00      PROB   
ATOM   4338  CA  SER P  75      51.567  90.560 -91.114  0.00  0.00      PROB   
ATOM   4339  HA  SER P  75      51.118  91.453 -91.524  0.00  0.00      PROB   
ATOM   4340  CB  SER P  75      51.046  89.353 -91.946  0.00  0.00      PROB   
ATOM   4341  HB1 SER P  75      51.351  89.493 -93.005  0.00  0.00      PROB   
ATOM   4342  HB2 SER P  75      49.937  89.309 -91.912  0.00  0.00      PROB   
ATOM   4343  OG  SER P  75      51.566  88.106 -91.500  0.00  0.00      PROB   
ATOM   4344  HG1 SER P  75      52.509  88.130 -91.682  0.00  0.00      PROB   
ATOM   4345  C   SER P  75      51.112  90.428 -89.680  0.00  0.00      PROB   
ATOM   4346  O   SER P  75      49.912  90.388 -89.413  0.00  0.00      PROB   
ATOM   4347  N   LYS P  76      52.072  90.403 -88.727  0.00  0.00      PROB   
ATOM   4348  HN  LYS P  76      53.036  90.468 -88.975  0.00  0.00      PROB   
ATOM   4349  CA  LYS P  76      51.817  90.252 -87.316  0.00  0.00      PROB   
ATOM   4350  HA  LYS P  76      50.911  90.782 -87.060  0.00  0.00      PROB   
ATOM   4351  CB  LYS P  76      51.720  88.769 -86.855  0.00  0.00      PROB   
ATOM   4352  HB1 LYS P  76      51.830  88.694 -85.752  0.00  0.00      PROB   
ATOM   4353  HB2 LYS P  76      52.552  88.197 -87.318  0.00  0.00      PROB   
ATOM   4354  CG  LYS P  76      50.384  88.086 -87.198  0.00  0.00      PROB   
ATOM   4355  HG1 LYS P  76      50.195  88.161 -88.290  0.00  0.00      PROB   
ATOM   4356  HG2 LYS P  76      49.563  88.632 -86.684  0.00  0.00      PROB   
ATOM   4357  CD  LYS P  76      50.336  86.603 -86.786  0.00  0.00      PROB   
ATOM   4358  HD1 LYS P  76      49.573  86.479 -85.988  0.00  0.00      PROB   
ATOM   4359  HD2 LYS P  76      51.315  86.309 -86.350  0.00  0.00      PROB   
ATOM   4360  CE  LYS P  76      49.992  85.650 -87.942  0.00  0.00      PROB   
ATOM   4361  HE1 LYS P  76      49.004  85.910 -88.379  0.00  0.00      PROB   
ATOM   4362  HE2 LYS P  76      49.970  84.598 -87.584  0.00  0.00      PROB   
ATOM   4363  NZ  LYS P  76      51.000  85.733 -89.026  0.00  0.00      PROB   
ATOM   4364  HZ1 LYS P  76      51.937  85.485 -88.650  0.00  0.00      PROB   
ATOM   4365  HZ2 LYS P  76      51.025  86.705 -89.395  0.00  0.00      PROB   
ATOM   4366  HZ3 LYS P  76      50.747  85.078 -89.793  0.00  0.00      PROB   
ATOM   4367  C   LYS P  76      52.948  90.894 -86.563  0.00  0.00      PROB   
ATOM   4368  O   LYS P  76      52.858  91.052 -85.346  0.00  0.00      PROB   
ATOM   4369  N   ASN P  77      54.024  91.308 -87.283  0.00  0.00      PROB   
ATOM   4370  HN  ASN P  77      54.065  91.144 -88.265  0.00  0.00      PROB   
ATOM   4371  CA  ASN P  77      55.149  92.056 -86.755  0.00  0.00      PROB   
ATOM   4372  HA  ASN P  77      55.776  92.283 -87.605  0.00  0.00      PROB   
ATOM   4373  CB  ASN P  77      54.771  93.403 -86.068  0.00  0.00      PROB   
ATOM   4374  HB1 ASN P  77      55.688  93.930 -85.727  0.00  0.00      PROB   
ATOM   4375  HB2 ASN P  77      54.136  93.217 -85.176  0.00  0.00      PROB   
ATOM   4376  CG  ASN P  77      54.027  94.331 -87.044  0.00  0.00      PROB   
ATOM   4377  OD1 ASN P  77      54.046  94.141 -88.266  0.00  0.00      PROB   
ATOM   4378  ND2 ASN P  77      53.339  95.362 -86.464  0.00  0.00      PROB   
ATOM   4379 HD21 ASN P  77      53.349  95.473 -85.470  0.00  0.00      PROB   
ATOM   4380 HD22 ASN P  77      52.825  96.003 -87.035  0.00  0.00      PROB   
ATOM   4381  C   ASN P  77      55.961  91.189 -85.827  0.00  0.00      PROB   
ATOM   4382  O   ASN P  77      56.365  91.628 -84.752  0.00  0.00      PROB   
ATOM   4383  N   THR P  78      56.191  89.916 -86.231  0.00  0.00      PROB   
ATOM   4384  HN  THR P  78      55.906  89.596 -87.131  0.00  0.00      PROB   
ATOM   4385  CA  THR P  78      56.711  88.900 -85.349  0.00  0.00      PROB   
ATOM   4386  HA  THR P  78      57.006  89.352 -84.414  0.00  0.00      PROB   
ATOM   4387  CB  THR P  78      55.680  87.812 -85.063  0.00  0.00      PROB   
ATOM   4388  HB  THR P  78      55.407  87.281 -86.000  0.00  0.00      PROB   
ATOM   4389  OG1 THR P  78      54.487  88.397 -84.557  0.00  0.00      PROB   
ATOM   4390  HG1 THR P  78      54.180  89.002 -85.236  0.00  0.00      PROB   
ATOM   4391  CG2 THR P  78      56.205  86.791 -84.032  0.00  0.00      PROB   
ATOM   4392 HG21 THR P  78      56.469  87.295 -83.078  0.00  0.00      PROB   
ATOM   4393 HG22 THR P  78      57.104  86.264 -84.417  0.00  0.00      PROB   
ATOM   4394 HG23 THR P  78      55.429  86.026 -83.819  0.00  0.00      PROB   
ATOM   4395  C   THR P  78      57.934  88.307 -85.998  0.00  0.00      PROB   
ATOM   4396  O   THR P  78      57.864  87.728 -87.079  0.00  0.00      PROB   
ATOM   4397  N   LEU P  79      59.096  88.430 -85.312  0.00  0.00      PROB   
ATOM   4398  HN  LEU P  79      59.127  88.939 -84.455  0.00  0.00      PROB   
ATOM   4399  CA  LEU P  79      60.332  87.772 -85.665  0.00  0.00      PROB   
ATOM   4400  HA  LEU P  79      60.340  87.584 -86.728  0.00  0.00      PROB   
ATOM   4401  CB  LEU P  79      61.618  88.546 -85.276  0.00  0.00      PROB   
ATOM   4402  HB1 LEU P  79      62.485  87.852 -85.253  0.00  0.00      PROB   
ATOM   4403  HB2 LEU P  79      61.506  88.969 -84.254  0.00  0.00      PROB   
ATOM   4404  CG  LEU P  79      62.033  89.664 -86.261  0.00  0.00      PROB   
ATOM   4405  HG  LEU P  79      62.048  89.225 -87.281  0.00  0.00      PROB   
ATOM   4406  CD1 LEU P  79      61.064  90.860 -86.289  0.00  0.00      PROB   
ATOM   4407 HD11 LEU P  79      60.948  91.290 -85.271  0.00  0.00      PROB   
ATOM   4408 HD12 LEU P  79      60.065  90.547 -86.660  0.00  0.00      PROB   
ATOM   4409 HD13 LEU P  79      61.450  91.651 -86.966  0.00  0.00      PROB   
ATOM   4410  CD2 LEU P  79      63.472  90.112 -85.951  0.00  0.00      PROB   
ATOM   4411 HD21 LEU P  79      64.176  89.260 -86.066  0.00  0.00      PROB   
ATOM   4412 HD22 LEU P  79      63.546  90.475 -84.903  0.00  0.00      PROB   
ATOM   4413 HD23 LEU P  79      63.783  90.926 -86.640  0.00  0.00      PROB   
ATOM   4414  C   LEU P  79      60.358  86.452 -84.952  0.00  0.00      PROB   
ATOM   4415  O   LEU P  79      59.626  86.238 -83.988  0.00  0.00      PROB   
ATOM   4416  N   TYR P  80      61.211  85.527 -85.441  0.00  0.00      PROB   
ATOM   4417  HN  TYR P  80      61.796  85.723 -86.224  0.00  0.00      PROB   
ATOM   4418  CA  TYR P  80      61.333  84.202 -84.895  0.00  0.00      PROB   
ATOM   4419  HA  TYR P  80      60.986  84.197 -83.872  0.00  0.00      PROB   
ATOM   4420  CB  TYR P  80      60.632  83.101 -85.740  0.00  0.00      PROB   
ATOM   4421  HB1 TYR P  80      60.639  82.130 -85.200  0.00  0.00      PROB   
ATOM   4422  HB2 TYR P  80      61.144  82.961 -86.716  0.00  0.00      PROB   
ATOM   4423  CG  TYR P  80      59.202  83.481 -86.029  0.00  0.00      PROB   
ATOM   4424  CD1 TYR P  80      58.191  83.208 -85.093  0.00  0.00      PROB   
ATOM   4425  HD1 TYR P  80      58.445  82.733 -84.157  0.00  0.00      PROB   
ATOM   4426  CE1 TYR P  80      56.860  83.553 -85.359  0.00  0.00      PROB   
ATOM   4427  HE1 TYR P  80      56.096  83.345 -84.624  0.00  0.00      PROB   
ATOM   4428  CZ  TYR P  80      56.525  84.175 -86.571  0.00  0.00      PROB   
ATOM   4429  OH  TYR P  80      55.187  84.540 -86.839  0.00  0.00      PROB   
ATOM   4430  HH  TYR P  80      55.162  84.962 -87.701  0.00  0.00      PROB   
ATOM   4431  CD2 TYR P  80      58.852  84.088 -87.249  0.00  0.00      PROB   
ATOM   4432  HD2 TYR P  80      59.617  84.299 -87.982  0.00  0.00      PROB   
ATOM   4433  CE2 TYR P  80      57.524  84.437 -87.517  0.00  0.00      PROB   
ATOM   4434  HE2 TYR P  80      57.277  84.910 -88.456  0.00  0.00      PROB   
ATOM   4435  C   TYR P  80      62.798  83.894 -84.915  0.00  0.00      PROB   
ATOM   4436  O   TYR P  80      63.554  84.486 -85.683  0.00  0.00      PROB   
ATOM   4437  N   LEU P  81      63.213  82.918 -84.079  0.00  0.00      PROB   
ATOM   4438  HN  LEU P  81      62.590  82.501 -83.422  0.00  0.00      PROB   
ATOM   4439  CA  LEU P  81      64.499  82.279 -84.190  0.00  0.00      PROB   
ATOM   4440  HA  LEU P  81      64.913  82.494 -85.164  0.00  0.00      PROB   
ATOM   4441  CB  LEU P  81      65.569  82.644 -83.117  0.00  0.00      PROB   
ATOM   4442  HB1 LEU P  81      65.780  83.725 -83.256  0.00  0.00      PROB   
ATOM   4443  HB2 LEU P  81      66.512  82.104 -83.349  0.00  0.00      PROB   
ATOM   4444  CG  LEU P  81      65.257  82.441 -81.605  0.00  0.00      PROB   
ATOM   4445  HG  LEU P  81      64.324  82.997 -81.374  0.00  0.00      PROB   
ATOM   4446  CD1 LEU P  81      65.070  80.977 -81.150  0.00  0.00      PROB   
ATOM   4447 HD11 LEU P  81      65.915  80.350 -81.506  0.00  0.00      PROB   
ATOM   4448 HD12 LEU P  81      64.116  80.554 -81.529  0.00  0.00      PROB   
ATOM   4449 HD13 LEU P  81      65.041  80.923 -80.040  0.00  0.00      PROB   
ATOM   4450  CD2 LEU P  81      66.388  83.067 -80.763  0.00  0.00      PROB   
ATOM   4451 HD21 LEU P  81      66.583  84.113 -81.082  0.00  0.00      PROB   
ATOM   4452 HD22 LEU P  81      67.327  82.487 -80.891  0.00  0.00      PROB   
ATOM   4453 HD23 LEU P  81      66.115  83.066 -79.686  0.00  0.00      PROB   
ATOM   4454  C   LEU P  81      64.183  80.822 -84.172  0.00  0.00      PROB   
ATOM   4455  O   LEU P  81      63.064  80.424 -83.855  0.00  0.00      PROB   
ATOM   4456  N   GLN P  82      65.168  79.989 -84.553  0.00  0.00      PROB   
ATOM   4457  HN  GLN P  82      66.064  80.324 -84.834  0.00  0.00      PROB   
ATOM   4458  CA  GLN P  82      65.005  78.566 -84.549  0.00  0.00      PROB   
ATOM   4459  HA  GLN P  82      64.355  78.277 -83.736  0.00  0.00      PROB   
ATOM   4460  CB  GLN P  82      64.482  78.021 -85.903  0.00  0.00      PROB   
ATOM   4461  HB1 GLN P  82      65.213  78.253 -86.707  0.00  0.00      PROB   
ATOM   4462  HB2 GLN P  82      63.549  78.578 -86.133  0.00  0.00      PROB   
ATOM   4463  CG  GLN P  82      64.151  76.516 -85.895  0.00  0.00      PROB   
ATOM   4464  HG1 GLN P  82      63.446  76.295 -85.065  0.00  0.00      PROB   
ATOM   4465  HG2 GLN P  82      65.070  75.911 -85.744  0.00  0.00      PROB   
ATOM   4466  CD  GLN P  82      63.490  76.119 -87.221  0.00  0.00      PROB   
ATOM   4467  OE1 GLN P  82      62.281  75.862 -87.268  0.00  0.00      PROB   
ATOM   4468  NE2 GLN P  82      64.313  76.073 -88.313  0.00  0.00      PROB   
ATOM   4469 HE21 GLN P  82      65.283  76.295 -88.218  0.00  0.00      PROB   
ATOM   4470 HE22 GLN P  82      63.942  75.821 -89.207  0.00  0.00      PROB   
ATOM   4471  C   GLN P  82      66.380  78.044 -84.285  0.00  0.00      PROB   
ATOM   4472  O   GLN P  82      67.369  78.636 -84.711  0.00  0.00      PROB   
ATOM   4473  N   MET P  83      66.458  76.909 -83.559  0.00  0.00      PROB   
ATOM   4474  HN  MET P  83      65.638  76.472 -83.198  0.00  0.00      PROB   
ATOM   4475  CA  MET P  83      67.683  76.200 -83.316  0.00  0.00      PROB   
ATOM   4476  HA  MET P  83      68.435  76.524 -84.021  0.00  0.00      PROB   
ATOM   4477  CB  MET P  83      68.236  76.335 -81.878  0.00  0.00      PROB   
ATOM   4478  HB1 MET P  83      69.100  75.649 -81.745  0.00  0.00      PROB   
ATOM   4479  HB2 MET P  83      67.445  76.040 -81.155  0.00  0.00      PROB   
ATOM   4480  CG  MET P  83      68.723  77.757 -81.550  0.00  0.00      PROB   
ATOM   4481  HG1 MET P  83      67.858  78.455 -81.565  0.00  0.00      PROB   
ATOM   4482  HG2 MET P  83      69.410  78.067 -82.366  0.00  0.00      PROB   
ATOM   4483  SD  MET P  83      69.605  77.885 -79.962  0.00  0.00      PROB   
ATOM   4484  CE  MET P  83      68.173  77.708 -78.863  0.00  0.00      PROB   
ATOM   4485  HE1 MET P  83      67.671  76.728 -79.008  0.00  0.00      PROB   
ATOM   4486  HE2 MET P  83      67.431  78.513 -79.054  0.00  0.00      PROB   
ATOM   4487  HE3 MET P  83      68.481  77.776 -77.798  0.00  0.00      PROB   
ATOM   4488  C   MET P  83      67.392  74.762 -83.597  0.00  0.00      PROB   
ATOM   4489  O   MET P  83      66.239  74.336 -83.622  0.00  0.00      PROB   
ATOM   4490  N   ASN P  84      68.469  73.993 -83.847  0.00  0.00      PROB   
ATOM   4491  HN  ASN P  84      69.392  74.369 -83.815  0.00  0.00      PROB   
ATOM   4492  CA  ASN P  84      68.385  72.608 -84.206  0.00  0.00      PROB   
ATOM   4493  HA  ASN P  84      67.594  72.148 -83.631  0.00  0.00      PROB   
ATOM   4494  CB  ASN P  84      68.149  72.361 -85.731  0.00  0.00      PROB   
ATOM   4495  HB1 ASN P  84      67.191  72.840 -86.026  0.00  0.00      PROB   
ATOM   4496  HB2 ASN P  84      68.041  71.269 -85.905  0.00  0.00      PROB   
ATOM   4497  CG  ASN P  84      69.279  72.881 -86.646  0.00  0.00      PROB   
ATOM   4498  OD1 ASN P  84      70.072  72.084 -87.162  0.00  0.00      PROB   
ATOM   4499  ND2 ASN P  84      69.324  74.231 -86.862  0.00  0.00      PROB   
ATOM   4500 HD21 ASN P  84      70.029  74.619 -87.455  0.00  0.00      PROB   
ATOM   4501 HD22 ASN P  84      68.653  74.829 -86.423  0.00  0.00      PROB   
ATOM   4502  C   ASN P  84      69.694  72.033 -83.754  0.00  0.00      PROB   
ATOM   4503  O   ASN P  84      70.692  72.748 -83.659  0.00  0.00      PROB   
ATOM   4504  N   SER P  85      69.694  70.710 -83.448  0.00  0.00      PROB   
ATOM   4505  HN  SER P  85      68.859  70.173 -83.539  0.00  0.00      PROB   
ATOM   4506  CA  SER P  85      70.835  69.962 -82.964  0.00  0.00      PROB   
ATOM   4507  HA  SER P  85      70.461  68.971 -82.756  0.00  0.00      PROB   
ATOM   4508  CB  SER P  85      71.992  69.830 -83.988  0.00  0.00      PROB   
ATOM   4509  HB1 SER P  85      72.801  69.191 -83.576  0.00  0.00      PROB   
ATOM   4510  HB2 SER P  85      72.417  70.824 -84.243  0.00  0.00      PROB   
ATOM   4511  OG  SER P  85      71.527  69.225 -85.187  0.00  0.00      PROB   
ATOM   4512  HG1 SER P  85      70.924  69.856 -85.585  0.00  0.00      PROB   
ATOM   4513  C   SER P  85      71.332  70.535 -81.661  0.00  0.00      PROB   
ATOM   4514  O   SER P  85      72.491  70.930 -81.556  0.00  0.00      PROB   
ATOM   4515  N   LEU P  86      70.416  70.637 -80.663  0.00  0.00      PROB   
ATOM   4516  HN  LEU P  86      69.501  70.260 -80.781  0.00  0.00      PROB   
ATOM   4517  CA  LEU P  86      70.595  71.391 -79.441  0.00  0.00      PROB   
ATOM   4518  HA  LEU P  86      70.813  72.397 -79.766  0.00  0.00      PROB   
ATOM   4519  CB  LEU P  86      69.331  71.459 -78.552  0.00  0.00      PROB   
ATOM   4520  HB1 LEU P  86      69.519  72.149 -77.702  0.00  0.00      PROB   
ATOM   4521  HB2 LEU P  86      69.118  70.449 -78.142  0.00  0.00      PROB   
ATOM   4522  CG  LEU P  86      68.055  71.960 -79.272  0.00  0.00      PROB   
ATOM   4523  HG  LEU P  86      67.864  71.277 -80.128  0.00  0.00      PROB   
ATOM   4524  CD1 LEU P  86      66.837  71.866 -78.337  0.00  0.00      PROB   
ATOM   4525 HD11 LEU P  86      66.973  72.531 -77.458  0.00  0.00      PROB   
ATOM   4526 HD12 LEU P  86      66.710  70.823 -77.975  0.00  0.00      PROB   
ATOM   4527 HD13 LEU P  86      65.912  72.170 -78.872  0.00  0.00      PROB   
ATOM   4528  CD2 LEU P  86      68.194  73.380 -79.852  0.00  0.00      PROB   
ATOM   4529 HD21 LEU P  86      68.999  73.415 -80.617  0.00  0.00      PROB   
ATOM   4530 HD22 LEU P  86      68.433  74.108 -79.047  0.00  0.00      PROB   
ATOM   4531 HD23 LEU P  86      67.243  73.689 -80.337  0.00  0.00      PROB   
ATOM   4532  C   LEU P  86      71.774  70.940 -78.614  0.00  0.00      PROB   
ATOM   4533  O   LEU P  86      72.147  69.768 -78.613  0.00  0.00      PROB   
ATOM   4534  N   ARG P  87      72.414  71.922 -77.938  0.00  0.00      PROB   
ATOM   4535  HN  ARG P  87      72.044  72.848 -77.908  0.00  0.00      PROB   
ATOM   4536  CA  ARG P  87      73.737  71.785 -77.385  0.00  0.00      PROB   
ATOM   4537  HA  ARG P  87      74.013  70.743 -77.326  0.00  0.00      PROB   
ATOM   4538  CB  ARG P  87      74.790  72.588 -78.202  0.00  0.00      PROB   
ATOM   4539  HB1 ARG P  87      75.813  72.309 -77.871  0.00  0.00      PROB   
ATOM   4540  HB2 ARG P  87      74.655  73.677 -78.034  0.00  0.00      PROB   
ATOM   4541  CG  ARG P  87      74.675  72.353 -79.720  0.00  0.00      PROB   
ATOM   4542  HG1 ARG P  87      73.666  72.689 -80.043  0.00  0.00      PROB   
ATOM   4543  HG2 ARG P  87      74.761  71.264 -79.922  0.00  0.00      PROB   
ATOM   4544  CD  ARG P  87      75.720  73.114 -80.550  0.00  0.00      PROB   
ATOM   4545  HD1 ARG P  87      76.740  72.733 -80.327  0.00  0.00      PROB   
ATOM   4546  HD2 ARG P  87      75.687  74.203 -80.333  0.00  0.00      PROB   
ATOM   4547  NE  ARG P  87      75.459  72.892 -82.012  0.00  0.00      PROB   
ATOM   4548  HE  ARG P  87      76.029  72.227 -82.494  0.00  0.00      PROB   
ATOM   4549  CZ  ARG P  87      74.462  73.508 -82.703  0.00  0.00      PROB   
ATOM   4550  NH1 ARG P  87      73.645  74.422 -82.129  0.00  0.00      PROB   
ATOM   4551 HH11 ARG P  87      73.763  74.659 -81.164  0.00  0.00      PROB   
ATOM   4552 HH12 ARG P  87      72.921  74.854 -82.666  0.00  0.00      PROB   
ATOM   4553  NH2 ARG P  87      74.279  73.193 -84.010  0.00  0.00      PROB   
ATOM   4554 HH21 ARG P  87      73.550  73.637 -84.532  0.00  0.00      PROB   
ATOM   4555 HH22 ARG P  87      74.872  72.519 -84.450  0.00  0.00      PROB   
ATOM   4556  C   ARG P  87      73.664  72.356 -75.997  0.00  0.00      PROB   
ATOM   4557  O   ARG P  87      72.596  72.727 -75.515  0.00  0.00      PROB   
ATOM   4558  N   ALA P  88      74.833  72.440 -75.321  0.00  0.00      PROB   
ATOM   4559  HN  ALA P  88      75.688  72.135 -75.734  0.00  0.00      PROB   
ATOM   4560  CA  ALA P  88      74.957  72.968 -73.983  0.00  0.00      PROB   
ATOM   4561  HA  ALA P  88      74.013  72.875 -73.467  0.00  0.00      PROB   
ATOM   4562  CB  ALA P  88      76.045  72.223 -73.183  0.00  0.00      PROB   
ATOM   4563  HB1 ALA P  88      77.037  72.324 -73.672  0.00  0.00      PROB   
ATOM   4564  HB2 ALA P  88      75.795  71.141 -73.131  0.00  0.00      PROB   
ATOM   4565  HB3 ALA P  88      76.115  72.609 -72.144  0.00  0.00      PROB   
ATOM   4566  C   ALA P  88      75.337  74.427 -74.055  0.00  0.00      PROB   
ATOM   4567  O   ALA P  88      75.637  75.046 -73.035  0.00  0.00      PROB   
ATOM   4568  N   GLU P  89      75.301  75.009 -75.276  0.00  0.00      PROB   
ATOM   4569  HN  GLU P  89      75.065  74.476 -76.085  0.00  0.00      PROB   
ATOM   4570  CA  GLU P  89      75.522  76.411 -75.526  0.00  0.00      PROB   
ATOM   4571  HA  GLU P  89      75.804  76.917 -74.614  0.00  0.00      PROB   
ATOM   4572  CB  GLU P  89      76.626  76.579 -76.605  0.00  0.00      PROB   
ATOM   4573  HB1 GLU P  89      76.267  76.161 -77.570  0.00  0.00      PROB   
ATOM   4574  HB2 GLU P  89      77.480  75.947 -76.279  0.00  0.00      PROB   
ATOM   4575  CG  GLU P  89      77.149  78.018 -76.792  0.00  0.00      PROB   
ATOM   4576  HG1 GLU P  89      77.545  78.399 -75.826  0.00  0.00      PROB   
ATOM   4577  HG2 GLU P  89      76.332  78.695 -77.122  0.00  0.00      PROB   
ATOM   4578  CD  GLU P  89      78.264  78.044 -77.841  0.00  0.00      PROB   
ATOM   4579  OE1 GLU P  89      79.308  77.374 -77.615  0.00  0.00      PROB   
ATOM   4580  OE2 GLU P  89      78.087  78.737 -78.879  0.00  0.00      PROB   
ATOM   4581  C   GLU P  89      74.204  76.970 -76.022  0.00  0.00      PROB   
ATOM   4582  O   GLU P  89      74.088  78.164 -76.293  0.00  0.00      PROB   
ATOM   4583  N   ASP P  90      73.149  76.117 -76.103  0.00  0.00      PROB   
ATOM   4584  HN  ASP P  90      73.243  75.157 -75.850  0.00  0.00      PROB   
ATOM   4585  CA  ASP P  90      71.834  76.508 -76.565  0.00  0.00      PROB   
ATOM   4586  HA  ASP P  90      71.897  77.448 -77.094  0.00  0.00      PROB   
ATOM   4587  CB  ASP P  90      71.174  75.457 -77.504  0.00  0.00      PROB   
ATOM   4588  HB1 ASP P  90      70.115  75.732 -77.699  0.00  0.00      PROB   
ATOM   4589  HB2 ASP P  90      71.187  74.454 -77.025  0.00  0.00      PROB   
ATOM   4590  CG  ASP P  90      71.878  75.371 -78.867  0.00  0.00      PROB   
ATOM   4591  OD1 ASP P  90      71.303  74.717 -79.776  0.00  0.00      PROB   
ATOM   4592  OD2 ASP P  90      72.996  75.927 -79.023  0.00  0.00      PROB   
ATOM   4593  C   ASP P  90      70.941  76.722 -75.367  0.00  0.00      PROB   
ATOM   4594  O   ASP P  90      69.769  77.062 -75.519  0.00  0.00      PROB   
ATOM   4595  N   THR P  91      71.499  76.575 -74.140  0.00  0.00      PROB   
ATOM   4596  HN  THR P  91      72.446  76.281 -74.040  0.00  0.00      PROB   
ATOM   4597  CA  THR P  91      70.829  76.902 -72.905  0.00  0.00      PROB   
ATOM   4598  HA  THR P  91      69.762  76.865 -73.071  0.00  0.00      PROB   
ATOM   4599  CB  THR P  91      71.127  75.915 -71.768  0.00  0.00      PROB   
ATOM   4600  HB  THR P  91      70.599  74.965 -72.000  0.00  0.00      PROB   
ATOM   4601  OG1 THR P  91      70.644  76.365 -70.504  0.00  0.00      PROB   
ATOM   4602  HG1 THR P  91      70.992  77.252 -70.391  0.00  0.00      PROB   
ATOM   4603  CG2 THR P  91      72.627  75.556 -71.665  0.00  0.00      PROB   
ATOM   4604 HG21 THR P  91      73.252  76.451 -71.460  0.00  0.00      PROB   
ATOM   4605 HG22 THR P  91      72.978  75.081 -72.606  0.00  0.00      PROB   
ATOM   4606 HG23 THR P  91      72.787  74.826 -70.843  0.00  0.00      PROB   
ATOM   4607  C   THR P  91      71.193  78.334 -72.590  0.00  0.00      PROB   
ATOM   4608  O   THR P  91      72.313  78.635 -72.180  0.00  0.00      PROB   
ATOM   4609  N   ALA P  92      70.238  79.260 -72.824  0.00  0.00      PROB   
ATOM   4610  HN  ALA P  92      69.330  79.015 -73.156  0.00  0.00      PROB   
ATOM   4611  CA  ALA P  92      70.486  80.664 -72.643  0.00  0.00      PROB   
ATOM   4612  HA  ALA P  92      70.976  80.809 -71.691  0.00  0.00      PROB   
ATOM   4613  CB  ALA P  92      71.333  81.276 -73.775  0.00  0.00      PROB   
ATOM   4614  HB1 ALA P  92      70.838  81.129 -74.759  0.00  0.00      PROB   
ATOM   4615  HB2 ALA P  92      72.330  80.787 -73.816  0.00  0.00      PROB   
ATOM   4616  HB3 ALA P  92      71.496  82.364 -73.618  0.00  0.00      PROB   
ATOM   4617  C   ALA P  92      69.163  81.369 -72.599  0.00  0.00      PROB   
ATOM   4618  O   ALA P  92      68.127  80.810 -72.957  0.00  0.00      PROB   
ATOM   4619  N   VAL P  93      69.196  82.644 -72.146  0.00  0.00      PROB   
ATOM   4620  HN  VAL P  93      70.056  83.051 -71.846  0.00  0.00      PROB   
ATOM   4621  CA  VAL P  93      68.067  83.537 -72.101  0.00  0.00      PROB   
ATOM   4622  HA  VAL P  93      67.155  82.959 -72.104  0.00  0.00      PROB   
ATOM   4623  CB  VAL P  93      68.077  84.468 -70.890  0.00  0.00      PROB   
ATOM   4624  HB  VAL P  93      68.946  85.159 -70.929  0.00  0.00      PROB   
ATOM   4625  CG1 VAL P  93      66.777  85.300 -70.862  0.00  0.00      PROB   
ATOM   4626 HG11 VAL P  93      65.893  84.629 -70.814  0.00  0.00      PROB   
ATOM   4627 HG12 VAL P  93      66.689  85.942 -71.765  0.00  0.00      PROB   
ATOM   4628 HG13 VAL P  93      66.766  85.959 -69.968  0.00  0.00      PROB   
ATOM   4629  CG2 VAL P  93      68.221  83.623 -69.606  0.00  0.00      PROB   
ATOM   4630 HG21 VAL P  93      69.198  83.095 -69.574  0.00  0.00      PROB   
ATOM   4631 HG22 VAL P  93      67.403  82.873 -69.550  0.00  0.00      PROB   
ATOM   4632 HG23 VAL P  93      68.157  84.280 -68.712  0.00  0.00      PROB   
ATOM   4633  C   VAL P  93      68.168  84.350 -73.365  0.00  0.00      PROB   
ATOM   4634  O   VAL P  93      69.122  85.102 -73.549  0.00  0.00      PROB   
ATOM   4635  N   TYR P  94      67.181  84.200 -74.275  0.00  0.00      PROB   
ATOM   4636  HN  TYR P  94      66.407  83.595 -74.104  0.00  0.00      PROB   
ATOM   4637  CA  TYR P  94      67.183  84.847 -75.563  0.00  0.00      PROB   
ATOM   4638  HA  TYR P  94      68.190  85.148 -75.812  0.00  0.00      PROB   
ATOM   4639  CB  TYR P  94      66.643  83.953 -76.706  0.00  0.00      PROB   
ATOM   4640  HB1 TYR P  94      66.540  84.524 -77.654  0.00  0.00      PROB   
ATOM   4641  HB2 TYR P  94      65.657  83.514 -76.442  0.00  0.00      PROB   
ATOM   4642  CG  TYR P  94      67.636  82.847 -76.930  0.00  0.00      PROB   
ATOM   4643  CD1 TYR P  94      68.745  83.069 -77.762  0.00  0.00      PROB   
ATOM   4644  HD1 TYR P  94      68.865  84.023 -78.255  0.00  0.00      PROB   
ATOM   4645  CE1 TYR P  94      69.716  82.078 -77.931  0.00  0.00      PROB   
ATOM   4646  HE1 TYR P  94      70.570  82.281 -78.560  0.00  0.00      PROB   
ATOM   4647  CZ  TYR P  94      69.591  80.850 -77.269  0.00  0.00      PROB   
ATOM   4648  OH  TYR P  94      70.593  79.863 -77.394  0.00  0.00      PROB   
ATOM   4649  HH  TYR P  94      70.326  79.103 -76.873  0.00  0.00      PROB   
ATOM   4650  CD2 TYR P  94      67.499  81.599 -76.296  0.00  0.00      PROB   
ATOM   4651  HD2 TYR P  94      66.652  81.418 -75.650  0.00  0.00      PROB   
ATOM   4652  CE2 TYR P  94      68.477  80.610 -76.455  0.00  0.00      PROB   
ATOM   4653  HE2 TYR P  94      68.384  79.668 -75.935  0.00  0.00      PROB   
ATOM   4654  C   TYR P  94      66.348  86.081 -75.471  0.00  0.00      PROB   
ATOM   4655  O   TYR P  94      65.120  86.025 -75.459  0.00  0.00      PROB   
ATOM   4656  N   TYR P  95      67.044  87.236 -75.421  0.00  0.00      PROB   
ATOM   4657  HN  TYR P  95      68.040  87.220 -75.407  0.00  0.00      PROB   
ATOM   4658  CA  TYR P  95      66.474  88.553 -75.454  0.00  0.00      PROB   
ATOM   4659  HA  TYR P  95      65.512  88.524 -74.963  0.00  0.00      PROB   
ATOM   4660  CB  TYR P  95      67.366  89.619 -74.771  0.00  0.00      PROB   
ATOM   4661  HB1 TYR P  95      67.025  90.652 -74.996  0.00  0.00      PROB   
ATOM   4662  HB2 TYR P  95      68.420  89.521 -75.108  0.00  0.00      PROB   
ATOM   4663  CG  TYR P  95      67.303  89.432 -73.279  0.00  0.00      PROB   
ATOM   4664  CD1 TYR P  95      66.297  90.075 -72.536  0.00  0.00      PROB   
ATOM   4665  HD1 TYR P  95      65.566  90.689 -73.043  0.00  0.00      PROB   
ATOM   4666  CE1 TYR P  95      66.226  89.923 -71.147  0.00  0.00      PROB   
ATOM   4667  HE1 TYR P  95      65.441  90.420 -70.595  0.00  0.00      PROB   
ATOM   4668  CZ  TYR P  95      67.163  89.120 -70.483  0.00  0.00      PROB   
ATOM   4669  OH  TYR P  95      67.083  88.952 -69.083  0.00  0.00      PROB   
ATOM   4670  HH  TYR P  95      66.327  89.453 -68.767  0.00  0.00      PROB   
ATOM   4671  CD2 TYR P  95      68.249  88.643 -72.601  0.00  0.00      PROB   
ATOM   4672  HD2 TYR P  95      69.031  88.147 -73.156  0.00  0.00      PROB   
ATOM   4673  CE2 TYR P  95      68.174  88.481 -71.212  0.00  0.00      PROB   
ATOM   4674  HE2 TYR P  95      68.897  87.856 -70.708  0.00  0.00      PROB   
ATOM   4675  C   TYR P  95      66.237  88.959 -76.875  0.00  0.00      PROB   
ATOM   4676  O   TYR P  95      66.862  88.451 -77.803  0.00  0.00      PROB   
ATOM   4677  N   CYS P  96      65.293  89.901 -77.049  0.00  0.00      PROB   
ATOM   4678  HN  CYS P  96      64.793  90.270 -76.269  0.00  0.00      PROB   
ATOM   4679  CA  CYS P  96      64.939  90.476 -78.313  0.00  0.00      PROB   
ATOM   4680  HA  CYS P  96      65.573  90.096 -79.100  0.00  0.00      PROB   
ATOM   4681  CB  CYS P  96      63.447  90.223 -78.629  0.00  0.00      PROB   
ATOM   4682  HB1 CYS P  96      62.819  90.651 -77.818  0.00  0.00      PROB   
ATOM   4683  HB2 CYS P  96      63.290  89.123 -78.614  0.00  0.00      PROB   
ATOM   4684  SG  CYS P  96      62.882  90.841 -80.237  0.00  0.00      PROB   
ATOM   4685  C   CYS P  96      65.213  91.931 -78.094  0.00  0.00      PROB   
ATOM   4686  O   CYS P  96      64.768  92.504 -77.103  0.00  0.00      PROB   
ATOM   4687  N   ALA P  97      66.005  92.548 -78.996  0.00  0.00      PROB   
ATOM   4688  HN  ALA P  97      66.324  92.079 -79.816  0.00  0.00      PROB   
ATOM   4689  CA  ALA P  97      66.561  93.857 -78.779  0.00  0.00      PROB   
ATOM   4690  HA  ALA P  97      66.266  94.226 -77.808  0.00  0.00      PROB   
ATOM   4691  CB  ALA P  97      68.100  93.834 -78.815  0.00  0.00      PROB   
ATOM   4692  HB1 ALA P  97      68.478  93.483 -79.799  0.00  0.00      PROB   
ATOM   4693  HB2 ALA P  97      68.482  93.141 -78.036  0.00  0.00      PROB   
ATOM   4694  HB3 ALA P  97      68.512  94.844 -78.608  0.00  0.00      PROB   
ATOM   4695  C   ALA P  97      66.074  94.743 -79.895  0.00  0.00      PROB   
ATOM   4696  O   ALA P  97      66.334  94.418 -81.051  0.00  0.00      PROB   
ATOM   4697  N   PRO P  98      65.379  95.852 -79.651  0.00  0.00      PROB   
ATOM   4698  CD  PRO P  98      64.954  96.296 -78.321  0.00  0.00      PROB   
ATOM   4699  HD1 PRO P  98      65.840  96.579 -77.714  0.00  0.00      PROB   
ATOM   4700  HD2 PRO P  98      64.396  95.479 -77.816  0.00  0.00      PROB   
ATOM   4701  CA  PRO P  98      64.828  96.684 -80.705  0.00  0.00      PROB   
ATOM   4702  HA  PRO P  98      64.565  96.101 -81.575  0.00  0.00      PROB   
ATOM   4703  CB  PRO P  98      63.621  97.347 -80.029  0.00  0.00      PROB   
ATOM   4704  HB1 PRO P  98      62.758  96.649 -80.080  0.00  0.00      PROB   
ATOM   4705  HB2 PRO P  98      63.322  98.311 -80.492  0.00  0.00      PROB   
ATOM   4706  CG  PRO P  98      64.043  97.502 -78.564  0.00  0.00      PROB   
ATOM   4707  HG1 PRO P  98      64.626  98.440 -78.442  0.00  0.00      PROB   
ATOM   4708  HG2 PRO P  98      63.171  97.512 -77.876  0.00  0.00      PROB   
ATOM   4709  C   PRO P  98      65.870  97.712 -81.067  0.00  0.00      PROB   
ATOM   4710  O   PRO P  98      66.881  97.798 -80.372  0.00  0.00      PROB   
ATOM   4711  N   THR P  99      65.631  98.475 -82.162  0.00  0.00      PROB   
ATOM   4712  HN  THR P  99      64.793  98.340 -82.684  0.00  0.00      PROB   
ATOM   4713  CA  THR P  99      66.491  99.514 -82.692  0.00  0.00      PROB   
ATOM   4714  HA  THR P  99      65.837  99.998 -83.403  0.00  0.00      PROB   
ATOM   4715  CB  THR P  99      66.924 100.594 -81.682  0.00  0.00      PROB   
ATOM   4716  HB  THR P  99      66.256 100.533 -80.796  0.00  0.00      PROB   
ATOM   4717  OG1 THR P  99      66.724 101.895 -82.226  0.00  0.00      PROB   
ATOM   4718  HG1 THR P  99      66.734 102.498 -81.479  0.00  0.00      PROB   
ATOM   4719  CG2 THR P  99      68.386 100.478 -81.200  0.00  0.00      PROB   
ATOM   4720 HG21 THR P  99      69.092 100.691 -82.030  0.00  0.00      PROB   
ATOM   4721 HG22 THR P  99      68.602  99.463 -80.802  0.00  0.00      PROB   
ATOM   4722 HG23 THR P  99      68.581 101.212 -80.389  0.00  0.00      PROB   
ATOM   4723  C   THR P  99      67.589  98.893 -83.529  0.00  0.00      PROB   
ATOM   4724  O   THR P  99      67.903  97.710 -83.401  0.00  0.00      PROB   
ATOM   4725  N   THR P 100      68.142  99.688 -84.478  0.00  0.00      PROB   
ATOM   4726  HN  THR P 100      67.909 100.656 -84.531  0.00  0.00      PROB   
ATOM   4727  CA  THR P 100      68.944  99.199 -85.581  0.00  0.00      PROB   
ATOM   4728  HA  THR P 100      68.695  98.164 -85.762  0.00  0.00      PROB   
ATOM   4729  CB  THR P 100      68.662  99.991 -86.862  0.00  0.00      PROB   
ATOM   4730  HB  THR P 100      69.294  99.619 -87.697  0.00  0.00      PROB   
ATOM   4731  OG1 THR P 100      68.915 101.385 -86.698  0.00  0.00      PROB   
ATOM   4732  HG1 THR P 100      68.923 101.758 -87.583  0.00  0.00      PROB   
ATOM   4733  CG2 THR P 100      67.184  99.795 -87.264  0.00  0.00      PROB   
ATOM   4734 HG21 THR P 100      66.498 100.203 -86.492  0.00  0.00      PROB   
ATOM   4735 HG22 THR P 100      66.961  98.715 -87.400  0.00  0.00      PROB   
ATOM   4736 HG23 THR P 100      66.973 100.313 -88.224  0.00  0.00      PROB   
ATOM   4737  C   THR P 100      70.425  99.265 -85.260  0.00  0.00      PROB   
ATOM   4738  O   THR P 100      71.260  98.942 -86.104  0.00  0.00      PROB   
ATOM   4739  N   VAL P 101      70.777  99.676 -84.023  0.00  0.00      PROB   
ATOM   4740  HN  VAL P 101      70.086  99.893 -83.339  0.00  0.00      PROB   
ATOM   4741  CA  VAL P 101      72.139  99.888 -83.602  0.00  0.00      PROB   
ATOM   4742  HA  VAL P 101      72.803  99.301 -84.221  0.00  0.00      PROB   
ATOM   4743  CB  VAL P 101      72.537 101.371 -83.675  0.00  0.00      PROB   
ATOM   4744  HB  VAL P 101      72.360 101.699 -84.721  0.00  0.00      PROB   
ATOM   4745  CG1 VAL P 101      71.650 102.249 -82.762  0.00  0.00      PROB   
ATOM   4746 HG11 VAL P 101      71.780 101.976 -81.693  0.00  0.00      PROB   
ATOM   4747 HG12 VAL P 101      70.577 102.148 -83.032  0.00  0.00      PROB   
ATOM   4748 HG13 VAL P 101      71.933 103.317 -82.880  0.00  0.00      PROB   
ATOM   4749  CG2 VAL P 101      74.043 101.582 -83.397  0.00  0.00      PROB   
ATOM   4750 HG21 VAL P 101      74.647 100.863 -83.991  0.00  0.00      PROB   
ATOM   4751 HG22 VAL P 101      74.275 101.442 -82.320  0.00  0.00      PROB   
ATOM   4752 HG23 VAL P 101      74.343 102.614 -83.679  0.00  0.00      PROB   
ATOM   4753  C   VAL P 101      72.193  99.332 -82.206  0.00  0.00      PROB   
ATOM   4754  O   VAL P 101      71.157  99.135 -81.575  0.00  0.00      PROB   
ATOM   4755  N   VAL P 102      73.424  99.037 -81.714  0.00  0.00      PROB   
ATOM   4756  HN  VAL P 102      74.208  99.154 -82.318  0.00  0.00      PROB   
ATOM   4757  CA  VAL P 102      73.825  98.668 -80.366  0.00  0.00      PROB   
ATOM   4758  HA  VAL P 102      73.695  97.597 -80.323  0.00  0.00      PROB   
ATOM   4759  CB  VAL P 102      75.314  98.964 -80.211  0.00  0.00      PROB   
ATOM   4760  HB  VAL P 102      75.508 100.007 -80.539  0.00  0.00      PROB   
ATOM   4761  CG1 VAL P 102      75.843  98.821 -78.775  0.00  0.00      PROB   
ATOM   4762 HG11 VAL P 102      75.747  97.772 -78.423  0.00  0.00      PROB   
ATOM   4763 HG12 VAL P 102      75.314  99.501 -78.074  0.00  0.00      PROB   
ATOM   4764 HG13 VAL P 102      76.923  99.083 -78.762  0.00  0.00      PROB   
ATOM   4765  CG2 VAL P 102      76.065  98.002 -81.152  0.00  0.00      PROB   
ATOM   4766 HG21 VAL P 102      75.799  98.175 -82.217  0.00  0.00      PROB   
ATOM   4767 HG22 VAL P 102      75.816  96.949 -80.897  0.00  0.00      PROB   
ATOM   4768 HG23 VAL P 102      77.163  98.125 -81.039  0.00  0.00      PROB   
ATOM   4769  C   VAL P 102      72.959  99.324 -79.292  0.00  0.00      PROB   
ATOM   4770  O   VAL P 102      72.704 100.521 -79.414  0.00  0.00      PROB   
ATOM   4771  N   PRO P 103      72.438  98.637 -78.272  0.00  0.00      PROB   
ATOM   4772  CD  PRO P 103      72.847  97.285 -77.889  0.00  0.00      PROB   
ATOM   4773  HD1 PRO P 103      73.897  97.284 -77.527  0.00  0.00      PROB   
ATOM   4774  HD2 PRO P 103      72.729  96.594 -78.750  0.00  0.00      PROB   
ATOM   4775  CA  PRO P 103      71.116  98.956 -77.756  0.00  0.00      PROB   
ATOM   4776  HA  PRO P 103      70.462  99.260 -78.560  0.00  0.00      PROB   
ATOM   4777  CB  PRO P 103      70.621  97.650 -77.109  0.00  0.00      PROB   
ATOM   4778  HB1 PRO P 103      70.050  97.070 -77.864  0.00  0.00      PROB   
ATOM   4779  HB2 PRO P 103      69.967  97.801 -76.224  0.00  0.00      PROB   
ATOM   4780  CG  PRO P 103      71.897  96.877 -76.767  0.00  0.00      PROB   
ATOM   4781  HG1 PRO P 103      72.297  97.224 -75.790  0.00  0.00      PROB   
ATOM   4782  HG2 PRO P 103      71.742  95.778 -76.734  0.00  0.00      PROB   
ATOM   4783  C   PRO P 103      71.170 100.047 -76.723  0.00  0.00      PROB   
ATOM   4784  O   PRO P 103      71.843  99.898 -75.705  0.00  0.00      PROB   
ATOM   4785  N   PHE P 104      70.415 101.138 -76.975  0.00  0.00      PROB   
ATOM   4786  HN  PHE P 104      69.920 101.227 -77.836  0.00  0.00      PROB   
ATOM   4787  CA  PHE P 104      70.153 102.183 -76.014  0.00  0.00      PROB   
ATOM   4788  HA  PHE P 104      70.619 101.941 -75.070  0.00  0.00      PROB   
ATOM   4789  CB  PHE P 104      70.633 103.575 -76.496  0.00  0.00      PROB   
ATOM   4790  HB1 PHE P 104      70.486 104.347 -75.711  0.00  0.00      PROB   
ATOM   4791  HB2 PHE P 104      70.090 103.885 -77.415  0.00  0.00      PROB   
ATOM   4792  CG  PHE P 104      72.107 103.488 -76.804  0.00  0.00      PROB   
ATOM   4793  CD1 PHE P 104      73.042 103.366 -75.760  0.00  0.00      PROB   
ATOM   4794  HD1 PHE P 104      72.703 103.361 -74.735  0.00  0.00      PROB   
ATOM   4795  CE1 PHE P 104      74.406 103.220 -76.038  0.00  0.00      PROB   
ATOM   4796  HE1 PHE P 104      75.116 103.114 -75.231  0.00  0.00      PROB   
ATOM   4797  CZ  PHE P 104      74.849 103.191 -77.365  0.00  0.00      PROB   
ATOM   4798  HZ  PHE P 104      75.901 103.070 -77.578  0.00  0.00      PROB   
ATOM   4799  CD2 PHE P 104      72.569 103.490 -78.133  0.00  0.00      PROB   
ATOM   4800  HD2 PHE P 104      71.865 103.576 -78.947  0.00  0.00      PROB   
ATOM   4801  CE2 PHE P 104      73.931 103.332 -78.412  0.00  0.00      PROB   
ATOM   4802  HE2 PHE P 104      74.266 103.305 -79.438  0.00  0.00      PROB   
ATOM   4803  C   PHE P 104      68.661 102.199 -75.802  0.00  0.00      PROB   
ATOM   4804  O   PHE P 104      68.125 103.103 -75.162  0.00  0.00      PROB   
ATOM   4805  N   ALA P 105      67.968 101.154 -76.318  0.00  0.00      PROB   
ATOM   4806  HN  ALA P 105      68.439 100.450 -76.846  0.00  0.00      PROB   
ATOM   4807  CA  ALA P 105      66.568 100.906 -76.117  0.00  0.00      PROB   
ATOM   4808  HA  ALA P 105      66.147 101.639 -75.444  0.00  0.00      PROB   
ATOM   4809  CB  ALA P 105      65.770 100.868 -77.433  0.00  0.00      PROB   
ATOM   4810  HB1 ALA P 105      66.204 100.129 -78.140  0.00  0.00      PROB   
ATOM   4811  HB2 ALA P 105      65.798 101.866 -77.920  0.00  0.00      PROB   
ATOM   4812  HB3 ALA P 105      64.707 100.603 -77.245  0.00  0.00      PROB   
ATOM   4813  C   ALA P 105      66.523  99.554 -75.472  0.00  0.00      PROB   
ATOM   4814  O   ALA P 105      67.157  98.611 -75.948  0.00  0.00      PROB   
ATOM   4815  N   TYR P 106      65.798  99.458 -74.330  0.00  0.00      PROB   
ATOM   4816  HN  TYR P 106      65.285 100.244 -73.993  0.00  0.00      PROB   
ATOM   4817  CA  TYR P 106      65.743  98.298 -73.469  0.00  0.00      PROB   
ATOM   4818  HA  TYR P 106      66.770  98.061 -73.236  0.00  0.00      PROB   
ATOM   4819  CB  TYR P 106      65.006  98.606 -72.128  0.00  0.00      PROB   
ATOM   4820  HB1 TYR P 106      63.951  98.880 -72.342  0.00  0.00      PROB   
ATOM   4821  HB2 TYR P 106      65.495  99.475 -71.640  0.00  0.00      PROB   
ATOM   4822  CG  TYR P 106      65.033  97.459 -71.139  0.00  0.00      PROB   
ATOM   4823  CD1 TYR P 106      66.262  96.936 -70.696  0.00  0.00      PROB   
ATOM   4824  HD1 TYR P 106      67.188  97.357 -71.059  0.00  0.00      PROB   
ATOM   4825  CE1 TYR P 106      66.302  95.858 -69.803  0.00  0.00      PROB   
ATOM   4826  HE1 TYR P 106      67.256  95.465 -69.484  0.00  0.00      PROB   
ATOM   4827  CZ  TYR P 106      65.108  95.296 -69.330  0.00  0.00      PROB   
ATOM   4828  OH  TYR P 106      65.142  94.204 -68.435  0.00  0.00      PROB   
ATOM   4829  HH  TYR P 106      64.236  93.962 -68.229  0.00  0.00      PROB   
ATOM   4830  CD2 TYR P 106      63.843  96.902 -70.639  0.00  0.00      PROB   
ATOM   4831  HD2 TYR P 106      62.889  97.293 -70.962  0.00  0.00      PROB   
ATOM   4832  CE2 TYR P 106      63.878  95.823 -69.746  0.00  0.00      PROB   
ATOM   4833  HE2 TYR P 106      62.952  95.400 -69.385  0.00  0.00      PROB   
ATOM   4834  C   TYR P 106      65.151  97.096 -74.176  0.00  0.00      PROB   
ATOM   4835  O   TYR P 106      64.273  97.225 -75.028  0.00  0.00      PROB   
ATOM   4836  N   TRP P 107      65.663  95.893 -73.822  0.00  0.00      PROB   
ATOM   4837  HN  TRP P 107      66.367  95.833 -73.120  0.00  0.00      PROB   
ATOM   4838  CA  TRP P 107      65.295  94.626 -74.405  0.00  0.00      PROB   
ATOM   4839  HA  TRP P 107      65.205  94.765 -75.472  0.00  0.00      PROB   
ATOM   4840  CB  TRP P 107      66.344  93.513 -74.124  0.00  0.00      PROB   
ATOM   4841  HB1 TRP P 107      66.056  92.581 -74.655  0.00  0.00      PROB   
ATOM   4842  HB2 TRP P 107      66.342  93.296 -73.034  0.00  0.00      PROB   
ATOM   4843  CG  TRP P 107      67.746  93.858 -74.518  0.00  0.00      PROB   
ATOM   4844  CD1 TRP P 107      68.140  94.687 -75.534  0.00  0.00      PROB   
ATOM   4845  HD1 TRP P 107      67.476  95.222 -76.197  0.00  0.00      PROB   
ATOM   4846  NE1 TRP P 107      69.502  94.761 -75.569  0.00  0.00      PROB   
ATOM   4847  HE1 TRP P 107      70.019  95.294 -76.202  0.00  0.00      PROB   
ATOM   4848  CE2 TRP P 107      70.033  93.997 -74.574  0.00  0.00      PROB   
ATOM   4849  CD2 TRP P 107      68.953  93.399 -73.887  0.00  0.00      PROB   
ATOM   4850  CE3 TRP P 107      69.214  92.556 -72.811  0.00  0.00      PROB   
ATOM   4851  HE3 TRP P 107      68.414  92.069 -72.273  0.00  0.00      PROB   
ATOM   4852  CZ3 TRP P 107      70.538  92.360 -72.410  0.00  0.00      PROB   
ATOM   4853  HZ3 TRP P 107      70.746  91.732 -71.556  0.00  0.00      PROB   
ATOM   4854  CZ2 TRP P 107      71.352  93.789 -74.192  0.00  0.00      PROB   
ATOM   4855  HZ2 TRP P 107      72.179  94.254 -74.709  0.00  0.00      PROB   
ATOM   4856  CH2 TRP P 107      71.589  92.973 -73.085  0.00  0.00      PROB   
ATOM   4857  HH2 TRP P 107      72.603  92.815 -72.750  0.00  0.00      PROB   
ATOM   4858  C   TRP P 107      63.962  94.173 -73.871  0.00  0.00      PROB   
ATOM   4859  O   TRP P 107      63.413  94.753 -72.935  0.00  0.00      PROB   
ATOM   4860  N   GLY P 108      63.408  93.111 -74.499  0.00  0.00      PROB   
ATOM   4861  HN  GLY P 108      63.882  92.676 -75.261  0.00  0.00      PROB   
ATOM   4862  CA  GLY P 108      62.143  92.511 -74.166  0.00  0.00      PROB   
ATOM   4863  HA1 GLY P 108      61.894  91.859 -74.990  0.00  0.00      PROB   
ATOM   4864  HA2 GLY P 108      61.421  93.301 -74.020  0.00  0.00      PROB   
ATOM   4865  C   GLY P 108      62.205  91.688 -72.913  0.00  0.00      PROB   
ATOM   4866  O   GLY P 108      63.032  91.905 -72.028  0.00  0.00      PROB   
ATOM   4867  N   GLN P 109      61.274  90.709 -72.831  0.00  0.00      PROB   
ATOM   4868  HN  GLN P 109      60.639  90.566 -73.586  0.00  0.00      PROB   
ATOM   4869  CA  GLN P 109      61.055  89.830 -71.708  0.00  0.00      PROB   
ATOM   4870  HA  GLN P 109      60.801  90.441 -70.854  0.00  0.00      PROB   
ATOM   4871  CB  GLN P 109      59.879  88.871 -72.041  0.00  0.00      PROB   
ATOM   4872  HB1 GLN P 109      60.157  88.296 -72.950  0.00  0.00      PROB   
ATOM   4873  HB2 GLN P 109      58.999  89.495 -72.308  0.00  0.00      PROB   
ATOM   4874  CG  GLN P 109      59.464  87.900 -70.919  0.00  0.00      PROB   
ATOM   4875  HG1 GLN P 109      59.029  88.475 -70.073  0.00  0.00      PROB   
ATOM   4876  HG2 GLN P 109      60.334  87.326 -70.533  0.00  0.00      PROB   
ATOM   4877  CD  GLN P 109      58.414  86.916 -71.454  0.00  0.00      PROB   
ATOM   4878  OE1 GLN P 109      57.220  87.050 -71.162  0.00  0.00      PROB   
ATOM   4879  NE2 GLN P 109      58.883  85.911 -72.257  0.00  0.00      PROB   
ATOM   4880 HE21 GLN P 109      58.249  85.243 -72.644  0.00  0.00      PROB   
ATOM   4881 HE22 GLN P 109      59.861  85.850 -72.460  0.00  0.00      PROB   
ATOM   4882  C   GLN P 109      62.270  88.998 -71.373  0.00  0.00      PROB   
ATOM   4883  O   GLN P 109      62.635  88.862 -70.205  0.00  0.00      PROB   
ATOM   4884  N   GLY P 110      62.923  88.426 -72.415  0.00  0.00      PROB   
ATOM   4885  HN  GLY P 110      62.637  88.610 -73.352  0.00  0.00      PROB   
ATOM   4886  CA  GLY P 110      63.969  87.438 -72.291  0.00  0.00      PROB   
ATOM   4887  HA1 GLY P 110      64.580  87.661 -71.429  0.00  0.00      PROB   
ATOM   4888  HA2 GLY P 110      64.515  87.438 -73.222  0.00  0.00      PROB   
ATOM   4889  C   GLY P 110      63.324  86.099 -72.095  0.00  0.00      PROB   
ATOM   4890  O   GLY P 110      62.393  85.957 -71.304  0.00  0.00      PROB   
ATOM   4891  N   THR P 111      63.809  85.072 -72.826  0.00  0.00      PROB   
ATOM   4892  HN  THR P 111      64.588  85.180 -73.438  0.00  0.00      PROB   
ATOM   4893  CA  THR P 111      63.161  83.786 -72.849  0.00  0.00      PROB   
ATOM   4894  HA  THR P 111      62.376  83.738 -72.108  0.00  0.00      PROB   
ATOM   4895  CB  THR P 111      62.574  83.474 -74.213  0.00  0.00      PROB   
ATOM   4896  HB  THR P 111      63.368  83.427 -74.989  0.00  0.00      PROB   
ATOM   4897  OG1 THR P 111      61.691  84.516 -74.610  0.00  0.00      PROB   
ATOM   4898  HG1 THR P 111      62.229  85.309 -74.674  0.00  0.00      PROB   
ATOM   4899  CG2 THR P 111      61.811  82.136 -74.158  0.00  0.00      PROB   
ATOM   4900 HG21 THR P 111      61.074  82.146 -73.328  0.00  0.00      PROB   
ATOM   4901 HG22 THR P 111      62.506  81.282 -74.003  0.00  0.00      PROB   
ATOM   4902 HG23 THR P 111      61.265  81.968 -75.111  0.00  0.00      PROB   
ATOM   4903  C   THR P 111      64.194  82.762 -72.501  0.00  0.00      PROB   
ATOM   4904  O   THR P 111      65.059  82.438 -73.312  0.00  0.00      PROB   
ATOM   4905  N   LEU P 112      64.092  82.190 -71.279  0.00  0.00      PROB   
ATOM   4906  HN  LEU P 112      63.382  82.461 -70.633  0.00  0.00      PROB   
ATOM   4907  CA  LEU P 112      64.969  81.137 -70.835  0.00  0.00      PROB   
ATOM   4908  HA  LEU P 112      65.963  81.341 -71.204  0.00  0.00      PROB   
ATOM   4909  CB  LEU P 112      65.033  81.002 -69.289  0.00  0.00      PROB   
ATOM   4910  HB1 LEU P 112      63.998  80.902 -68.898  0.00  0.00      PROB   
ATOM   4911  HB2 LEU P 112      65.448  81.947 -68.878  0.00  0.00      PROB   
ATOM   4912  CG  LEU P 112      65.874  79.817 -68.736  0.00  0.00      PROB   
ATOM   4913  HG  LEU P 112      65.431  78.871 -69.115  0.00  0.00      PROB   
ATOM   4914  CD1 LEU P 112      67.345  79.848 -69.201  0.00  0.00      PROB   
ATOM   4915 HD11 LEU P 112      67.855  80.754 -68.810  0.00  0.00      PROB   
ATOM   4916 HD12 LEU P 112      67.412  79.851 -70.310  0.00  0.00      PROB   
ATOM   4917 HD13 LEU P 112      67.884  78.952 -68.824  0.00  0.00      PROB   
ATOM   4918  CD2 LEU P 112      65.787  79.749 -67.196  0.00  0.00      PROB   
ATOM   4919 HD21 LEU P 112      64.727  79.663 -66.873  0.00  0.00      PROB   
ATOM   4920 HD22 LEU P 112      66.223  80.665 -66.744  0.00  0.00      PROB   
ATOM   4921 HD23 LEU P 112      66.343  78.865 -66.817  0.00  0.00      PROB   
ATOM   4922  C   LEU P 112      64.480  79.849 -71.426  0.00  0.00      PROB   
ATOM   4923  O   LEU P 112      63.368  79.407 -71.141  0.00  0.00      PROB   
ATOM   4924  N   VAL P 113      65.338  79.216 -72.252  0.00  0.00      PROB   
ATOM   4925  HN  VAL P 113      66.207  79.631 -72.509  0.00  0.00      PROB   
ATOM   4926  CA  VAL P 113      65.157  77.861 -72.694  0.00  0.00      PROB   
ATOM   4927  HA  VAL P 113      64.293  77.436 -72.205  0.00  0.00      PROB   
ATOM   4928  CB  VAL P 113      65.004  77.648 -74.198  0.00  0.00      PROB   
ATOM   4929  HB  VAL P 113      64.949  76.559 -74.410  0.00  0.00      PROB   
ATOM   4930  CG1 VAL P 113      63.662  78.266 -74.640  0.00  0.00      PROB   
ATOM   4931 HG11 VAL P 113      63.669  79.367 -74.493  0.00  0.00      PROB   
ATOM   4932 HG12 VAL P 113      62.823  77.831 -74.056  0.00  0.00      PROB   
ATOM   4933 HG13 VAL P 113      63.488  78.055 -75.717  0.00  0.00      PROB   
ATOM   4934  CG2 VAL P 113      66.191  78.231 -74.991  0.00  0.00      PROB   
ATOM   4935 HG21 VAL P 113      67.140  77.711 -74.738  0.00  0.00      PROB   
ATOM   4936 HG22 VAL P 113      66.307  79.315 -74.777  0.00  0.00      PROB   
ATOM   4937 HG23 VAL P 113      66.016  78.109 -76.081  0.00  0.00      PROB   
ATOM   4938  C   VAL P 113      66.365  77.163 -72.158  0.00  0.00      PROB   
ATOM   4939  O   VAL P 113      67.466  77.711 -72.143  0.00  0.00      PROB   
ATOM   4940  N   THR P 114      66.148  75.937 -71.648  0.00  0.00      PROB   
ATOM   4941  HN  THR P 114      65.243  75.519 -71.676  0.00  0.00      PROB   
ATOM   4942  CA  THR P 114      67.163  75.157 -71.000  0.00  0.00      PROB   
ATOM   4943  HA  THR P 114      68.110  75.676 -71.026  0.00  0.00      PROB   
ATOM   4944  CB  THR P 114      66.811  74.810 -69.560  0.00  0.00      PROB   
ATOM   4945  HB  THR P 114      65.899  74.176 -69.519  0.00  0.00      PROB   
ATOM   4946  OG1 THR P 114      66.513  76.000 -68.839  0.00  0.00      PROB   
ATOM   4947  HG1 THR P 114      65.766  76.402 -69.290  0.00  0.00      PROB   
ATOM   4948  CG2 THR P 114      67.982  74.080 -68.870  0.00  0.00      PROB   
ATOM   4949 HG21 THR P 114      68.916  74.676 -68.950  0.00  0.00      PROB   
ATOM   4950 HG22 THR P 114      68.155  73.084 -69.329  0.00  0.00      PROB   
ATOM   4951 HG23 THR P 114      67.755  73.929 -67.793  0.00  0.00      PROB   
ATOM   4952  C   THR P 114      67.262  73.934 -71.856  0.00  0.00      PROB   
ATOM   4953  O   THR P 114      66.258  73.422 -72.346  0.00  0.00      PROB   
ATOM   4954  N   VAL P 115      68.504  73.471 -72.096  0.00  0.00      PROB   
ATOM   4955  HN  VAL P 115      69.306  73.928 -71.719  0.00  0.00      PROB   
ATOM   4956  CA  VAL P 115      68.780  72.284 -72.853  0.00  0.00      PROB   
ATOM   4957  HA  VAL P 115      67.865  71.745 -73.048  0.00  0.00      PROB   
ATOM   4958  CB  VAL P 115      69.517  72.553 -74.160  0.00  0.00      PROB   
ATOM   4959  HB  VAL P 115      70.475  73.079 -73.960  0.00  0.00      PROB   
ATOM   4960  CG1 VAL P 115      69.819  71.217 -74.872  0.00  0.00      PROB   
ATOM   4961 HG11 VAL P 115      68.878  70.661 -75.074  0.00  0.00      PROB   
ATOM   4962 HG12 VAL P 115      70.490  70.579 -74.258  0.00  0.00      PROB   
ATOM   4963 HG13 VAL P 115      70.331  71.405 -75.840  0.00  0.00      PROB   
ATOM   4964  CG2 VAL P 115      68.650  73.482 -75.040  0.00  0.00      PROB   
ATOM   4965 HG21 VAL P 115      68.511  74.473 -74.559  0.00  0.00      PROB   
ATOM   4966 HG22 VAL P 115      67.652  73.026 -75.216  0.00  0.00      PROB   
ATOM   4967 HG23 VAL P 115      69.142  73.646 -76.023  0.00  0.00      PROB   
ATOM   4968  C   VAL P 115      69.620  71.473 -71.915  0.00  0.00      PROB   
ATOM   4969  O   VAL P 115      70.735  71.860 -71.569  0.00  0.00      PROB   
ATOM   4970  N   SER P 116      69.067  70.328 -71.462  0.00  0.00      PROB   
ATOM   4971  HN  SER P 116      68.161  70.030 -71.755  0.00  0.00      PROB   
ATOM   4972  CA  SER P 116      69.728  69.477 -70.512  0.00  0.00      PROB   
ATOM   4973  HA  SER P 116      70.751  69.342 -70.831  0.00  0.00      PROB   
ATOM   4974  CB  SER P 116      69.695  70.018 -69.054  0.00  0.00      PROB   
ATOM   4975  HB1 SER P 116      70.241  70.984 -69.010  0.00  0.00      PROB   
ATOM   4976  HB2 SER P 116      70.196  69.311 -68.360  0.00  0.00      PROB   
ATOM   4977  OG  SER P 116      68.366  70.244 -68.597  0.00  0.00      PROB   
ATOM   4978  HG1 SER P 116      68.019  70.959 -69.137  0.00  0.00      PROB   
ATOM   4979  C   SER P 116      69.044  68.144 -70.581  0.00  0.00      PROB   
ATOM   4980  O   SER P 116      67.950  68.018 -71.130  0.00  0.00      PROB   
ATOM   4981  N   SER P 117      69.691  67.116 -69.984  0.00  0.00      PROB   
ATOM   4982  HN  SER P 117      70.582  67.247 -69.557  0.00  0.00      PROB   
ATOM   4983  CA  SER P 117      69.149  65.783 -69.869  0.00  0.00      PROB   
ATOM   4984  HA  SER P 117      68.422  65.626 -70.652  0.00  0.00      PROB   
ATOM   4985  CB  SER P 117      70.246  64.694 -70.011  0.00  0.00      PROB   
ATOM   4986  HB1 SER P 117      70.677  64.762 -71.033  0.00  0.00      PROB   
ATOM   4987  HB2 SER P 117      69.816  63.677 -69.887  0.00  0.00      PROB   
ATOM   4988  OG  SER P 117      71.309  64.869 -69.078  0.00  0.00      PROB   
ATOM   4989  HG1 SER P 117      70.931  64.698 -68.213  0.00  0.00      PROB   
ATOM   4990  C   SER P 117      68.445  65.651 -68.535  0.00  0.00      PROB   
ATOM   4991  O   SER P 117      67.902  64.594 -68.214  0.00  0.00      PROB   
ATOM   4992  N   ALA P 118      68.409  66.757 -67.749  0.00  0.00      PROB   
ATOM   4993  HN  ALA P 118      68.872  67.593 -68.035  0.00  0.00      PROB   
ATOM   4994  CA  ALA P 118      67.671  66.876 -66.518  0.00  0.00      PROB   
ATOM   4995  HA  ALA P 118      67.668  65.918 -66.019  0.00  0.00      PROB   
ATOM   4996  CB  ALA P 118      68.269  67.938 -65.572  0.00  0.00      PROB   
ATOM   4997  HB1 ALA P 118      68.260  68.942 -66.049  0.00  0.00      PROB   
ATOM   4998  HB2 ALA P 118      69.323  67.678 -65.336  0.00  0.00      PROB   
ATOM   4999  HB3 ALA P 118      67.708  67.993 -64.615  0.00  0.00      PROB
[truncated: 1,199,445 more chars]
