# Supplementary material for: Using atomistic solution scattering modelling to elucidate the role of the Fc glycans in human IgG4
Source: PLoS One. 2024 Apr 1;19(4):e0300964. doi: 10.1371/journal.pone.0300964 (PMC10984405; doi:10.1371/journal.pone.0300964)
Supplement: S2 File — (ZIP) [file pone.0300964.s002.zip › IgG4_Supplementary/IgG4_Deglyco_3.07mgml_best_fit_curve.iq]

0.000000  1.000000  0.000000   24374743.31651 468479424.29870 279134110.37824
0.000221  0.999959  0.000000   24373746.30570 468460339.63425 279122752.86364
0.000442  0.999836  0.000000   24370755.53536 468403090.63570 279088683.28853
0.000663  0.999632  0.000000   24365771.79153 468307692.28630 279031910.55851
0.000884  0.999346  0.000000   24358796.38390 468174169.55110 278952449.51203
0.001105  0.998978  0.000000   24349831.14532 468002557.36675 278850320.91437
0.001325  0.998529  0.000000   24338878.43098 467792900.62710 278725551.44906
0.001546  0.997998  0.000000   24325941.11746 467545254.16465 278578173.70694
0.001767  0.997386  0.000000   24311022.60156 467259682.72800 278408226.17268
0.001988  0.996693  0.000000   24294126.79884 466936260.95509 278215753.20898
0.002209  0.995919  0.000000   24275258.14203 466575073.34248 278000805.03829
0.002430  0.995064  0.000000   24254421.57922 466176214.21054 277763437.72218
0.002651  0.994128  0.000000   24231622.57177 465739787.66458 277503713.13823
0.002872  0.993113  0.000000   24206867.09205 465265907.55202 277221698.95464
0.003093  0.992017  0.000000   24180161.62102 464754697.41550 276917468.60239
0.003314  0.990842  0.000000   24151513.14549 464206290.44214 276591101.24513
0.003535  0.989587  0.000000   24120929.15529 463620829.40871 276242681.74661
0.003756  0.988253  0.000000   24088417.64013 462998466.62303 275872300.63593
0.003976  0.986841  0.000000   24053987.08635 462339363.86142 275480054.07040
0.004197  0.985350  0.000000   24017646.47337 461643692.30232 275066043.79614
0.004418  0.983781  0.000000   23979405.27004 460911632.45608 274630377.10640
0.004639  0.982134  0.000000   23939273.43072 460143374.09106 274173166.79770
0.004860  0.980411  0.000000   23897261.39119 459339116.15589 273694531.12369
0.005081  0.978611  0.000000   23853380.06433 458499066.69809 273194593.74688
0.005302  0.976734  0.000000   23807640.83571 457623442.77909 272673483.68810
0.005523  0.974782  0.000000   23760055.55885 456712470.38555 272131335.27397
0.005744  0.972754  0.000000   23710636.55039 455766384.33720 271568288.08215
0.005965  0.970652  0.000000   23659396.58505 454785428.19116 270984486.88453
0.006186  0.968476  0.000000   23606348.89040 453769854.14275 270380081.58838
0.006406  0.966226  0.000000   23551507.14147 452719922.92298 269755227.17551
0.006627  0.963903  0.000000   23494885.45514 451635903.69264 269110083.63937
0.006848  0.961507  0.000000   23436498.38441 450518073.93310 268444815.92025
0.007069  0.959040  0.000000   23376360.91246 449366719.33389 267759593.83854
0.007290  0.956502  0.000000   23314488.44659 448182133.67708 267054592.02611
0.007511  0.953893  0.000000   23250896.81192 446964618.71856 266329989.85585
0.007732  0.951214  0.000000   23185602.24501 445714484.06629 265585971.36934
0.007953  0.948466  0.000000   23118621.38726 444432047.05551 264822725.20284
0.008174  0.945650  0.000000   23049971.27821 443117632.62104 264040444.51146
0.008395  0.942766  0.000000   22979669.34864 441771573.16678 263239326.89168
0.008616  0.939814  0.000000   22907733.41356 440394208.43232 262419574.30216
0.008837  0.936797  0.000000   22834181.66501 438985885.35691 261581392.98305
0.009057  0.933714  0.000000   22759032.66482 437546957.94077 260724993.37358
0.009278  0.930566  0.000000   22682305.33710 436077787.10379 259850590.02821
0.009499  0.927354  0.000000   22604018.96069 434578740.54174 258958401.53129
0.009720  0.924079  0.000000   22524193.16148 433050192.58008 258048650.41024
0.009941  0.920742  0.000000   22442847.90455 431492524.02538 257121563.04736
0.010162  0.917343  0.000000   22360003.48626 429906122.01449 256177369.59029
0.010383  0.913884  0.000000   22275680.52614 428291379.86151 255216303.86116
0.010604  0.910364  0.000000   22189899.95879 426648696.90258 254238603.26442
0.010825  0.906786  0.000000   22102683.02552 424978478.33877 253244508.69362
0.011046  0.903150  0.000000   22014051.26605 423281135.07686 252234264.43683
0.011267  0.899457  0.000000   21924026.50995 421557083.56835 251208118.08105
0.011487  0.895707  0.000000   21832630.86814 419806745.64661 250166320.41560
0.011708  0.891902  0.000000   21739886.72417 418030548.36233 249109125.33435
0.011929  0.888043  0.000000   21645816.72552 416228923.81742 248036789.73713
0.012150  0.884130  0.000000   21550443.77471 414402308.99723 246949573.43013
0.012371  0.880165  0.000000   21453791.02045 412551145.60146 245847739.02545
0.012592  0.876148  0.000000   21355881.84864 410675879.87357 244731551.83988
0.012813  0.872081  0.000000   21256739.87331 408776962.42898 243601279.79284
0.013034  0.867964  0.000000   21156388.92756 406854848.08205 242457193.30367
0.013255  0.863798  0.000000   21054853.05432 404909995.67195 241299565.18825
0.013476  0.859585  0.000000   20952156.49720 402942867.88753 240128670.55495
0.013697  0.855325  0.000000   20848323.69119 400953931.09117 238944786.70011
0.013918  0.851019  0.000000   20743379.25336 398943655.14189 237748193.00296
0.014138  0.846669  0.000000   20637347.97349 396912513.21764 236539170.82007
0.014359  0.842276  0.000000   20530254.80469 394860981.63690 235318003.37945
0.014580  0.837840  0.000000   20422124.85401 392789539.67974 234084975.67430
0.014801  0.833362  0.000000   20312983.37297 390698669.40836 232840374.35636
0.015022  0.828844  0.000000   20202855.74808 388588855.48722 231584487.62920
0.015243  0.824286  0.000000   20091767.49141 386460585.00286 230317605.14113
0.015464  0.819690  0.000000   19979744.23108 384314347.28350 229040017.87808
0.015685  0.815057  0.000000   19866811.70173 382150633.71843 227752018.05637
0.015906  0.810388  0.000000   19752995.73507 379969937.57746 226453899.01544
0.016127  0.805683  0.000000   19638322.25035 377772753.83027 225145955.11057
0.016348  0.800945  0.000000   19522817.24488 375559578.96599 223828481.60574
0.016568  0.796173  0.000000   19406506.78454 373330910.81289 222501774.56652
0.016789  0.791369  0.000000   19289416.99435 371087248.35845 221166130.75315
0.017010  0.786534  0.000000   19171574.04898 368829091.56974 219821847.51395
0.017231  0.781670  0.000000   19053004.16338 366556941.21427 218469222.67880
0.017452  0.776777  0.000000   18933733.58335 364271298.68144 217108554.45314
0.017673  0.771856  0.000000   18813788.57622 361972665.80453 215740141.31223
0.017894  0.766908  0.000000   18693195.42151 359661544.68349 214364281.89582
0.018115  0.761935  0.000000   18571980.40168 357338437.50845 212981274.90338
0.018336  0.756938  0.000000   18450169.79287 355003846.38418 211591418.98975
0.018557  0.751917  0.000000   18327789.85578 352658273.15547 210195012.66143
0.018778  0.746874  0.000000   18204866.82648 350302219.23350 208792354.17342
0.018999  0.741810  0.000000   18081426.90743 347936185.42345 207383741.42680
0.019219  0.736726  0.000000   17957496.25841 345560671.75318 205969471.86690
0.019440  0.731622  0.000000   17833100.98765 343176177.30326 204549842.38237
0.019661  0.726501  0.000000   17708267.14293 340783200.03829 203125149.20490
0.019882  0.721362  0.000000   17583020.70284 338382236.63975 201695687.80991
0.020103  0.716208  0.000000   17457387.56806 335973782.34019 200261752.81803
0.020324  0.711039  0.000000   17331393.55273 333558330.75912 198823637.89754
0.020545  0.705856  0.000000   17205064.37596 331136373.74052 197381635.66786
0.020766  0.700661  0.000000   17078425.65333 328708401.19197 195936037.60387
0.020987  0.695454  0.000000   16951502.88862 326274900.92572 194487133.94152
0.021208  0.690236  0.000000   16824321.46552 323836358.50143 193035213.58430
0.021429  0.685009  0.000000   16696906.63949 321393257.07099 191580564.01105
0.021649  0.679773  0.000000   16569283.52973 318946077.22521 190123471.18479
0.021870  0.674529  0.000000   16441477.11125 316495296.84262 188664219.46285
0.022091  0.669279  0.000000   16313512.20706 314041390.94029 187203091.50820
0.022312  0.664024  0.000000   16185413.48044 311584831.52696 185740368.20212
0.022533  0.658764  0.000000   16057205.42739 309126087.45825 184276328.55808
0.022754  0.653501  0.000000   15928912.36915 306665624.29423 182811249.63714
0.022975  0.648235  0.000000   15800558.44485 304203904.15933 181345406.46454
0.023196  0.642967  0.000000   15672167.60432 301741385.60462 179879071.94792
0.023417  0.637700  0.000000   15543763.60099 299278523.47258 178412516.79676
0.023638  0.632432  0.000000   15415369.98497 296815768.76429 176946009.44354
0.023859  0.627166  0.000000   15287010.09617 294353568.50926 175479815.96620
0.024080  0.621902  0.000000   15158707.05770 291892365.63781 174014200.01228
0.024300  0.616642  0.000000   15030483.76928 289432598.85607 172549422.72459
0.024521  0.611385  0.000000   14902362.90089 286974702.52376 171085742.66841
0.024742  0.606134  0.000000   14774366.88645 284519106.53456 169623415.76040
0.024963  0.600889  0.000000   14646517.91779 282066236.19941 168162695.19911
0.025184  0.595651  0.000000   14518837.93866 279616512.13248 166703831.39716
0.025405  0.590421  0.000000   14391348.63893 277170350.14009 165247071.91510
0.025626  0.585199  0.000000   14264071.44893 274728161.11246 163792661.39697
0.025847  0.579987  0.000000   14137027.53398 272290350.91840 162340841.50766
0.026068  0.574785  0.000000   14010237.78901 269857320.30295 160891850.87195
0.026289  0.569595  0.000000   13883722.83343 267429464.78799 159445925.01530
0.026510  0.564416  0.000000   13757503.00604 265007174.57588 158003296.30652
0.026730  0.559251  0.000000   13631598.36024 262590834.45611 156564193.90212
0.026951  0.554099  0.000000   13506028.65926 260180823.71504 155128843.69262
0.027172  0.548962  0.000000   13380813.37168 257777516.04870 153697468.25051
0.027393  0.543840  0.000000   13255971.66700 255381279.47871 152270286.78022
0.027614  0.538735  0.000000   13131522.41149 252992476.27133 150847515.06987
0.027835  0.533646  0.000000   13007484.16409 250611462.85963 149429365.44482
0.028056  0.528575  0.000000   12883875.17259 248238589.76884 148016046.72324
0.028277  0.523522  0.000000   12760713.36986 245874201.54484 146607764.17344
0.028498  0.518488  0.000000   12638016.37038 243518636.68591 145204719.47310
0.028719  0.513474  0.000000   12515801.46681 241172227.57755 143807110.67050
0.028940  0.508481  0.000000   12394085.62680 238835300.43063 142415132.14750
0.029161  0.503508  0.000000   12272885.48998 236508175.22267 141028974.58451
0.029381  0.498558  0.000000   12152217.36509 234191165.64233 139648824.92740
0.029602  0.493630  0.000000   12032097.22724 231884579.03716 138274866.35619
0.029823  0.488725  0.000000   11912540.71547 229588716.36457 136907278.25580
0.030044  0.483844  0.000000   11793563.13032 227303872.14591 135546236.18857
0.030265  0.478987  0.000000   11675179.43168 225030334.42392 134191911.86882
0.030486  0.474155  0.000000   11557404.23677 222768384.72328 132844473.13917
0.030707  0.469349  0.000000   11440251.81829 220518298.01438 131504083.94891
0.030928  0.464568  0.000000   11323736.10274 218280342.68032 130170904.33412
0.031149  0.459815  0.000000   11207870.66891 216054780.48705 128845090.39979
0.031370  0.455089  0.000000   11092668.74654 213841866.55670 127526794.30380
0.031591  0.450390  0.000000   10978143.21514 211641849.34409 126216164.24270
0.031811  0.445720  0.000000   10864306.60298 209454970.61635 124913344.43947
0.032032  0.441078  0.000000   10751171.08624 207281465.43572 123618475.13307
0.032253  0.436466  0.000000   10638748.48833 205121562.14535 122331692.56982
0.032474  0.431884  0.000000   10527050.27939 202975482.35838 121053128.99669
0.032695  0.427331  0.000000   10416087.57587 200843440.94985 119782912.65633
0.032916  0.422809  0.000000   10305871.14040 198725646.05190 118521167.78397
0.033137  0.418319  0.000000   10196411.38174 196622299.05180 117268014.60606
0.033358  0.413859  0.000000   10087718.35486 194533594.59308 116023569.34077
0.033579  0.409432  0.000000    9979801.76123 192459720.57959 114787944.20016
0.033800  0.405037  0.000000    9872670.94930 190400858.18253 113561247.39415
0.034021  0.400674  0.000000    9766334.91499 188357181.85038 112343583.13623
0.034242  0.396345  0.000000    9660802.30252 186328859.32167 111135051.65083
0.034462  0.392048  0.000000    9556081.40523 184316051.64064 109935749.18243
0.034683  0.387786  0.000000    9452180.16662 182318913.17573 108745768.00632
0.034904  0.383557  0.000000    9349106.18156 180337591.64076 107565196.44098
0.035125  0.379363  0.000000    9246866.69758 178372228.11896 106394118.86216
0.035346  0.375203  0.000000    9145468.61633 176422957.08960 105232615.71848
0.035567  0.371077  0.000000    9044918.49522 174489906.45737 104080763.54869
0.035788  0.366987  0.000000    8945222.54911 172573197.58430 102938635.00042
0.036009  0.362933  0.000000    8846386.65223 170672945.32432 101806298.85051
0.036230  0.358913  0.000000    8748416.34015 168789258.06032 100683820.02683
0.036451  0.354930  0.000000    8651316.81196 166922237.74373  99571259.63159
0.036672  0.350982  0.000000    8555092.93251 165071979.93653  98468674.96607
0.036892  0.347070  0.000000    8459749.23479 163238573.85567  97376119.55685
0.037113  0.343195  0.000000    8365289.92248 161422102.41984  96293643.18337
0.037334  0.339356  0.000000    8271718.87259 159622642.29854  95221291.90689
0.037555  0.335554  0.000000    8179039.63818 157840263.96346  94159108.10081
0.037776  0.331788  0.000000    8087255.45124 156075031.74196  93107130.48229
0.037997  0.328060  0.000000    7996369.22571 154327003.87283  92065394.14511
0.038218  0.324368  0.000000    7906383.56055 152596232.56413  91033930.59390
0.038439  0.320713  0.000000    7817300.74291 150882764.05297  90012767.77946
0.038660  0.317096  0.000000    7729122.75150 149186638.66749  89001930.13535
0.038881  0.313515  0.000000    7641851.25996 147507890.89061  88001438.61564
0.039102  0.309972  0.000000    7555487.64037 145846549.42580  87011310.73378
0.039323  0.306466  0.000000    7470032.96684 144202637.26463  86031560.60252
0.039543  0.302998  0.000000    7385488.01926 142576171.75613  85062198.97499
0.039764  0.299566  0.000000    7301853.28703 140967164.67787  84103233.28670
0.039985  0.296173  0.000000    7219128.97294 139375622.30872  83154667.69866
0.040206  0.292816  0.000000    7137314.99716 137801545.50325  82216503.14136
0.040427  0.289497  0.000000    7056411.00127 136244929.76767  81288737.35974
0.040648  0.286215  0.000000    6976416.35235 134705765.33728  80371364.95904
0.040869  0.282970  0.000000    6897330.14720 133184037.25538  79464377.45150
0.041090  0.279763  0.000000    6819151.21660 131679725.45353  78567763.30395
0.041311  0.276593  0.000000    6741878.12963 130192804.83325  77681507.98613
0.041532  0.273460  0.000000    6665509.19809 128723245.34886  76805594.01976
0.041753  0.270364  0.000000    6590042.48095 127271012.09161  75940001.02845
0.041973  0.267304  0.000000    6515475.78887 125836065.37500  75084705.78814
0.042194  0.264282  0.000000    6441806.68879 124418360.82113  74239682.27835
0.042415  0.261296  0.000000    6369032.50856 123017849.44813  73404901.73396
0.042636  0.258347  0.000000    6297150.34161 121634477.75856  72580332.69759
0.042857  0.255435  0.000000    6226157.05171 120268187.82878  71765941.07256
0.043078  0.252559  0.000000    6156049.27769 118918917.39910  70961690.17639
0.043299  0.249718  0.000000    6086823.43832 117586599.96486  70167540.79472
0.043520  0.246914  0.000000    6018475.73714 116271164.86812  69383451.23570
0.043741  0.244146  0.000000    5951002.16733 114972537.39019  68609377.38488
0.043962  0.241414  0.000000    5884398.51664 113690638.84466  67845272.76032
0.044183  0.238717  0.000000    5818660.37237 112425386.67112  67091088.56825
0.044404  0.236055  0.000000    5753783.12630 111176694.52934  66346773.75885
0.044624  0.233429  0.000000    5689761.97973 109944472.39392  65612275.08244
0.044845  0.230837  0.000000    5626591.94849 108728626.64938  64887537.14587
0.045066  0.228280  0.000000    5564267.86793 107529060.18556  64172502.46914
0.045287  0.225758  0.000000    5502784.39806 106345672.49335  63467111.54218
0.045508  0.223269  0.000000    5442136.02853 105178359.76067  62771302.88181
0.045729  0.220815  0.000000    5382317.08373 104027014.96857  62085013.08876
0.045950  0.218395  0.000000    5323321.72790 102891527.98756  61408176.90487
0.046171  0.216008  0.000000    5265143.97013 101771785.67395  60740727.27023
0.046392  0.213655  0.000000    5207777.66953 100667671.96626  60082595.38044
0.046613  0.211334  0.000000    5151216.54023  99579067.98153  59433710.74378
0.046834  0.209046  0.000000    5095454.15649  98505852.11167  58794001.23842
0.047054  0.206791  0.000000    5040483.95775  97447900.11959  58163393.16945
0.047275  0.204568  0.000000    4986299.25368  96405085.23517  57541811.32596
0.047496  0.202377  0.000000    4932893.22923  95377278.25101  56929179.03782
0.047717  0.200218  0.000000    4880258.94962  94364347.61793  56325418.23244
0.047938  0.198090  0.000000    4828389.36538  93366159.54008  55730449.49125
0.048159  0.195993  0.000000    4777277.31729  92382578.06974  55144192.10604
0.048380  0.193927  0.000000    4726915.54138  91413465.20166  54566564.13496
0.048601  0.191891  0.000000    4677296.67383  90458680.96696  53997482.45837
0.048822  0.189886  0.000000    4628413.25589  89518083.52650  53436862.83425
0.049043  0.187910  0.000000    4580257.73873  88591529.26367  52884619.95345
0.049264  0.185964  0.000000    4532822.48830  87678872.87668  52340667.49441
0.049485  0.184047  0.000000    4486099.79014  86779967.47010  51804918.17767
0.049705  0.182159  0.000000    4440081.85410  85894664.64576  51277283.81988
0.049926  0.180300  0.000000    4394760.81913  85022814.59294  50757675.38738
0.050147  0.178469  0.000000    4350128.75792  84164266.17781  50246003.04944
0.050368  0.176666  0.000000    4306177.68155  83318867.03200  49742176.23089
0.050589  0.174890  0.000000    4262899.54412  82486463.64042  49246103.66434
0.050810  0.173142  0.000000    4220286.24722  81666901.42814  48757693.44191
0.051031  0.171420  0.000000    4178329.64452  80860024.84639  48276853.06633
0.051252  0.169726  0.000000    4137021.54615  80065677.45765  47803489.50155
0.051473  0.168057  0.000000    4096353.72314  79283702.01966  47337509.22279
0.051694  0.166415  0.000000    4056317.91173  78513940.56853  46878818.26594
0.051915  0.164798  0.000000    4016905.81765  77756234.50072  46427322.27640
0.052135  0.163206  0.000000    3978109.12038  77010424.65404  45982926.55722
0.052356  0.161639  0.000000    3939919.47730  76276351.38745  45545536.11668
0.052577  0.160097  0.000000    3902328.52778  75553854.65983  45115055.71510
0.052798  0.158579  0.000000    3865327.89723  74842774.10748  44691389.91109
0.053019  0.157085  0.000000    3828909.20111  74142949.12055  44274443.10699
0.053240  0.155615  0.000000    3793064.04880  73454218.91817  43864119.59365
0.053461  0.154167  0.000000    3757784.04747  72776422.62242  43460323.59448
0.053682  0.152743  0.000000    3723060.80590  72109399.33104  43062959.30879
0.053903  0.151341  0.000000    3688885.93810  71452988.18875  42671930.95426
0.054124  0.149961  0.000000    3655251.06706  70807028.45748  42287142.80882
0.054345  0.148603  0.000000    3622147.82825  70171359.58508  41908499.25160
0.054566  0.147266  0.000000    3589567.87315  69545821.27281  41535904.80318
0.054786  0.145950  0.000000    3557502.87268  68930253.54150  41169264.16498
0.055007  0.144656  0.000000    3525944.52056  68324496.79622  40808482.25793
0.055228  0.143381  0.000000    3494884.53657  67728391.88970  40453464.26020
0.055449  0.142127  0.000000    3464314.66981  67141780.18428  40104115.64425
0.055670  0.140893  0.000000    3434226.70176  66564503.61246  39760342.21290
0.055891  0.139678  0.000000    3404612.44941  65996404.73607  39422050.13464
0.056112  0.138482  0.000000    3375463.76820  65437326.80394  39089145.97815
0.056333  0.137305  0.000000    3346772.55493  64887113.80818  38761536.74579
0.056554  0.136146  0.000000    3318530.75061  64345610.53902  38439129.90644
0.056775  0.135006  0.000000    3290730.34316  63812662.63812  38121833.42731
0.056996  0.133883  0.000000    3263363.37015  63288116.65051  37809555.80500
0.057216  0.132778  0.000000    3236421.92134  62771820.07500  37502206.09561
0.057437  0.131690  0.000000    3209898.14124  62263621.41314  37199693.94402
0.057658  0.130618  0.000000    3183784.23148  61763370.21668  36901929.61231
0.057879  0.129563  0.000000    3158072.45326  61270917.13357  36608824.00725
0.058100  0.128525  0.000000    3132755.12955  60786113.95252  36320288.70693
0.058321  0.127502  0.000000    3107824.64735  60308813.64596  36036235.98659
0.058542  0.126495  0.000000    3083273.45975  59838870.41166  35756578.84343
0.058763  0.125503  0.000000    3059094.08807  59376139.71277  35481231.02068
0.058984  0.124526  0.000000    3035279.12372  58920478.31644  35210107.03072
0.059205  0.123563  0.000000    3011821.23016  58471744.33094  34943122.17732
0.059426  0.122615  0.000000    2988713.14470  58029797.24131  34680192.57706
0.059647  0.121681  0.000000    2965947.68021  57594497.94355  34421235.17987
0.059867  0.120761  0.000000    2943517.72678  57165708.77740  34166167.78864
0.060088  0.119854  0.000000    2921416.25335  56743293.55757  33914909.07806
0.060309  0.118961  0.000000    2899636.30914  56327117.60359  33667378.61256
0.060530  0.118080  0.000000    2878171.02512  55917047.76825  33423496.86340
0.060751  0.117212  0.000000    2857013.61536  55512952.46458  33183185.22490
0.060972  0.116356  0.000000    2836157.37831  55114701.69138  32946366.02987
0.061193  0.115513  0.000000    2815595.69799  54722167.05740  32712962.56419
0.061414  0.114681  0.000000    2795322.04514  54335221.80416  32482899.08053
0.061635  0.113861  0.000000    2775329.97824  53953740.82724  32256100.81132
0.061856  0.113052  0.000000    2755613.14455  53577600.69642  32032493.98082
0.062077  0.112254  0.000000    2736165.28100  53206679.67427  31812005.81646
0.062297  0.111467  0.000000    2716980.21502  52840857.73349  31594564.55939
0.062518  0.110690  0.000000    2698051.86533  52480016.57298  31380099.47413
0.062739  0.109924  0.000000    2679374.24265  52124039.63247  31168540.85761
0.062960  0.109168  0.000000    2660941.45033  51772812.10597  30959820.04732
0.063181  0.108422  0.000000    2642747.68494  51426220.95389  30753869.42874
0.063402  0.107685  0.000000    2624787.23673  51084154.91392  30550622.44202
0.063623  0.106957  0.000000    2607054.49014  50746504.51069  30350013.58797
0.063844  0.106239  0.000000    2589543.92412  50413162.06418  30151978.43322
0.064065  0.105529  0.000000    2572250.11246  50084021.69691  29956453.61476
0.064286  0.104828  0.000000    2555167.72406  49758979.34002  29763376.84374
0.064507  0.104136  0.000000    2538291.52310  49437932.73812  29572686.90860
0.064728  0.103452  0.000000    2521616.36918  49120781.45305  29384323.67747
0.064948  0.102776  0.000000    2505137.21740  48807426.86646  29198228.09998
0.065169  0.102108  0.000000    2488849.11837  48497772.18134  29014342.20831
0.065390  0.101447  0.000000    2472747.21818  48191722.42249  28832609.11775
0.065611  0.100794  0.000000    2456826.75827  47889184.43585  28652973.02645
0.065832  0.100148  0.000000    2441083.07533  47590066.88690  28475379.21473
0.066053  0.099509  0.000000    2425511.60109  47294280.25795  28299774.04364
0.066274  0.098877  0.000000    2410107.86204  47001736.84456  28126104.95305
0.066495  0.098252  0.000000    2394867.47913  46712350.75085  27954320.45906
0.066716  0.097633  0.000000    2379786.16745  46426037.88402  27784370.15094
0.066937  0.097021  0.000000    2364859.73583  46142715.94784  27616204.68749
0.067158  0.096415  0.000000    2350084.08636  45862304.43530  27449775.79281
0.067378  0.095815  0.000000    2335455.21393  45584724.62037  27285036.25167
0.067599  0.095220  0.000000    2320969.20567  45309899.54893  27121939.90425
0.067820  0.094632  0.000000    2306622.24042  45037754.02889  26960441.64046
0.068041  0.094049  0.000000    2292410.58808  44768214.61947  26800497.39380
0.068262  0.093471  0.000000    2278330.60895  44501209.61974  26642064.13469
0.068483  0.092899  0.000000    2264378.75306  44236669.05641  26485099.86344
0.068704  0.092331  0.000000    2250551.55941  43974524.67091  26329563.60266
0.068925  0.091769  0.000000    2236845.65524  43714709.90573  26175415.38943
0.069146  0.091212  0.000000    2223257.75520  43457159.89012  26022616.26688
0.069367  0.090659  0.000000    2209784.66051  43201811.42516  25871128.27553
0.069588  0.090111  0.000000    2196423.25813  42948602.96814  25720914.44417
0.069809  0.089567  0.000000    2183170.51981  42697474.61642  25571938.78041
0.070029  0.089028  0.000000    2170023.50124  42448368.09063  25424166.26087
0.070250  0.088492  0.000000    2156979.34100  42201226.71741  25277562.82106
0.070471  0.087961  0.000000    2144035.25967  41955995.41155  25132095.34495
0.070692  0.087434  0.000000    2131188.55877  41712620.65769  24987731.65418
0.070913  0.086911  0.000000    2118436.61975  41471050.49147  24844440.49706
0.071134  0.086392  0.000000    2105776.90293  41231234.48027  24702191.53723
0.071355  0.085876  0.000000    2093206.94644  40993123.70356  24560955.34214
0.071576  0.085364  0.000000    2080724.36513  40756670.73275  24420703.37116
0.071797  0.084855  0.000000    2068326.84941  40521829.61072  24281407.96361
0.072018  0.084350  0.000000    2056012.16419  40288555.83099  24143042.32644
0.072239  0.083848  0.000000    2043778.14770  40056806.31652  24005580.52179
0.072459  0.083350  0.000000    2031622.71029  39826539.39826  23868997.45431
0.072680  0.082854  0.000000    2019543.83335  39597714.79328  23733268.85835
0.072901  0.082361  0.000000    2007539.56802  39370293.58279  23598371.28494
0.073122  0.081872  0.000000    1995608.03406  39144238.18983  23464282.08863
0.073343  0.081385  0.000000    1983747.41860  38919512.35670  23330979.41422
0.073564  0.080902  0.000000    1971955.97493  38696081.12226  23198442.18332
0.073785  0.080421  0.000000    1960232.02130  38473910.79899  23066650.08084
0.074006  0.079942  0.000000    1948573.93963  38252968.94997  22935583.54135
0.074227  0.079467  0.000000    1936980.17432  38033224.36556  22805223.73535
0.074448  0.078994  0.000000    1925449.23097  37814647.04015  22675552.55548
0.074669  0.078523  0.000000    1913979.67515  37597208.14867  22546552.60267
0.074890  0.078055  0.000000    1902570.13112  37380880.02307  22418207.17220
0.075110  0.077589  0.000000    1891219.28060  37165636.12870  22290500.23975
0.075331  0.077126  0.000000    1879925.86151  36951451.04073  22163416.44741
0.075552  0.076665  0.000000    1868688.66670  36738300.42043  22036941.08967
0.075773  0.076206  0.000000    1857506.54269  36526160.99151  21911060.09939
0.075994  0.075750  0.000000    1846378.38845  36315010.51645  21785760.03377
0.076215  0.075295  0.000000    1835303.15411  36104827.77286  21661028.06035
0.076436  0.074843  0.000000    1824279.83971  35895592.52988  21536851.94302
0.076657  0.074393  0.000000    1813307.49400  35687285.52462  21413220.02805
0.076878  0.073945  0.000000    1802385.21315  35479888.43866  21290121.23014
0.077099  0.073499  0.000000    1791512.13954  35273383.87474  21167545.01858
0.077320  0.073055  0.000000    1780687.46056  35067755.33339  21045481.40343
0.077541  0.072612  0.000000    1769910.40732  34862987.18982  20923920.92171
0.077761  0.072172  0.000000    1759180.25353  34659064.67085  20802854.62379
0.077982  0.071734  0.000000    1748496.31420  34455973.83205  20682274.05972
0.078203  0.071297  0.000000    1737857.94455  34253701.53495  20562171.26577
0.078424  0.070863  0.000000    1727264.53874  34052235.42453  20442538.75100
0.078645  0.070430  0.000000    1716715.52874  33851563.90683  20323369.48392
0.078866  0.069999  0.000000    1706210.38319  33651676.12672  20204656.87934
0.079087  0.069570  0.000000    1695748.60621  33452561.94595  20086394.78524
0.079308  0.069142  0.000000    1685329.73626  33254211.92137  19968577.46983
0.079529  0.068717  0.000000    1674953.34508  33056617.28339  19851199.60872
0.079750  0.068293  0.000000    1664619.03652  32859769.91466  19734256.27224
0.079971  0.067871  0.000000    1654326.44546  32663662.32901  19617742.91286
0.080191  0.067450  0.000000    1644075.23675  32468287.65065  19501655.35281
0.080412  0.067031  0.000000    1633865.10411  32273639.59363  19385989.77181
0.080633  0.066614  0.000000    1623695.76912  32079712.44153  19270742.69498
0.080854  0.066198  0.000000    1613566.98016  31886501.02748  19155910.98091
0.081075  0.065784  0.000000    1603478.51139  31694000.71447  19041491.80991
0.081296  0.065372  0.000000    1593430.16176  31502207.37588  18927482.67236
0.081517  0.064962  0.000000    1583421.75401  31311117.37639  18813881.35732
0.081738  0.064553  0.000000    1573453.13373  31120727.55315  18700685.94131
0.081959  0.064145  0.000000    1563524.16837  30931035.19727  18587894.77716
0.082180  0.063740  0.000000    1553634.74634  30742038.03562  18475506.48322
0.082401  0.063335  0.000000    1543784.77606  30553734.21296  18363519.93260
0.082622  0.062933  0.000000    1533974.18512  30366122.27436  18251934.24267
0.082842  0.062532  0.000000    1524202.91932  30179201.14803  18140748.76479
0.083063  0.062133  0.000000    1514470.94187  29992970.12834  18029963.07411
0.083284  0.061735  0.000000    1504778.23252  29807428.85934  17919576.95969
0.083505  0.061339  0.000000    1495124.78676  29622577.31846  17809590.41477
0.083726  0.060945  0.000000    1485510.61496  29438415.80067  17700003.62721
0.083947  0.060552  0.000000    1475935.74164  29254944.90288  17590816.97017
0.084168  0.060161  0.000000    1466400.20467  29072165.50878  17482030.99296
0.084389  0.059771  0.000000    1456904.05453  28890078.77395  17373646.41215
0.084610  0.059383  0.000000    1447447.35357  28708686.11131  17265664.10277
0.084831  0.058997  0.000000    1438030.17531  28527989.17698  17158085.08983
0.085052  0.058612  0.000000    1428652.60372  28347989.85642  17050910.53997
0.085272  0.058229  0.000000    1419314.73256  28168690.25092  16944141.75334
0.085493  0.057847  0.000000    1410016.66475  27990092.66450  16837780.15568
0.085714  0.057468  0.000000    1400758.51167  27812199.59102  16731827.29057
0.085935  0.057089  0.000000    1391540.39259  27635013.70177  16626284.81194
0.086156  0.056713  0.000000    1382362.43405  27458537.83332  16521154.47672
0.086377  0.056338  0.000000    1373224.76927  27282774.97574  16416438.13773
0.086598  0.055965  0.000000    1364127.53760  27107728.26109  16312137.73673
0.086819  0.055593  0.000000    1355070.88395  26933400.95236  16208255.29774
0.087040  0.055223  0.000000    1346054.95827  26759796.43263  16104792.92044
0.087261  0.054855  0.000000    1337079.91506  26586918.19461  16001752.77386
0.087482  0.054489  0.000000    1328145.91282  26414769.83050  15899137.09022
0.087703  0.054124  0.000000    1319253.11363  26243355.02217  15796948.15899
0.087923  0.053761  0.000000    1310401.68266  26072677.53164  15695188.32108
0.088144  0.053399  0.000000    1301591.78770  25902741.19191  15593859.96328
0.088365  0.053039  0.000000    1292823.59880  25733549.89805  15492965.51285
0.088586  0.052681  0.000000    1284097.28779  25565107.59863  15392507.43226
0.088807  0.052325  0.000000    1275413.02791  25397418.28748  15292488.21423
0.089028  0.051971  0.000000    1266770.99344  25230485.99564  15192910.37676
0.089249  0.051618  0.000000    1258171.35931  25064314.78376  15093776.45850
0.089470  0.051267  0.000000    1249614.30079  24898908.73463  14995089.01420
0.089691  0.050917  0.000000    1241099.99311  24734271.94609  14896850.61037
0.089912  0.050570  0.000000    1232628.61115  24570408.52422  14799063.82105
0.090133  0.050224  0.000000    1224200.32918  24407322.57672  14701731.22384
0.090353  0.049880  0.000000    1215815.32048  24245018.20665  14604855.39596
0.090574  0.049538  0.000000    1207473.75716  24083499.50639  14508438.91059
0.090795  0.049197  0.000000    1199175.80981  23922770.55182  14412484.33327
0.091016  0.048859  0.000000    1190921.64730  23762835.39684  14316994.21849
0.091237  0.048522  0.000000    1182711.43653  23603698.06807  14221971.10644
0.091458  0.048187  0.000000    1174545.34218  23445362.55976  14127417.51987
0.091679  0.047854  0.000000    1166423.52653  23287832.82905  14033335.96111
0.091900  0.047522  0.000000    1158346.14923  23131112.79131  13939728.90920
0.092121  0.047193  0.000000    1150313.36713  22975206.31584  13846598.81720
0.092342  0.046865  0.000000    1142325.33405  22820117.22165  13753948.10957
0.092563  0.046539  0.000000    1134382.20069  22665849.27359  13661779.17972
0.092784  0.046215  0.000000    1126484.11439  22512406.17856  13570094.38768
0.093004  0.045893  0.000000    1118631.21904  22359791.58200  13478896.05785
0.093225  0.045573  0.000000    1110823.65490  22208009.06453  13388186.47690
0.093446  0.045254  0.000000    1103061.55849  22057062.13879  13297967.89180
0.093667  0.044938  0.000000    1095345.06246  21906954.24644  13208242.50787
0.093888  0.044623  0.000000    1087674.29549  21757688.75540  13119012.48705
0.094109  0.044310  0.000000    1080049.38215  21609268.95713  13030279.94618
0.094330  0.043999  0.000000    1072470.44286  21461698.06422  12942046.95543
0.094551  0.043690  0.000000    1064937.59374  21314979.20802  12854315.53681
0.094772  0.043383  0.000000    1057450.94656  21169115.43650  12767087.66276
0.094993  0.043078  0.000000    1050010.60868  21024109.71217  12680365.25482
0.095214  0.042774  0.000000    1042616.68295  20879964.91024  12594150.18242
0.095434  0.042473  0.000000    1035269.26767  20736683.81681  12508444.26172
0.095655  0.042174  0.000000    1027968.45650  20594269.12726  12423249.25454
0.095876  0.041876  0.000000    1020714.33848  20452723.44476  12338566.86736
0.096097  0.041580  0.000000    1013506.99791  20312049.27882  12254398.75037
0.096318  0.041286  0.000000    1006346.51435  20172249.04405  12170746.49665
0.096539  0.040995  0.000000     999232.96258  20033325.05895  12087611.64134
0.096760  0.040705  0.000000     992166.41258  19895279.54484  12004995.66091
0.096981  0.040417  0.000000     985146.92949  19758114.62488  11922899.97249
0.097202  0.040131  0.000000     978174.57358  19621832.32318  11841325.93326
0.097423  0.039847  0.000000     971249.40026  19486434.56395  11760274.83986
0.097644  0.039564  0.000000     964371.46005  19351923.17082  11679747.92787
0.097865  0.039284  0.000000     957540.79857  19218299.86617  11599746.37139
0.098085  0.039006  0.000000     950757.45654  19085566.27052  11520271.28253
0.098306  0.038729  0.000000     944021.46977  18953723.90207  11441323.71111
0.098527  0.038455  0.000000     937332.86915  18822774.17618  11362904.64425
0.098748  0.038183  0.000000     930691.68066  18692718.40502  11285015.00611
0.098969  0.037912  0.000000     924097.92539  18563557.79725  11207655.65760
0.099190  0.037644  0.000000     917551.61950  18435293.45765  11130827.39612
0.099411  0.037377  0.000000     911052.77427  18307926.38698  11054530.95540
0.099632  0.037112  0.000000     904601.39608  18181457.48169  10978767.00526
0.099853  0.036850  0.000000     898197.48644  18055887.53384  10903536.15151
0.100074  0.036589  0.000000     891841.04199  17931217.23090  10828838.93578
0.100295  0.036330  0.000000     885532.05448  17807447.15573  10754675.83544
0.100515  0.036073  0.000000     879270.51086  17684577.78649  10681047.26347
0.100736  0.035818  0.000000     873056.39322  17562609.49659  10607953.56846
0.100957  0.035565  0.000000     866889.67883  17441542.55473  10535395.03447
0.101178  0.035314  0.000000     860770.34016  17321377.12488  10463371.88109
0.101399  0.035065  0.000000     854698.34487  17202113.26632  10391884.26332
0.101620  0.034818  0.000000     848673.65588  17083750.93371  10320932.27164
0.101841  0.034573  0.000000     842696.23131  16966289.97713  10250515.93197
0.102062  0.034329  0.000000     836766.02454  16849730.14218  10180635.20569
0.102283  0.034088  0.000000     830882.98422  16734071.07007  10111289.98967
0.102504  0.033848  0.000000     825047.05429  16619312.29772  10042480.11628
0.102725  0.033611  0.000000     819258.17395  16505453.25786   9974205.35344
0.102946  0.033375  0.000000     813516.27773  16392493.27913   9906465.40467
0.103166  0.033142  0.000000     807821.29549  16280431.58626   9839259.90911
0.103387  0.032910  0.000000     802173.15238  16169267.30010   9772588.44159
0.103608  0.032680  0.000000     796571.76892  16058999.43782   9706450.51268
0.103829  0.032452  0.000000     791017.06099  15949626.91303   9640845.56877
0.104050  0.032226  0.000000     785508.93981  15841148.53585   9575772.99208
0.104271  0.032002  0.000000     780047.31200  15733563.01310   9511232.10079
0.104492  0.031780  0.000000     774632.07954  15626868.94839   9447222.14903
0.104713  0.031560  0.000000     769263.13980  15521064.84226   9383742.32702
0.104934  0.031341  0.000000     763940.38557  15416149.09230   9320791.76108
0.105155  0.031125  0.000000     758663.70502  15312119.99326   9258369.51374
0.105376  0.030910  0.000000     753432.98176  15208975.73720   9196474.58379
0.105596  0.030698  0.000000     748248.09478  15106714.41357   9135105.90635
0.105817  0.030487  0.000000     743108.91852  15005334.00936   9074262.35294
0.106038  0.030278  0.000000     738015.32283  14904832.40920   9013942.73158
0.106259  0.030071  0.000000     732967.17300  14805207.39545   8954145.78682
0.106480  0.029866  0.000000     727964.32975  14706456.64837   8894870.19986
0.106701  0.029662  0.000000     723006.64922  14608577.74617   8836114.58859
0.106922  0.029461  0.000000     718093.98299  14511568.16516   8777877.50770
0.107143  0.029261  0.000000     713226.17808  14415425.27986   8720157.44875
0.107364  0.029063  0.000000     708403.07696  14320146.36310   8662952.84024
0.107585  0.028867  0.000000     703624.51751  14225728.58615   8606262.04771
0.107806  0.028673  0.000000     698890.33307  14132169.01882   8550083.37386
0.108027  0.028480  0.000000     694200.35240  14039464.62962   8494415.05858
0.108247  0.028290  0.000000     689554.39971  13947612.28586   8439255.27911
0.108468  0.028101  0.000000     684952.29463  13856608.75379   8384602.15012
0.108689  0.027914  0.000000     680393.85224  13766450.69878   8330453.72382
0.108910  0.027729  0.000000     675878.88305  13677134.68540   8276807.99008
0.109131  0.027545  0.000000     671407.19300  13588657.17766   8223662.87658
0.109352  0.027364  0.000000     666978.58347  13501014.53913   8171016.24889
0.109573  0.027184  0.000000     662592.85127  13414203.03314   8118865.91067
0.109794  0.027005  0.000000     658249.78865  13328218.82302   8067209.60379
0.110015  0.026829  0.000000     653949.18327  13243057.97225   8016045.00850
0.110236  0.026654  0.000000     649690.81827  13158716.44473   7965369.74360
0.110457  0.026481  0.000000     645474.47219  13075190.10505   7915181.36662
0.110677  0.026310  0.000000     641299.91903  12992474.71870   7865477.37404
0.110898  0.026140  0.000000     637166.92823  12910565.95243   7816255.20150
0.111119  0.025973  0.000000     633075.26468  12829459.37453   7767512.22398
0.111340  0.025806  0.000000     629024.68872  12749150.45516   7719245.75612
0.111561  0.025642  0.000000     625014.95617  12669634.56675   7671453.05241
0.111782  0.025479  0.000000     621045.81829  12590906.98436   7624131.30749
0.112003  0.025318  0.000000     617117.02184  12512962.88612   7577277.65646
0.112224  0.025158  0.000000     613228.30906  12435797.35367   7530889.17517
0.112445  0.025000  0.000000     609379.41771  12359405.37266   7484962.88057
0.112666  0.024844  0.000000     605570.08103  12283781.83327   7439495.73103
0.112887  0.024689  0.000000     601800.02782  12208921.53072   7394484.62675
0.113108  0.024536  0.000000     598068.98243  12134819.16593   7349926.41014
0.113328  0.024385  0.000000     594376.66475  12061469.34608   7305817.86624
0.113549  0.024235  0.000000     590722.79028  11988866.58532   7262155.72316
0.113770  0.024087  0.000000     587107.07012  11917005.30545   7218936.65255
0.113991  0.023940  0.000000     583529.21102  11845879.83669   7176157.27008
0.114212  0.023795  0.000000     579988.91537  11775484.41845   7133814.13600
0.114433  0.023651  0.000000     576485.88128  11705813.20020   7091903.75562
0.114654  0.023509  0.000000     573019.80257  11636860.24230   7050422.57993
0.114875  0.023368  0.000000     569590.36881  11568619.51699   7009367.00619
0.115096  0.023229  0.000000     566197.26539  11501084.90931   6968733.37854
0.115317  0.023091  0.000000     562840.17351  11434250.21817   6928517.98870
0.115538  0.022955  0.000000     559518.77028  11368109.15740   6888717.07659
0.115758  0.022820  0.000000     556232.72871  11302655.35689   6849326.83112
0.115979  0.022687  0.000000     552981.71779  11237882.36374   6810343.39089
0.116200  0.022555  0.000000     549765.40252  11173783.64354   6771762.84497
0.116421  0.022424  0.000000     546583.44399  11110352.58161   6733581.23376
0.116642  0.022295  0.000000     543435.49941  11047582.48438   6695794.54976
0.116863  0.022167  0.000000     540321.22218  10985466.58072   6658398.73850
0.117084  0.022041  0.000000     537240.26198  10923998.02346   6621389.69942
0.117305  0.021916  0.000000     534192.26476  10863169.89085   6584763.28684
0.117526  0.021792  0.000000     531176.87289  10802975.18812   6548515.31089
0.117747  0.021670  0.000000     528193.72520  10743406.84912   6512641.53854
0.117968  0.021549  0.000000     525242.45702  10684457.73798   6477137.69465
0.118189  0.021429  0.000000     522322.70034  10626120.65083   6441999.46301
0.118409  0.021310  0.000000     519434.08379  10568388.31759   6407222.48748
0.118630  0.021193  0.000000     516576.23281  10511253.40384   6372802.37311
0.118851  0.021077  0.000000     513748.76969  10454708.51268   6338734.68732
0.119072  0.020962  0.000000     510951.31367  10398746.18671   6305014.96109
0.119293  0.020849  0.000000     508183.48103  10343358.91002   6271638.69022
0.119514  0.020736  0.000000     505444.88522  10288539.11032   6238601.33658
0.119735  0.020625  0.000000     502735.13689  10234279.16097   6205898.32943
0.119956  0.020515  0.000000     500053.84408  10180571.38325   6173525.06676
0.120177  0.020406  0.000000     497400.61226  10127408.04853   6141476.91662
0.120398  0.020299  0.000000     494775.04445  10074781.38059   6109749.21856
0.120619  0.020192  0.000000     492176.74135  10022683.55797   6078337.28503
0.120839  0.020087  0.000000     489605.30146   9971106.71632   6047236.40286
0.121060  0.019982  0.000000     487060.32118   9920042.95089   6016441.83475
0.121281  0.019879  0.000000     484541.39493   9869484.31901   5985948.82076
0.121502  0.019777  0.000000     482048.11527   9819422.84264   5955752.57989
0.121723  0.019675  0.000000     479580.07307   9769850.51095   5925848.31163
0.121944  0.019575  0.000000     477136.85758   9720759.28296   5896231.19759
0.122165  0.019476  0.000000     474718.05658   9672141.09025   5866896.40309
0.122386  0.019378  0.000000     472323.25656   9623987.83967   5837839.07885
0.122607  0.019280  0.000000     469952.04279   9576291.41614   5809054.36266
0.122828  0.019184  0.000000     467603.99949   9529043.68540   5780537.38104
0.123049  0.019089  0.000000     465278.70998   9482236.49696   5752283.25106
0.123270  0.018994  0.000000     462975.75683   9435861.68693   5724287.08197
0.123490  0.018900  0.000000     460694.72195   9389911.08094   5696543.97706
0.123711  0.018808  0.000000     458435.18683   9344376.49717   5669049.03541
0.123932  0.018716  0.000000     456196.73261   9299249.74928   5641797.35369
0.124153  0.018625  0.000000     453978.94028   9254522.64947   5614784.02800
0.124374  0.018535  0.000000     451781.39079   9210187.01155   5588004.15570
0.124595  0.018445  0.000000     449603.66528   9166234.65399   5561452.83727
0.124816  0.018357  0.000000     447445.34515   9122657.40306   5535125.17818
0.125037  0.018269  0.000000     445306.01228   9079447.09596   5509016.29077
0.125258  0.018182  0.000000     443185.24917   9036595.58393   5483121.29613
0.125479  0.018096  0.000000     441082.63910   8994094.73550   5457435.32602
0.125700  0.018010  0.000000     438997.76629   8951936.43959   5431953.52478
0.125920  0.017926  0.000000     436930.21607   8910112.60878   5406671.05124
0.126141  0.017841  0.000000     434879.57506   8868615.18249   5381583.08065
0.126362  0.017758  0.000000     432845.43130   8827436.13020   5356684.80661
0.126583  0.017675  0.000000     430827.37443   8786567.45469   5331971.44299
0.126804  0.017593  0.000000     428824.99589   8746001.19524   5307438.22588
0.127025  0.017511  0.000000     426837.88902   8705729.43093   5283080.41551
0.127246  0.017431  0.000000     424865.64930   8665744.28379   5258893.29819
0.127467  0.017350  0.000000     422907.87445   8626037.92208   5234872.18824
0.127688  0.017271  0.000000     420964.16464   8586602.56350   5211012.42990
0.127909  0.017191  0.000000     419034.12266   8547430.47840   5187309.39926
0.128130  0.017113  0.000000     417117.35405   8508513.99298   5163758.50618
0.128351  0.017035  0.000000     415213.46729   8469845.49247   5140355.19616
0.128571  0.016957  0.000000     413322.07396   8431417.42433   5117094.95226
0.128792  0.016880  0.000000     411442.78893   8393222.30135   5093973.29698
0.129013  0.016803  0.000000     409575.23046   8355252.70484   5070985.79408
0.129234  0.016727  0.000000     407719.02044   8317501.28768   5048128.05051
0.129455  0.016651  0.000000     405873.78447   8279960.77742   5025395.71815
0.129676  0.016576  0.000000     404039.15210   8242623.97935   5002784.49568
0.129897  0.016501  0.000000     402214.75693   8205483.77946   4980290.13039
0.130118  0.016427  0.000000     400400.23679   8168533.14746   4957908.41987
0.130339  0.016353  0.000000     398595.23389   8131765.13973   4935635.21387
0.130560  0.016279  0.000000     396799.39498   8095172.90217   4913466.41593
0.130781  0.016206  0.000000     395012.37147   8058749.67312   4891397.98513
0.131001  0.016133  0.000000     393233.81963   8022488.78610   4869425.93773
0.131222  0.016060  0.000000     391463.40070   7986383.67266   4847546.34886
0.131443  0.015988  0.000000     389700.78104   7950427.86503   4825755.35406
0.131664  0.015916  0.000000     387945.63225   7914614.99879   4804049.15094
0.131885  0.015844  0.000000     386197.63137   7878938.81550   4782424.00065
0.132106  0.015773  0.000000     384456.46095   7843393.16524   4760876.22944
0.132327  0.015702  0.000000     382721.80921   7807972.00907   4739402.23013
0.132548  0.015631  0.000000     380993.37017   7772669.42150   4717998.46352
0.132769  0.015560  0.000000     379270.84375   7737479.59280   4696661.45983
0.132990  0.015490  0.000000     377553.93595   7702396.83135   4675387.82001
0.133211  0.015419  0.000000     375842.35892   7667415.56582   4654174.21711
0.133432  0.015349  0.000000     374135.83105   7632530.34735   4633017.39752
0.133652  0.015280  0.000000     372434.07718   7597735.85162   4611914.18222
0.133873  0.015210  0.000000     370736.82860   7563026.88087   4590861.46793
0.134094  0.015140  0.000000     369043.82321   7528398.36580   4569856.22831
0.134315  0.015071  0.000000     367354.80561   7493845.36745   4548895.51502
0.134536  0.015002  0.000000     365669.52721   7459363.07897   4527976.45875
0.134757  0.014933  0.000000     363987.74627   7424946.82729   4507096.27027
0.134978  0.014864  0.000000     362309.22804   7390592.07473   4486252.24131
0.135199  0.014795  0.000000     360633.74483   7356294.42054   4465441.74551
0.135420  0.014727  0.000000     358961.07606   7322049.60230   4444662.23925
0.135641  0.014658  0.000000     357291.00837   7287853.49730   4423911.26241
0.135862  0.014590  0.000000     355623.33566   7253702.12375   4403186.43917
0.136082  0.014522  0.000000     353957.85918   7219591.64200   4382485.47865
0.136303  0.014453  0.000000     352294.38755   7185518.35557   4361806.17553
0.136524  0.014385  0.000000     350632.73686   7151478.71213   4341146.41068
0.136745  0.014317  0.000000     348972.73067   7117469.30441   4320504.15161
0.136966  0.014249  0.000000     347314.20010   7083486.87099   4299877.45302
0.137187  0.014181  0.000000     345656.98383   7049528.29696   4279264.45709
0.137408  0.014113  0.000000     344000.92818   7015590.61455   4258663.39394
0.137629  0.014045  0.000000     342345.88709   6981671.00361   4238072.58186
0.137850  0.013977  0.000000     340691.72215   6947766.79205   4217490.42754
0.138071  0.013909  0.000000     339038.30265   6913875.45608   4196915.42628
0.138292  0.013842  0.000000     337385.50557   6879994.62050   4176346.16209
0.138513  0.013774  0.000000     335733.21560   6846122.05872   4155781.30771
0.138733  0.013706  0.000000     334081.32511   6812255.69283   4135219.62469
0.138954  0.013638  0.000000     332429.73419   6778393.59350   4114659.96323
0.139175  0.013571  0.000000     330778.35063   6744533.97974   4094101.26215
0.139396  0.013503  0.000000     329127.08986   6710675.21868   4073542.54867
0.139617  0.013435  0.000000     327475.87502   6676815.82514   4052982.93816
0.139838  0.013367  0.000000     325824.63686   6642954.46114   4032421.63387
0.140059  0.013300  0.000000     324173.31372   6609089.93535   4011857.92656
0.140280  0.013232  0.000000     322521.85156   6575221.20234   3991291.19413
0.140501  0.013164  0.000000     320870.20382   6541347.36187   3970720.90106
0.140722  0.013096  0.000000     319218.33146   6507467.65795   3950146.59799
0.140943  0.013028  0.000000     317566.20287   6473581.47793   3929567.92107
0.141163  0.012961  0.000000     315913.79381   6439688.35135   3908984.59131
0.141384  0.012893  0.000000     314261.08739   6405787.94883   3888396.41394
0.141605  0.012825  0.000000     312608.07395   6371880.08080   3867803.27761
0.141826  0.012757  0.000000     310954.75103   6337964.69614   3847205.15360
0.142047  0.012689  0.000000     309301.12327   6304041.88073   3826602.09497
0.142268  0.012622  0.000000     307647.20236   6270111.85594   3805994.23561
0.142489  0.012554  0.000000     305993.00691   6236174.97697   3785381.78932
0.142710  0.012486  0.000000     304338.56241   6202231.73118   3764765.04874
0.142931  0.012418  0.000000     302683.90111   6168282.73625   3744144.38434
0.143152  0.012350  0.000000     301029.06191   6134328.73835   3723520.24324
0.143373  0.012282  0.000000     299374.09029   6100370.61011   3702893.14807
0.143594  0.012214  0.000000     297719.03817   6066409.34862   3682263.69576
0.143814  0.012146  0.000000     296063.96382   6032446.07331   3661632.55626
0.144035  0.012078  0.000000     294408.93173   5998482.02371   3641000.47123
0.144256  0.012011  0.000000     292754.01251   5964518.55717   3620368.25269
0.144477  0.011943  0.000000     291099.28273   5930557.14655   3599736.78163
0.144698  0.011875  0.000000     289444.82483   5896599.37776   3579107.00655
0.144919  0.011807  0.000000     287790.72698   5862646.94725   3558479.94197
0.145140  0.011739  0.000000     286137.08292   5828701.65947   3537856.66694
0.145361  0.011671  0.000000     284483.99184   5794765.42425   3517238.32346
0.145582  0.011603  0.000000     282831.55827   5760840.25408   3496626.11486
0.145803  0.011536  0.000000     281179.89185   5726928.26136   3476021.30420
0.146024  0.011468  0.000000     279529.10727   5693031.65561   3455425.21258
0.146244  0.011400  0.000000     277879.32406   5659152.74056   3434839.21745
0.146465  0.011333  0.000000     276230.66648   5625293.91128   3414264.75084
0.146686  0.011265  0.000000     274583.26332   5591457.65115   3393703.29766
0.146907  0.011198  0.000000     272937.24777   5557646.52889   3373156.39382
0.147128  0.011130  0.000000     271292.75723   5523863.19544   3352625.62448
0.147349  0.011063  0.000000     269649.93319   5490110.38089   3332112.62220
0.147570  0.010995  0.000000     268008.92102   5456390.89132   3311619.06499
0.147791  0.010928  0.000000     266369.86980   5422707.60556   3291146.67454
0.148012  0.010861  0.000000     264732.93221   5389063.47204   3270697.21418
0.148233  0.010794  0.000000     263098.26426   5355461.50548   3250272.48704
0.148454  0.010727  0.000000     261466.02522   5321904.78360   3229874.33406
0.148675  0.010660  0.000000     259836.37735   5288396.44384   3209504.63201
0.148895  0.010593  0.000000     258209.48579   5254939.67997   3189165.29155
0.149116  0.010527  0.000000     256585.51836   5221537.73877   3168858.25519
0.149337  0.010460  0.000000     254964.64537   5188193.91664   3148585.49531
0.149558  0.010394  0.000000     253347.03945   5154911.55618   3128349.01214
0.149779  0.010328  0.000000     251732.87538   5121694.04281   3108150.83174
0.150000  0.010262  0.000000     250122.32987   5088544.80133   3087993.00398
