# Supplementary material for: Using atomistic solution scattering modelling to elucidate the role of the Fc glycans in human IgG4
Source: PLoS One. 2024 Apr 1;19(4):e0300964. doi: 10.1371/journal.pone.0300964 (PMC10984405; doi:10.1371/journal.pone.0300964)
Supplement: S2 File — (ZIP) [file pone.0300964.s002.zip › IgG4_Supplementary/IgG4_Deglyco_3.07mgml.psf]

PSF EXT CMAP CHEQ XPLOR

         3 !NTITLE
* GENERATED BY CHARMM-GUI (HTTP://WWW.CHARMM-GUI.ORG) V2.0 ON JUL, 01. 2020. JOB
* READ PDB, MANIPULATE STRUCTURE IF NEEDED, AND GENERATE TOPOLOGY FILE          
*  DATE:     7/ 1/20     10:56:40      CREATED BY USER: apache                  

     19992 !NATOM
         1 PROA     1        ASP      N        NH3     -0.300000       14.0070           0   0.00000     -0.301140E-02
         2 PROA     1        ASP      HT1      HC       0.330000       1.00800           0   0.00000     -0.301140E-02
         3 PROA     1        ASP      HT2      HC       0.330000       1.00800           0   0.00000     -0.301140E-02
         4 PROA     1        ASP      HT3      HC       0.330000       1.00800           0   0.00000     -0.301140E-02
         5 PROA     1        ASP      CA       CT1      0.210000       12.0110           0   0.00000     -0.301140E-02
         6 PROA     1        ASP      HA       HB1      0.100000       1.00800           0   0.00000     -0.301140E-02
         7 PROA     1        ASP      CB       CT2A    -0.280000       12.0110           0   0.00000     -0.301140E-02
         8 PROA     1        ASP      HB1      HA2      0.900000E-01   1.00800           0   0.00000     -0.301140E-02
         9 PROA     1        ASP      HB2      HA2      0.900000E-01   1.00800           0   0.00000     -0.301140E-02
        10 PROA     1        ASP      CG       CC       0.620000       12.0110           0   0.00000     -0.301140E-02
        11 PROA     1        ASP      OD1      OC      -0.760000       15.9990           0   0.00000     -0.301140E-02
        12 PROA     1        ASP      OD2      OC      -0.760000       15.9990           0   0.00000     -0.301140E-02
        13 PROA     1        ASP      C        C        0.510000       12.0110           0   0.00000     -0.301140E-02
        14 PROA     1        ASP      O        O       -0.510000       15.9990           0   0.00000     -0.301140E-02
        15 PROA     2        ILE      N        NH1     -0.470000       14.0070           0   0.00000     -0.301140E-02
        16 PROA     2        ILE      HN       H        0.310000       1.00800           0   0.00000     -0.301140E-02
        17 PROA     2        ILE      CA       CT1      0.700000E-01   12.0110           0   0.00000     -0.301140E-02
        18 PROA     2        ILE      HA       HB1      0.900000E-01   1.00800           0   0.00000     -0.301140E-02
        19 PROA     2        ILE      CB       CT1     -0.900000E-01   12.0110           0   0.00000     -0.301140E-02
        20 PROA     2        ILE      HB       HA1      0.900000E-01   1.00800           0   0.00000     -0.301140E-02
        21 PROA     2        ILE      CG2      CT3     -0.270000       12.0110           0   0.00000     -0.301140E-02
        22 PROA     2        ILE      HG21     HA3      0.900000E-01   1.00800           0   0.00000     -0.301140E-02
        23 PROA     2        ILE      HG22     HA3      0.900000E-01   1.00800           0   0.00000     -0.301140E-02
        24 PROA     2        ILE      HG23     HA3      0.900000E-01   1.00800           0   0.00000     -0.301140E-02
        25 PROA     2        ILE      CG1      CT2     -0.180000       12.0110           0   0.00000     -0.301140E-02
        26 PROA     2        ILE      HG11     HA2      0.900000E-01   1.00800           0   0.00000     -0.301140E-02
        27 PROA     2        ILE      HG12     HA2      0.900000E-01   1.00800           0   0.00000     -0.301140E-02
        28 PROA     2        ILE      CD       CT3     -0.270000       12.0110           0   0.00000     -0.301140E-02
        29 PROA     2        ILE      HD1      HA3      0.900000E-01   1.00800           0   0.00000     -0.301140E-02
        30 PROA     2        ILE      HD2      HA3      0.900000E-01   1.00800           0   0.00000     -0.301140E-02
        31 PROA     2        ILE      HD3      HA3      0.900000E-01   1.00800           0   0.00000     -0.301140E-02
        32 PROA     2        ILE      C        C        0.510000       12.0110           0   0.00000     -0.301140E-02
        33 PROA     2        ILE      O        O       -0.510000       15.9990           0   0.00000     -0.301140E-02
        34 PROA     3        GLN      N        NH1     -0.470000       14.0070           0   0.00000     -0.301140E-02
        35 PROA     3        GLN      HN       H        0.310000       1.00800           0   0.00000     -0.301140E-02
        36 PROA     3        GLN      CA       CT1      0.700000E-01   12.0110           0   0.00000     -0.301140E-02
        37 PROA     3        GLN      HA       HB1      0.900000E-01   1.00800           0   0.00000     -0.301140E-02
        38 PROA     3        GLN      CB       CT2     -0.180000       12.0110           0   0.00000     -0.301140E-02
        39 PROA     3        GLN      HB1      HA2      0.900000E-01   1.00800           0   0.00000     -0.301140E-02
        40 PROA     3        GLN      HB2      HA2      0.900000E-01   1.00800           0   0.00000     -0.301140E-02
        41 PROA     3        GLN      CG       CT2     -0.180000       12.0110           0   0.00000     -0.301140E-02
        42 PROA     3        GLN      HG1      HA2      0.900000E-01   1.00800           0   0.00000     -0.301140E-02
        43 PROA     3        GLN      HG2      HA2      0.900000E-01   1.00800           0   0.00000     -0.301140E-02
        44 PROA     3        GLN      CD       CC       0.550000       12.0110           0   0.00000     -0.301140E-02
        45 PROA     3        GLN      OE1      O       -0.550000       15.9990           0   0.00000     -0.301140E-02
        46 PROA     3        GLN      NE2      NH2     -0.620000       14.0070           0   0.00000     -0.301140E-02
        47 PROA     3        GLN      HE21     H        0.320000       1.00800           0   0.00000     -0.301140E-02
        48 PROA     3        GLN      HE22     H        0.300000       1.00800           0   0.00000     -0.301140E-02
        49 PROA     3        GLN      C        C        0.510000       12.0110           0   0.00000     -0.301140E-02
        50 PROA     3        GLN      O        O       -0.510000       15.9990           0   0.00000     -0.301140E-02
        51 PROA     4        MET      N        NH1     -0.470000       14.0070           0   0.00000     -0.301140E-02
        52 PROA     4        MET      HN       H        0.310000       1.00800           0   0.00000     -0.301140E-02
        53 PROA     4        MET      CA       CT1      0.700000E-01   12.0110           0   0.00000     -0.301140E-02
        54 PROA     4        MET      HA       HB1      0.900000E-01   1.00800           0   0.00000     -0.301140E-02
        55 PROA     4        MET      CB       CT2     -0.180000       12.0110           0   0.00000     -0.301140E-02
        56 PROA     4        MET      HB1      HA2      0.900000E-01   1.00800           0   0.00000     -0.301140E-02
        57 PROA     4        MET      HB2      HA2      0.900000E-01   1.00800           0   0.00000     -0.301140E-02
        58 PROA     4        MET      CG       CT2     -0.140000       12.0110           0   0.00000     -0.301140E-02
        59 PROA     4        MET      HG1      HA2      0.900000E-01   1.00800           0   0.00000     -0.301140E-02
        60 PROA     4        MET      HG2      HA2      0.900000E-01   1.00800           0   0.00000     -0.301140E-02
        61 PROA     4        MET      SD       S       -0.900000E-01   32.0600           0   0.00000     -0.301140E-02
        62 PROA     4        MET      CE       CT3     -0.220000       12.0110           0   0.00000     -0.301140E-02
        63 PROA     4        MET      HE1      HA3      0.900000E-01   1.00800           0   0.00000     -0.301140E-02
        64 PROA     4        MET      HE2      HA3      0.900000E-01   1.00800           0   0.00000     -0.301140E-02
        65 PROA     4        MET      HE3      HA3      0.900000E-01   1.00800           0   0.00000     -0.301140E-02
        66 PROA     4        MET      C        C        0.510000       12.0110           0   0.00000     -0.301140E-02
        67 PROA     4        MET      O        O       -0.510000       15.9990           0   0.00000     -0.301140E-02
        68 PROA     5        THR      N        NH1     -0.470000       14.0070           0   0.00000     -0.301140E-02
        69 PROA     5        THR      HN       H        0.310000       1.00800           0   0.00000     -0.301140E-02
        70 PROA     5        THR      CA       CT1      0.700000E-01   12.0110           0   0.00000     -0.301140E-02
        71 PROA     5        THR      HA       HB1      0.900000E-01   1.00800           0   0.00000     -0.301140E-02
        72 PROA     5        THR      CB       CT1      0.140000       12.0110           0   0.00000     -0.301140E-02
        73 PROA     5        THR      HB       HA1      0.900000E-01   1.00800           0   0.00000     -0.301140E-02
        74 PROA     5        THR      OG1      OH1     -0.660000       15.9990           0   0.00000     -0.301140E-02
        75 PROA     5        THR      HG1      H        0.430000       1.00800           0   0.00000     -0.301140E-02
        76 PROA     5        THR      CG2      CT3     -0.270000       12.0110           0   0.00000     -0.301140E-02
        77 PROA     5        THR      HG21     HA3      0.900000E-01   1.00800           0   0.00000     -0.301140E-02
        78 PROA     5        THR      HG22     HA3      0.900000E-01   1.00800           0   0.00000     -0.301140E-02
        79 PROA     5        THR      HG23     HA3      0.900000E-01   1.00800           0   0.00000     -0.301140E-02
        80 PROA     5        THR      C        C        0.510000       12.0110           0   0.00000     -0.301140E-02
        81 PROA     5        THR      O        O       -0.510000       15.9990           0   0.00000     -0.301140E-02
        82 PROA     6        GLN      N        NH1     -0.470000       14.0070           0   0.00000     -0.301140E-02
        83 PROA     6        GLN      HN       H        0.310000       1.00800           0   0.00000     -0.301140E-02
        84 PROA     6        GLN      CA       CT1      0.700000E-01   12.0110           0   0.00000     -0.301140E-02
        85 PROA     6        GLN      HA       HB1      0.900000E-01   1.00800           0   0.00000     -0.301140E-02
        86 PROA     6        GLN      CB       CT2     -0.180000       12.0110           0   0.00000     -0.301140E-02
        87 PROA     6        GLN      HB1      HA2      0.900000E-01   1.00800           0   0.00000     -0.301140E-02
        88 PROA     6        GLN      HB2      HA2      0.900000E-01   1.00800           0   0.00000     -0.301140E-02
        89 PROA     6        GLN      CG       CT2     -0.180000       12.0110           0   0.00000     -0.301140E-02
        90 PROA     6        GLN      HG1      HA2      0.900000E-01   1.00800           0   0.00000     -0.301140E-02
        91 PROA     6        GLN      HG2      HA2      0.900000E-01   1.00800           0   0.00000     -0.301140E-02
        92 PROA     6        GLN      CD       CC       0.550000       12.0110           0   0.00000     -0.301140E-02
        93 PROA     6        GLN      OE1      O       -0.550000       15.9990           0   0.00000     -0.301140E-02
        94 PROA     6        GLN      NE2      NH2     -0.620000       14.0070           0   0.00000     -0.301140E-02
        95 PROA     6        GLN      HE21     H        0.320000       1.00800           0   0.00000     -0.301140E-02
        96 PROA     6        GLN      HE22     H        0.300000       1.00800           0   0.00000     -0.301140E-02
        97 PROA     6        GLN      C        C        0.510000       12.0110           0   0.00000     -0.301140E-02
        98 PROA     6        GLN      O        O       -0.510000       15.9990           0   0.00000     -0.301140E-02
        99 PROA     7        SER      N        NH1     -0.470000       14.0070           0   0.00000     -0.301140E-02
       100 PROA     7        SER      HN       H        0.310000       1.00800           0   0.00000     -0.301140E-02
       101 PROA     7        SER      CA       CT1      0.700000E-01   12.0110           0   0.00000     -0.301140E-02
       102 PROA     7        SER      HA       HB1      0.900000E-01   1.00800           0   0.00000     -0.301140E-02
       103 PROA     7        SER      CB       CT2      0.500000E-01   12.0110           0   0.00000     -0.301140E-02
       104 PROA     7        SER      HB1      HA2      0.900000E-01   1.00800           0   0.00000     -0.301140E-02
       105 PROA     7        SER      HB2      HA2      0.900000E-01   1.00800           0   0.00000     -0.301140E-02
       106 PROA     7        SER      OG       OH1     -0.660000       15.9990           0   0.00000     -0.301140E-02
       107 PROA     7        SER      HG1      H        0.430000       1.00800           0   0.00000     -0.301140E-02
       108 PROA     7        SER      C        C        0.510000       12.0110           0   0.00000     -0.301140E-02
       109 PROA     7        SER      O        O       -0.510000       15.9990           0   0.00000     -0.301140E-02
       110 PROA     8        PRO      N        N       -0.290000       14.0070           0   0.00000     -0.301140E-02
       111 PROA     8        PRO      CD       CP3       0.00000       12.0110           0   0.00000     -0.301140E-02
       112 PROA     8        PRO      HD1      HA2      0.900000E-01   1.00800           0   0.00000     -0.301140E-02
       113 PROA     8        PRO      HD2      HA2      0.900000E-01   1.00800           0   0.00000     -0.301140E-02
       114 PROA     8        PRO      CA       CP1      0.200000E-01   12.0110           0   0.00000     -0.301140E-02
       115 PROA     8        PRO      HA       HB1      0.900000E-01   1.00800           0   0.00000     -0.301140E-02
       116 PROA     8        PRO      CB       CP2     -0.180000       12.0110           0   0.00000     -0.301140E-02
       117 PROA     8        PRO      HB1      HA2      0.900000E-01   1.00800           0   0.00000     -0.301140E-02
       118 PROA     8        PRO      HB2      HA2      0.900000E-01   1.00800           0   0.00000     -0.301140E-02
       119 PROA     8        PRO      CG       CP2     -0.180000       12.0110           0   0.00000     -0.301140E-02
       120 PROA     8        PRO      HG1      HA2      0.900000E-01   1.00800           0   0.00000     -0.301140E-02
       121 PROA     8        PRO      HG2      HA2      0.900000E-01   1.00800           0   0.00000     -0.301140E-02
       122 PROA     8        PRO      C        C        0.510000       12.0110           0   0.00000     -0.301140E-02
       123 PROA     8        PRO      O        O       -0.510000       15.9990           0   0.00000     -0.301140E-02
       124 PROA     9        SER      N        NH1     -0.470000       14.0070           0   0.00000     -0.301140E-02
       125 PROA     9        SER      HN       H        0.310000       1.00800           0   0.00000     -0.301140E-02
       126 PROA     9        SER      CA       CT1      0.700000E-01   12.0110           0   0.00000     -0.301140E-02
       127 PROA     9        SER      HA       HB1      0.900000E-01   1.00800           0   0.00000     -0.301140E-02
       128 PROA     9        SER      CB       CT2      0.500000E-01   12.0110           0   0.00000     -0.301140E-02
       129 PROA     9        SER      HB1      HA2      0.900000E-01   1.00800           0   0.00000     -0.301140E-02
       130 PROA     9        SER      HB2      HA2      0.900000E-01   1.00800           0   0.00000     -0.301140E-02
       131 PROA     9        SER      OG       OH1     -0.660000       15.9990           0   0.00000     -0.301140E-02
       132 PROA     9        SER      HG1      H        0.430000       1.00800           0   0.00000     -0.301140E-02
       133 PROA     9        SER      C        C        0.510000       12.0110           0   0.00000     -0.301140E-02
       134 PROA     9        SER      O        O       -0.510000       15.9990           0   0.00000     -0.301140E-02
       135 PROA     10       SER      N        NH1     -0.470000       14.0070           0   0.00000     -0.301140E-02
       136 PROA     10       SER      HN       H        0.310000       1.00800           0   0.00000     -0.301140E-02
       137 PROA     10       SER      CA       CT1      0.700000E-01   12.0110           0   0.00000     -0.301140E-02
       138 PROA     10       SER      HA       HB1      0.900000E-01   1.00800           0   0.00000     -0.301140E-02
       139 PROA     10       SER      CB       CT2      0.500000E-01   12.0110           0   0.00000     -0.301140E-02
       140 PROA     10       SER      HB1      HA2      0.900000E-01   1.00800           0   0.00000     -0.301140E-02
       141 PROA     10       SER      HB2      HA2      0.900000E-01   1.00800           0   0.00000     -0.301140E-02
       142 PROA     10       SER      OG       OH1     -0.660000       15.9990           0   0.00000     -0.301140E-02
       143 PROA     10       SER      HG1      H        0.430000       1.00800           0   0.00000     -0.301140E-02
       144 PROA     10       SER      C        C        0.510000       12.0110           0   0.00000     -0.301140E-02
       145 PROA     10       SER      O        O       -0.510000       15.9990           0   0.00000     -0.301140E-02
       146 PROA     11       LEU      N        NH1     -0.470000       14.0070           0   0.00000     -0.301140E-02
       147 PROA     11       LEU      HN       H        0.310000       1.00800           0   0.00000     -0.301140E-02
       148 PROA     11       LEU      CA       CT1      0.700000E-01   12.0110           0   0.00000     -0.301140E-02
       149 PROA     11       LEU      HA       HB1      0.900000E-01   1.00800           0   0.00000     -0.301140E-02
       150 PROA     11       LEU      CB       CT2     -0.180000       12.0110           0   0.00000     -0.301140E-02
       151 PROA     11       LEU      HB1      HA2      0.900000E-01   1.00800           0   0.00000     -0.301140E-02
       152 PROA     11       LEU      HB2      HA2      0.900000E-01   1.00800           0   0.00000     -0.301140E-02
       153 PROA     11       LEU      CG       CT1     -0.900000E-01   12.0110           0   0.00000     -0.301140E-02
       154 PROA     11       LEU      HG       HA1      0.900000E-01   1.00800           0   0.00000     -0.301140E-02
       155 PROA     11       LEU      CD1      CT3     -0.270000       12.0110           0   0.00000     -0.301140E-02
       156 PROA     11       LEU      HD11     HA3      0.900000E-01   1.00800           0   0.00000     -0.301140E-02
       157 PROA     11       LEU      HD12     HA3      0.900000E-01   1.00800           0   0.00000     -0.301140E-02
       158 PROA     11       LEU      HD13     HA3      0.900000E-01   1.00800           0   0.00000     -0.301140E-02
       159 PROA     11       LEU      CD2      CT3     -0.270000       12.0110           0   0.00000     -0.301140E-02
       160 PROA     11       LEU      HD21     HA3      0.900000E-01   1.00800           0   0.00000     -0.301140E-02
       161 PROA     11       LEU      HD22     HA3      0.900000E-01   1.00800           0   0.00000     -0.301140E-02
       162 PROA     11       LEU      HD23     HA3      0.900000E-01   1.00800           0   0.00000     -0.301140E-02
       163 PROA     11       LEU      C        C        0.510000       12.0110           0   0.00000     -0.301140E-02
       164 PROA     11       LEU      O        O       -0.510000       15.9990           0   0.00000     -0.301140E-02
       165 PROA     12       SER      N        NH1     -0.470000       14.0070           0   0.00000     -0.301140E-02
       166 PROA     12       SER      HN       H        0.310000       1.00800           0   0.00000     -0.301140E-02
       167 PROA     12       SER      CA       CT1      0.700000E-01   12.0110           0   0.00000     -0.301140E-02
       168 PROA     12       SER      HA       HB1      0.900000E-01   1.00800           0   0.00000     -0.301140E-02
       169 PROA     12       SER      CB       CT2      0.500000E-01   12.0110           0   0.00000     -0.301140E-02
       170 PROA     12       SER      HB1      HA2      0.900000E-01   1.00800           0   0.00000     -0.301140E-02
       171 PROA     12       SER      HB2      HA2      0.900000E-01   1.00800           0   0.00000     -0.301140E-02
       172 PROA     12       SER      OG       OH1     -0.660000       15.9990           0   0.00000     -0.301140E-02
       173 PROA     12       SER      HG1      H        0.430000       1.00800           0   0.00000     -0.301140E-02
       174 PROA     12       SER      C        C        0.510000       12.0110           0   0.00000     -0.301140E-02
       175 PROA     12       SER      O        O       -0.510000       15.9990           0   0.00000     -0.301140E-02
       176 PROA     13       ALA      N        NH1     -0.470000       14.0070           0   0.00000     -0.301140E-02
       177 PROA     13       ALA      HN       H        0.310000       1.00800           0   0.00000     -0.301140E-02
       178 PROA     13       ALA      CA       CT1      0.700000E-01   12.0110           0   0.00000     -0.301140E-02
       179 PROA     13       ALA      HA       HB1      0.900000E-01   1.00800           0   0.00000     -0.301140E-02
       180 PROA     13       ALA      CB       CT3     -0.270000       12.0110           0   0.00000     -0.301140E-02
       181 PROA     13       ALA      HB1      HA3      0.900000E-01   1.00800           0   0.00000     -0.301140E-02
       182 PROA     13       ALA      HB2      HA3      0.900000E-01   1.00800           0   0.00000     -0.301140E-02
       183 PROA     13       ALA      HB3      HA3      0.900000E-01   1.00800           0   0.00000     -0.301140E-02
       184 PROA     13       ALA      C        C        0.510000       12.0110           0   0.00000     -0.301140E-02
       185 PROA     13       ALA      O        O       -0.510000       15.9990           0   0.00000     -0.301140E-02
       186 PROA     14       SER      N        NH1     -0.470000       14.0070           0   0.00000     -0.301140E-02
       187 PROA     14       SER      HN       H        0.310000       1.00800           0   0.00000     -0.301140E-02
       188 PROA     14       SER      CA       CT1      0.700000E-01   12.0110           0   0.00000     -0.301140E-02
       189 PROA     14       SER      HA       HB1      0.900000E-01   1.00800           0   0.00000     -0.301140E-02
       190 PROA     14       SER      CB       CT2      0.500000E-01   12.0110           0   0.00000     -0.301140E-02
       191 PROA     14       SER      HB1      HA2      0.900000E-01   1.00800           0   0.00000     -0.301140E-02
       192 PROA     14       SER      HB2      HA2      0.900000E-01   1.00800           0   0.00000     -0.301140E-02
       193 PROA     14       SER      OG       OH1     -0.660000       15.9990           0   0.00000     -0.301140E-02
       194 PROA     14       SER      HG1      H        0.430000       1.00800           0   0.00000     -0.301140E-02
       195 PROA     14       SER      C        C        0.510000       12.0110           0   0.00000     -0.301140E-02
       196 PROA     14       SER      O        O       -0.510000       15.9990           0   0.00000     -0.301140E-02
       197 PROA     15       VAL      N        NH1     -0.470000       14.0070           0   0.00000     -0.301140E-02
       198 PROA     15       VAL      HN       H        0.310000       1.00800           0   0.00000     -0.301140E-02
       199 PROA     15       VAL      CA       CT1      0.700000E-01   12.0110           0   0.00000     -0.301140E-02
       200 PROA     15       VAL      HA       HB1      0.900000E-01   1.00800           0   0.00000     -0.301140E-02
       201 PROA     15       VAL      CB       CT1     -0.900000E-01   12.0110           0   0.00000     -0.301140E-02
       202 PROA     15       VAL      HB       HA1      0.900000E-01   1.00800           0   0.00000     -0.301140E-02
       203 PROA     15       VAL      CG1      CT3     -0.270000       12.0110           0   0.00000     -0.301140E-02
       204 PROA     15       VAL      HG11     HA3      0.900000E-01   1.00800           0   0.00000     -0.301140E-02
       205 PROA     15       VAL      HG12     HA3      0.900000E-01   1.00800           0   0.00000     -0.301140E-02
       206 PROA     15       VAL      HG13     HA3      0.900000E-01   1.00800           0   0.00000     -0.301140E-02
       207 PROA     15       VAL      CG2      CT3     -0.270000       12.0110           0   0.00000     -0.301140E-02
       208 PROA     15       VAL      HG21     HA3      0.900000E-01   1.00800           0   0.00000     -0.301140E-02
       209 PROA     15       VAL      HG22     HA3      0.900000E-01   1.00800           0   0.00000     -0.301140E-02
       210 PROA     15       VAL      HG23     HA3      0.900000E-01   1.00800           0   0.00000     -0.301140E-02
       211 PROA     15       VAL      C        C        0.510000       12.0110           0   0.00000     -0.301140E-02
       212 PROA     15       VAL      O        O       -0.510000       15.9990           0   0.00000     -0.301140E-02
       213 PROA     16       GLY      N        NH1     -0.470000       14.0070           0   0.00000     -0.301140E-02
       214 PROA     16       GLY      HN       H        0.310000       1.00800           0   0.00000     -0.301140E-02
       215 PROA     16       GLY      CA       CT2     -0.200000E-01   12.0110           0   0.00000     -0.301140E-02
       216 PROA     16       GLY      HA1      HB2      0.900000E-01   1.00800           0   0.00000     -0.301140E-02
       217 PROA     16       GLY      HA2      HB2      0.900000E-01   1.00800           0   0.00000     -0.301140E-02
       218 PROA     16       GLY      C        C        0.510000       12.0110           0   0.00000     -0.301140E-02
       219 PROA     16       GLY      O        O       -0.510000       15.9990           0   0.00000     -0.301140E-02
       220 PROA     17       ASP      N        NH1     -0.470000       14.0070           0   0.00000     -0.301140E-02
       221 PROA     17       ASP      HN       H        0.310000       1.00800           0   0.00000     -0.301140E-02
       222 PROA     17       ASP      CA       CT1      0.700000E-01   12.0110           0   0.00000     -0.301140E-02
       223 PROA     17       ASP      HA       HB1      0.900000E-01   1.00800           0   0.00000     -0.301140E-02
       224 PROA     17       ASP      CB       CT2A    -0.280000       12.0110           0   0.00000     -0.301140E-02
       225 PROA     17       ASP      HB1      HA2      0.900000E-01   1.00800           0   0.00000     -0.301140E-02
       226 PROA     17       ASP      HB2      HA2      0.900000E-01   1.00800           0   0.00000     -0.301140E-02
       227 PROA     17       ASP      CG       CC       0.620000       12.0110           0   0.00000     -0.301140E-02
       228 PROA     17       ASP      OD1      OC      -0.760000       15.9990           0   0.00000     -0.301140E-02
       229 PROA     17       ASP      OD2      OC      -0.760000       15.9990           0   0.00000     -0.301140E-02
       230 PROA     17       ASP      C        C        0.510000       12.0110           0   0.00000     -0.301140E-02
       231 PROA     17       ASP      O        O       -0.510000       15.9990           0   0.00000     -0.301140E-02
       232 PROA     18       ARG      N        NH1     -0.470000       14.0070           0   0.00000     -0.301140E-02
       233 PROA     18       ARG      HN       H        0.310000       1.00800           0   0.00000     -0.301140E-02
       234 PROA     18       ARG      CA       CT1      0.700000E-01   12.0110           0   0.00000     -0.301140E-02
       235 PROA     18       ARG      HA       HB1      0.900000E-01   1.00800           0   0.00000     -0.301140E-02
       236 PROA     18       ARG      CB       CT2     -0.180000       12.0110           0   0.00000     -0.301140E-02
       237 PROA     18       ARG      HB1      HA2      0.900000E-01   1.00800           0   0.00000     -0.301140E-02
       238 PROA     18       ARG      HB2      HA2      0.900000E-01   1.00800           0   0.00000     -0.301140E-02
       239 PROA     18       ARG      CG       CT2     -0.180000       12.0110           0   0.00000     -0.301140E-02
       240 PROA     18       ARG      HG1      HA2      0.900000E-01   1.00800           0   0.00000     -0.301140E-02
       241 PROA     18       ARG      HG2      HA2      0.900000E-01   1.00800           0   0.00000     -0.301140E-02
       242 PROA     18       ARG      CD       CT2      0.200000       12.0110           0   0.00000     -0.301140E-02
       243 PROA     18       ARG      HD1      HA2      0.900000E-01   1.00800           0   0.00000     -0.301140E-02
       244 PROA     18       ARG      HD2      HA2      0.900000E-01   1.00800           0   0.00000     -0.301140E-02
       245 PROA     18       ARG      NE       NC2     -0.700000       14.0070           0   0.00000     -0.301140E-02
       246 PROA     18       ARG      HE       HC       0.440000       1.00800           0   0.00000     -0.301140E-02
       247 PROA     18       ARG      CZ       C        0.640000       12.0110           0   0.00000     -0.301140E-02
       248 PROA     18       ARG      NH1      NC2     -0.800000       14.0070           0   0.00000     -0.301140E-02
       249 PROA     18       ARG      HH11     HC       0.460000       1.00800           0   0.00000     -0.301140E-02
       250 PROA     18       ARG      HH12     HC       0.460000       1.00800           0   0.00000     -0.301140E-02
       251 PROA     18       ARG      NH2      NC2     -0.800000       14.0070           0   0.00000     -0.301140E-02
       252 PROA     18       ARG      HH21     HC       0.460000       1.00800           0   0.00000     -0.301140E-02
       253 PROA     18       ARG      HH22     HC       0.460000       1.00800           0   0.00000     -0.301140E-02
       254 PROA     18       ARG      C        C        0.510000       12.0110           0   0.00000     -0.301140E-02
       255 PROA     18       ARG      O        O       -0.510000       15.9990           0   0.00000     -0.301140E-02
       256 PROA     19       VAL      N        NH1     -0.470000       14.0070           0   0.00000     -0.301140E-02
       257 PROA     19       VAL      HN       H        0.310000       1.00800           0   0.00000     -0.301140E-02
       258 PROA     19       VAL      CA       CT1      0.700000E-01   12.0110           0   0.00000     -0.301140E-02
       259 PROA     19       VAL      HA       HB1      0.900000E-01   1.00800           0   0.00000     -0.301140E-02
       260 PROA     19       VAL      CB       CT1     -0.900000E-01   12.0110           0   0.00000     -0.301140E-02
       261 PROA     19       VAL      HB       HA1      0.900000E-01   1.00800           0   0.00000     -0.301140E-02
       262 PROA     19       VAL      CG1      CT3     -0.270000       12.0110           0   0.00000     -0.301140E-02
       263 PROA     19       VAL      HG11     HA3      0.900000E-01   1.00800           0   0.00000     -0.301140E-02
       264 PROA     19       VAL      HG12     HA3      0.900000E-01   1.00800           0   0.00000     -0.301140E-02
       265 PROA     19       VAL      HG13     HA3      0.900000E-01   1.00800           0   0.00000     -0.301140E-02
       266 PROA     19       VAL      CG2      CT3     -0.270000       12.0110           0   0.00000     -0.301140E-02
       267 PROA     19       VAL      HG21     HA3      0.900000E-01   1.00800           0   0.00000     -0.301140E-02
       268 PROA     19       VAL      HG22     HA3      0.900000E-01   1.00800           0   0.00000     -0.301140E-02
       269 PROA     19       VAL      HG23     HA3      0.900000E-01   1.00800           0   0.00000     -0.301140E-02
       270 PROA     19       VAL      C        C        0.510000       12.0110           0   0.00000     -0.301140E-02
       271 PROA     19       VAL      O        O       -0.510000       15.9990           0   0.00000     -0.301140E-02
       272 PROA     20       THR      N        NH1     -0.470000       14.0070           0   0.00000     -0.301140E-02
       273 PROA     20       THR      HN       H        0.310000       1.00800           0   0.00000     -0.301140E-02
       274 PROA     20       THR      CA       CT1      0.700000E-01   12.0110           0   0.00000     -0.301140E-02
       275 PROA     20       THR      HA       HB1      0.900000E-01   1.00800           0   0.00000     -0.301140E-02
       276 PROA     20       THR      CB       CT1      0.140000       12.0110           0   0.00000     -0.301140E-02
       277 PROA     20       THR      HB       HA1      0.900000E-01   1.00800           0   0.00000     -0.301140E-02
       278 PROA     20       THR      OG1      OH1     -0.660000       15.9990           0   0.00000     -0.301140E-02
       279 PROA     20       THR      HG1      H        0.430000       1.00800           0   0.00000     -0.301140E-02
       280 PROA     20       THR      CG2      CT3     -0.270000       12.0110           0   0.00000     -0.301140E-02
       281 PROA     20       THR      HG21     HA3      0.900000E-01   1.00800           0   0.00000     -0.301140E-02
       282 PROA     20       THR      HG22     HA3      0.900000E-01   1.00800           0   0.00000     -0.301140E-02
       283 PROA     20       THR      HG23     HA3      0.900000E-01   1.00800           0   0.00000     -0.301140E-02
       284 PROA     20       THR      C        C        0.510000       12.0110           0   0.00000     -0.301140E-02
       285 PROA     20       THR      O        O       -0.510000       15.9990           0   0.00000     -0.301140E-02
       286 PROA     21       ILE      N        NH1     -0.470000       14.0070           0   0.00000     -0.301140E-02
       287 PROA     21       ILE      HN       H        0.310000       1.00800           0   0.00000     -0.301140E-02
       288 PROA     21       ILE      CA       CT1      0.700000E-01   12.0110           0   0.00000     -0.301140E-02
       289 PROA     21       ILE      HA       HB1      0.900000E-01   1.00800           0   0.00000     -0.301140E-02
       290 PROA     21       ILE      CB       CT1     -0.900000E-01   12.0110           0   0.00000     -0.301140E-02
       291 PROA     21       ILE      HB       HA1      0.900000E-01   1.00800           0   0.00000     -0.301140E-02
       292 PROA     21       ILE      CG2      CT3     -0.270000       12.0110           0   0.00000     -0.301140E-02
       293 PROA     21       ILE      HG21     HA3      0.900000E-01   1.00800           0   0.00000     -0.301140E-02
       294 PROA     21       ILE      HG22     HA3      0.900000E-01   1.00800           0   0.00000     -0.301140E-02
       295 PROA     21       ILE      HG23     HA3      0.900000E-01   1.00800           0   0.00000     -0.301140E-02
       296 PROA     21       ILE      CG1      CT2     -0.180000       12.0110           0   0.00000     -0.301140E-02
       297 PROA     21       ILE      HG11     HA2      0.900000E-01   1.00800           0   0.00000     -0.301140E-02
       298 PROA     21       ILE      HG12     HA2      0.900000E-01   1.00800           0   0.00000     -0.301140E-02
       299 PROA     21       ILE      CD       CT3     -0.270000       12.0110           0   0.00000     -0.301140E-02
       300 PROA     21       ILE      HD1      HA3      0.900000E-01   1.00800           0   0.00000     -0.301140E-02
       301 PROA     21       ILE      HD2      HA3      0.900000E-01   1.00800           0   0.00000     -0.301140E-02
       302 PROA     21       ILE      HD3      HA3      0.900000E-01   1.00800           0   0.00000     -0.301140E-02
       303 PROA     21       ILE      C        C        0.510000       12.0110           0   0.00000     -0.301140E-02
       304 PROA     21       ILE      O        O       -0.510000       15.9990           0   0.00000     -0.301140E-02
       305 PROA     22       THR      N        NH1     -0.470000       14.0070           0   0.00000     -0.301140E-02
       306 PROA     22       THR      HN       H        0.310000       1.00800           0   0.00000     -0.301140E-02
       307 PROA     22       THR      CA       CT1      0.700000E-01   12.0110           0   0.00000     -0.301140E-02
       308 PROA     22       THR      HA       HB1      0.900000E-01   1.00800           0   0.00000     -0.301140E-02
       309 PROA     22       THR      CB       CT1      0.140000       12.0110           0   0.00000     -0.301140E-02
       310 PROA     22       THR      HB       HA1      0.900000E-01   1.00800           0   0.00000     -0.301140E-02
       311 PROA     22       THR      OG1      OH1     -0.660000       15.9990           0   0.00000     -0.301140E-02
       312 PROA     22       THR      HG1      H        0.430000       1.00800           0   0.00000     -0.301140E-02
       313 PROA     22       THR      CG2      CT3     -0.270000       12.0110           0   0.00000     -0.301140E-02
       314 PROA     22       THR      HG21     HA3      0.900000E-01   1.00800           0   0.00000     -0.301140E-02
       315 PROA     22       THR      HG22     HA3      0.900000E-01   1.00800           0   0.00000     -0.301140E-02
       316 PROA     22       THR      HG23     HA3      0.900000E-01   1.00800           0   0.00000     -0.301140E-02
       317 PROA     22       THR      C        C        0.510000       12.0110           0   0.00000     -0.301140E-02
       318 PROA     22       THR      O        O       -0.510000       15.9990           0   0.00000     -0.301140E-02
       319 PROA     23       CYS      N        NH1     -0.470000       14.0070           0   0.00000     -0.301140E-02
       320 PROA     23       CYS      HN       H        0.310000       1.00800           0   0.00000     -0.301140E-02
       321 PROA     23       CYS      CA       CT1      0.700000E-01   12.0110           0   0.00000     -0.301140E-02
       322 PROA     23       CYS      HA       HB1      0.900000E-01   1.00800           0   0.00000     -0.301140E-02
       323 PROA     23       CYS      CB       CT2     -0.100000       12.0110           0   0.00000     -0.301140E-02
       324 PROA     23       CYS      HB1      HA2      0.900000E-01   1.00800           0   0.00000     -0.301140E-02
       325 PROA     23       CYS      HB2      HA2      0.900000E-01   1.00800           0   0.00000     -0.301140E-02
       326 PROA     23       CYS      SG       SM      -0.800000E-01   32.0600           0   0.00000     -0.301140E-02
       327 PROA     23       CYS      C        C        0.510000       12.0110           0   0.00000     -0.301140E-02
       328 PROA     23       CYS      O        O       -0.510000       15.9990           0   0.00000     -0.301140E-02
       329 PROA     24       LYS      N        NH1     -0.470000       14.0070           0   0.00000     -0.301140E-02
       330 PROA     24       LYS      HN       H        0.310000       1.00800           0   0.00000     -0.301140E-02
       331 PROA     24       LYS      CA       CT1      0.700000E-01   12.0110           0   0.00000     -0.301140E-02
       332 PROA     24       LYS      HA       HB1      0.900000E-01   1.00800           0   0.00000     -0.301140E-02
       333 PROA     24       LYS      CB       CT2     -0.180000       12.0110           0   0.00000     -0.301140E-02
       334 PROA     24       LYS      HB1      HA2      0.900000E-01   1.00800           0   0.00000     -0.301140E-02
       335 PROA     24       LYS      HB2      HA2      0.900000E-01   1.00800           0   0.00000     -0.301140E-02
       336 PROA     24       LYS      CG       CT2     -0.180000       12.0110           0   0.00000     -0.301140E-02
       337 PROA     24       LYS      HG1      HA2      0.900000E-01   1.00800           0   0.00000     -0.301140E-02
       338 PROA     24       LYS      HG2      HA2      0.900000E-01   1.00800           0   0.00000     -0.301140E-02
       339 PROA     24       LYS      CD       CT2     -0.180000       12.0110           0   0.00000     -0.301140E-02
       340 PROA     24       LYS      HD1      HA2      0.900000E-01   1.00800           0   0.00000     -0.301140E-02
       341 PROA     24       LYS      HD2      HA2      0.900000E-01   1.00800           0   0.00000     -0.301140E-02
       342 PROA     24       LYS      CE       CT2      0.210000       12.0110           0   0.00000     -0.301140E-02
       343 PROA     24       LYS      HE1      HA2      0.500000E-01   1.00800           0   0.00000     -0.301140E-02
       344 PROA     24       LYS      HE2      HA2      0.500000E-01   1.00800           0   0.00000     -0.301140E-02
       345 PROA     24       LYS      NZ       NH3     -0.300000       14.0070           0   0.00000     -0.301140E-02
       346 PROA     24       LYS      HZ1      HC       0.330000       1.00800           0   0.00000     -0.301140E-02
       347 PROA     24       LYS      HZ2      HC       0.330000       1.00800           0   0.00000     -0.301140E-02
       348 PROA     24       LYS      HZ3      HC       0.330000       1.00800           0   0.00000     -0.301140E-02
       349 PROA     24       LYS      C        C        0.510000       12.0110           0   0.00000     -0.301140E-02
       350 PROA     24       LYS      O        O       -0.510000       15.9990           0   0.00000     -0.301140E-02
       351 PROA     25       ALA      N        NH1     -0.470000       14.0070           0   0.00000     -0.301140E-02
       352 PROA     25       ALA      HN       H        0.310000       1.00800           0   0.00000     -0.301140E-02
       353 PROA     25       ALA      CA       CT1      0.700000E-01   12.0110           0   0.00000     -0.301140E-02
       354 PROA     25       ALA      HA       HB1      0.900000E-01   1.00800           0   0.00000     -0.301140E-02
       355 PROA     25       ALA      CB       CT3     -0.270000       12.0110           0   0.00000     -0.301140E-02
       356 PROA     25       ALA      HB1      HA3      0.900000E-01   1.00800           0   0.00000     -0.301140E-02
       357 PROA     25       ALA      HB2      HA3      0.900000E-01   1.00800           0   0.00000     -0.301140E-02
       358 PROA     25       ALA      HB3      HA3      0.900000E-01   1.00800           0   0.00000     -0.301140E-02
       359 PROA     25       ALA      C        C        0.510000       12.0110           0   0.00000     -0.301140E-02
       360 PROA     25       ALA      O        O       -0.510000       15.9990           0   0.00000     -0.301140E-02
       361 PROA     26       SER      N        NH1     -0.470000       14.0070           0   0.00000     -0.301140E-02
       362 PROA     26       SER      HN       H        0.310000       1.00800           0   0.00000     -0.301140E-02
       363 PROA     26       SER      CA       CT1      0.700000E-01   12.0110           0   0.00000     -0.301140E-02
       364 PROA     26       SER      HA       HB1      0.900000E-01   1.00800           0   0.00000     -0.301140E-02
       365 PROA     26       SER      CB       CT2      0.500000E-01   12.0110           0   0.00000     -0.301140E-02
       366 PROA     26       SER      HB1      HA2      0.900000E-01   1.00800           0   0.00000     -0.301140E-02
       367 PROA     26       SER      HB2      HA2      0.900000E-01   1.00800           0   0.00000     -0.301140E-02
       368 PROA     26       SER      OG       OH1     -0.660000       15.9990           0   0.00000     -0.301140E-02
       369 PROA     26       SER      HG1      H        0.430000       1.00800           0   0.00000     -0.301140E-02
       370 PROA     26       SER      C        C        0.510000       12.0110           0   0.00000     -0.301140E-02
       371 PROA     26       SER      O        O       -0.510000       15.9990           0   0.00000     -0.301140E-02
       372 PROA     27       GLN      N        NH1     -0.470000       14.0070           0   0.00000     -0.301140E-02
       373 PROA     27       GLN      HN       H        0.310000       1.00800           0   0.00000     -0.301140E-02
       374 PROA     27       GLN      CA       CT1      0.700000E-01   12.0110           0   0.00000     -0.301140E-02
       375 PROA     27       GLN      HA       HB1      0.900000E-01   1.00800           0   0.00000     -0.301140E-02
       376 PROA     27       GLN      CB       CT2     -0.180000       12.0110           0   0.00000     -0.301140E-02
       377 PROA     27       GLN      HB1      HA2      0.900000E-01   1.00800           0   0.00000     -0.301140E-02
       378 PROA     27       GLN      HB2      HA2      0.900000E-01   1.00800           0   0.00000     -0.301140E-02
       379 PROA     27       GLN      CG       CT2     -0.180000       12.0110           0   0.00000     -0.301140E-02
       380 PROA     27       GLN      HG1      HA2      0.900000E-01   1.00800           0   0.00000     -0.301140E-02
       381 PROA     27       GLN      HG2      HA2      0.900000E-01   1.00800           0   0.00000     -0.301140E-02
       382 PROA     27       GLN      CD       CC       0.550000       12.0110           0   0.00000     -0.301140E-02
       383 PROA     27       GLN      OE1      O       -0.550000       15.9990           0   0.00000     -0.301140E-02
       384 PROA     27       GLN      NE2      NH2     -0.620000       14.0070           0   0.00000     -0.301140E-02
       385 PROA     27       GLN      HE21     H        0.320000       1.00800           0   0.00000     -0.301140E-02
       386 PROA     27       GLN      HE22     H        0.300000       1.00800           0   0.00000     -0.301140E-02
       387 PROA     27       GLN      C        C        0.510000       12.0110           0   0.00000     -0.301140E-02
       388 PROA     27       GLN      O        O       -0.510000       15.9990           0   0.00000     -0.301140E-02
       389 PROA     28       ASN      N        NH1     -0.470000       14.0070           0   0.00000     -0.301140E-02
       390 PROA     28       ASN      HN       H        0.310000       1.00800           0   0.00000     -0.301140E-02
       391 PROA     28       ASN      CA       CT1      0.700000E-01   12.0110           0   0.00000     -0.301140E-02
       392 PROA     28       ASN      HA       HB1      0.900000E-01   1.00800           0   0.00000     -0.301140E-02
       393 PROA     28       ASN      CB       CT2     -0.180000       12.0110           0   0.00000     -0.301140E-02
       394 PROA     28       ASN      HB1      HA2      0.900000E-01   1.00800           0   0.00000     -0.301140E-02
       395 PROA     28       ASN      HB2      HA2      0.900000E-01   1.00800           0   0.00000     -0.301140E-02
       396 PROA     28       ASN      CG       CC       0.550000       12.0110           0   0.00000     -0.301140E-02
       397 PROA     28       ASN      OD1      O       -0.550000       15.9990           0   0.00000     -0.301140E-02
       398 PROA     28       ASN      ND2      NH2     -0.620000       14.0070           0   0.00000     -0.301140E-02
       399 PROA     28       ASN      HD21     H        0.320000       1.00800           0   0.00000     -0.301140E-02
       400 PROA     28       ASN      HD22     H        0.300000       1.00800           0   0.00000     -0.301140E-02
       401 PROA     28       ASN      C        C        0.510000       12.0110           0   0.00000     -0.301140E-02
       402 PROA     28       ASN      O        O       -0.510000       15.9990           0   0.00000     -0.301140E-02
       403 PROA     29       VAL      N        NH1     -0.470000       14.0070           0   0.00000     -0.301140E-02
       404 PROA     29       VAL      HN       H        0.310000       1.00800           0   0.00000     -0.301140E-02
       405 PROA     29       VAL      CA       CT1      0.700000E-01   12.0110           0   0.00000     -0.301140E-02
       406 PROA     29       VAL      HA       HB1      0.900000E-01   1.00800           0   0.00000     -0.301140E-02
       407 PROA     29       VAL      CB       CT1     -0.900000E-01   12.0110           0   0.00000     -0.301140E-02
       408 PROA     29       VAL      HB       HA1      0.900000E-01   1.00800           0   0.00000     -0.301140E-02
       409 PROA     29       VAL      CG1      CT3     -0.270000       12.0110           0   0.00000     -0.301140E-02
       410 PROA     29       VAL      HG11     HA3      0.900000E-01   1.00800           0   0.00000     -0.301140E-02
       411 PROA     29       VAL      HG12     HA3      0.900000E-01   1.00800           0   0.00000     -0.301140E-02
       412 PROA     29       VAL      HG13     HA3      0.900000E-01   1.00800           0   0.00000     -0.301140E-02
       413 PROA     29       VAL      CG2      CT3     -0.270000       12.0110           0   0.00000     -0.301140E-02
       414 PROA     29       VAL      HG21     HA3      0.900000E-01   1.00800           0   0.00000     -0.301140E-02
       415 PROA     29       VAL      HG22     HA3      0.900000E-01   1.00800           0   0.00000     -0.301140E-02
       416 PROA     29       VAL      HG23     HA3      0.900000E-01   1.00800           0   0.00000     -0.301140E-02
       417 PROA     29       VAL      C        C        0.510000       12.0110           0   0.00000     -0.301140E-02
       418 PROA     29       VAL      O        O       -0.510000       15.9990           0   0.00000     -0.301140E-02
       419 PROA     30       ARG      N        NH1     -0.470000       14.0070           0   0.00000     -0.301140E-02
       420 PROA     30       ARG      HN       H        0.310000       1.00800           0   0.00000     -0.301140E-02
       421 PROA     30       ARG      CA       CT1      0.700000E-01   12.0110           0   0.00000     -0.301140E-02
       422 PROA     30       ARG      HA       HB1      0.900000E-01   1.00800           0   0.00000     -0.301140E-02
       423 PROA     30       ARG      CB       CT2     -0.180000       12.0110           0   0.00000     -0.301140E-02
       424 PROA     30       ARG      HB1      HA2      0.900000E-01   1.00800           0   0.00000     -0.301140E-02
       425 PROA     30       ARG      HB2      HA2      0.900000E-01   1.00800           0   0.00000     -0.301140E-02
       426 PROA     30       ARG      CG       CT2     -0.180000       12.0110           0   0.00000     -0.301140E-02
       427 PROA     30       ARG      HG1      HA2      0.900000E-01   1.00800           0   0.00000     -0.301140E-02
       428 PROA     30       ARG      HG2      HA2      0.900000E-01   1.00800           0   0.00000     -0.301140E-02
       429 PROA     30       ARG      CD       CT2      0.200000       12.0110           0   0.00000     -0.301140E-02
       430 PROA     30       ARG      HD1      HA2      0.900000E-01   1.00800           0   0.00000     -0.301140E-02
       431 PROA     30       ARG      HD2      HA2      0.900000E-01   1.00800           0   0.00000     -0.301140E-02
       432 PROA     30       ARG      NE       NC2     -0.700000       14.0070           0   0.00000     -0.301140E-02
       433 PROA     30       ARG      HE       HC       0.440000       1.00800           0   0.00000     -0.301140E-02
       434 PROA     30       ARG      CZ       C        0.640000       12.0110           0   0.00000     -0.301140E-02
       435 PROA     30       ARG      NH1      NC2     -0.800000       14.0070           0   0.00000     -0.301140E-02
       436 PROA     30       ARG      HH11     HC       0.460000       1.00800           0   0.00000     -0.301140E-02
       437 PROA     30       ARG      HH12     HC       0.460000       1.00800           0   0.00000     -0.301140E-02
       438 PROA     30       ARG      NH2      NC2     -0.800000       14.0070           0   0.00000     -0.301140E-02
       439 PROA     30       ARG      HH21     HC       0.460000       1.00800           0   0.00000     -0.301140E-02
       440 PROA     30       ARG      HH22     HC       0.460000       1.00800           0   0.00000     -0.301140E-02
       441 PROA     30       ARG      C        C        0.510000       12.0110           0   0.00000     -0.301140E-02
       442 PROA     30       ARG      O        O       -0.510000       15.9990           0   0.00000     -0.301140E-02
       443 PROA     31       THR      N        NH1     -0.470000       14.0070           0   0.00000     -0.301140E-02
       444 PROA     31       THR      HN       H        0.310000       1.00800           0   0.00000     -0.301140E-02
       445 PROA     31       THR      CA       CT1      0.700000E-01   12.0110           0   0.00000     -0.301140E-02
       446 PROA     31       THR      HA       HB1      0.900000E-01   1.00800           0   0.00000     -0.301140E-02
       447 PROA     31       THR      CB       CT1      0.140000       12.0110           0   0.00000     -0.301140E-02
       448 PROA     31       THR      HB       HA1      0.900000E-01   1.00800           0   0.00000     -0.301140E-02
       449 PROA     31       THR      OG1      OH1     -0.660000       15.9990           0   0.00000     -0.301140E-02
       450 PROA     31       THR      HG1      H        0.430000       1.00800           0   0.00000     -0.301140E-02
       451 PROA     31       THR      CG2      CT3     -0.270000       12.0110           0   0.00000     -0.301140E-02
       452 PROA     31       THR      HG21     HA3      0.900000E-01   1.00800           0   0.00000     -0.301140E-02
       453 PROA     31       THR      HG22     HA3      0.900000E-01   1.00800           0   0.00000     -0.301140E-02
       454 PROA     31       THR      HG23     HA3      0.900000E-01   1.00800           0   0.00000     -0.301140E-02
       455 PROA     31       THR      C        C        0.510000       12.0110           0   0.00000     -0.301140E-02
       456 PROA     31       THR      O        O       -0.510000       15.9990           0   0.00000     -0.301140E-02
       457 PROA     32       VAL      N        NH1     -0.470000       14.0070           0   0.00000     -0.301140E-02
       458 PROA     32       VAL      HN       H        0.310000       1.00800           0   0.00000     -0.301140E-02
       459 PROA     32       VAL      CA       CT1      0.700000E-01   12.0110           0   0.00000     -0.301140E-02
       460 PROA     32       VAL      HA       HB1      0.900000E-01   1.00800           0   0.00000     -0.301140E-02
       461 PROA     32       VAL      CB       CT1     -0.900000E-01   12.0110           0   0.00000     -0.301140E-02
       462 PROA     32       VAL      HB       HA1      0.900000E-01   1.00800           0   0.00000     -0.301140E-02
       463 PROA     32       VAL      CG1      CT3     -0.270000       12.0110           0   0.00000     -0.301140E-02
       464 PROA     32       VAL      HG11     HA3      0.900000E-01   1.00800           0   0.00000     -0.301140E-02
       465 PROA     32       VAL      HG12     HA3      0.900000E-01   1.00800           0   0.00000     -0.301140E-02
       466 PROA     32       VAL      HG13     HA3      0.900000E-01   1.00800           0   0.00000     -0.301140E-02
       467 PROA     32       VAL      CG2      CT3     -0.270000       12.0110           0   0.00000     -0.301140E-02
       468 PROA     32       VAL      HG21     HA3      0.900000E-01   1.00800           0   0.00000     -0.301140E-02
       469 PROA     32       VAL      HG22     HA3      0.900000E-01   1.00800           0   0.00000     -0.301140E-02
       470 PROA     32       VAL      HG23     HA3      0.900000E-01   1.00800           0   0.00000     -0.301140E-02
       471 PROA     32       VAL      C        C        0.510000       12.0110           0   0.00000     -0.301140E-02
       472 PROA     32       VAL      O        O       -0.510000       15.9990           0   0.00000     -0.301140E-02
       473 PROA     33       VAL      N        NH1     -0.470000       14.0070           0   0.00000     -0.301140E-02
       474 PROA     33       VAL      HN       H        0.310000       1.00800           0   0.00000     -0.301140E-02
       475 PROA     33       VAL      CA       CT1      0.700000E-01   12.0110           0   0.00000     -0.301140E-02
       476 PROA     33       VAL      HA       HB1      0.900000E-01   1.00800           0   0.00000     -0.301140E-02
       477 PROA     33       VAL      CB       CT1     -0.900000E-01   12.0110           0   0.00000     -0.301140E-02
       478 PROA     33       VAL      HB       HA1      0.900000E-01   1.00800           0   0.00000     -0.301140E-02
       479 PROA     33       VAL      CG1      CT3     -0.270000       12.0110           0   0.00000     -0.301140E-02
       480 PROA     33       VAL      HG11     HA3      0.900000E-01   1.00800           0   0.00000     -0.301140E-02
       481 PROA     33       VAL      HG12     HA3      0.900000E-01   1.00800           0   0.00000     -0.301140E-02
       482 PROA     33       VAL      HG13     HA3      0.900000E-01   1.00800           0   0.00000     -0.301140E-02
       483 PROA     33       VAL      CG2      CT3     -0.270000       12.0110           0   0.00000     -0.301140E-02
       484 PROA     33       VAL      HG21     HA3      0.900000E-01   1.00800           0   0.00000     -0.301140E-02
       485 PROA     33       VAL      HG22     HA3      0.900000E-01   1.00800           0   0.00000     -0.301140E-02
       486 PROA     33       VAL      HG23     HA3      0.900000E-01   1.00800           0   0.00000     -0.301140E-02
       487 PROA     33       VAL      C        C        0.510000       12.0110           0   0.00000     -0.301140E-02
       488 PROA     33       VAL      O        O       -0.510000       15.9990           0   0.00000     -0.301140E-02
       489 PROA     34       ALA      N        NH1     -0.470000       14.0070           0   0.00000     -0.301140E-02
       490 PROA     34       ALA      HN       H        0.310000       1.00800           0   0.00000     -0.301140E-02
       491 PROA     34       ALA      CA       CT1      0.700000E-01   12.0110           0   0.00000     -0.301140E-02
       492 PROA     34       ALA      HA       HB1      0.900000E-01   1.00800           0   0.00000     -0.301140E-02
       493 PROA     34       ALA      CB       CT3     -0.270000       12.0110           0   0.00000     -0.301140E-02
       494 PROA     34       ALA      HB1      HA3      0.900000E-01   1.00800           0   0.00000     -0.301140E-02
       495 PROA     34       ALA      HB2      HA3      0.900000E-01   1.00800           0   0.00000     -0.301140E-02
       496 PROA     34       ALA      HB3      HA3      0.900000E-01   1.00800           0   0.00000     -0.301140E-02
       497 PROA     34       ALA      C        C        0.510000       12.0110           0   0.00000     -0.301140E-02
       498 PROA     34       ALA      O        O       -0.510000       15.9990           0   0.00000     -0.301140E-02
       499 PROA     35       TRP      N        NH1     -0.470000       14.0070           0   0.00000     -0.301140E-02
       500 PROA     35       TRP      HN       H        0.310000       1.00800           0   0.00000     -0.301140E-02
       501 PROA     35       TRP      CA       CT1      0.700000E-01   12.0110           0   0.00000     -0.301140E-02
       502 PROA     35       TRP      HA       HB1      0.900000E-01   1.00800           0   0.00000     -0.301140E-02
       503 PROA     35       TRP      CB       CT2     -0.180000       12.0110           0   0.00000     -0.301140E-02
       504 PROA     35       TRP      HB1      HA2      0.900000E-01   1.00800           0   0.00000     -0.301140E-02
       505 PROA     35       TRP      HB2      HA2      0.900000E-01   1.00800           0   0.00000     -0.301140E-02
       506 PROA     35       TRP      CG       CY      -0.300000E-01   12.0110           0   0.00000     -0.301140E-02
       507 PROA     35       TRP      CD1      CA      -0.150000       12.0110           0   0.00000     -0.301140E-02
       508 PROA     35       TRP      HD1      HP       0.220000       1.00800           0   0.00000     -0.301140E-02
       509 PROA     35       TRP      NE1      NY      -0.510000       14.0070           0   0.00000     -0.301140E-02
       510 PROA     35       TRP      HE1      H        0.370000       1.00800           0   0.00000     -0.301140E-02
       511 PROA     35       TRP      CE2      CPT      0.240000       12.0110           0   0.00000     -0.301140E-02
       512 PROA     35       TRP      CD2      CPT      0.110000       12.0110           0   0.00000     -0.301140E-02
       513 PROA     35       TRP      CE3      CAI     -0.250000       12.0110           0   0.00000     -0.301140E-02
       514 PROA     35       TRP      HE3      HP       0.170000       1.00800           0   0.00000     -0.301140E-02
       515 PROA     35       TRP      CZ3      CA      -0.200000       12.0110           0   0.00000     -0.301140E-02
       516 PROA     35       TRP      HZ3      HP       0.140000       1.00800           0   0.00000     -0.301140E-02
       517 PROA     35       TRP      CZ2      CAI     -0.270000       12.0110           0   0.00000     -0.301140E-02
       518 PROA     35       TRP      HZ2      HP       0.160000       1.00800           0   0.00000     -0.301140E-02
       519 PROA     35       TRP      CH2      CA      -0.140000       12.0110           0   0.00000     -0.301140E-02
       520 PROA     35       TRP      HH2      HP       0.140000       1.00800           0   0.00000     -0.301140E-02
       521 PROA     35       TRP      C        C        0.510000       12.0110           0   0.00000     -0.301140E-02
       522 PROA     35       TRP      O        O       -0.510000       15.9990           0   0.00000     -0.301140E-02
       523 PROA     36       TYR      N        NH1     -0.470000       14.0070           0   0.00000     -0.301140E-02
       524 PROA     36       TYR      HN       H        0.310000       1.00800           0   0.00000     -0.301140E-02
       525 PROA     36       TYR      CA       CT1      0.700000E-01   12.0110           0   0.00000     -0.301140E-02
       526 PROA     36       TYR      HA       HB1      0.900000E-01   1.00800           0   0.00000     -0.301140E-02
       527 PROA     36       TYR      CB       CT2     -0.180000       12.0110           0   0.00000     -0.301140E-02
       528 PROA     36       TYR      HB1      HA2      0.900000E-01   1.00800           0   0.00000     -0.301140E-02
       529 PROA     36       TYR      HB2      HA2      0.900000E-01   1.00800           0   0.00000     -0.301140E-02
       530 PROA     36       TYR      CG       CA        0.00000       12.0110           0   0.00000     -0.301140E-02
       531 PROA     36       TYR      CD1      CA      -0.115000       12.0110           0   0.00000     -0.301140E-02
       532 PROA     36       TYR      HD1      HP       0.115000       1.00800           0   0.00000     -0.301140E-02
       533 PROA     36       TYR      CE1      CA      -0.115000       12.0110           0   0.00000     -0.301140E-02
       534 PROA     36       TYR      HE1      HP       0.115000       1.00800           0   0.00000     -0.301140E-02
       535 PROA     36       TYR      CZ       CA       0.110000       12.0110           0   0.00000     -0.301140E-02
       536 PROA     36       TYR      OH       OH1     -0.540000       15.9990           0   0.00000     -0.301140E-02
       537 PROA     36       TYR      HH       H        0.430000       1.00800           0   0.00000     -0.301140E-02
       538 PROA     36       TYR      CD2      CA      -0.115000       12.0110           0   0.00000     -0.301140E-02
       539 PROA     36       TYR      HD2      HP       0.115000       1.00800           0   0.00000     -0.301140E-02
       540 PROA     36       TYR      CE2      CA      -0.115000       12.0110           0   0.00000     -0.301140E-02
       541 PROA     36       TYR      HE2      HP       0.115000       1.00800           0   0.00000     -0.301140E-02
       542 PROA     36       TYR      C        C        0.510000       12.0110           0   0.00000     -0.301140E-02
       543 PROA     36       TYR      O        O       -0.510000       15.9990           0   0.00000     -0.301140E-02
       544 PROA     37       GLN      N        NH1     -0.470000       14.0070           0   0.00000     -0.301140E-02
       545 PROA     37       GLN      HN       H        0.310000       1.00800           0   0.00000     -0.301140E-02
       546 PROA     37       GLN      CA       CT1      0.700000E-01   12.0110           0   0.00000     -0.301140E-02
       547 PROA     37       GLN      HA       HB1      0.900000E-01   1.00800           0   0.00000     -0.301140E-02
       548 PROA     37       GLN      CB       CT2     -0.180000       12.0110           0   0.00000     -0.301140E-02
       549 PROA     37       GLN      HB1      HA2      0.900000E-01   1.00800           0   0.00000     -0.301140E-02
       550 PROA     37       GLN      HB2      HA2      0.900000E-01   1.00800           0   0.00000     -0.301140E-02
       551 PROA     37       GLN      CG       CT2     -0.180000       12.0110           0   0.00000     -0.301140E-02
       552 PROA     37       GLN      HG1      HA2      0.900000E-01   1.00800           0   0.00000     -0.301140E-02
       553 PROA     37       GLN      HG2      HA2      0.900000E-01   1.00800           0   0.00000     -0.301140E-02
       554 PROA     37       GLN      CD       CC       0.550000       12.0110           0   0.00000     -0.301140E-02
       555 PROA     37       GLN      OE1      O       -0.550000       15.9990           0   0.00000     -0.301140E-02
       556 PROA     37       GLN      NE2      NH2     -0.620000       14.0070           0   0.00000     -0.301140E-02
       557 PROA     37       GLN      HE21     H        0.320000       1.00800           0   0.00000     -0.301140E-02
       558 PROA     37       GLN      HE22     H        0.300000       1.00800           0   0.00000     -0.301140E-02
       559 PROA     37       GLN      C        C        0.510000       12.0110           0   0.00000     -0.301140E-02
       560 PROA     37       GLN      O        O       -0.510000       15.9990           0   0.00000     -0.301140E-02
       561 PROA     38       GLN      N        NH1     -0.470000       14.0070           0   0.00000     -0.301140E-02
       562 PROA     38       GLN      HN       H        0.310000       1.00800           0   0.00000     -0.301140E-02
       563 PROA     38       GLN      CA       CT1      0.700000E-01   12.0110           0   0.00000     -0.301140E-02
       564 PROA     38       GLN      HA       HB1      0.900000E-01   1.00800           0   0.00000     -0.301140E-02
       565 PROA     38       GLN      CB       CT2     -0.180000       12.0110           0   0.00000     -0.301140E-02
       566 PROA     38       GLN      HB1      HA2      0.900000E-01   1.00800           0   0.00000     -0.301140E-02
       567 PROA     38       GLN      HB2      HA2      0.900000E-01   1.00800           0   0.00000     -0.301140E-02
       568 PROA     38       GLN      CG       CT2     -0.180000       12.0110           0   0.00000     -0.301140E-02
       569 PROA     38       GLN      HG1      HA2      0.900000E-01   1.00800           0   0.00000     -0.301140E-02
       570 PROA     38       GLN      HG2      HA2      0.900000E-01   1.00800           0   0.00000     -0.301140E-02
       571 PROA     38       GLN      CD       CC       0.550000       12.0110           0   0.00000     -0.301140E-02
       572 PROA     38       GLN      OE1      O       -0.550000       15.9990           0   0.00000     -0.301140E-02
       573 PROA     38       GLN      NE2      NH2     -0.620000       14.0070           0   0.00000     -0.301140E-02
       574 PROA     38       GLN      HE21     H        0.320000       1.00800           0   0.00000     -0.301140E-02
       575 PROA     38       GLN      HE22     H        0.300000       1.00800           0   0.00000     -0.301140E-02
       576 PROA     38       GLN      C        C        0.510000       12.0110           0   0.00000     -0.301140E-02
       577 PROA     38       GLN      O        O       -0.510000       15.9990           0   0.00000     -0.301140E-02
       578 PROA     39       LYS      N        NH1     -0.470000       14.0070           0   0.00000     -0.301140E-02
       579 PROA     39       LYS      HN       H        0.310000       1.00800           0   0.00000     -0.301140E-02
       580 PROA     39       LYS      CA       CT1      0.700000E-01   12.0110           0   0.00000     -0.301140E-02
       581 PROA     39       LYS      HA       HB1      0.900000E-01   1.00800           0   0.00000     -0.301140E-02
       582 PROA     39       LYS      CB       CT2     -0.180000       12.0110           0   0.00000     -0.301140E-02
       583 PROA     39       LYS      HB1      HA2      0.900000E-01   1.00800           0   0.00000     -0.301140E-02
       584 PROA     39       LYS      HB2      HA2      0.900000E-01   1.00800           0   0.00000     -0.301140E-02
       585 PROA     39       LYS      CG       CT2     -0.180000       12.0110           0   0.00000     -0.301140E-02
       586 PROA     39       LYS      HG1      HA2      0.900000E-01   1.00800           0   0.00000     -0.301140E-02
       587 PROA     39       LYS      HG2      HA2      0.900000E-01   1.00800           0   0.00000     -0.301140E-02
       588 PROA     39       LYS      CD       CT2     -0.180000       12.0110           0   0.00000     -0.301140E-02
       589 PROA     39       LYS      HD1      HA2      0.900000E-01   1.00800           0   0.00000     -0.301140E-02
       590 PROA     39       LYS      HD2      HA2      0.900000E-01   1.00800           0   0.00000     -0.301140E-02
       591 PROA     39       LYS      CE       CT2      0.210000       12.0110           0   0.00000     -0.301140E-02
       592 PROA     39       LYS      HE1      HA2      0.500000E-01   1.00800           0   0.00000     -0.301140E-02
       593 PROA     39       LYS      HE2      HA2      0.500000E-01   1.00800           0   0.00000     -0.301140E-02
       594 PROA     39       LYS      NZ       NH3     -0.300000       14.0070           0   0.00000     -0.301140E-02
       595 PROA     39       LYS      HZ1      HC       0.330000       1.00800           0   0.00000     -0.301140E-02
       596 PROA     39       LYS      HZ2      HC       0.330000       1.00800           0   0.00000     -0.301140E-02
       597 PROA     39       LYS      HZ3      HC       0.330000       1.00800           0   0.00000     -0.301140E-02
       598 PROA     39       LYS      C        C        0.510000       12.0110           0   0.00000     -0.301140E-02
       599 PROA     39       LYS      O        O       -0.510000       15.9990           0   0.00000     -0.301140E-02
       600 PROA     40       PRO      N        N       -0.290000       14.0070           0   0.00000     -0.301140E-02
       601 PROA     40       PRO      CD       CP3       0.00000       12.0110           0   0.00000     -0.301140E-02
       602 PROA     40       PRO      HD1      HA2      0.900000E-01   1.00800           0   0.00000     -0.301140E-02
       603 PROA     40       PRO      HD2      HA2      0.900000E-01   1.00800           0   0.00000     -0.301140E-02
       604 PROA     40       PRO      CA       CP1      0.200000E-01   12.0110           0   0.00000     -0.301140E-02
       605 PROA     40       PRO      HA       HB1      0.900000E-01   1.00800           0   0.00000     -0.301140E-02
       606 PROA     40       PRO      CB       CP2     -0.180000       12.0110           0   0.00000     -0.301140E-02
       607 PROA     40       PRO      HB1      HA2      0.900000E-01   1.00800           0   0.00000     -0.301140E-02
       608 PROA     40       PRO      HB2      HA2      0.900000E-01   1.00800           0   0.00000     -0.301140E-02
       609 PROA     40       PRO      CG       CP2     -0.180000       12.0110           0   0.00000     -0.301140E-02
       610 PROA     40       PRO      HG1      HA2      0.900000E-01   1.00800           0   0.00000     -0.301140E-02
       611 PROA     40       PRO      HG2      HA2      0.900000E-01   1.00800           0   0.00000     -0.301140E-02
       612 PROA     40       PRO      C        C        0.510000       12.0110           0   0.00000     -0.301140E-02
       613 PROA     40       PRO      O        O       -0.510000       15.9990           0   0.00000     -0.301140E-02
       614 PROA     41       GLY      N        NH1     -0.470000       14.0070           0   0.00000     -0.301140E-02
       615 PROA     41       GLY      HN       H        0.310000       1.00800           0   0.00000     -0.301140E-02
       616 PROA     41       GLY      CA       CT2     -0.200000E-01   12.0110           0   0.00000     -0.301140E-02
       617 PROA     41       GLY      HA1      HB2      0.900000E-01   1.00800           0   0.00000     -0.301140E-02
       618 PROA     41       GLY      HA2      HB2      0.900000E-01   1.00800           0   0.00000     -0.301140E-02
       619 PROA     41       GLY      C        C        0.510000       12.0110           0   0.00000     -0.301140E-02
       620 PROA     41       GLY      O        O       -0.510000       15.9990           0   0.00000     -0.301140E-02
       621 PROA     42       LYS      N        NH1     -0.470000       14.0070           0   0.00000     -0.301140E-02
       622 PROA     42       LYS      HN       H        0.310000       1.00800           0   0.00000     -0.301140E-02
       623 PROA     42       LYS      CA       CT1      0.700000E-01   12.0110           0   0.00000     -0.301140E-02
       624 PROA     42       LYS      HA       HB1      0.900000E-01   1.00800           0   0.00000     -0.301140E-02
       625 PROA     42       LYS      CB       CT2     -0.180000       12.0110           0   0.00000     -0.301140E-02
       626 PROA     42       LYS      HB1      HA2      0.900000E-01   1.00800           0   0.00000     -0.301140E-02
       627 PROA     42       LYS      HB2      HA2      0.900000E-01   1.00800           0   0.00000     -0.301140E-02
       628 PROA     42       LYS      CG       CT2     -0.180000       12.0110           0   0.00000     -0.301140E-02
       629 PROA     42       LYS      HG1      HA2      0.900000E-01   1.00800           0   0.00000     -0.301140E-02
       630 PROA     42       LYS      HG2      HA2      0.900000E-01   1.00800           0   0.00000     -0.301140E-02
       631 PROA     42       LYS      CD       CT2     -0.180000       12.0110           0   0.00000     -0.301140E-02
       632 PROA     42       LYS      HD1      HA2      0.900000E-01   1.00800           0   0.00000     -0.301140E-02
       633 PROA     42       LYS      HD2      HA2      0.900000E-01   1.00800           0   0.00000     -0.301140E-02
       634 PROA     42       LYS      CE       CT2      0.210000       12.0110           0   0.00000     -0.301140E-02
       635 PROA     42       LYS      HE1      HA2      0.500000E-01   1.00800           0   0.00000     -0.301140E-02
       636 PROA     42       LYS      HE2      HA2      0.500000E-01   1.00800           0   0.00000     -0.301140E-02
       637 PROA     42       LYS      NZ       NH3     -0.300000       14.0070           0   0.00000     -0.301140E-02
       638 PROA     42       LYS      HZ1      HC       0.330000       1.00800           0   0.00000     -0.301140E-02
       639 PROA     42       LYS      HZ2      HC       0.330000       1.00800           0   0.00000     -0.301140E-02
       640 PROA     42       LYS      HZ3      HC       0.330000       1.00800           0   0.00000     -0.301140E-02
       641 PROA     42       LYS      C        C        0.510000       12.0110           0   0.00000     -0.301140E-02
       642 PROA     42       LYS      O        O       -0.510000       15.9990           0   0.00000     -0.301140E-02
       643 PROA     43       ALA      N        NH1     -0.470000       14.0070           0   0.00000     -0.301140E-02
       644 PROA     43       ALA      HN       H        0.310000       1.00800           0   0.00000     -0.301140E-02
       645 PROA     43       ALA      CA       CT1      0.700000E-01   12.0110           0   0.00000     -0.301140E-02
       646 PROA     43       ALA      HA       HB1      0.900000E-01   1.00800           0   0.00000     -0.301140E-02
       647 PROA     43       ALA      CB       CT3     -0.270000       12.0110           0   0.00000     -0.301140E-02
       648 PROA     43       ALA      HB1      HA3      0.900000E-01   1.00800           0   0.00000     -0.301140E-02
       649 PROA     43       ALA      HB2      HA3      0.900000E-01   1.00800           0   0.00000     -0.301140E-02
       650 PROA     43       ALA      HB3      HA3      0.900000E-01   1.00800           0   0.00000     -0.301140E-02
       651 PROA     43       ALA      C        C        0.510000       12.0110           0   0.00000     -0.301140E-02
       652 PROA     43       ALA      O        O       -0.510000       15.9990           0   0.00000     -0.301140E-02
       653 PROA     44       PRO      N        N       -0.290000       14.0070           0   0.00000     -0.301140E-02
       654 PROA     44       PRO      CD       CP3       0.00000       12.0110           0   0.00000     -0.301140E-02
       655 PROA     44       PRO      HD1      HA2      0.900000E-01   1.00800           0   0.00000     -0.301140E-02
       656 PROA     44       PRO      HD2      HA2      0.900000E-01   1.00800           0   0.00000     -0.301140E-02
       657 PROA     44       PRO      CA       CP1      0.200000E-01   12.0110           0   0.00000     -0.301140E-02
       658 PROA     44       PRO      HA       HB1      0.900000E-01   1.00800           0   0.00000     -0.301140E-02
       659 PROA     44       PRO      CB       CP2     -0.180000       12.0110           0   0.00000     -0.301140E-02
       660 PROA     44       PRO      HB1      HA2      0.900000E-01   1.00800           0   0.00000     -0.301140E-02
       661 PROA     44       PRO      HB2      HA2      0.900000E-01   1.00800           0   0.00000     -0.301140E-02
       662 PROA     44       PRO      CG       CP2     -0.180000       12.0110           0   0.00000     -0.301140E-02
       663 PROA     44       PRO      HG1      HA2      0.900000E-01   1.00800           0   0.00000     -0.301140E-02
       664 PROA     44       PRO      HG2      HA2      0.900000E-01   1.00800           0   0.00000     -0.301140E-02
       665 PROA     44       PRO      C        C        0.510000       12.0110           0   0.00000     -0.301140E-02
       666 PROA     44       PRO      O        O       -0.510000       15.9990           0   0.00000     -0.301140E-02
       667 PROA     45       LYS      N        NH1     -0.470000       14.0070           0   0.00000     -0.301140E-02
       668 PROA     45       LYS      HN       H        0.310000       1.00800           0   0.00000     -0.301140E-02
       669 PROA     45       LYS      CA       CT1      0.700000E-01   12.0110           0   0.00000     -0.301140E-02
       670 PROA     45       LYS      HA       HB1      0.900000E-01   1.00800           0   0.00000     -0.301140E-02
       671 PROA     45       LYS      CB       CT2     -0.180000       12.0110           0   0.00000     -0.301140E-02
       672 PROA     45       LYS      HB1      HA2      0.900000E-01   1.00800           0   0.00000     -0.301140E-02
       673 PROA     45       LYS      HB2      HA2      0.900000E-01   1.00800           0   0.00000     -0.301140E-02
       674 PROA     45       LYS      CG       CT2     -0.180000       12.0110           0   0.00000     -0.301140E-02
       675 PROA     45       LYS      HG1      HA2      0.900000E-01   1.00800           0   0.00000     -0.301140E-02
       676 PROA     45       LYS      HG2      HA2      0.900000E-01   1.00800           0   0.00000     -0.301140E-02
       677 PROA     45       LYS      CD       CT2     -0.180000       12.0110           0   0.00000     -0.301140E-02
       678 PROA     45       LYS      HD1      HA2      0.900000E-01   1.00800           0   0.00000     -0.301140E-02
       679 PROA     45       LYS      HD2      HA2      0.900000E-01   1.00800           0   0.00000     -0.301140E-02
       680 PROA     45       LYS      CE       CT2      0.210000       12.0110           0   0.00000     -0.301140E-02
       681 PROA     45       LYS      HE1      HA2      0.500000E-01   1.00800           0   0.00000     -0.301140E-02
       682 PROA     45       LYS      HE2      HA2      0.500000E-01   1.00800           0   0.00000     -0.301140E-02
       683 PROA     45       LYS      NZ       NH3     -0.300000       14.0070           0   0.00000     -0.301140E-02
       684 PROA     45       LYS      HZ1      HC       0.330000       1.00800           0   0.00000     -0.301140E-02
       685 PROA     45       LYS      HZ2      HC       0.330000       1.00800           0   0.00000     -0.301140E-02
       686 PROA     45       LYS      HZ3      HC       0.330000       1.00800           0   0.00000     -0.301140E-02
       687 PROA     45       LYS      C        C        0.510000       12.0110           0   0.00000     -0.301140E-02
       688 PROA     45       LYS      O        O       -0.510000       15.9990           0   0.00000     -0.301140E-02
       689 PROA     46       THR      N        NH1     -0.470000       14.0070           0   0.00000     -0.301140E-02
       690 PROA     46       THR      HN       H        0.310000       1.00800           0   0.00000     -0.301140E-02
       691 PROA     46       THR      CA       CT1      0.700000E-01   12.0110           0   0.00000     -0.301140E-02
       692 PROA     46       THR      HA       HB1      0.900000E-01   1.00800           0   0.00000     -0.301140E-02
       693 PROA     46       THR      CB       CT1      0.140000       12.0110           0   0.00000     -0.301140E-02
       694 PROA     46       THR      HB       HA1      0.900000E-01   1.00800           0   0.00000     -0.301140E-02
       695 PROA     46       THR      OG1      OH1     -0.660000       15.9990           0   0.00000     -0.301140E-02
       696 PROA     46       THR      HG1      H        0.430000       1.00800           0   0.00000     -0.301140E-02
       697 PROA     46       THR      CG2      CT3     -0.270000       12.0110           0   0.00000     -0.301140E-02
       698 PROA     46       THR      HG21     HA3      0.900000E-01   1.00800           0   0.00000     -0.301140E-02
       699 PROA     46       THR      HG22     HA3      0.900000E-01   1.00800           0   0.00000     -0.301140E-02
       700 PROA     46       THR      HG23     HA3      0.900000E-01   1.00800           0   0.00000     -0.301140E-02
       701 PROA     46       THR      C        C        0.510000       12.0110           0   0.00000     -0.301140E-02
       702 PROA     46       THR      O        O       -0.510000       15.9990           0   0.00000     -0.301140E-02
       703 PROA     47       LEU      N        NH1     -0.470000       14.0070           0   0.00000     -0.301140E-02
       704 PROA     47       LEU      HN       H        0.310000       1.00800           0   0.00000     -0.301140E-02
       705 PROA     47       LEU      CA       CT1      0.700000E-01   12.0110           0   0.00000     -0.301140E-02
       706 PROA     47       LEU      HA       HB1      0.900000E-01   1.00800           0   0.00000     -0.301140E-02
       707 PROA     47       LEU      CB       CT2     -0.180000       12.0110           0   0.00000     -0.301140E-02
       708 PROA     47       LEU      HB1      HA2      0.900000E-01   1.00800           0   0.00000     -0.301140E-02
       709 PROA     47       LEU      HB2      HA2      0.900000E-01   1.00800           0   0.00000     -0.301140E-02
       710 PROA     47       LEU      CG       CT1     -0.900000E-01   12.0110           0   0.00000     -0.301140E-02
       711 PROA     47       LEU      HG       HA1      0.900000E-01   1.00800           0   0.00000     -0.301140E-02
       712 PROA     47       LEU      CD1      CT3     -0.270000       12.0110           0   0.00000     -0.301140E-02
       713 PROA     47       LEU      HD11     HA3      0.900000E-01   1.00800           0   0.00000     -0.301140E-02
       714 PROA     47       LEU      HD12     HA3      0.900000E-01   1.00800           0   0.00000     -0.301140E-02
       715 PROA     47       LEU      HD13     HA3      0.900000E-01   1.00800           0   0.00000     -0.301140E-02
       716 PROA     47       LEU      CD2      CT3     -0.270000       12.0110           0   0.00000     -0.301140E-02
       717 PROA     47       LEU      HD21     HA3      0.900000E-01   1.00800           0   0.00000     -0.301140E-02
       718 PROA     47       LEU      HD22     HA3      0.900000E-01   1.00800           0   0.00000     -0.301140E-02
       719 PROA     47       LEU      HD23     HA3      0.900000E-01   1.00800           0   0.00000     -0.301140E-02
       720 PROA     47       LEU      C        C        0.510000       12.0110           0   0.00000     -0.301140E-02
       721 PROA     47       LEU      O        O       -0.510000       15.9990           0   0.00000     -0.301140E-02
       722 PROA     48       ILE      N        NH1     -0.470000       14.0070           0   0.00000     -0.301140E-02
       723 PROA     48       ILE      HN       H        0.310000       1.00800           0   0.00000     -0.301140E-02
       724 PROA     48       ILE      CA       CT1      0.700000E-01   12.0110           0   0.00000     -0.301140E-02
       725 PROA     48       ILE      HA       HB1      0.900000E-01   1.00800           0   0.00000     -0.301140E-02
       726 PROA     48       ILE      CB       CT1     -0.900000E-01   12.0110           0   0.00000     -0.301140E-02
       727 PROA     48       ILE      HB       HA1      0.900000E-01   1.00800           0   0.00000     -0.301140E-02
       728 PROA     48       ILE      CG2      CT3     -0.270000       12.0110           0   0.00000     -0.301140E-02
       729 PROA     48       ILE      HG21     HA3      0.900000E-01   1.00800           0   0.00000     -0.301140E-02
       730 PROA     48       ILE      HG22     HA3      0.900000E-01   1.00800           0   0.00000     -0.301140E-02
       731 PROA     48       ILE      HG23     HA3      0.900000E-01   1.00800           0   0.00000     -0.301140E-02
       732 PROA     48       ILE      CG1      CT2     -0.180000       12.0110           0   0.00000     -0.301140E-02
       733 PROA     48       ILE      HG11     HA2      0.900000E-01   1.00800           0   0.00000     -0.301140E-02
       734 PROA     48       ILE      HG12     HA2      0.900000E-01   1.00800           0   0.00000     -0.301140E-02
       735 PROA     48       ILE      CD       CT3     -0.270000       12.0110           0   0.00000     -0.301140E-02
       736 PROA     48       ILE      HD1      HA3      0.900000E-01   1.00800           0   0.00000     -0.301140E-02
       737 PROA     48       ILE      HD2      HA3      0.900000E-01   1.00800           0   0.00000     -0.301140E-02
       738 PROA     48       ILE      HD3      HA3      0.900000E-01   1.00800           0   0.00000     -0.301140E-02
       739 PROA     48       ILE      C        C        0.510000       12.0110           0   0.00000     -0.301140E-02
       740 PROA     48       ILE      O        O       -0.510000       15.9990           0   0.00000     -0.301140E-02
       741 PROA     49       TYR      N        NH1     -0.470000       14.0070           0   0.00000     -0.301140E-02
       742 PROA     49       TYR      HN       H        0.310000       1.00800           0   0.00000     -0.301140E-02
       743 PROA     49       TYR      CA       CT1      0.700000E-01   12.0110           0   0.00000     -0.301140E-02
       744 PROA     49       TYR      HA       HB1      0.900000E-01   1.00800           0   0.00000     -0.301140E-02
       745 PROA     49       TYR      CB       CT2     -0.180000       12.0110           0   0.00000     -0.301140E-02
       746 PROA     49       TYR      HB1      HA2      0.900000E-01   1.00800           0   0.00000     -0.301140E-02
       747 PROA     49       TYR      HB2      HA2      0.900000E-01   1.00800           0   0.00000     -0.301140E-02
       748 PROA     49       TYR      CG       CA        0.00000       12.0110           0   0.00000     -0.301140E-02
       749 PROA     49       TYR      CD1      CA      -0.115000       12.0110           0   0.00000     -0.301140E-02
       750 PROA     49       TYR      HD1      HP       0.115000       1.00800           0   0.00000     -0.301140E-02
       751 PROA     49       TYR      CE1      CA      -0.115000       12.0110           0   0.00000     -0.301140E-02
       752 PROA     49       TYR      HE1      HP       0.115000       1.00800           0   0.00000     -0.301140E-02
       753 PROA     49       TYR      CZ       CA       0.110000       12.0110           0   0.00000     -0.301140E-02
       754 PROA     49       TYR      OH       OH1     -0.540000       15.9990           0   0.00000     -0.301140E-02
       755 PROA     49       TYR      HH       H        0.430000       1.00800           0   0.00000     -0.301140E-02
       756 PROA     49       TYR      CD2      CA      -0.115000       12.0110           0   0.00000     -0.301140E-02
       757 PROA     49       TYR      HD2      HP       0.115000       1.00800           0   0.00000     -0.301140E-02
       758 PROA     49       TYR      CE2      CA      -0.115000       12.0110           0   0.00000     -0.301140E-02
       759 PROA     49       TYR      HE2      HP       0.115000       1.00800           0   0.00000     -0.301140E-02
       760 PROA     49       TYR      C        C        0.510000       12.0110           0   0.00000     -0.301140E-02
       761 PROA     49       TYR      O        O       -0.510000       15.9990           0   0.00000     -0.301140E-02
       762 PROA     50       LEU      N        NH1     -0.470000       14.0070           0   0.00000     -0.301140E-02
       763 PROA     50       LEU      HN       H        0.310000       1.00800           0   0.00000     -0.301140E-02
       764 PROA     50       LEU      CA       CT1      0.700000E-01   12.0110           0   0.00000     -0.301140E-02
       765 PROA     50       LEU      HA       HB1      0.900000E-01   1.00800           0   0.00000     -0.301140E-02
       766 PROA     50       LEU      CB       CT2     -0.180000       12.0110           0   0.00000     -0.301140E-02
       767 PROA     50       LEU      HB1      HA2      0.900000E-01   1.00800           0   0.00000     -0.301140E-02
       768 PROA     50       LEU      HB2      HA2      0.900000E-01   1.00800           0   0.00000     -0.301140E-02
       769 PROA     50       LEU      CG       CT1     -0.900000E-01   12.0110           0   0.00000     -0.301140E-02
       770 PROA     50       LEU      HG       HA1      0.900000E-01   1.00800           0   0.00000     -0.301140E-02
       771 PROA     50       LEU      CD1      CT3     -0.270000       12.0110           0   0.00000     -0.301140E-02
       772 PROA     50       LEU      HD11     HA3      0.900000E-01   1.00800           0   0.00000     -0.301140E-02
       773 PROA     50       LEU      HD12     HA3      0.900000E-01   1.00800           0   0.00000     -0.301140E-02
       774 PROA     50       LEU      HD13     HA3      0.900000E-01   1.00800           0   0.00000     -0.301140E-02
       775 PROA     50       LEU      CD2      CT3     -0.270000       12.0110           0   0.00000     -0.301140E-02
       776 PROA     50       LEU      HD21     HA3      0.900000E-01   1.00800           0   0.00000     -0.301140E-02
       777 PROA     50       LEU      HD22     HA3      0.900000E-01   1.00800           0   0.00000     -0.301140E-02
       778 PROA     50       LEU      HD23     HA3      0.900000E-01   1.00800           0   0.00000     -0.301140E-02
       779 PROA     50       LEU      C        C        0.510000       12.0110           0   0.00000     -0.301140E-02
       780 PROA     50       LEU      O        O       -0.510000       15.9990           0   0.00000     -0.301140E-02
       781 PROA     51       ALA      N        NH1     -0.470000       14.0070           0   0.00000     -0.301140E-02
       782 PROA     51       ALA      HN       H        0.310000       1.00800           0   0.00000     -0.301140E-02
       783 PROA     51       ALA      CA       CT1      0.700000E-01   12.0110           0   0.00000     -0.301140E-02
       784 PROA     51       ALA      HA       HB1      0.900000E-01   1.00800           0   0.00000     -0.301140E-02
       785 PROA     51       ALA      CB       CT3     -0.270000       12.0110           0   0.00000     -0.301140E-02
       786 PROA     51       ALA      HB1      HA3      0.900000E-01   1.00800           0   0.00000     -0.301140E-02
       787 PROA     51       ALA      HB2      HA3      0.900000E-01   1.00800           0   0.00000     -0.301140E-02
       788 PROA     51       ALA      HB3      HA3      0.900000E-01   1.00800           0   0.00000     -0.301140E-02
       789 PROA     51       ALA      C        C        0.510000       12.0110           0   0.00000     -0.301140E-02
       790 PROA     51       ALA      O        O       -0.510000       15.9990           0   0.00000     -0.301140E-02
       791 PROA     52       SER      N        NH1     -0.470000       14.0070           0   0.00000     -0.301140E-02
       792 PROA     52       SER      HN       H        0.310000       1.00800           0   0.00000     -0.301140E-02
       793 PROA     52       SER      CA       CT1      0.700000E-01   12.0110           0   0.00000     -0.301140E-02
       794 PROA     52       SER      HA       HB1      0.900000E-01   1.00800           0   0.00000     -0.301140E-02
       795 PROA     52       SER      CB       CT2      0.500000E-01   12.0110           0   0.00000     -0.301140E-02
       796 PROA     52       SER      HB1      HA2      0.900000E-01   1.00800           0   0.00000     -0.301140E-02
       797 PROA     52       SER      HB2      HA2      0.900000E-01   1.00800           0   0.00000     -0.301140E-02
       798 PROA     52       SER      OG       OH1     -0.660000       15.9990           0   0.00000     -0.301140E-02
       799 PROA     52       SER      HG1      H        0.430000       1.00800           0   0.00000     -0.301140E-02
       800 PROA     52       SER      C        C        0.510000       12.0110           0   0.00000     -0.301140E-02
       801 PROA     52       SER      O        O       -0.510000       15.9990           0   0.00000     -0.301140E-02
       802 PROA     53       ASN      N        NH1     -0.470000       14.0070           0   0.00000     -0.301140E-02
       803 PROA     53       ASN      HN       H        0.310000       1.00800           0   0.00000     -0.301140E-02
       804 PROA     53       ASN      CA       CT1      0.700000E-01   12.0110           0   0.00000     -0.301140E-02
       805 PROA     53       ASN      HA       HB1      0.900000E-01   1.00800           0   0.00000     -0.301140E-02
       806 PROA     53       ASN      CB       CT2     -0.180000       12.0110           0   0.00000     -0.301140E-02
       807 PROA     53       ASN      HB1      HA2      0.900000E-01   1.00800           0   0.00000     -0.301140E-02
       808 PROA     53       ASN      HB2      HA2      0.900000E-01   1.00800           0   0.00000     -0.301140E-02
       809 PROA     53       ASN      CG       CC       0.550000       12.0110           0   0.00000     -0.301140E-02
       810 PROA     53       ASN      OD1      O       -0.550000       15.9990           0   0.00000     -0.301140E-02
       811 PROA     53       ASN      ND2      NH2     -0.620000       14.0070           0   0.00000     -0.301140E-02
       812 PROA     53       ASN      HD21     H        0.320000       1.00800           0   0.00000     -0.301140E-02
       813 PROA     53       ASN      HD22     H        0.300000       1.00800           0   0.00000     -0.301140E-02
       814 PROA     53       ASN      C        C        0.510000       12.0110           0   0.00000     -0.301140E-02
       815 PROA     53       ASN      O        O       -0.510000       15.9990           0   0.00000     -0.301140E-02
       816 PROA     54       ARG      N        NH1     -0.470000       14.0070           0   0.00000     -0.301140E-02
       817 PROA     54       ARG      HN       H        0.310000       1.00800           0   0.00000     -0.301140E-02
       818 PROA     54       ARG      CA       CT1      0.700000E-01   12.0110           0   0.00000     -0.301140E-02
       819 PROA     54       ARG      HA       HB1      0.900000E-01   1.00800           0   0.00000     -0.301140E-02
       820 PROA     54       ARG      CB       CT2     -0.180000       12.0110           0   0.00000     -0.301140E-02
       821 PROA     54       ARG      HB1      HA2      0.900000E-01   1.00800           0   0.00000     -0.301140E-02
       822 PROA     54       ARG      HB2      HA2      0.900000E-01   1.00800           0   0.00000     -0.301140E-02
       823 PROA     54       ARG      CG       CT2     -0.180000       12.0110           0   0.00000     -0.301140E-02
       824 PROA     54       ARG      HG1      HA2      0.900000E-01   1.00800           0   0.00000     -0.301140E-02
       825 PROA     54       ARG      HG2      HA2      0.900000E-01   1.00800           0   0.00000     -0.301140E-02
       826 PROA     54       ARG      CD       CT2      0.200000       12.0110           0   0.00000     -0.301140E-02
       827 PROA     54       ARG      HD1      HA2      0.900000E-01   1.00800           0   0.00000     -0.301140E-02
       828 PROA     54       ARG      HD2      HA2      0.900000E-01   1.00800           0   0.00000     -0.301140E-02
       829 PROA     54       ARG      NE       NC2     -0.700000       14.0070           0   0.00000     -0.301140E-02
       830 PROA     54       ARG      HE       HC       0.440000       1.00800           0   0.00000     -0.301140E-02
       831 PROA     54       ARG      CZ       C        0.640000       12.0110           0   0.00000     -0.301140E-02
       832 PROA     54       ARG      NH1      NC2     -0.800000       14.0070           0   0.00000     -0.301140E-02
       833 PROA     54       ARG      HH11     HC       0.460000       1.00800           0   0.00000     -0.301140E-02
       834 PROA     54       ARG      HH12     HC       0.460000       1.00800           0   0.00000     -0.301140E-02
       835 PROA     54       ARG      NH2      NC2     -0.800000       14.0070           0   0.00000     -0.301140E-02
       836 PROA     54       ARG      HH21     HC       0.460000       1.00800           0   0.00000     -0.301140E-02
       837 PROA     54       ARG      HH22     HC       0.460000       1.00800           0   0.00000     -0.301140E-02
       838 PROA     54       ARG      C        C        0.510000       12.0110           0   0.00000     -0.301140E-02
       839 PROA     54       ARG      O        O       -0.510000       15.9990           0   0.00000     -0.301140E-02
       840 PROA     55       HSD      N        NH1     -0.470000       14.0070           0   0.00000     -0.301140E-02
       841 PROA     55       HSD      HN       H        0.310000       1.00800           0   0.00000     -0.301140E-02
       842 PROA     55       HSD      CA       CT1      0.700000E-01   12.0110           0   0.00000     -0.301140E-02
       843 PROA     55       HSD      HA       HB1      0.900000E-01   1.00800           0   0.00000     -0.301140E-02
       844 PROA     55       HSD      CB       CT2     -0.900000E-01   12.0110           0   0.00000     -0.301140E-02
       845 PROA     55       HSD      HB1      HA2      0.900000E-01   1.00800           0   0.00000     -0.301140E-02
       846 PROA     55       HSD      HB2      HA2      0.900000E-01   1.00800           0   0.00000     -0.301140E-02
       847 PROA     55       HSD      ND1      NR1     -0.360000       14.0070           0   0.00000     -0.301140E-02
       848 PROA     55       HSD      HD1      H        0.320000       1.00800           0   0.00000     -0.301140E-02
       849 PROA     55       HSD      CG       CPH1    -0.500000E-01   12.0110           0   0.00000     -0.301140E-02
       850 PROA     55       HSD      CE1      CPH2     0.250000       12.0110           0   0.00000     -0.301140E-02
       851 PROA     55       HSD      HE1      HR1      0.130000       1.00800           0   0.00000     -0.301140E-02
       852 PROA     55       HSD      NE2      NR2     -0.700000       14.0070           0   0.00000     -0.301140E-02
       853 PROA     55       HSD      CD2      CPH1     0.220000       12.0110           0   0.00000     -0.301140E-02
       854 PROA     55       HSD      HD2      HR3      0.100000       1.00800           0   0.00000     -0.301140E-02
       855 PROA     55       HSD      C        C        0.510000       12.0110           0   0.00000     -0.301140E-02
       856 PROA     55       HSD      O        O       -0.510000       15.9990           0   0.00000     -0.301140E-02
       857 PROA     56       THR      N        NH1     -0.470000       14.0070           0   0.00000     -0.301140E-02
       858 PROA     56       THR      HN       H        0.310000       1.00800           0   0.00000     -0.301140E-02
       859 PROA     56       THR      CA       CT1      0.700000E-01   12.0110           0   0.00000     -0.301140E-02
       860 PROA     56       THR      HA       HB1      0.900000E-01   1.00800           0   0.00000     -0.301140E-02
       861 PROA     56       THR      CB       CT1      0.140000       12.0110           0   0.00000     -0.301140E-02
       862 PROA     56       THR      HB       HA1      0.900000E-01   1.00800           0   0.00000     -0.301140E-02
       863 PROA     56       THR      OG1      OH1     -0.660000       15.9990           0   0.00000     -0.301140E-02
       864 PROA     56       THR      HG1      H        0.430000       1.00800           0   0.00000     -0.301140E-02
       865 PROA     56       THR      CG2      CT3     -0.270000       12.0110           0   0.00000     -0.301140E-02
       866 PROA     56       THR      HG21     HA3      0.900000E-01   1.00800           0   0.00000     -0.301140E-02
       867 PROA     56       THR      HG22     HA3      0.900000E-01   1.00800           0   0.00000     -0.301140E-02
       868 PROA     56       THR      HG23     HA3      0.900000E-01   1.00800           0   0.00000     -0.301140E-02
       869 PROA     56       THR      C        C        0.510000       12.0110           0   0.00000     -0.301140E-02
       870 PROA     56       THR      O        O       -0.510000       15.9990           0   0.00000     -0.301140E-02
       871 PROA     57       GLY      N        NH1     -0.470000       14.0070           0   0.00000     -0.301140E-02
       872 PROA     57       GLY      HN       H        0.310000       1.00800           0   0.00000     -0.301140E-02
       873 PROA     57       GLY      CA       CT2     -0.200000E-01   12.0110           0   0.00000     -0.301140E-02
       874 PROA     57       GLY      HA1      HB2      0.900000E-01   1.00800           0   0.00000     -0.301140E-02
       875 PROA     57       GLY      HA2      HB2      0.900000E-01   1.00800           0   0.00000     -0.301140E-02
       876 PROA     57       GLY      C        C        0.510000       12.0110           0   0.00000     -0.301140E-02
       877 PROA     57       GLY      O        O       -0.510000       15.9990           0   0.00000     -0.301140E-02
       878 PROA     58       VAL      N        NH1     -0.470000       14.0070           0   0.00000     -0.301140E-02
       879 PROA     58       VAL      HN       H        0.310000       1.00800           0   0.00000     -0.301140E-02
       880 PROA     58       VAL      CA       CT1      0.700000E-01   12.0110           0   0.00000     -0.301140E-02
       881 PROA     58       VAL      HA       HB1      0.900000E-01   1.00800           0   0.00000     -0.301140E-02
       882 PROA     58       VAL      CB       CT1     -0.900000E-01   12.0110           0   0.00000     -0.301140E-02
       883 PROA     58       VAL      HB       HA1      0.900000E-01   1.00800           0   0.00000     -0.301140E-02
       884 PROA     58       VAL      CG1      CT3     -0.270000       12.0110           0   0.00000     -0.301140E-02
       885 PROA     58       VAL      HG11     HA3      0.900000E-01   1.00800           0   0.00000     -0.301140E-02
       886 PROA     58       VAL      HG12     HA3      0.900000E-01   1.00800           0   0.00000     -0.301140E-02
       887 PROA     58       VAL      HG13     HA3      0.900000E-01   1.00800           0   0.00000     -0.301140E-02
       888 PROA     58       VAL      CG2      CT3     -0.270000       12.0110           0   0.00000     -0.301140E-02
       889 PROA     58       VAL      HG21     HA3      0.900000E-01   1.00800           0   0.00000     -0.301140E-02
       890 PROA     58       VAL      HG22     HA3      0.900000E-01   1.00800           0   0.00000     -0.301140E-02
       891 PROA     58       VAL      HG23     HA3      0.900000E-01   1.00800           0   0.00000     -0.301140E-02
       892 PROA     58       VAL      C        C        0.510000       12.0110           0   0.00000     -0.301140E-02
       893 PROA     58       VAL      O        O       -0.510000       15.9990           0   0.00000     -0.301140E-02
       894 PROA     59       PRO      N        N       -0.290000       14.0070           0   0.00000     -0.301140E-02
       895 PROA     59       PRO      CD       CP3       0.00000       12.0110           0   0.00000     -0.301140E-02
       896 PROA     59       PRO      HD1      HA2      0.900000E-01   1.00800           0   0.00000     -0.301140E-02
       897 PROA     59       PRO      HD2      HA2      0.900000E-01   1.00800           0   0.00000     -0.301140E-02
       898 PROA     59       PRO      CA       CP1      0.200000E-01   12.0110           0   0.00000     -0.301140E-02
       899 PROA     59       PRO      HA       HB1      0.900000E-01   1.00800           0   0.00000     -0.301140E-02
       900 PROA     59       PRO      CB       CP2     -0.180000       12.0110           0   0.00000     -0.301140E-02
       901 PROA     59       PRO      HB1      HA2      0.900000E-01   1.00800           0   0.00000     -0.301140E-02
       902 PROA     59       PRO      HB2      HA2      0.900000E-01   1.00800           0   0.00000     -0.301140E-02
       903 PROA     59       PRO      CG       CP2     -0.180000       12.0110           0   0.00000     -0.301140E-02
       904 PROA     59       PRO      HG1      HA2      0.900000E-01   1.00800           0   0.00000     -0.301140E-02
       905 PROA     59       PRO      HG2      HA2      0.900000E-01   1.00800           0   0.00000     -0.301140E-02
       906 PROA     59       PRO      C        C        0.510000       12.0110           0   0.00000     -0.301140E-02
       907 PROA     59       PRO      O        O       -0.510000       15.9990           0   0.00000     -0.301140E-02
       908 PROA     60       SER      N        NH1     -0.470000       14.0070           0   0.00000     -0.301140E-02
       909 PROA     60       SER      HN       H        0.310000       1.00800           0   0.00000     -0.301140E-02
       910 PROA     60       SER      CA       CT1      0.700000E-01   12.0110           0   0.00000     -0.301140E-02
       911 PROA     60       SER      HA       HB1      0.900000E-01   1.00800           0   0.00000     -0.301140E-02
       912 PROA     60       SER      CB       CT2      0.500000E-01   12.0110           0   0.00000     -0.301140E-02
       913 PROA     60       SER      HB1      HA2      0.900000E-01   1.00800           0   0.00000     -0.301140E-02
       914 PROA     60       SER      HB2      HA2      0.900000E-01   1.00800           0   0.00000     -0.301140E-02
       915 PROA     60       SER      OG       OH1     -0.660000       15.9990           0   0.00000     -0.301140E-02
       916 PROA     60       SER      HG1      H        0.430000       1.00800           0   0.00000     -0.301140E-02
       917 PROA     60       SER      C        C        0.510000       12.0110           0   0.00000     -0.301140E-02
       918 PROA     60       SER      O        O       -0.510000       15.9990           0   0.00000     -0.301140E-02
       919 PROA     61       ARG      N        NH1     -0.470000       14.0070           0   0.00000     -0.301140E-02
       920 PROA     61       ARG      HN       H        0.310000       1.00800           0   0.00000     -0.301140E-02
       921 PROA     61       ARG      CA       CT1      0.700000E-01   12.0110           0   0.00000     -0.301140E-02
       922 PROA     61       ARG      HA       HB1      0.900000E-01   1.00800           0   0.00000     -0.301140E-02
       923 PROA     61       ARG      CB       CT2     -0.180000       12.0110           0   0.00000     -0.301140E-02
       924 PROA     61       ARG      HB1      HA2      0.900000E-01   1.00800           0   0.00000     -0.301140E-02
       925 PROA     61       ARG      HB2      HA2      0.900000E-01   1.00800           0   0.00000     -0.301140E-02
       926 PROA     61       ARG      CG       CT2     -0.180000       12.0110           0   0.00000     -0.301140E-02
       927 PROA     61       ARG      HG1      HA2      0.900000E-01   1.00800           0   0.00000     -0.301140E-02
       928 PROA     61       ARG      HG2      HA2      0.900000E-01   1.00800           0   0.00000     -0.301140E-02
       929 PROA     61       ARG      CD       CT2      0.200000       12.0110           0   0.00000     -0.301140E-02
       930 PROA     61       ARG      HD1      HA2      0.900000E-01   1.00800           0   0.00000     -0.301140E-02
       931 PROA     61       ARG      HD2      HA2      0.900000E-01   1.00800           0   0.00000     -0.301140E-02
       932 PROA     61       ARG      NE       NC2     -0.700000       14.0070           0   0.00000     -0.301140E-02
       933 PROA     61       ARG      HE       HC       0.440000       1.00800           0   0.00000     -0.301140E-02
       934 PROA     61       ARG      CZ       C        0.640000       12.0110           0   0.00000     -0.301140E-02
       935 PROA     61       ARG      NH1      NC2     -0.800000       14.0070           0   0.00000     -0.301140E-02
       936 PROA     61       ARG      HH11     HC       0.460000       1.00800           0   0.00000     -0.301140E-02
       937 PROA     61       ARG      HH12     HC       0.460000       1.00800           0   0.00000     -0.301140E-02
       938 PROA     61       ARG      NH2      NC2     -0.800000       14.0070           0   0.00000     -0.301140E-02
       939 PROA     61       ARG      HH21     HC       0.460000       1.00800           0   0.00000     -0.301140E-02
       940 PROA     61       ARG      HH22     HC       0.460000       1.00800           0   0.00000     -0.301140E-02
       941 PROA     61       ARG      C        C        0.510000       12.0110           0   0.00000     -0.301140E-02
       942 PROA     61       ARG      O        O       -0.510000       15.9990           0   0.00000     -0.301140E-02
       943 PROA     62       PHE      N        NH1     -0.470000       14.0070           0   0.00000     -0.301140E-02
       944 PROA     62       PHE      HN       H        0.310000       1.00800           0   0.00000     -0.301140E-02
       945 PROA     62       PHE      CA       CT1      0.700000E-01   12.0110           0   0.00000     -0.301140E-02
       946 PROA     62       PHE      HA       HB1      0.900000E-01   1.00800           0   0.00000     -0.301140E-02
       947 PROA     62       PHE      CB       CT2     -0.180000       12.0110           0   0.00000     -0.301140E-02
       948 PROA     62       PHE      HB1      HA2      0.900000E-01   1.00800           0   0.00000     -0.301140E-02
       949 PROA     62       PHE      HB2      HA2      0.900000E-01   1.00800           0   0.00000     -0.301140E-02
       950 PROA     62       PHE      CG       CA        0.00000       12.0110           0   0.00000     -0.301140E-02
       951 PROA     62       PHE      CD1      CA      -0.115000       12.0110           0   0.00000     -0.301140E-02
       952 PROA     62       PHE      HD1      HP       0.115000       1.00800           0   0.00000     -0.301140E-02
       953 PROA     62       PHE      CE1      CA      -0.115000       12.0110           0   0.00000     -0.301140E-02
       954 PROA     62       PHE      HE1      HP       0.115000       1.00800           0   0.00000     -0.301140E-02
       955 PROA     62       PHE      CZ       CA      -0.115000       12.0110           0   0.00000     -0.301140E-02
       956 PROA     62       PHE      HZ       HP       0.115000       1.00800           0   0.00000     -0.301140E-02
       957 PROA     62       PHE      CD2      CA      -0.115000       12.0110           0   0.00000     -0.301140E-02
       958 PROA     62       PHE      HD2      HP       0.115000       1.00800           0   0.00000     -0.301140E-02
       959 PROA     62       PHE      CE2      CA      -0.115000       12.0110           0   0.00000     -0.301140E-02
       960 PROA     62       PHE      HE2      HP       0.115000       1.00800           0   0.00000     -0.301140E-02
       961 PROA     62       PHE      C        C        0.510000       12.0110           0   0.00000     -0.301140E-02
       962 PROA     62       PHE      O        O       -0.510000       15.9990           0   0.00000     -0.301140E-02
       963 PROA     63       SER      N        NH1     -0.470000       14.0070           0   0.00000     -0.301140E-02
       964 PROA     63       SER      HN       H        0.310000       1.00800           0   0.00000     -0.301140E-02
       965 PROA     63       SER      CA       CT1      0.700000E-01   12.0110           0   0.00000     -0.301140E-02
       966 PROA     63       SER      HA       HB1      0.900000E-01   1.00800           0   0.00000     -0.301140E-02
       967 PROA     63       SER      CB       CT2      0.500000E-01   12.0110           0   0.00000     -0.301140E-02
       968 PROA     63       SER      HB1      HA2      0.900000E-01   1.00800           0   0.00000     -0.301140E-02
       969 PROA     63       SER      HB2      HA2      0.900000E-01   1.00800           0   0.00000     -0.301140E-02
       970 PROA     63       SER      OG       OH1     -0.660000       15.9990           0   0.00000     -0.301140E-02
       971 PROA     63       SER      HG1      H        0.430000       1.00800           0   0.00000     -0.301140E-02
       972 PROA     63       SER      C        C        0.510000       12.0110           0   0.00000     -0.301140E-02
       973 PROA     63       SER      O        O       -0.510000       15.9990           0   0.00000     -0.301140E-02
       974 PROA     64       GLY      N        NH1     -0.470000       14.0070           0   0.00000     -0.301140E-02
       975 PROA     64       GLY      HN       H        0.310000       1.00800           0   0.00000     -0.301140E-02
       976 PROA     64       GLY      CA       CT2     -0.200000E-01   12.0110           0   0.00000     -0.301140E-02
       977 PROA     64       GLY      HA1      HB2      0.900000E-01   1.00800           0   0.00000     -0.301140E-02
       978 PROA     64       GLY      HA2      HB2      0.900000E-01   1.00800           0   0.00000     -0.301140E-02
       979 PROA     64       GLY      C        C        0.510000       12.0110           0   0.00000     -0.301140E-02
       980 PROA     64       GLY      O        O       -0.510000       15.9990           0   0.00000     -0.301140E-02
       981 PROA     65       SER      N        NH1     -0.470000       14.0070           0   0.00000     -0.301140E-02
       982 PROA     65       SER      HN       H        0.310000       1.00800           0   0.00000     -0.301140E-02
       983 PROA     65       SER      CA       CT1      0.700000E-01   12.0110           0   0.00000     -0.301140E-02
       984 PROA     65       SER      HA       HB1      0.900000E-01   1.00800           0   0.00000     -0.301140E-02
       985 PROA     65       SER      CB       CT2      0.500000E-01   12.0110           0   0.00000     -0.301140E-02
       986 PROA     65       SER      HB1      HA2      0.900000E-01   1.00800           0   0.00000     -0.301140E-02
       987 PROA     65       SER      HB2      HA2      0.900000E-01   1.00800           0   0.00000     -0.301140E-02
       988 PROA     65       SER      OG       OH1     -0.660000       15.9990           0   0.00000     -0.301140E-02
       989 PROA     65       SER      HG1      H        0.430000       1.00800           0   0.00000     -0.301140E-02
       990 PROA     65       SER      C        C        0.510000       12.0110           0   0.00000     -0.301140E-02
       991 PROA     65       SER      O        O       -0.510000       15.9990           0   0.00000     -0.301140E-02
       992 PROA     66       GLY      N        NH1     -0.470000       14.0070           0   0.00000     -0.301140E-02
       993 PROA     66       GLY      HN       H        0.310000       1.00800           0   0.00000     -0.301140E-02
       994 PROA     66       GLY      CA       CT2     -0.200000E-01   12.0110           0   0.00000     -0.301140E-02
       995 PROA     66       GLY      HA1      HB2      0.900000E-01   1.00800           0   0.00000     -0.301140E-02
       996 PROA     66       GLY      HA2      HB2      0.900000E-01   1.00800           0   0.00000     -0.301140E-02
       997 PROA     66       GLY      C        C        0.510000       12.0110           0   0.00000     -0.301140E-02
       998 PROA     66       GLY      O        O       -0.510000       15.9990           0   0.00000     -0.301140E-02
       999 PROA     67       SER      N        NH1     -0.470000       14.0070           0   0.00000     -0.301140E-02
      1000 PROA     67       SER      HN       H        0.310000       1.00800           0   0.00000     -0.301140E-02
      1001 PROA     67       SER      CA       CT1      0.700000E-01   12.0110           0   0.00000     -0.301140E-02
      1002 PROA     67       SER      HA       HB1      0.900000E-01   1.00800           0   0.00000     -0.301140E-02
      1003 PROA     67       SER      CB       CT2      0.500000E-01   12.0110           0   0.00000     -0.301140E-02
      1004 PROA     67       SER      HB1      HA2      0.900000E-01   1.00800           0   0.00000     -0.301140E-02
      1005 PROA     67       SER      HB2      HA2      0.900000E-01   1.00800           0   0.00000     -0.301140E-02
      1006 PROA     67       SER      OG       OH1     -0.660000       15.9990           0   0.00000     -0.301140E-02
      1007 PROA     67       SER      HG1      H        0.430000       1.00800           0   0.00000     -0.301140E-02
      1008 PROA     67       SER      C        C        0.510000       12.0110           0   0.00000     -0.301140E-02
      1009 PROA     67       SER      O        O       -0.510000       15.9990           0   0.00000     -0.301140E-02
      1010 PROA     68       GLY      N        NH1     -0.470000       14.0070           0   0.00000     -0.301140E-02
      1011 PROA     68       GLY      HN       H        0.310000       1.00800           0   0.00000     -0.301140E-02
      1012 PROA     68       GLY      CA       CT2     -0.200000E-01   12.0110           0   0.00000     -0.301140E-02
      1013 PROA     68       GLY      HA1      HB2      0.900000E-01   1.00800           0   0.00000     -0.301140E-02
      1014 PROA     68       GLY      HA2      HB2      0.900000E-01   1.00800           0   0.00000     -0.301140E-02
      1015 PROA     68       GLY      C        C        0.510000       12.0110           0   0.00000     -0.301140E-02
      1016 PROA     68       GLY      O        O       -0.510000       15.9990           0   0.00000     -0.301140E-02
      1017 PROA     69       THR      N        NH1     -0.470000       14.0070           0   0.00000     -0.301140E-02
      1018 PROA     69       THR      HN       H        0.310000       1.00800           0   0.00000     -0.301140E-02
      1019 PROA     69       THR      CA       CT1      0.700000E-01   12.0110           0   0.00000     -0.301140E-02
      1020 PROA     69       THR      HA       HB1      0.900000E-01   1.00800           0   0.00000     -0.301140E-02
      1021 PROA     69       THR      CB       CT1      0.140000       12.0110           0   0.00000     -0.301140E-02
      1022 PROA     69       THR      HB       HA1      0.900000E-01   1.00800           0   0.00000     -0.301140E-02
      1023 PROA     69       THR      OG1      OH1     -0.660000       15.9990           0   0.00000     -0.301140E-02
      1024 PROA     69       THR      HG1      H        0.430000       1.00800           0   0.00000     -0.301140E-02
      1025 PROA     69       THR      CG2      CT3     -0.270000       12.0110           0   0.00000     -0.301140E-02
      1026 PROA     69       THR      HG21     HA3      0.900000E-01   1.00800           0   0.00000     -0.301140E-02
      1027 PROA     69       THR      HG22     HA3      0.900000E-01   1.00800           0   0.00000     -0.301140E-02
      1028 PROA     69       THR      HG23     HA3      0.900000E-01   1.00800           0   0.00000     -0.301140E-02
      1029 PROA     69       THR      C        C        0.510000       12.0110           0   0.00000     -0.301140E-02
      1030 PROA     69       THR      O        O       -0.510000       15.9990           0   0.00000     -0.301140E-02
      1031 PROA     70       ASP      N        NH1     -0.470000       14.0070           0   0.00000     -0.301140E-02
      1032 PROA     70       ASP      HN       H        0.310000       1.00800           0   0.00000     -0.301140E-02
      1033 PROA     70       ASP      CA       CT1      0.700000E-01   12.0110           0   0.00000     -0.301140E-02
      1034 PROA     70       ASP      HA       HB1      0.900000E-01   1.00800           0   0.00000     -0.301140E-02
      1035 PROA     70       ASP      CB       CT2A    -0.280000       12.0110           0   0.00000     -0.301140E-02
      1036 PROA     70       ASP      HB1      HA2      0.900000E-01   1.00800           0   0.00000     -0.301140E-02
      1037 PROA     70       ASP      HB2      HA2      0.900000E-01   1.00800           0   0.00000     -0.301140E-02
      1038 PROA     70       ASP      CG       CC       0.620000       12.0110           0   0.00000     -0.301140E-02
      1039 PROA     70       ASP      OD1      OC      -0.760000       15.9990           0   0.00000     -0.301140E-02
      1040 PROA     70       ASP      OD2      OC      -0.760000       15.9990           0   0.00000     -0.301140E-02
      1041 PROA     70       ASP      C        C        0.510000       12.0110           0   0.00000     -0.301140E-02
      1042 PROA     70       ASP      O        O       -0.510000       15.9990           0   0.00000     -0.301140E-02
      1043 PROA     71       PHE      N        NH1     -0.470000       14.0070           0   0.00000     -0.301140E-02
      1044 PROA     71       PHE      HN       H        0.310000       1.00800           0   0.00000     -0.301140E-02
      1045 PROA     71       PHE      CA       CT1      0.700000E-01   12.0110           0   0.00000     -0.301140E-02
      1046 PROA     71       PHE      HA       HB1      0.900000E-01   1.00800           0   0.00000     -0.301140E-02
      1047 PROA     71       PHE      CB       CT2     -0.180000       12.0110           0   0.00000     -0.301140E-02
      1048 PROA     71       PHE      HB1      HA2      0.900000E-01   1.00800           0   0.00000     -0.301140E-02
      1049 PROA     71       PHE      HB2      HA2      0.900000E-01   1.00800           0   0.00000     -0.301140E-02
      1050 PROA     71       PHE      CG       CA        0.00000       12.0110           0   0.00000     -0.301140E-02
      1051 PROA     71       PHE      CD1      CA      -0.115000       12.0110           0   0.00000     -0.301140E-02
      1052 PROA     71       PHE      HD1      HP       0.115000       1.00800           0   0.00000     -0.301140E-02
      1053 PROA     71       PHE      CE1      CA      -0.115000       12.0110           0   0.00000     -0.301140E-02
      1054 PROA     71       PHE      HE1      HP       0.115000       1.00800           0   0.00000     -0.301140E-02
      1055 PROA     71       PHE      CZ       CA      -0.115000       12.0110           0   0.00000     -0.301140E-02
      1056 PROA     71       PHE      HZ       HP       0.115000       1.00800           0   0.00000     -0.301140E-02
      1057 PROA     71       PHE      CD2      CA      -0.115000       12.0110           0   0.00000     -0.301140E-02
      1058 PROA     71       PHE      HD2      HP       0.115000       1.00800           0   0.00000     -0.301140E-02
      1059 PROA     71       PHE      CE2      CA      -0.115000       12.0110           0   0.00000     -0.301140E-02
      1060 PROA     71       PHE      HE2      HP       0.115000       1.00800           0   0.00000     -0.301140E-02
      1061 PROA     71       PHE      C        C        0.510000       12.0110           0   0.00000     -0.301140E-02
      1062 PROA     71       PHE      O        O       -0.510000       15.9990           0   0.00000     -0.301140E-02
      1063 PROA     72       THR      N        NH1     -0.470000       14.0070           0   0.00000     -0.301140E-02
      1064 PROA     72       THR      HN       H        0.310000       1.00800           0   0.00000     -0.301140E-02
      1065 PROA     72       THR      CA       CT1      0.700000E-01   12.0110           0   0.00000     -0.301140E-02
      1066 PROA     72       THR      HA       HB1      0.900000E-01   1.00800           0   0.00000     -0.301140E-02
      1067 PROA     72       THR      CB       CT1      0.140000       12.0110           0   0.00000     -0.301140E-02
      1068 PROA     72       THR      HB       HA1      0.900000E-01   1.00800           0   0.00000     -0.301140E-02
      1069 PROA     72       THR      OG1      OH1     -0.660000       15.9990           0   0.00000     -0.301140E-02
      1070 PROA     72       THR      HG1      H        0.430000       1.00800           0   0.00000     -0.301140E-02
      1071 PROA     72       THR      CG2      CT3     -0.270000       12.0110           0   0.00000     -0.301140E-02
      1072 PROA     72       THR      HG21     HA3      0.900000E-01   1.00800           0   0.00000     -0.301140E-02
      1073 PROA     72       THR      HG22     HA3      0.900000E-01   1.00800           0   0.00000     -0.301140E-02
      1074 PROA     72       THR      HG23     HA3      0.900000E-01   1.00800           0   0.00000     -0.301140E-02
      1075 PROA     72       THR      C        C        0.510000       12.0110           0   0.00000     -0.301140E-02
      1076 PROA     72       THR      O        O       -0.510000       15.9990           0   0.00000     -0.301140E-02
      1077 PROA     73       LEU      N        NH1     -0.470000       14.0070           0   0.00000     -0.301140E-02
      1078 PROA     73       LEU      HN       H        0.310000       1.00800           0   0.00000     -0.301140E-02
      1079 PROA     73       LEU      CA       CT1      0.700000E-01   12.0110           0   0.00000     -0.301140E-02
      1080 PROA     73       LEU      HA       HB1      0.900000E-01   1.00800           0   0.00000     -0.301140E-02
      1081 PROA     73       LEU      CB       CT2     -0.180000       12.0110           0   0.00000     -0.301140E-02
      1082 PROA     73       LEU      HB1      HA2      0.900000E-01   1.00800           0   0.00000     -0.301140E-02
      1083 PROA     73       LEU      HB2      HA2      0.900000E-01   1.00800           0   0.00000     -0.301140E-02
      1084 PROA     73       LEU      CG       CT1     -0.900000E-01   12.0110           0   0.00000     -0.301140E-02
      1085 PROA     73       LEU      HG       HA1      0.900000E-01   1.00800           0   0.00000     -0.301140E-02
      1086 PROA     73       LEU      CD1      CT3     -0.270000       12.0110           0   0.00000     -0.301140E-02
      1087 PROA     73       LEU      HD11     HA3      0.900000E-01   1.00800           0   0.00000     -0.301140E-02
      1088 PROA     73       LEU      HD12     HA3      0.900000E-01   1.00800           0   0.00000     -0.301140E-02
      1089 PROA     73       LEU      HD13     HA3      0.900000E-01   1.00800           0   0.00000     -0.301140E-02
      1090 PROA     73       LEU      CD2      CT3     -0.270000       12.0110           0   0.00000     -0.301140E-02
      1091 PROA     73       LEU      HD21     HA3      0.900000E-01   1.00800           0   0.00000     -0.301140E-02
      1092 PROA     73       LEU      HD22     HA3      0.900000E-01   1.00800           0   0.00000     -0.301140E-02
      1093 PROA     73       LEU      HD23     HA3      0.900000E-01   1.00800           0   0.00000     -0.301140E-02
      1094 PROA     73       LEU      C        C        0.510000       12.0110           0   0.00000     -0.301140E-02
      1095 PROA     73       LEU      O        O       -0.510000       15.9990           0   0.00000     -0.301140E-02
      1096 PROA     74       THR      N        NH1     -0.470000       14.0070           0   0.00000     -0.301140E-02
      1097 PROA     74       THR      HN       H        0.310000       1.00800           0   0.00000     -0.301140E-02
      1098 PROA     74       THR      CA       CT1      0.700000E-01   12.0110           0   0.00000     -0.301140E-02
      1099 PROA     74       THR      HA       HB1      0.900000E-01   1.00800           0   0.00000     -0.301140E-02
      1100 PROA     74       THR      CB       CT1      0.140000       12.0110           0   0.00000     -0.301140E-02
      1101 PROA     74       THR      HB       HA1      0.900000E-01   1.00800           0   0.00000     -0.301140E-02
      1102 PROA     74       THR      OG1      OH1     -0.660000       15.9990           0   0.00000     -0.301140E-02
      1103 PROA     74       THR      HG1      H        0.430000       1.00800           0   0.00000     -0.301140E-02
      1104 PROA     74       THR      CG2      CT3     -0.270000       12.0110           0   0.00000     -0.301140E-02
      1105 PROA     74       THR      HG21     HA3      0.900000E-01   1.00800           0   0.00000     -0.301140E-02
      1106 PROA     74       THR      HG22     HA3      0.900000E-01   1.00800           0   0.00000     -0.301140E-02
      1107 PROA     74       THR      HG23     HA3      0.900000E-01   1.00800           0   0.00000     -0.301140E-02
      1108 PROA     74       THR      C        C        0.510000       12.0110           0   0.00000     -0.301140E-02
      1109 PROA     74       THR      O        O       -0.510000       15.9990           0   0.00000     -0.301140E-02
      1110 PROA     75       ILE      N        NH1     -0.470000       14.0070           0   0.00000     -0.301140E-02
      1111 PROA     75       ILE      HN       H        0.310000       1.00800           0   0.00000     -0.301140E-02
      1112 PROA     75       ILE      CA       CT1      0.700000E-01   12.0110           0   0.00000     -0.301140E-02
      1113 PROA     75       ILE      HA       HB1      0.900000E-01   1.00800           0   0.00000     -0.301140E-02
      1114 PROA     75       ILE      CB       CT1     -0.900000E-01   12.0110           0   0.00000     -0.301140E-02
      1115 PROA     75       ILE      HB       HA1      0.900000E-01   1.00800           0   0.00000     -0.301140E-02
      1116 PROA     75       ILE      CG2      CT3     -0.270000       12.0110           0   0.00000     -0.301140E-02
      1117 PROA     75       ILE      HG21     HA3      0.900000E-01   1.00800           0   0.00000     -0.301140E-02
      1118 PROA     75       ILE      HG22     HA3      0.900000E-01   1.00800           0   0.00000     -0.301140E-02
      1119 PROA     75       ILE      HG23     HA3      0.900000E-01   1.00800           0   0.00000     -0.301140E-02
      1120 PROA     75       ILE      CG1      CT2     -0.180000       12.0110           0   0.00000     -0.301140E-02
      1121 PROA     75       ILE      HG11     HA2      0.900000E-01   1.00800           0   0.00000     -0.301140E-02
      1122 PROA     75       ILE      HG12     HA2      0.900000E-01   1.00800           0   0.00000     -0.301140E-02
      1123 PROA     75       ILE      CD       CT3     -0.270000       12.0110           0   0.00000     -0.301140E-02
      1124 PROA     75       ILE      HD1      HA3      0.900000E-01   1.00800           0   0.00000     -0.301140E-02
      1125 PROA     75       ILE      HD2      HA3      0.900000E-01   1.00800           0   0.00000     -0.301140E-02
      1126 PROA     75       ILE      HD3      HA3      0.900000E-01   1.00800           0   0.00000     -0.301140E-02
      1127 PROA     75       ILE      C        C        0.510000       12.0110           0   0.00000     -0.301140E-02
      1128 PROA     75       ILE      O        O       -0.510000       15.9990           0   0.00000     -0.301140E-02
      1129 PROA     76       SER      N        NH1     -0.470000       14.0070           0   0.00000     -0.301140E-02
      1130 PROA     76       SER      HN       H        0.310000       1.00800           0   0.00000     -0.301140E-02
      1131 PROA     76       SER      CA       CT1      0.700000E-01   12.0110           0   0.00000     -0.301140E-02
      1132 PROA     76       SER      HA       HB1      0.900000E-01   1.00800           0   0.00000     -0.301140E-02
      1133 PROA     76       SER      CB       CT2      0.500000E-01   12.0110           0   0.00000     -0.301140E-02
      1134 PROA     76       SER      HB1      HA2      0.900000E-01   1.00800           0   0.00000     -0.301140E-02
      1135 PROA     76       SER      HB2      HA2      0.900000E-01   1.00800           0   0.00000     -0.301140E-02
      1136 PROA     76       SER      OG       OH1     -0.660000       15.9990           0   0.00000     -0.301140E-02
      1137 PROA     76       SER      HG1      H        0.430000       1.00800           0   0.00000     -0.301140E-02
      1138 PROA     76       SER      C        C        0.510000       12.0110           0   0.00000     -0.301140E-02
      1139 PROA     76       SER      O        O       -0.510000       15.9990           0   0.00000     -0.301140E-02
      1140 PROA     77       SER      N        NH1     -0.470000       14.0070           0   0.00000     -0.301140E-02
      1141 PROA     77       SER      HN       H        0.310000       1.00800           0   0.00000     -0.301140E-02
      1142 PROA     77       SER      CA       CT1      0.700000E-01   12.0110           0   0.00000     -0.301140E-02
      1143 PROA     77       SER      HA       HB1      0.900000E-01   1.00800           0   0.00000     -0.301140E-02
      1144 PROA     77       SER      CB       CT2      0.500000E-01   12.0110           0   0.00000     -0.301140E-02
      1145 PROA     77       SER      HB1      HA2      0.900000E-01   1.00800           0   0.00000     -0.301140E-02
      1146 PROA     77       SER      HB2      HA2      0.900000E-01   1.00800           0   0.00000     -0.301140E-02
      1147 PROA     77       SER      OG       OH1     -0.660000       15.9990           0   0.00000     -0.301140E-02
      1148 PROA     77       SER      HG1      H        0.430000       1.00800           0   0.00000     -0.301140E-02
      1149 PROA     77       SER      C        C        0.510000       12.0110           0   0.00000     -0.301140E-02
      1150 PROA     77       SER      O        O       -0.510000       15.9990           0   0.00000     -0.301140E-02
      1151 PROA     78       LEU      N        NH1     -0.470000       14.0070           0   0.00000     -0.301140E-02
      1152 PROA     78       LEU      HN       H        0.310000       1.00800           0   0.00000     -0.301140E-02
      1153 PROA     78       LEU      CA       CT1      0.700000E-01   12.0110           0   0.00000     -0.301140E-02
      1154 PROA     78       LEU      HA       HB1      0.900000E-01   1.00800           0   0.00000     -0.301140E-02
      1155 PROA     78       LEU      CB       CT2     -0.180000       12.0110           0   0.00000     -0.301140E-02
      1156 PROA     78       LEU      HB1      HA2      0.900000E-01   1.00800           0   0.00000     -0.301140E-02
      1157 PROA     78       LEU      HB2      HA2      0.900000E-01   1.00800           0   0.00000     -0.301140E-02
      1158 PROA     78       LEU      CG       CT1     -0.900000E-01   12.0110           0   0.00000     -0.301140E-02
      1159 PROA     78       LEU      HG       HA1      0.900000E-01   1.00800           0   0.00000     -0.301140E-02
      1160 PROA     78       LEU      CD1      CT3     -0.270000       12.0110           0   0.00000     -0.301140E-02
      1161 PROA     78       LEU      HD11     HA3      0.900000E-01   1.00800           0   0.00000     -0.301140E-02
      1162 PROA     78       LEU      HD12     HA3      0.900000E-01   1.00800           0   0.00000     -0.301140E-02
      1163 PROA     78       LEU      HD13     HA3      0.900000E-01   1.00800           0   0.00000     -0.301140E-02
      1164 PROA     78       LEU      CD2      CT3     -0.270000       12.0110           0   0.00000     -0.301140E-02
      1165 PROA     78       LEU      HD21     HA3      0.900000E-01   1.00800           0   0.00000     -0.301140E-02
      1166 PROA     78       LEU      HD22     HA3      0.900000E-01   1.00800           0   0.00000     -0.301140E-02
      1167 PROA     78       LEU      HD23     HA3      0.900000E-01   1.00800           0   0.00000     -0.301140E-02
      1168 PROA     78       LEU      C        C        0.510000       12.0110           0   0.00000     -0.301140E-02
      1169 PROA     78       LEU      O        O       -0.510000       15.9990           0   0.00000     -0.301140E-02
      1170 PROA     79       GLN      N        NH1     -0.470000       14.0070           0   0.00000     -0.301140E-02
      1171 PROA     79       GLN      HN       H        0.310000       1.00800           0   0.00000     -0.301140E-02
      1172 PROA     79       GLN      CA       CT1      0.700000E-01   12.0110           0   0.00000     -0.301140E-02
      1173 PROA     79       GLN      HA       HB1      0.900000E-01   1.00800           0   0.00000     -0.301140E-02
      1174 PROA     79       GLN      CB       CT2     -0.180000       12.0110           0   0.00000     -0.301140E-02
      1175 PROA     79       GLN      HB1      HA2      0.900000E-01   1.00800           0   0.00000     -0.301140E-02
      1176 PROA     79       GLN      HB2      HA2      0.900000E-01   1.00800           0   0.00000     -0.301140E-02
      1177 PROA     79       GLN      CG       CT2     -0.180000       12.0110           0   0.00000     -0.301140E-02
      1178 PROA     79       GLN      HG1      HA2      0.900000E-01   1.00800           0   0.00000     -0.301140E-02
      1179 PROA     79       GLN      HG2      HA2      0.900000E-01   1.00800           0   0.00000     -0.301140E-02
      1180 PROA     79       GLN      CD       CC       0.550000       12.0110           0   0.00000     -0.301140E-02
      1181 PROA     79       GLN      OE1      O       -0.550000       15.9990           0   0.00000     -0.301140E-02
      1182 PROA     79       GLN      NE2      NH2     -0.620000       14.0070           0   0.00000     -0.301140E-02
      1183 PROA     79       GLN      HE21     H        0.320000       1.00800           0   0.00000     -0.301140E-02
      1184 PROA     79       GLN      HE22     H        0.300000       1.00800           0   0.00000     -0.301140E-02
      1185 PROA     79       GLN      C        C        0.510000       12.0110           0   0.00000     -0.301140E-02
      1186 PROA     79       GLN      O        O       -0.510000       15.9990           0   0.00000     -0.301140E-02
      1187 PROA     80       PRO      N        N       -0.290000       14.0070           0   0.00000     -0.301140E-02
      1188 PROA     80       PRO      CD       CP3       0.00000       12.0110           0   0.00000     -0.301140E-02
      1189 PROA     80       PRO      HD1      HA2      0.900000E-01   1.00800           0   0.00000     -0.301140E-02
      1190 PROA     80       PRO      HD2      HA2      0.900000E-01   1.00800           0   0.00000     -0.301140E-02
      1191 PROA     80       PRO      CA       CP1      0.200000E-01   12.0110           0   0.00000     -0.301140E-02
      1192 PROA     80       PRO      HA       HB1      0.900000E-01   1.00800           0   0.00000     -0.301140E-02
      1193 PROA     80       PRO      CB       CP2     -0.180000       12.0110           0   0.00000     -0.301140E-02
      1194 PROA     80       PRO      HB1      HA2      0.900000E-01   1.00800           0   0.00000     -0.301140E-02
      1195 PROA     80       PRO      HB2      HA2      0.900000E-01   1.00800           0   0.00000     -0.301140E-02
      1196 PROA     80       PRO      CG       CP2     -0.180000       12.0110           0   0.00000     -0.301140E-02
      1197 PROA     80       PRO      HG1      HA2      0.900000E-01   1.00800           0   0.00000     -0.301140E-02
      1198 PROA     80       PRO      HG2      HA2      0.900000E-01   1.00800           0   0.00000     -0.301140E-02
      1199 PROA     80       PRO      C        C        0.510000       12.0110           0   0.00000     -0.301140E-02
      1200 PROA     80       PRO      O        O       -0.510000       15.9990           0   0.00000     -0.301140E-02
      1201 PROA     81       GLU      N        NH1     -0.470000       14.0070           0   0.00000     -0.301140E-02
      1202 PROA     81       GLU      HN       H        0.310000       1.00800           0   0.00000     -0.301140E-02
      1203 PROA     81       GLU      CA       CT1      0.700000E-01   12.0110           0   0.00000     -0.301140E-02
      1204 PROA     81       GLU      HA       HB1      0.900000E-01   1.00800           0   0.00000     -0.301140E-02
      1205 PROA     81       GLU      CB       CT2A    -0.180000       12.0110           0   0.00000     -0.301140E-02
      1206 PROA     81       GLU      HB1      HA2      0.900000E-01   1.00800           0   0.00000     -0.301140E-02
      1207 PROA     81       GLU      HB2      HA2      0.900000E-01   1.00800           0   0.00000     -0.301140E-02
      1208 PROA     81       GLU      CG       CT2     -0.280000       12.0110           0   0.00000     -0.301140E-02
      1209 PROA     81       GLU      HG1      HA2      0.900000E-01   1.00800           0   0.00000     -0.301140E-02
      1210 PROA     81       GLU      HG2      HA2      0.900000E-01   1.00800           0   0.00000     -0.301140E-02
      1211 PROA     81       GLU      CD       CC       0.620000       12.0110           0   0.00000     -0.301140E-02
      1212 PROA     81       GLU      OE1      OC      -0.760000       15.9990           0   0.00000     -0.301140E-02
      1213 PROA     81       GLU      OE2      OC      -0.760000       15.9990           0   0.00000     -0.301140E-02
      1214 PROA     81       GLU      C        C        0.510000       12.0110           0   0.00000     -0.301140E-02
      1215 PROA     81       GLU      O        O       -0.510000       15.9990           0   0.00000     -0.301140E-02
      1216 PROA     82       ASP      N        NH1     -0.470000       14.0070           0   0.00000     -0.301140E-02
      1217 PROA     82       ASP      HN       H        0.310000       1.00800           0   0.00000     -0.301140E-02
      1218 PROA     82       ASP      CA       CT1      0.700000E-01   12.0110           0   0.00000     -0.301140E-02
      1219 PROA     82       ASP      HA       HB1      0.900000E-01   1.00800           0   0.00000     -0.301140E-02
      1220 PROA     82       ASP      CB       CT2A    -0.280000       12.0110           0   0.00000     -0.301140E-02
      1221 PROA     82       ASP      HB1      HA2      0.900000E-01   1.00800           0   0.00000     -0.301140E-02
      1222 PROA     82       ASP      HB2      HA2      0.900000E-01   1.00800           0   0.00000     -0.301140E-02
      1223 PROA     82       ASP      CG       CC       0.620000       12.0110           0   0.00000     -0.301140E-02
      1224 PROA     82       ASP      OD1      OC      -0.760000       15.9990           0   0.00000     -0.301140E-02
      1225 PROA     82       ASP      OD2      OC      -0.760000       15.9990           0   0.00000     -0.301140E-02
      1226 PROA     82       ASP      C        C        0.510000       12.0110           0   0.00000     -0.301140E-02
      1227 PROA     82       ASP      O        O       -0.510000       15.9990           0   0.00000     -0.301140E-02
      1228 PROA     83       PHE      N        NH1     -0.470000       14.0070           0   0.00000     -0.301140E-02
      1229 PROA     83       PHE      HN       H        0.310000       1.00800           0   0.00000     -0.301140E-02
      1230 PROA     83       PHE      CA       CT1      0.700000E-01   12.0110           0   0.00000     -0.301140E-02
      1231 PROA     83       PHE      HA       HB1      0.900000E-01   1.00800           0   0.00000     -0.301140E-02
      1232 PROA     83       PHE      CB       CT2     -0.180000       12.0110           0   0.00000     -0.301140E-02
      1233 PROA     83       PHE      HB1      HA2      0.900000E-01   1.00800           0   0.00000     -0.301140E-02
      1234 PROA     83       PHE      HB2      HA2      0.900000E-01   1.00800           0   0.00000     -0.301140E-02
      1235 PROA     83       PHE      CG       CA        0.00000       12.0110           0   0.00000     -0.301140E-02
      1236 PROA     83       PHE      CD1      CA      -0.115000       12.0110           0   0.00000     -0.301140E-02
      1237 PROA     83       PHE      HD1      HP       0.115000       1.00800           0   0.00000     -0.301140E-02
      1238 PROA     83       PHE      CE1      CA      -0.115000       12.0110           0   0.00000     -0.301140E-02
      1239 PROA     83       PHE      HE1      HP       0.115000       1.00800           0   0.00000     -0.301140E-02
      1240 PROA     83       PHE      CZ       CA      -0.115000       12.0110           0   0.00000     -0.301140E-02
      1241 PROA     83       PHE      HZ       HP       0.115000       1.00800           0   0.00000     -0.301140E-02
      1242 PROA     83       PHE      CD2      CA      -0.115000       12.0110           0   0.00000     -0.301140E-02
      1243 PROA     83       PHE      HD2      HP       0.115000       1.00800           0   0.00000     -0.301140E-02
      1244 PROA     83       PHE      CE2      CA      -0.115000       12.0110           0   0.00000     -0.301140E-02
      1245 PROA     83       PHE      HE2      HP       0.115000       1.00800           0   0.00000     -0.301140E-02
      1246 PROA     83       PHE      C        C        0.510000       12.0110           0   0.00000     -0.301140E-02
      1247 PROA     83       PHE      O        O       -0.510000       15.9990           0   0.00000     -0.301140E-02
      1248 PROA     84       ALA      N        NH1     -0.470000       14.0070           0   0.00000     -0.301140E-02
      1249 PROA     84       ALA      HN       H        0.310000       1.00800           0   0.00000     -0.301140E-02
      1250 PROA     84       ALA      CA       CT1      0.700000E-01   12.0110           0   0.00000     -0.301140E-02
      1251 PROA     84       ALA      HA       HB1      0.900000E-01   1.00800           0   0.00000     -0.301140E-02
      1252 PROA     84       ALA      CB       CT3     -0.270000       12.0110           0   0.00000     -0.301140E-02
      1253 PROA     84       ALA      HB1      HA3      0.900000E-01   1.00800           0   0.00000     -0.301140E-02
      1254 PROA     84       ALA      HB2      HA3      0.900000E-01   1.00800           0   0.00000     -0.301140E-02
      1255 PROA     84       ALA      HB3      HA3      0.900000E-01   1.00800           0   0.00000     -0.301140E-02
      1256 PROA     84       ALA      C        C        0.510000       12.0110           0   0.00000     -0.301140E-02
      1257 PROA     84       ALA      O        O       -0.510000       15.9990           0   0.00000     -0.301140E-02
      1258 PROA     85       THR      N        NH1     -0.470000       14.0070           0   0.00000     -0.301140E-02
      1259 PROA     85       THR      HN       H        0.310000       1.00800           0   0.00000     -0.301140E-02
      1260 PROA     85       THR      CA       CT1      0.700000E-01   12.0110           0   0.00000     -0.301140E-02
      1261 PROA     85       THR      HA       HB1      0.900000E-01   1.00800           0   0.00000     -0.301140E-02
      1262 PROA     85       THR      CB       CT1      0.140000       12.0110           0   0.00000     -0.301140E-02
      1263 PROA     85       THR      HB       HA1      0.900000E-01   1.00800           0   0.00000     -0.301140E-02
      1264 PROA     85       THR      OG1      OH1     -0.660000       15.9990           0   0.00000     -0.301140E-02
      1265 PROA     85       THR      HG1      H        0.430000       1.00800           0   0.00000     -0.301140E-02
      1266 PROA     85       THR      CG2      CT3     -0.270000       12.0110           0   0.00000     -0.301140E-02
      1267 PROA     85       THR      HG21     HA3      0.900000E-01   1.00800           0   0.00000     -0.301140E-02
      1268 PROA     85       THR      HG22     HA3      0.900000E-01   1.00800           0   0.00000     -0.301140E-02
      1269 PROA     85       THR      HG23     HA3      0.900000E-01   1.00800           0   0.00000     -0.301140E-02
      1270 PROA     85       THR      C        C        0.510000       12.0110           0   0.00000     -0.301140E-02
      1271 PROA     85       THR      O        O       -0.510000       15.9990           0   0.00000     -0.301140E-02
      1272 PROA     86       TYR      N        NH1     -0.470000       14.0070           0   0.00000     -0.301140E-02
      1273 PROA     86       TYR      HN       H        0.310000       1.00800           0   0.00000     -0.301140E-02
      1274 PROA     86       TYR      CA       CT1      0.700000E-01   12.0110           0   0.00000     -0.301140E-02
      1275 PROA     86       TYR      HA       HB1      0.900000E-01   1.00800           0   0.00000     -0.301140E-02
      1276 PROA     86       TYR      CB       CT2     -0.180000       12.0110           0   0.00000     -0.301140E-02
      1277 PROA     86       TYR      HB1      HA2      0.900000E-01   1.00800           0   0.00000     -0.301140E-02
      1278 PROA     86       TYR      HB2      HA2      0.900000E-01   1.00800           0   0.00000     -0.301140E-02
      1279 PROA     86       TYR      CG       CA        0.00000       12.0110           0   0.00000     -0.301140E-02
      1280 PROA     86       TYR      CD1      CA      -0.115000       12.0110           0   0.00000     -0.301140E-02
      1281 PROA     86       TYR      HD1      HP       0.115000       1.00800           0   0.00000     -0.301140E-02
      1282 PROA     86       TYR      CE1      CA      -0.115000       12.0110           0   0.00000     -0.301140E-02
      1283 PROA     86       TYR      HE1      HP       0.115000       1.00800           0   0.00000     -0.301140E-02
      1284 PROA     86       TYR      CZ       CA       0.110000       12.0110           0   0.00000     -0.301140E-02
      1285 PROA     86       TYR      OH       OH1     -0.540000       15.9990           0   0.00000     -0.301140E-02
      1286 PROA     86       TYR      HH       H        0.430000       1.00800           0   0.00000     -0.301140E-02
      1287 PROA     86       TYR      CD2      CA      -0.115000       12.0110           0   0.00000     -0.301140E-02
      1288 PROA     86       TYR      HD2      HP       0.115000       1.00800           0   0.00000     -0.301140E-02
      1289 PROA     86       TYR      CE2      CA      -0.115000       12.0110           0   0.00000     -0.301140E-02
      1290 PROA     86       TYR      HE2      HP       0.115000       1.00800           0   0.00000     -0.301140E-02
      1291 PROA     86       TYR      C        C        0.510000       12.0110           0   0.00000     -0.301140E-02
      1292 PROA     86       TYR      O        O       -0.510000       15.9990           0   0.00000     -0.301140E-02
      1293 PROA     87       PHE      N        NH1     -0.470000       14.0070           0   0.00000     -0.301140E-02
      1294 PROA     87       PHE      HN       H        0.310000       1.00800           0   0.00000     -0.301140E-02
      1295 PROA     87       PHE      CA       CT1      0.700000E-01   12.0110           0   0.00000     -0.301140E-02
      1296 PROA     87       PHE      HA       HB1      0.900000E-01   1.00800           0   0.00000     -0.301140E-02
      1297 PROA     87       PHE      CB       CT2     -0.180000       12.0110           0   0.00000     -0.301140E-02
      1298 PROA     87       PHE      HB1      HA2      0.900000E-01   1.00800           0   0.00000     -0.301140E-02
      1299 PROA     87       PHE      HB2      HA2      0.900000E-01   1.00800           0   0.00000     -0.301140E-02
      1300 PROA     87       PHE      CG       CA        0.00000       12.0110           0   0.00000     -0.301140E-02
      1301 PROA     87       PHE      CD1      CA      -0.115000       12.0110           0   0.00000     -0.301140E-02
      1302 PROA     87       PHE      HD1      HP       0.115000       1.00800           0   0.00000     -0.301140E-02
      1303 PROA     87       PHE      CE1      CA      -0.115000       12.0110           0   0.00000     -0.301140E-02
      1304 PROA     87       PHE      HE1      HP       0.115000       1.00800           0   0.00000     -0.301140E-02
      1305 PROA     87       PHE      CZ       CA      -0.115000       12.0110           0   0.00000     -0.301140E-02
      1306 PROA     87       PHE      HZ       HP       0.115000       1.00800           0   0.00000     -0.301140E-02
      1307 PROA     87       PHE      CD2      CA      -0.115000       12.0110           0   0.00000     -0.301140E-02
      1308 PROA     87       PHE      HD2      HP       0.115000       1.00800           0   0.00000     -0.301140E-02
      1309 PROA     87       PHE      CE2      CA      -0.115000       12.0110           0   0.00000     -0.301140E-02
      1310 PROA     87       PHE      HE2      HP       0.115000       1.00800           0   0.00000     -0.301140E-02
      1311 PROA     87       PHE      C        C        0.510000       12.0110           0   0.00000     -0.301140E-02
      1312 PROA     87       PHE      O        O       -0.510000       15.9990           0   0.00000     -0.301140E-02
      1313 PROA     88       CYS      N        NH1     -0.470000       14.0070           0   0.00000     -0.301140E-02
      1314 PROA     88       CYS      HN       H        0.310000       1.00800           0   0.00000     -0.301140E-02
      1315 PROA     88       CYS      CA       CT1      0.700000E-01   12.0110           0   0.00000     -0.301140E-02
      1316 PROA     88       CYS      HA       HB1      0.900000E-01   1.00800           0   0.00000     -0.301140E-02
      1317 PROA     88       CYS      CB       CT2     -0.100000       12.0110           0   0.00000     -0.301140E-02
      1318 PROA     88       CYS      HB1      HA2      0.900000E-01   1.00800           0   0.00000     -0.301140E-02
      1319 PROA     88       CYS      HB2      HA2      0.900000E-01   1.00800           0   0.00000     -0.301140E-02
      1320 PROA     88       CYS      SG       SM      -0.800000E-01   32.0600           0   0.00000     -0.301140E-02
      1321 PROA     88       CYS      C        C        0.510000       12.0110           0   0.00000     -0.301140E-02
      1322 PROA     88       CYS      O        O       -0.510000       15.9990           0   0.00000     -0.301140E-02
      1323 PROA     89       LEU      N        NH1     -0.470000       14.0070           0   0.00000     -0.301140E-02
      1324 PROA     89       LEU      HN       H        0.310000       1.00800           0   0.00000     -0.301140E-02
      1325 PROA     89       LEU      CA       CT1      0.700000E-01   12.0110           0   0.00000     -0.301140E-02
      1326 PROA     89       LEU      HA       HB1      0.900000E-01   1.00800           0   0.00000     -0.301140E-02
      1327 PROA     89       LEU      CB       CT2     -0.180000       12.0110           0   0.00000     -0.301140E-02
      1328 PROA     89       LEU      HB1      HA2      0.900000E-01   1.00800           0   0.00000     -0.301140E-02
      1329 PROA     89       LEU      HB2      HA2      0.900000E-01   1.00800           0   0.00000     -0.301140E-02
      1330 PROA     89       LEU      CG       CT1     -0.900000E-01   12.0110           0   0.00000     -0.301140E-02
      1331 PROA     89       LEU      HG       HA1      0.900000E-01   1.00800           0   0.00000     -0.301140E-02
      1332 PROA     89       LEU      CD1      CT3     -0.270000       12.0110           0   0.00000     -0.301140E-02
      1333 PROA     89       LEU      HD11     HA3      0.900000E-01   1.00800           0   0.00000     -0.301140E-02
      1334 PROA     89       LEU      HD12     HA3      0.900000E-01   1.00800           0   0.00000     -0.301140E-02
      1335 PROA     89       LEU      HD13     HA3      0.900000E-01   1.00800           0   0.00000     -0.301140E-02
      1336 PROA     89       LEU      CD2      CT3     -0.270000       12.0110           0   0.00000     -0.301140E-02
      1337 PROA     89       LEU      HD21     HA3      0.900000E-01   1.00800           0   0.00000     -0.301140E-02
      1338 PROA     89       LEU      HD22     HA3      0.900000E-01   1.00800           0   0.00000     -0.301140E-02
      1339 PROA     89       LEU      HD23     HA3      0.900000E-01   1.00800           0   0.00000     -0.301140E-02
      1340 PROA     89       LEU      C        C        0.510000       12.0110           0   0.00000     -0.301140E-02
      1341 PROA     89       LEU      O        O       -0.510000       15.9990           0   0.00000     -0.301140E-02
      1342 PROA     90       GLN      N        NH1     -0.470000       14.0070           0   0.00000     -0.301140E-02
      1343 PROA     90       GLN      HN       H        0.310000       1.00800           0   0.00000     -0.301140E-02
      1344 PROA     90       GLN      CA       CT1      0.700000E-01   12.0110           0   0.00000     -0.301140E-02
      1345 PROA     90       GLN      HA       HB1      0.900000E-01   1.00800           0   0.00000     -0.301140E-02
      1346 PROA     90       GLN      CB       CT2     -0.180000       12.0110           0   0.00000     -0.301140E-02
      1347 PROA     90       GLN      HB1      HA2      0.900000E-01   1.00800           0   0.00000     -0.301140E-02
      1348 PROA     90       GLN      HB2      HA2      0.900000E-01   1.00800           0   0.00000     -0.301140E-02
      1349 PROA     90       GLN      CG       CT2     -0.180000       12.0110           0   0.00000     -0.301140E-02
      1350 PROA     90       GLN      HG1      HA2      0.900000E-01   1.00800           0   0.00000     -0.301140E-02
      1351 PROA     90       GLN      HG2      HA2      0.900000E-01   1.00800           0   0.00000     -0.301140E-02
      1352 PROA     90       GLN      CD       CC       0.550000       12.0110           0   0.00000     -0.301140E-02
      1353 PROA     90       GLN      OE1      O       -0.550000       15.9990           0   0.00000     -0.301140E-02
      1354 PROA     90       GLN      NE2      NH2     -0.620000       14.0070           0   0.00000     -0.301140E-02
      1355 PROA     90       GLN      HE21     H        0.320000       1.00800           0   0.00000     -0.301140E-02
      1356 PROA     90       GLN      HE22     H        0.300000       1.00800           0   0.00000     -0.301140E-02
      1357 PROA     90       GLN      C        C        0.510000       12.0110           0   0.00000     -0.301140E-02
      1358 PROA     90       GLN      O        O       -0.510000       15.9990           0   0.00000     -0.301140E-02
      1359 PROA     91       HSD      N        NH1     -0.470000       14.0070           0   0.00000     -0.301140E-02
      1360 PROA     91       HSD      HN       H        0.310000       1.00800           0   0.00000     -0.301140E-02
      1361 PROA     91       HSD      CA       CT1      0.700000E-01   12.0110           0   0.00000     -0.301140E-02
      1362 PROA     91       HSD      HA       HB1      0.900000E-01   1.00800           0   0.00000     -0.301140E-02
      1363 PROA     91       HSD      CB       CT2     -0.900000E-01   12.0110           0   0.00000     -0.301140E-02
      1364 PROA     91       HSD      HB1      HA2      0.900000E-01   1.00800           0   0.00000     -0.301140E-02
      1365 PROA     91       HSD      HB2      HA2      0.900000E-01   1.00800           0   0.00000     -0.301140E-02
      1366 PROA     91       HSD      ND1      NR1     -0.360000       14.0070           0   0.00000     -0.301140E-02
      1367 PROA     91       HSD      HD1      H        0.320000       1.00800           0   0.00000     -0.301140E-02
      1368 PROA     91       HSD      CG       CPH1    -0.500000E-01   12.0110           0   0.00000     -0.301140E-02
      1369 PROA     91       HSD      CE1      CPH2     0.250000       12.0110           0   0.00000     -0.301140E-02
      1370 PROA     91       HSD      HE1      HR1      0.130000       1.00800           0   0.00000     -0.301140E-02
      1371 PROA     91       HSD      NE2      NR2     -0.700000       14.0070           0   0.00000     -0.301140E-02
      1372 PROA     91       HSD      CD2      CPH1     0.220000       12.0110           0   0.00000     -0.301140E-02
      1373 PROA     91       HSD      HD2      HR3      0.100000       1.00800           0   0.00000     -0.301140E-02
      1374 PROA     91       HSD      C        C        0.510000       12.0110           0   0.00000     -0.301140E-02
      1375 PROA     91       HSD      O        O       -0.510000       15.9990           0   0.00000     -0.301140E-02
      1376 PROA     92       TRP      N        NH1     -0.470000       14.0070           0   0.00000     -0.301140E-02
      1377 PROA     92       TRP      HN       H        0.310000       1.00800           0   0.00000     -0.301140E-02
      1378 PROA     92       TRP      CA       CT1      0.700000E-01   12.0110           0   0.00000     -0.301140E-02
      1379 PROA     92       TRP      HA       HB1      0.900000E-01   1.00800           0   0.00000     -0.301140E-02
      1380 PROA     92       TRP      CB       CT2     -0.180000       12.0110           0   0.00000     -0.301140E-02
      1381 PROA     92       TRP      HB1      HA2      0.900000E-01   1.00800           0   0.00000     -0.301140E-02
      1382 PROA     92       TRP      HB2      HA2      0.900000E-01   1.00800           0   0.00000     -0.301140E-02
      1383 PROA     92       TRP      CG       CY      -0.300000E-01   12.0110           0   0.00000     -0.301140E-02
      1384 PROA     92       TRP      CD1      CA      -0.150000       12.0110           0   0.00000     -0.301140E-02
      1385 PROA     92       TRP      HD1      HP       0.220000       1.00800           0   0.00000     -0.301140E-02
      1386 PROA     92       TRP      NE1      NY      -0.510000       14.0070           0   0.00000     -0.301140E-02
      1387 PROA     92       TRP      HE1      H        0.370000       1.00800           0   0.00000     -0.301140E-02
      1388 PROA     92       TRP      CE2      CPT      0.240000       12.0110           0   0.00000     -0.301140E-02
      1389 PROA     92       TRP      CD2      CPT      0.110000       12.0110           0   0.00000     -0.301140E-02
      1390 PROA     92       TRP      CE3      CAI     -0.250000       12.0110           0   0.00000     -0.301140E-02
      1391 PROA     92       TRP      HE3      HP       0.170000       1.00800           0   0.00000     -0.301140E-02
      1392 PROA     92       TRP      CZ3      CA      -0.200000       12.0110           0   0.00000     -0.301140E-02
      1393 PROA     92       TRP      HZ3      HP       0.140000       1.00800           0   0.00000     -0.301140E-02
      1394 PROA     92       TRP      CZ2      CAI     -0.270000       12.0110           0   0.00000     -0.301140E-02
      1395 PROA     92       TRP      HZ2      HP       0.160000       1.00800           0   0.00000     -0.301140E-02
      1396 PROA     92       TRP      CH2      CA      -0.140000       12.0110           0   0.00000     -0.301140E-02
      1397 PROA     92       TRP      HH2      HP       0.140000       1.00800           0   0.00000     -0.301140E-02
      1398 PROA     92       TRP      C        C        0.510000       12.0110           0   0.00000     -0.301140E-02
      1399 PROA     92       TRP      O        O       -0.510000       15.9990           0   0.00000     -0.301140E-02
      1400 PROA     93       SER      N        NH1     -0.470000       14.0070           0   0.00000     -0.301140E-02
      1401 PROA     93       SER      HN       H        0.310000       1.00800           0   0.00000     -0.301140E-02
      1402 PROA     93       SER      CA       CT1      0.700000E-01   12.0110           0   0.00000     -0.301140E-02
      1403 PROA     93       SER      HA       HB1      0.900000E-01   1.00800           0   0.00000     -0.301140E-02
      1404 PROA     93       SER      CB       CT2      0.500000E-01   12.0110           0   0.00000     -0.301140E-02
      1405 PROA     93       SER      HB1      HA2      0.900000E-01   1.00800           0   0.00000     -0.301140E-02
      1406 PROA     93       SER      HB2      HA2      0.900000E-01   1.00800           0   0.00000     -0.301140E-02
      1407 PROA     93       SER      OG       OH1     -0.660000       15.9990           0   0.00000     -0.301140E-02
      1408 PROA     93       SER      HG1      H        0.430000       1.00800           0   0.00000     -0.301140E-02
      1409 PROA     93       SER      C        C        0.510000       12.0110           0   0.00000     -0.301140E-02
      1410 PROA     93       SER      O        O       -0.510000       15.9990           0   0.00000     -0.301140E-02
      1411 PROA     94       TYR      N        NH1     -0.470000       14.0070           0   0.00000     -0.301140E-02
      1412 PROA     94       TYR      HN       H        0.310000       1.00800           0   0.00000     -0.301140E-02
      1413 PROA     94       TYR      CA       CT1      0.700000E-01   12.0110           0   0.00000     -0.301140E-02
      1414 PROA     94       TYR      HA       HB1      0.900000E-01   1.00800           0   0.00000     -0.301140E-02
      1415 PROA     94       TYR      CB       CT2     -0.180000       12.0110           0   0.00000     -0.301140E-02
      1416 PROA     94       TYR      HB1      HA2      0.900000E-01   1.00800           0   0.00000     -0.301140E-02
      1417 PROA     94       TYR      HB2      HA2      0.900000E-01   1.00800           0   0.00000     -0.301140E-02
      1418 PROA     94       TYR      CG       CA        0.00000       12.0110           0   0.00000     -0.301140E-02
      1419 PROA     94       TYR      CD1      CA      -0.115000       12.0110           0   0.00000     -0.301140E-02
      1420 PROA     94       TYR      HD1      HP       0.115000       1.00800           0   0.00000     -0.301140E-02
      1421 PROA     94       TYR      CE1      CA      -0.115000       12.0110           0   0.00000     -0.301140E-02
      1422 PROA     94       TYR      HE1      HP       0.115000       1.00800           0   0.00000     -0.301140E-02
      1423 PROA     94       TYR      CZ       CA       0.110000       12.0110           0   0.00000     -0.301140E-02
      1424 PROA     94       TYR      OH       OH1     -0.540000       15.9990           0   0.00000     -0.301140E-02
      1425 PROA     94       TYR      HH       H        0.430000       1.00800           0   0.00000     -0.301140E-02
      1426 PROA     94       TYR      CD2      CA      -0.115000       12.0110           0   0.00000     -0.301140E-02
      1427 PROA     94       TYR      HD2      HP       0.115000       1.00800           0   0.00000     -0.301140E-02
      1428 PROA     94       TYR      CE2      CA      -0.115000       12.0110           0   0.00000     -0.301140E-02
      1429 PROA     94       TYR      HE2      HP       0.115000       1.00800           0   0.00000     -0.301140E-02
      1430 PROA     94       TYR      C        C        0.510000       12.0110           0   0.00000     -0.301140E-02
      1431 PROA     94       TYR      O        O       -0.510000       15.9990           0   0.00000     -0.301140E-02
      1432 PROA     95       PRO      N        N       -0.290000       14.0070           0   0.00000     -0.301140E-02
      1433 PROA     95       PRO      CD       CP3       0.00000       12.0110           0   0.00000     -0.301140E-02
      1434 PROA     95       PRO      HD1      HA2      0.900000E-01   1.00800           0   0.00000     -0.301140E-02
      1435 PROA     95       PRO      HD2      HA2      0.900000E-01   1.00800           0   0.00000     -0.301140E-02
      1436 PROA     95       PRO      CA       CP1      0.200000E-01   12.0110           0   0.00000     -0.301140E-02
      1437 PROA     95       PRO      HA       HB1      0.900000E-01   1.00800           0   0.00000     -0.301140E-02
      1438 PROA     95       PRO      CB       CP2     -0.180000       12.0110           0   0.00000     -0.301140E-02
      1439 PROA     95       PRO      HB1      HA2      0.900000E-01   1.00800           0   0.00000     -0.301140E-02
      1440 PROA     95       PRO      HB2      HA2      0.900000E-01   1.00800           0   0.00000     -0.301140E-02
      1441 PROA     95       PRO      CG       CP2     -0.180000       12.0110           0   0.00000     -0.301140E-02
      1442 PROA     95       PRO      HG1      HA2      0.900000E-01   1.00800           0   0.00000     -0.301140E-02
      1443 PROA     95       PRO      HG2      HA2      0.900000E-01   1.00800           0   0.00000     -0.301140E-02
      1444 PROA     95       PRO      C        C        0.510000       12.0110           0   0.00000     -0.301140E-02
      1445 PROA     95       PRO      O        O       -0.510000       15.9990           0   0.00000     -0.301140E-02
      1446 PROA     96       LEU      N        NH1     -0.470000       14.0070           0   0.00000     -0.301140E-02
      1447 PROA     96       LEU      HN       H        0.310000       1.00800           0   0.00000     -0.301140E-02
      1448 PROA     96       LEU      CA       CT1      0.700000E-01   12.0110           0   0.00000     -0.301140E-02
      1449 PROA     96       LEU      HA       HB1      0.900000E-01   1.00800           0   0.00000     -0.301140E-02
      1450 PROA     96       LEU      CB       CT2     -0.180000       12.0110           0   0.00000     -0.301140E-02
      1451 PROA     96       LEU      HB1      HA2      0.900000E-01   1.00800           0   0.00000     -0.301140E-02
      1452 PROA     96       LEU      HB2      HA2      0.900000E-01   1.00800           0   0.00000     -0.301140E-02
      1453 PROA     96       LEU      CG       CT1     -0.900000E-01   12.0110           0   0.00000     -0.301140E-02
      1454 PROA     96       LEU      HG       HA1      0.900000E-01   1.00800           0   0.00000     -0.301140E-02
      1455 PROA     96       LEU      CD1      CT3     -0.270000       12.0110           0   0.00000     -0.301140E-02
      1456 PROA     96       LEU      HD11     HA3      0.900000E-01   1.00800           0   0.00000     -0.301140E-02
      1457 PROA     96       LEU      HD12     HA3      0.900000E-01   1.00800           0   0.00000     -0.301140E-02
      1458 PROA     96       LEU      HD13     HA3      0.900000E-01   1.00800           0   0.00000     -0.301140E-02
      1459 PROA     96       LEU      CD2      CT3     -0.270000       12.0110           0   0.00000     -0.301140E-02
      1460 PROA     96       LEU      HD21     HA3      0.900000E-01   1.00800           0   0.00000     -0.301140E-02
      1461 PROA     96       LEU      HD22     HA3      0.900000E-01   1.00800           0   0.00000     -0.301140E-02
      1462 PROA     96       LEU      HD23     HA3      0.900000E-01   1.00800           0   0.00000     -0.301140E-02
      1463 PROA     96       LEU      C        C        0.510000       12.0110           0   0.00000     -0.301140E-02
      1464 PROA     96       LEU      O        O       -0.510000       15.9990           0   0.00000     -0.301140E-02
      1465 PROA     97       THR      N        NH1     -0.470000       14.0070           0   0.00000     -0.301140E-02
      1466 PROA     97       THR      HN       H        0.310000       1.00800           0   0.00000     -0.301140E-02
      1467 PROA     97       THR      CA       CT1      0.700000E-01   12.0110           0   0.00000     -0.301140E-02
      1468 PROA     97       THR      HA       HB1      0.900000E-01   1.00800           0   0.00000     -0.301140E-02
      1469 PROA     97       THR      CB       CT1      0.140000       12.0110           0   0.00000     -0.301140E-02
      1470 PROA     97       THR      HB       HA1      0.900000E-01   1.00800           0   0.00000     -0.301140E-02
      1471 PROA     97       THR      OG1      OH1     -0.660000       15.9990           0   0.00000     -0.301140E-02
      1472 PROA     97       THR      HG1      H        0.430000       1.00800           0   0.00000     -0.301140E-02
      1473 PROA     97       THR      CG2      CT3     -0.270000       12.0110           0   0.00000     -0.301140E-02
      1474 PROA     97       THR      HG21     HA3      0.900000E-01   1.00800           0   0.00000     -0.301140E-02
      1475 PROA     97       THR      HG22     HA3      0.900000E-01   1.00800           0   0.00000     -0.301140E-02
      1476 PROA     97       THR      HG23     HA3      0.900000E-01   1.00800           0   0.00000     -0.301140E-02
      1477 PROA     97       THR      C        C        0.510000       12.0110           0   0.00000     -0.301140E-02
      1478 PROA     97       THR      O        O       -0.510000       15.9990           0   0.00000     -0.301140E-02
      1479 PROA     98       PHE      N        NH1     -0.470000       14.0070           0   0.00000     -0.301140E-02
      1480 PROA     98       PHE      HN       H        0.310000       1.00800           0   0.00000     -0.301140E-02
      1481 PROA     98       PHE      CA       CT1      0.700000E-01   12.0110           0   0.00000     -0.301140E-02
      1482 PROA     98       PHE      HA       HB1      0.900000E-01   1.00800           0   0.00000     -0.301140E-02
      1483 PROA     98       PHE      CB       CT2     -0.180000       12.0110           0   0.00000     -0.301140E-02
      1484 PROA     98       PHE      HB1      HA2      0.900000E-01   1.00800           0   0.00000     -0.301140E-02
      1485 PROA     98       PHE      HB2      HA2      0.900000E-01   1.00800           0   0.00000     -0.301140E-02
      1486 PROA     98       PHE      CG       CA        0.00000       12.0110           0   0.00000     -0.301140E-02
      1487 PROA     98       PHE      CD1      CA      -0.115000       12.0110           0   0.00000     -0.301140E-02
      1488 PROA     98       PHE      HD1      HP       0.115000       1.00800           0   0.00000     -0.301140E-02
      1489 PROA     98       PHE      CE1      CA      -0.115000       12.0110           0   0.00000     -0.301140E-02
      1490 PROA     98       PHE      HE1      HP       0.115000       1.00800           0   0.00000     -0.301140E-02
      1491 PROA     98       PHE      CZ       CA      -0.115000       12.0110           0   0.00000     -0.301140E-02
      1492 PROA     98       PHE      HZ       HP       0.115000       1.00800           0   0.00000     -0.301140E-02
      1493 PROA     98       PHE      CD2      CA      -0.115000       12.0110           0   0.00000     -0.301140E-02
      1494 PROA     98       PHE      HD2      HP       0.115000       1.00800           0   0.00000     -0.301140E-02
      1495 PROA     98       PHE      CE2      CA      -0.115000       12.0110           0   0.00000     -0.301140E-02
      1496 PROA     98       PHE      HE2      HP       0.115000       1.00800           0   0.00000     -0.301140E-02
      1497 PROA     98       PHE      C        C        0.510000       12.0110           0   0.00000     -0.301140E-02
      1498 PROA     98       PHE      O        O       -0.510000       15.9990           0   0.00000     -0.301140E-02
      1499 PROA     99       GLY      N        NH1     -0.470000       14.0070           0   0.00000     -0.301140E-02
      1500 PROA     99       GLY      HN       H        0.310000       1.00800           0   0.00000     -0.301140E-02
      1501 PROA     99       GLY      CA       CT2     -0.200000E-01   12.0110           0   0.00000     -0.301140E-02
      1502 PROA     99       GLY      HA1      HB2      0.900000E-01   1.00800           0   0.00000     -0.301140E-02
      1503 PROA     99       GLY      HA2      HB2      0.900000E-01   1.00800           0   0.00000     -0.301140E-02
      1504 PROA     99       GLY      C        C        0.510000       12.0110           0   0.00000     -0.301140E-02
      1505 PROA     99       GLY      O        O       -0.510000       15.9990           0   0.00000     -0.301140E-02
      1506 PROA     100      GLN      N        NH1     -0.470000       14.0070           0   0.00000     -0.301140E-02
      1507 PROA     100      GLN      HN       H        0.310000       1.00800           0   0.00000     -0.301140E-02
      1508 PROA     100      GLN      CA       CT1      0.700000E-01   12.0110           0   0.00000     -0.301140E-02
      1509 PROA     100      GLN      HA       HB1      0.900000E-01   1.00800           0   0.00000     -0.301140E-02
      1510 PROA     100      GLN      CB       CT2     -0.180000       12.0110           0   0.00000     -0.301140E-02
      1511 PROA     100      GLN      HB1      HA2      0.900000E-01   1.00800           0   0.00000     -0.301140E-02
      1512 PROA     100      GLN      HB2      HA2      0.900000E-01   1.00800           0   0.00000     -0.301140E-02
      1513 PROA     100      GLN      CG       CT2     -0.180000       12.0110           0   0.00000     -0.301140E-02
      1514 PROA     100      GLN      HG1      HA2      0.900000E-01   1.00800           0   0.00000     -0.301140E-02
      1515 PROA     100      GLN      HG2      HA2      0.900000E-01   1.00800           0   0.00000     -0.301140E-02
      1516 PROA     100      GLN      CD       CC       0.550000       12.0110           0   0.00000     -0.301140E-02
      1517 PROA     100      GLN      OE1      O       -0.550000       15.9990           0   0.00000     -0.301140E-02
      1518 PROA     100      GLN      NE2      NH2     -0.620000       14.0070           0   0.00000     -0.301140E-02
      1519 PROA     100      GLN      HE21     H        0.320000       1.00800           0   0.00000     -0.301140E-02
      1520 PROA     100      GLN      HE22     H        0.300000       1.00800           0   0.00000     -0.301140E-02
      1521 PROA     100      GLN      C        C        0.510000       12.0110           0   0.00000     -0.301140E-02
      1522 PROA     100      GLN      O        O       -0.510000       15.9990           0   0.00000     -0.301140E-02
      1523 PROA     101      GLY      N        NH1     -0.470000       14.0070           0   0.00000     -0.301140E-02
      1524 PROA     101      GLY      HN       H        0.310000       1.00800           0   0.00000     -0.301140E-02
      1525 PROA     101      GLY      CA       CT2     -0.200000E-01   12.0110           0   0.00000     -0.301140E-02
      1526 PROA     101      GLY      HA1      HB2      0.900000E-01   1.00800           0   0.00000     -0.301140E-02
      1527 PROA     101      GLY      HA2      HB2      0.900000E-01   1.00800           0   0.00000     -0.301140E-02
      1528 PROA     101      GLY      C        C        0.510000       12.0110           0   0.00000     -0.301140E-02
      1529 PROA     101      GLY      O        O       -0.510000       15.9990           0   0.00000     -0.301140E-02
      1530 PROA     102      THR      N        NH1     -0.470000       14.0070           0   0.00000     -0.301140E-02
      1531 PROA     102      THR      HN       H        0.310000       1.00800           0   0.00000     -0.301140E-02
      1532 PROA     102      THR      CA       CT1      0.700000E-01   12.0110           0   0.00000     -0.301140E-02
      1533 PROA     102      THR      HA       HB1      0.900000E-01   1.00800           0   0.00000     -0.301140E-02
      1534 PROA     102      THR      CB       CT1      0.140000       12.0110           0   0.00000     -0.301140E-02
      1535 PROA     102      THR      HB       HA1      0.900000E-01   1.00800           0   0.00000     -0.301140E-02
      1536 PROA     102      THR      OG1      OH1     -0.660000       15.9990           0   0.00000     -0.301140E-02
      1537 PROA     102      THR      HG1      H        0.430000       1.00800           0   0.00000     -0.301140E-02
      1538 PROA     102      THR      CG2      CT3     -0.270000       12.0110           0   0.00000     -0.301140E-02
      1539 PROA     102      THR      HG21     HA3      0.900000E-01   1.00800           0   0.00000     -0.301140E-02
      1540 PROA     102      THR      HG22     HA3      0.900000E-01   1.00800           0   0.00000     -0.301140E-02
      1541 PROA     102      THR      HG23     HA3      0.900000E-01   1.00800           0   0.00000     -0.301140E-02
      1542 PROA     102      THR      C        C        0.510000       12.0110           0   0.00000     -0.301140E-02
      1543 PROA     102      THR      O        O       -0.510000       15.9990           0   0.00000     -0.301140E-02
      1544 PROA     103      LYS      N        NH1     -0.470000       14.0070           0   0.00000     -0.301140E-02
      1545 PROA     103      LYS      HN       H        0.310000       1.00800           0   0.00000     -0.301140E-02
      1546 PROA     103      LYS      CA       CT1      0.700000E-01   12.0110           0   0.00000     -0.301140E-02
      1547 PROA     103      LYS      HA       HB1      0.900000E-01   1.00800           0   0.00000     -0.301140E-02
      1548 PROA     103      LYS      CB       CT2     -0.180000       12.0110           0   0.00000     -0.301140E-02
      1549 PROA     103      LYS      HB1      HA2      0.900000E-01   1.00800           0   0.00000     -0.301140E-02
      1550 PROA     103      LYS      HB2      HA2      0.900000E-01   1.00800           0   0.00000     -0.301140E-02
      1551 PROA     103      LYS      CG       CT2     -0.180000       12.0110           0   0.00000     -0.301140E-02
      1552 PROA     103      LYS      HG1      HA2      0.900000E-01   1.00800           0   0.00000     -0.301140E-02
      1553 PROA     103      LYS      HG2      HA2      0.900000E-01   1.00800           0   0.00000     -0.301140E-02
      1554 PROA     103      LYS      CD       CT2     -0.180000       12.0110           0   0.00000     -0.301140E-02
      1555 PROA     103      LYS      HD1      HA2      0.900000E-01   1.00800           0   0.00000     -0.301140E-02
      1556 PROA     103      LYS      HD2      HA2      0.900000E-01   1.00800           0   0.00000     -0.301140E-02
      1557 PROA     103      LYS      CE       CT2      0.210000       12.0110           0   0.00000     -0.301140E-02
      1558 PROA     103      LYS      HE1      HA2      0.500000E-01   1.00800           0   0.00000     -0.301140E-02
      1559 PROA     103      LYS      HE2      HA2      0.500000E-01   1.00800           0   0.00000     -0.301140E-02
      1560 PROA     103      LYS      NZ       NH3     -0.300000       14.0070           0   0.00000     -0.301140E-02
      1561 PROA     103      LYS      HZ1      HC       0.330000       1.00800           0   0.00000     -0.301140E-02
      1562 PROA     103      LYS      HZ2      HC       0.330000       1.00800           0   0.00000     -0.301140E-02
      1563 PROA     103      LYS      HZ3      HC       0.330000       1.00800           0   0.00000     -0.301140E-02
      1564 PROA     103      LYS      C        C        0.510000       12.0110           0   0.00000     -0.301140E-02
      1565 PROA     103      LYS      O        O       -0.510000       15.9990           0   0.00000     -0.301140E-02
      1566 PROA     104      VAL      N        NH1     -0.470000       14.0070           0   0.00000     -0.301140E-02
      1567 PROA     104      VAL      HN       H        0.310000       1.00800           0   0.00000     -0.301140E-02
      1568 PROA     104      VAL      CA       CT1      0.700000E-01   12.0110           0   0.00000     -0.301140E-02
      1569 PROA     104      VAL      HA       HB1      0.900000E-01   1.00800           0   0.00000     -0.301140E-02
      1570 PROA     104      VAL      CB       CT1     -0.900000E-01   12.0110           0   0.00000     -0.301140E-02
      1571 PROA     104      VAL      HB       HA1      0.900000E-01   1.00800           0   0.00000     -0.301140E-02
      1572 PROA     104      VAL      CG1      CT3     -0.270000       12.0110           0   0.00000     -0.301140E-02
      1573 PROA     104      VAL      HG11     HA3      0.900000E-01   1.00800           0   0.00000     -0.301140E-02
      1574 PROA     104      VAL      HG12     HA3      0.900000E-01   1.00800           0   0.00000     -0.301140E-02
      1575 PROA     104      VAL      HG13     HA3      0.900000E-01   1.00800           0   0.00000     -0.301140E-02
      1576 PROA     104      VAL      CG2      CT3     -0.270000       12.0110           0   0.00000     -0.301140E-02
      1577 PROA     104      VAL      HG21     HA3      0.900000E-01   1.00800           0   0.00000     -0.301140E-02
      1578 PROA     104      VAL      HG22     HA3      0.900000E-01   1.00800           0   0.00000     -0.301140E-02
      1579 PROA     104      VAL      HG23     HA3      0.900000E-01   1.00800           0   0.00000     -0.301140E-02
      1580 PROA     104      VAL      C        C        0.510000       12.0110           0   0.00000     -0.301140E-02
      1581 PROA     104      VAL      O        O       -0.510000       15.9990           0   0.00000     -0.301140E-02
      1582 PROA     105      GLU      N        NH1     -0.470000       14.0070           0   0.00000     -0.301140E-02
      1583 PROA     105      GLU      HN       H        0.310000       1.00800           0   0.00000     -0.301140E-02
      1584 PROA     105      GLU      CA       CT1      0.700000E-01   12.0110           0   0.00000     -0.301140E-02
      1585 PROA     105      GLU      HA       HB1      0.900000E-01   1.00800           0   0.00000     -0.301140E-02
      1586 PROA     105      GLU      CB       CT2A    -0.180000       12.0110           0   0.00000     -0.301140E-02
      1587 PROA     105      GLU      HB1      HA2      0.900000E-01   1.00800           0   0.00000     -0.301140E-02
      1588 PROA     105      GLU      HB2      HA2      0.900000E-01   1.00800           0   0.00000     -0.301140E-02
      1589 PROA     105      GLU      CG       CT2     -0.280000       12.0110           0   0.00000     -0.301140E-02
      1590 PROA     105      GLU      HG1      HA2      0.900000E-01   1.00800           0   0.00000     -0.301140E-02
      1591 PROA     105      GLU      HG2      HA2      0.900000E-01   1.00800           0   0.00000     -0.301140E-02
      1592 PROA     105      GLU      CD       CC       0.620000       12.0110           0   0.00000     -0.301140E-02
      1593 PROA     105      GLU      OE1      OC      -0.760000       15.9990           0   0.00000     -0.301140E-02
      1594 PROA     105      GLU      OE2      OC      -0.760000       15.9990           0   0.00000     -0.301140E-02
      1595 PROA     105      GLU      C        C        0.510000       12.0110           0   0.00000     -0.301140E-02
      1596 PROA     105      GLU      O        O       -0.510000       15.9990           0   0.00000     -0.301140E-02
      1597 PROA     106      ILE      N        NH1     -0.470000       14.0070           0   0.00000     -0.301140E-02
      1598 PROA     106      ILE      HN       H        0.310000       1.00800           0   0.00000     -0.301140E-02
      1599 PROA     106      ILE      CA       CT1      0.700000E-01   12.0110           0   0.00000     -0.301140E-02
      1600 PROA     106      ILE      HA       HB1      0.900000E-01   1.00800           0   0.00000     -0.301140E-02
      1601 PROA     106      ILE      CB       CT1     -0.900000E-01   12.0110           0   0.00000     -0.301140E-02
      1602 PROA     106      ILE      HB       HA1      0.900000E-01   1.00800           0   0.00000     -0.301140E-02
      1603 PROA     106      ILE      CG2      CT3     -0.270000       12.0110           0   0.00000     -0.301140E-02
      1604 PROA     106      ILE      HG21     HA3      0.900000E-01   1.00800           0   0.00000     -0.301140E-02
      1605 PROA     106      ILE      HG22     HA3      0.900000E-01   1.00800           0   0.00000     -0.301140E-02
      1606 PROA     106      ILE      HG23     HA3      0.900000E-01   1.00800           0   0.00000     -0.301140E-02
      1607 PROA     106      ILE      CG1      CT2     -0.180000       12.0110           0   0.00000     -0.301140E-02
      1608 PROA     106      ILE      HG11     HA2      0.900000E-01   1.00800           0   0.00000     -0.301140E-02
      1609 PROA     106      ILE      HG12     HA2      0.900000E-01   1.00800           0   0.00000     -0.301140E-02
      1610 PROA     106      ILE      CD       CT3     -0.270000       12.0110           0   0.00000     -0.301140E-02
      1611 PROA     106      ILE      HD1      HA3      0.900000E-01   1.00800           0   0.00000     -0.301140E-02
      1612 PROA     106      ILE      HD2      HA3      0.900000E-01   1.00800           0   0.00000     -0.301140E-02
      1613 PROA     106      ILE      HD3      HA3      0.900000E-01   1.00800           0   0.00000     -0.301140E-02
      1614 PROA     106      ILE      C        C        0.510000       12.0110           0   0.00000     -0.301140E-02
      1615 PROA     106      ILE      O        O       -0.510000       15.9990           0   0.00000     -0.301140E-02
      1616 PROA     107      LYS      N        NH1     -0.470000       14.0070           0   0.00000     -0.301140E-02
      1617 PROA     107      LYS      HN       H        0.310000       1.00800           0   0.00000     -0.301140E-02
      1618 PROA     107      LYS      CA       CT1      0.700000E-01   12.0110           0   0.00000     -0.301140E-02
      1619 PROA     107      LYS      HA       HB1      0.900000E-01   1.00800           0   0.00000     -0.301140E-02
      1620 PROA     107      LYS      CB       CT2     -0.180000       12.0110           0   0.00000     -0.301140E-02
      1621 PROA     107      LYS      HB1      HA2      0.900000E-01   1.00800           0   0.00000     -0.301140E-02
      1622 PROA     107      LYS      HB2      HA2      0.900000E-01   1.00800           0   0.00000     -0.301140E-02
      1623 PROA     107      LYS      CG       CT2     -0.180000       12.0110           0   0.00000     -0.301140E-02
      1624 PROA     107      LYS      HG1      HA2      0.900000E-01   1.00800           0   0.00000     -0.301140E-02
      1625 PROA     107      LYS      HG2      HA2      0.900000E-01   1.00800           0   0.00000     -0.301140E-02
      1626 PROA     107      LYS      CD       CT2     -0.180000       12.0110           0   0.00000     -0.301140E-02
      1627 PROA     107      LYS      HD1      HA2      0.900000E-01   1.00800           0   0.00000     -0.301140E-02
      1628 PROA     107      LYS      HD2      HA2      0.900000E-01   1.00800           0   0.00000     -0.301140E-02
      1629 PROA     107      LYS      CE       CT2      0.210000       12.0110           0   0.00000     -0.301140E-02
      1630 PROA     107      LYS      HE1      HA2      0.500000E-01   1.00800           0   0.00000     -0.301140E-02
      1631 PROA     107      LYS      HE2      HA2      0.500000E-01   1.00800           0   0.00000     -0.301140E-02
      1632 PROA     107      LYS      NZ       NH3     -0.300000       14.0070           0   0.00000     -0.301140E-02
      1633 PROA     107      LYS      HZ1      HC       0.330000       1.00800           0   0.00000     -0.301140E-02
      1634 PROA     107      LYS      HZ2      HC       0.330000       1.00800           0   0.00000     -0.301140E-02
      1635 PROA     107      LYS      HZ3      HC       0.330000       1.00800           0   0.00000     -0.301140E-02
      1636 PROA     107      LYS      C        C        0.510000       12.0110           0   0.00000     -0.301140E-02
      1637 PROA     107      LYS      O        O       -0.510000       15.9990           0   0.00000     -0.301140E-02
      1638 PROA     108      ARG      N        NH1     -0.470000       14.0070           0   0.00000     -0.301140E-02
      1639 PROA     108      ARG      HN       H        0.310000       1.00800           0   0.00000     -0.301140E-02
      1640 PROA     108      ARG      CA       CT1      0.700000E-01   12.0110           0   0.00000     -0.301140E-02
      1641 PROA     108      ARG      HA       HB1      0.900000E-01   1.00800           0   0.00000     -0.301140E-02
      1642 PROA     108      ARG      CB       CT2     -0.180000       12.0110           0   0.00000     -0.301140E-02
      1643 PROA     108      ARG      HB1      HA2      0.900000E-01   1.00800           0   0.00000     -0.301140E-02
      1644 PROA     108      ARG      HB2      HA2      0.900000E-01   1.00800           0   0.00000     -0.301140E-02
      1645 PROA     108      ARG      CG       CT2     -0.180000       12.0110           0   0.00000     -0.301140E-02
      1646 PROA     108      ARG      HG1      HA2      0.900000E-01   1.00800           0   0.00000     -0.301140E-02
      1647 PROA     108      ARG      HG2      HA2      0.900000E-01   1.00800           0   0.00000     -0.301140E-02
      1648 PROA     108      ARG      CD       CT2      0.200000       12.0110           0   0.00000     -0.301140E-02
      1649 PROA     108      ARG      HD1      HA2      0.900000E-01   1.00800           0   0.00000     -0.301140E-02
      1650 PROA     108      ARG      HD2      HA2      0.900000E-01   1.00800           0   0.00000     -0.301140E-02
      1651 PROA     108      ARG      NE       NC2     -0.700000       14.0070           0   0.00000     -0.301140E-02
      1652 PROA     108      ARG      HE       HC       0.440000       1.00800           0   0.00000     -0.301140E-02
      1653 PROA     108      ARG      CZ       C        0.640000       12.0110           0   0.00000     -0.301140E-02
      1654 PROA     108      ARG      NH1      NC2     -0.800000       14.0070           0   0.00000     -0.301140E-02
      1655 PROA     108      ARG      HH11     HC       0.460000       1.00800           0   0.00000     -0.301140E-02
      1656 PROA     108      ARG      HH12     HC       0.460000       1.00800           0   0.00000     -0.301140E-02
      1657 PROA     108      ARG      NH2      NC2     -0.800000       14.0070           0   0.00000     -0.301140E-02
      1658 PROA     108      ARG      HH21     HC       0.460000       1.00800           0   0.00000     -0.301140E-02
      1659 PROA     108      ARG      HH22     HC       0.460000       1.00800           0   0.00000     -0.301140E-02
      1660 PROA     108      ARG      C        C        0.510000       12.0110           0   0.00000     -0.301140E-02
      1661 PROA     108      ARG      O        O       -0.510000       15.9990           0   0.00000     -0.301140E-02
      1662 PROA     109      THR      N        NH1     -0.470000       14.0070           0   0.00000     -0.301140E-02
      1663 PROA     109      THR      HN       H        0.310000       1.00800           0   0.00000     -0.301140E-02
      1664 PROA     109      THR      CA       CT1      0.700000E-01   12.0110           0   0.00000     -0.301140E-02
      1665 PROA     109      THR      HA       HB1      0.900000E-01   1.00800           0   0.00000     -0.301140E-02
      1666 PROA     109      THR      CB       CT1      0.140000       12.0110           0   0.00000     -0.301140E-02
      1667 PROA     109      THR      HB       HA1      0.900000E-01   1.00800           0   0.00000     -0.301140E-02
      1668 PROA     109      THR      OG1      OH1     -0.660000       15.9990           0   0.00000     -0.301140E-02
      1669 PROA     109      THR      HG1      H        0.430000       1.00800           0   0.00000     -0.301140E-02
      1670 PROA     109      THR      CG2      CT3     -0.270000       12.0110           0   0.00000     -0.301140E-02
      1671 PROA     109      THR      HG21     HA3      0.900000E-01   1.00800           0   0.00000     -0.301140E-02
      1672 PROA     109      THR      HG22     HA3      0.900000E-01   1.00800           0   0.00000     -0.301140E-02
      1673 PROA     109      THR      HG23     HA3      0.900000E-01   1.00800           0   0.00000     -0.301140E-02
      1674 PROA     109      THR      C        C        0.510000       12.0110           0   0.00000     -0.301140E-02
      1675 PROA     109      THR      O        O       -0.510000       15.9990           0   0.00000     -0.301140E-02
      1676 PROA     110      VAL      N        NH1     -0.470000       14.0070           0   0.00000     -0.301140E-02
      1677 PROA     110      VAL      HN       H        0.310000       1.00800           0   0.00000     -0.301140E-02
      1678 PROA     110      VAL      CA       CT1      0.700000E-01   12.0110           0   0.00000     -0.301140E-02
      1679 PROA     110      VAL      HA       HB1      0.900000E-01   1.00800           0   0.00000     -0.301140E-02
      1680 PROA     110      VAL      CB       CT1     -0.900000E-01   12.0110           0   0.00000     -0.301140E-02
      1681 PROA     110      VAL      HB       HA1      0.900000E-01   1.00800           0   0.00000     -0.301140E-02
      1682 PROA     110      VAL      CG1      CT3     -0.270000       12.0110           0   0.00000     -0.301140E-02
      1683 PROA     110      VAL      HG11     HA3      0.900000E-01   1.00800           0   0.00000     -0.301140E-02
      1684 PROA     110      VAL      HG12     HA3      0.900000E-01   1.00800           0   0.00000     -0.301140E-02
      1685 PROA     110      VAL      HG13     HA3      0.900000E-01   1.00800           0   0.00000     -0.301140E-02
      1686 PROA     110      VAL      CG2      CT3     -0.270000       12.0110           0   0.00000     -0.301140E-02
      1687 PROA     110      VAL      HG21     HA3      0.900000E-01   1.00800           0   0.00000     -0.301140E-02
      1688 PROA     110      VAL      HG22     HA3      0.900000E-01   1.00800           0   0.00000     -0.301140E-02
      1689 PROA     110      VAL      HG23     HA3      0.900000E-01   1.00800           0   0.00000     -0.301140E-02
      1690 PROA     110      VAL      C        C        0.510000       12.0110           0   0.00000     -0.301140E-02
      1691 PROA     110      VAL      O        O       -0.510000       15.9990           0   0.00000     -0.301140E-02
      1692 PROA     111      ALA      N        NH1     -0.470000       14.0070           0   0.00000     -0.301140E-02
      1693 PROA     111      ALA      HN       H        0.310000       1.00800           0   0.00000     -0.301140E-02
      1694 PROA     111      ALA      CA       CT1      0.700000E-01   12.0110           0   0.00000     -0.301140E-02
      1695 PROA     111      ALA      HA       HB1      0.900000E-01   1.00800           0   0.00000     -0.301140E-02
      1696 PROA     111      ALA      CB       CT3     -0.270000       12.0110           0   0.00000     -0.301140E-02
      1697 PROA     111      ALA      HB1      HA3      0.900000E-01   1.00800           0   0.00000     -0.301140E-02
      1698 PROA     111      ALA      HB2      HA3      0.900000E-01   1.00800           0   0.00000     -0.301140E-02
      1699 PROA     111      ALA      HB3      HA3      0.900000E-01   1.00800           0   0.00000     -0.301140E-02
      1700 PROA     111      ALA      C        C        0.510000       12.0110           0   0.00000     -0.301140E-02
      1701 PROA     111      ALA      O        O       -0.510000       15.9990           0   0.00000     -0.301140E-02
      1702 PROA     112      ALA      N        NH1     -0.470000       14.0070           0   0.00000     -0.301140E-02
      1703 PROA     112      ALA      HN       H        0.310000       1.00800           0   0.00000     -0.301140E-02
      1704 PROA     112      ALA      CA       CT1      0.700000E-01   12.0110           0   0.00000     -0.301140E-02
      1705 PROA     112      ALA      HA       HB1      0.900000E-01   1.00800           0   0.00000     -0.301140E-02
      1706 PROA     112      ALA      CB       CT3     -0.270000       12.0110           0   0.00000     -0.301140E-02
      1707 PROA     112      ALA      HB1      HA3      0.900000E-01   1.00800           0   0.00000     -0.301140E-02
      1708 PROA     112      ALA      HB2      HA3      0.900000E-01   1.00800           0   0.00000     -0.301140E-02
      1709 PROA     112      ALA      HB3      HA3      0.900000E-01   1.00800           0   0.00000     -0.301140E-02
      1710 PROA     112      ALA      C        C        0.510000       12.0110           0   0.00000     -0.301140E-02
      1711 PROA     112      ALA      O        O       -0.510000       15.9990           0   0.00000     -0.301140E-02
      1712 PROA     113      PRO      N        N       -0.290000       14.0070           0   0.00000     -0.301140E-02
      1713 PROA     113      PRO      CD       CP3       0.00000       12.0110           0   0.00000     -0.301140E-02
      1714 PROA     113      PRO      HD1      HA2      0.900000E-01   1.00800           0   0.00000     -0.301140E-02
      1715 PROA     113      PRO      HD2      HA2      0.900000E-01   1.00800           0   0.00000     -0.301140E-02
      1716 PROA     113      PRO      CA       CP1      0.200000E-01   12.0110           0   0.00000     -0.301140E-02
      1717 PROA     113      PRO      HA       HB1      0.900000E-01   1.00800           0   0.00000     -0.301140E-02
      1718 PROA     113      PRO      CB       CP2     -0.180000       12.0110           0   0.00000     -0.301140E-02
      1719 PROA     113      PRO      HB1      HA2      0.900000E-01   1.00800           0   0.00000     -0.301140E-02
      1720 PROA     113      PRO      HB2      HA2      0.900000E-01   1.00800           0   0.00000     -0.301140E-02
      1721 PROA     113      PRO      CG       CP2     -0.180000       12.0110           0   0.00000     -0.301140E-02
      1722 PROA     113      PRO      HG1      HA2      0.900000E-01   1.00800           0   0.00000     -0.301140E-02
      1723 PROA     113      PRO      HG2      HA2      0.900000E-01   1.00800           0   0.00000     -0.301140E-02
      1724 PROA     113      PRO      C        C        0.510000       12.0110           0   0.00000     -0.301140E-02
      1725 PROA     113      PRO      O        O       -0.510000       15.9990           0   0.00000     -0.301140E-02
      1726 PROA     114      SER      N        NH1     -0.470000       14.0070           0   0.00000     -0.301140E-02
      1727 PROA     114      SER      HN       H        0.310000       1.00800           0   0.00000     -0.301140E-02
      1728 PROA     114      SER      CA       CT1      0.700000E-01   12.0110           0   0.00000     -0.301140E-02
      1729 PROA     114      SER      HA       HB1      0.900000E-01   1.00800           0   0.00000     -0.301140E-02
      1730 PROA     114      SER      CB       CT2      0.500000E-01   12.0110           0   0.00000     -0.301140E-02
      1731 PROA     114      SER      HB1      HA2      0.900000E-01   1.00800           0   0.00000     -0.301140E-02
      1732 PROA     114      SER      HB2      HA2      0.900000E-01   1.00800           0   0.00000     -0.301140E-02
      1733 PROA     114      SER      OG       OH1     -0.660000       15.9990           0   0.00000     -0.301140E-02
      1734 PROA     114      SER      HG1      H        0.430000       1.00800           0   0.00000     -0.301140E-02
      1735 PROA     114      SER      C        C        0.510000       12.0110           0   0.00000     -0.301140E-02
      1736 PROA     114      SER      O        O       -0.510000       15.9990           0   0.00000     -0.301140E-02
      1737 PROA     115      VAL      N        NH1     -0.470000       14.0070           0   0.00000     -0.301140E-02
      1738 PROA     115      VAL      HN       H        0.310000       1.00800           0   0.00000     -0.301140E-02
      1739 PROA     115      VAL      CA       CT1      0.700000E-01   12.0110           0   0.00000     -0.301140E-02
      1740 PROA     115      VAL      HA       HB1      0.900000E-01   1.00800           0   0.00000     -0.301140E-02
      1741 PROA     115      VAL      CB       CT1     -0.900000E-01   12.0110           0   0.00000     -0.301140E-02
      1742 PROA     115      VAL      HB       HA1      0.900000E-01   1.00800           0   0.00000     -0.301140E-02
      1743 PROA     115      VAL      CG1      CT3     -0.270000       12.0110           0   0.00000     -0.301140E-02
      1744 PROA     115      VAL      HG11     HA3      0.900000E-01   1.00800           0   0.00000     -0.301140E-02
      1745 PROA     115      VAL      HG12     HA3      0.900000E-01   1.00800           0   0.00000     -0.301140E-02
      1746 PROA     115      VAL      HG13     HA3      0.900000E-01   1.00800           0   0.00000     -0.301140E-02
      1747 PROA     115      VAL      CG2      CT3     -0.270000       12.0110           0   0.00000     -0.301140E-02
      1748 PROA     115      VAL      HG21     HA3      0.900000E-01   1.00800           0   0.00000     -0.301140E-02
      1749 PROA     115      VAL      HG22     HA3      0.900000E-01   1.00800           0   0.00000     -0.301140E-02
      1750 PROA     115      VAL      HG23     HA3      0.900000E-01   1.00800           0   0.00000     -0.301140E-02
      1751 PROA     115      VAL      C        C        0.510000       12.0110           0   0.00000     -0.301140E-02
      1752 PROA     115      VAL      O        O       -0.510000       15.9990           0   0.00000     -0.301140E-02
      1753 PROA     116      PHE      N        NH1     -0.470000       14.0070           0   0.00000     -0.301140E-02
      1754 PROA     116      PHE      HN       H        0.310000       1.00800           0   0.00000     -0.301140E-02
      1755 PROA     116      PHE      CA       CT1      0.700000E-01   12.0110           0   0.00000     -0.301140E-02
      1756 PROA     116      PHE      HA       HB1      0.900000E-01   1.00800           0   0.00000     -0.301140E-02
      1757 PROA     116      PHE      CB       CT2     -0.180000       12.0110           0   0.00000     -0.301140E-02
      1758 PROA     116      PHE      HB1      HA2      0.900000E-01   1.00800           0   0.00000     -0.301140E-02
      1759 PROA     116      PHE      HB2      HA2      0.900000E-01   1.00800           0   0.00000     -0.301140E-02
      1760 PROA     116      PHE      CG       CA        0.00000       12.0110           0   0.00000     -0.301140E-02
      1761 PROA     116      PHE      CD1      CA      -0.115000       12.0110           0   0.00000     -0.301140E-02
      1762 PROA     116      PHE      HD1      HP       0.115000       1.00800           0   0.00000     -0.301140E-02
      1763 PROA     116      PHE      CE1      CA      -0.115000       12.0110           0   0.00000     -0.301140E-02
      1764 PROA     116      PHE      HE1      HP       0.115000       1.00800           0   0.00000     -0.301140E-02
      1765 PROA     116      PHE      CZ       CA      -0.115000       12.0110           0   0.00000     -0.301140E-02
      1766 PROA     116      PHE      HZ       HP       0.115000       1.00800           0   0.00000     -0.301140E-02
      1767 PROA     116      PHE      CD2      CA      -0.115000       12.0110           0   0.00000     -0.301140E-02
      1768 PROA     116      PHE      HD2      HP       0.115000       1.00800           0   0.00000     -0.301140E-02
      1769 PROA     116      PHE      CE2      CA      -0.115000       12.0110           0   0.00000     -0.301140E-02
      1770 PROA     116      PHE      HE2      HP       0.115000       1.00800           0   0.00000     -0.301140E-02
      1771 PROA     116      PHE      C        C        0.510000       12.0110           0   0.00000     -0.301140E-02
      1772 PROA     116      PHE      O        O       -0.510000       15.9990           0   0.00000     -0.301140E-02
      1773 PROA     117      ILE      N        NH1     -0.470000       14.0070           0   0.00000     -0.301140E-02
      1774 PROA     117      ILE      HN       H        0.310000       1.00800           0   0.00000     -0.301140E-02
      1775 PROA     117      ILE      CA       CT1      0.700000E-01   12.0110           0   0.00000     -0.301140E-02
      1776 PROA     117      ILE      HA       HB1      0.900000E-01   1.00800           0   0.00000     -0.301140E-02
      1777 PROA     117      ILE      CB       CT1     -0.900000E-01   12.0110           0   0.00000     -0.301140E-02
      1778 PROA     117      ILE      HB       HA1      0.900000E-01   1.00800           0   0.00000     -0.301140E-02
      1779 PROA     117      ILE      CG2      CT3     -0.270000       12.0110           0   0.00000     -0.301140E-02
      1780 PROA     117      ILE      HG21     HA3      0.900000E-01   1.00800           0   0.00000     -0.301140E-02
      1781 PROA     117      ILE      HG22     HA3      0.900000E-01   1.00800           0   0.00000     -0.301140E-02
      1782 PROA     117      ILE      HG23     HA3      0.900000E-01   1.00800           0   0.00000     -0.301140E-02
      1783 PROA     117      ILE      CG1      CT2     -0.180000       12.0110           0   0.00000     -0.301140E-02
      1784 PROA     117      ILE      HG11     HA2      0.900000E-01   1.00800           0   0.00000     -0.301140E-02
      1785 PROA     117      ILE      HG12     HA2      0.900000E-01   1.00800           0   0.00000     -0.301140E-02
      1786 PROA     117      ILE      CD       CT3     -0.270000       12.0110           0   0.00000     -0.301140E-02
      1787 PROA     117      ILE      HD1      HA3      0.900000E-01   1.00800           0   0.00000     -0.301140E-02
      1788 PROA     117      ILE      HD2      HA3      0.900000E-01   1.00800           0   0.00000     -0.301140E-02
      1789 PROA     117      ILE      HD3      HA3      0.900000E-01   1.00800           0   0.00000     -0.301140E-02
      1790 PROA     117      ILE      C        C        0.510000       12.0110           0   0.00000     -0.301140E-02
      1791 PROA     117      ILE      O        O       -0.510000       15.9990           0   0.00000     -0.301140E-02
      1792 PROA     118      PHE      N        NH1     -0.470000       14.0070           0   0.00000     -0.301140E-02
      1793 PROA     118      PHE      HN       H        0.310000       1.00800           0   0.00000     -0.301140E-02
      1794 PROA     118      PHE      CA       CT1      0.700000E-01   12.0110           0   0.00000     -0.301140E-02
      1795 PROA     118      PHE      HA       HB1      0.900000E-01   1.00800           0   0.00000     -0.301140E-02
      1796 PROA     118      PHE      CB       CT2     -0.180000       12.0110           0   0.00000     -0.301140E-02
      1797 PROA     118      PHE      HB1      HA2      0.900000E-01   1.00800           0   0.00000     -0.301140E-02
      1798 PROA     118      PHE      HB2      HA2      0.900000E-01   1.00800           0   0.00000     -0.301140E-02
      1799 PROA     118      PHE      CG       CA        0.00000       12.0110           0   0.00000     -0.301140E-02
      1800 PROA     118      PHE      CD1      CA      -0.115000       12.0110           0   0.00000     -0.301140E-02
      1801 PROA     118      PHE      HD1      HP       0.115000       1.00800           0   0.00000     -0.301140E-02
      1802 PROA     118      PHE      CE1      CA      -0.115000       12.0110           0   0.00000     -0.301140E-02
      1803 PROA     118      PHE      HE1      HP       0.115000       1.00800           0   0.00000     -0.301140E-02
      1804 PROA     118      PHE      CZ       CA      -0.115000       12.0110           0   0.00000     -0.301140E-02
      1805 PROA     118      PHE      HZ       HP       0.115000       1.00800           0   0.00000     -0.301140E-02
      1806 PROA     118      PHE      CD2      CA      -0.115000       12.0110           0   0.00000     -0.301140E-02
      1807 PROA     118      PHE      HD2      HP       0.115000       1.00800           0   0.00000     -0.301140E-02
      1808 PROA     118      PHE      CE2      CA      -0.115000       12.0110           0   0.00000     -0.301140E-02
      1809 PROA     118      PHE      HE2      HP       0.115000       1.00800           0   0.00000     -0.301140E-02
      1810 PROA     118      PHE      C        C        0.510000       12.0110           0   0.00000     -0.301140E-02
      1811 PROA     118      PHE      O        O       -0.510000       15.9990           0   0.00000     -0.301140E-02
      1812 PROA     119      PRO      N        N       -0.290000       14.0070           0   0.00000     -0.301140E-02
      1813 PROA     119      PRO      CD       CP3       0.00000       12.0110           0   0.00000     -0.301140E-02
      1814 PROA     119      PRO      HD1      HA2      0.900000E-01   1.00800           0   0.00000     -0.301140E-02
      1815 PROA     119      PRO      HD2      HA2      0.900000E-01   1.00800           0   0.00000     -0.301140E-02
      1816 PROA     119      PRO      CA       CP1      0.200000E-01   12.0110           0   0.00000     -0.301140E-02
      1817 PROA     119      PRO      HA       HB1      0.900000E-01   1.00800           0   0.00000     -0.301140E-02
      1818 PROA     119      PRO      CB       CP2     -0.180000       12.0110           0   0.00000     -0.301140E-02
      1819 PROA     119      PRO      HB1      HA2      0.900000E-01   1.00800           0   0.00000     -0.301140E-02
      1820 PROA     119      PRO      HB2      HA2      0.900000E-01   1.00800           0   0.00000     -0.301140E-02
      1821 PROA     119      PRO      CG       CP2     -0.180000       12.0110           0   0.00000     -0.301140E-02
      1822 PROA     119      PRO      HG1      HA2      0.900000E-01   1.00800           0   0.00000     -0.301140E-02
      1823 PROA     119      PRO      HG2      HA2      0.900000E-01   1.00800           0   0.00000     -0.301140E-02
      1824 PROA     119      PRO      C        C        0.510000       12.0110           0   0.00000     -0.301140E-02
      1825 PROA     119      PRO      O        O       -0.510000       15.9990           0   0.00000     -0.301140E-02
      1826 PROA     120      PRO      N        N       -0.290000       14.0070           0   0.00000     -0.301140E-02
      1827 PROA     120      PRO      CD       CP3       0.00000       12.0110           0   0.00000     -0.301140E-02
      1828 PROA     120      PRO      HD1      HA2      0.900000E-01   1.00800           0   0.00000     -0.301140E-02
      1829 PROA     120      PRO      HD2      HA2      0.900000E-01   1.00800           0   0.00000     -0.301140E-02
      1830 PROA     120      PRO      CA       CP1      0.200000E-01   12.0110           0   0.00000     -0.301140E-02
      1831 PROA     120      PRO      HA       HB1      0.900000E-01   1.00800           0   0.00000     -0.301140E-02
      1832 PROA     120      PRO      CB       CP2     -0.180000       12.0110           0   0.00000     -0.301140E-02
      1833 PROA     120      PRO      HB1      HA2      0.900000E-01   1.00800           0   0.00000     -0.301140E-02
      1834 PROA     120      PRO      HB2      HA2      0.900000E-01   1.00800           0   0.00000     -0.301140E-02
      1835 PROA     120      PRO      CG       CP2     -0.180000       12.0110           0   0.00000     -0.301140E-02
      1836 PROA     120      PRO      HG1      HA2      0.900000E-01   1.00800           0   0.00000     -0.301140E-02
      1837 PROA     120      PRO      HG2      HA2      0.900000E-01   1.00800           0   0.00000     -0.301140E-02
      1838 PROA     120      PRO      C        C        0.510000       12.0110           0   0.00000     -0.301140E-02
      1839 PROA     120      PRO      O        O       -0.510000       15.9990           0   0.00000     -0.301140E-02
      1840 PROA     121      SER      N        NH1     -0.470000       14.0070           0   0.00000     -0.301140E-02
      1841 PROA     121      SER      HN       H        0.310000       1.00800           0   0.00000     -0.301140E-02
      1842 PROA     121      SER      CA       CT1      0.700000E-01   12.0110           0   0.00000     -0.301140E-02
      1843 PROA     121      SER      HA       HB1      0.900000E-01   1.00800           0   0.00000     -0.301140E-02
      1844 PROA     121      SER      CB       CT2      0.500000E-01   12.0110           0   0.00000     -0.301140E-02
      1845 PROA     121      SER      HB1      HA2      0.900000E-01   1.00800           0   0.00000     -0.301140E-02
      1846 PROA     121      SER      HB2      HA2      0.900000E-01   1.00800           0   0.00000     -0.301140E-02
      1847 PROA     121      SER      OG       OH1     -0.660000       15.9990           0   0.00000     -0.301140E-02
      1848 PROA     121      SER      HG1      H        0.430000       1.00800           0   0.00000     -0.301140E-02
      1849 PROA     121      SER      C        C        0.510000       12.0110           0   0.00000     -0.301140E-02
      1850 PROA     121      SER      O        O       -0.510000       15.9990           0   0.00000     -0.301140E-02
      1851 PROA     122      ASP      N        NH1     -0.470000       14.0070           0   0.00000     -0.301140E-02
      1852 PROA     122      ASP      HN       H        0.310000       1.00800           0   0.00000     -0.301140E-02
      1853 PROA     122      ASP      CA       CT1      0.700000E-01   12.0110           0   0.00000     -0.301140E-02
      1854 PROA     122      ASP      HA       HB1      0.900000E-01   1.00800           0   0.00000     -0.301140E-02
      1855 PROA     122      ASP      CB       CT2A    -0.280000       12.0110           0   0.00000     -0.301140E-02
      1856 PROA     122      ASP      HB1      HA2      0.900000E-01   1.00800           0   0.00000     -0.301140E-02
      1857 PROA     122      ASP      HB2      HA2      0.900000E-01   1.00800           0   0.00000     -0.301140E-02
      1858 PROA     122      ASP      CG       CC       0.620000       12.0110           0   0.00000     -0.301140E-02
      1859 PROA     122      ASP      OD1      OC      -0.760000       15.9990           0   0.00000     -0.301140E-02
      1860 PROA     122      ASP      OD2      OC      -0.760000       15.9990           0   0.00000     -0.301140E-02
      1861 PROA     122      ASP      C        C        0.510000       12.0110           0   0.00000     -0.301140E-02
      1862 PROA     122      ASP      O        O       -0.510000       15.9990           0   0.00000     -0.301140E-02
      1863 PROA     123      GLU      N        NH1     -0.470000       14.0070           0   0.00000     -0.301140E-02
      1864 PROA     123      GLU      HN       H        0.310000       1.00800           0   0.00000     -0.301140E-02
      1865 PROA     123      GLU      CA       CT1      0.700000E-01   12.0110           0   0.00000     -0.301140E-02
      1866 PROA     123      GLU      HA       HB1      0.900000E-01   1.00800           0   0.00000     -0.301140E-02
      1867 PROA     123      GLU      CB       CT2A    -0.180000       12.0110           0   0.00000     -0.301140E-02
      1868 PROA     123      GLU      HB1      HA2      0.900000E-01   1.00800           0   0.00000     -0.301140E-02
      1869 PROA     123      GLU      HB2      HA2      0.900000E-01   1.00800           0   0.00000     -0.301140E-02
      1870 PROA     123      GLU      CG       CT2     -0.280000       12.0110           0   0.00000     -0.301140E-02
      1871 PROA     123      GLU      HG1      HA2      0.900000E-01   1.00800           0   0.00000     -0.301140E-02
      1872 PROA     123      GLU      HG2      HA2      0.900000E-01   1.00800           0   0.00000     -0.301140E-02
      1873 PROA     123      GLU      CD       CC       0.620000       12.0110           0   0.00000     -0.301140E-02
      1874 PROA     123      GLU      OE1      OC      -0.760000       15.9990           0   0.00000     -0.301140E-02
      1875 PROA     123      GLU      OE2      OC      -0.760000       15.9990           0   0.00000     -0.301140E-02
      1876 PROA     123      GLU      C        C        0.510000       12.0110           0   0.00000     -0.301140E-02
      1877 PROA     123      GLU      O        O       -0.510000       15.9990           0   0.00000     -0.301140E-02
      1878 PROA     124      GLN      N        NH1     -0.470000       14.0070           0   0.00000     -0.301140E-02
      1879 PROA     124      GLN      HN       H        0.310000       1.00800           0   0.00000     -0.301140E-02
      1880 PROA     124      GLN      CA       CT1      0.700000E-01   12.0110           0   0.00000     -0.301140E-02
      1881 PROA     124      GLN      HA       HB1      0.900000E-01   1.00800           0   0.00000     -0.301140E-02
      1882 PROA     124      GLN      CB       CT2     -0.180000       12.0110           0   0.00000     -0.301140E-02
      1883 PROA     124      GLN      HB1      HA2      0.900000E-01   1.00800           0   0.00000     -0.301140E-02
      1884 PROA     124      GLN      HB2      HA2      0.900000E-01   1.00800           0   0.00000     -0.301140E-02
      1885 PROA     124      GLN      CG       CT2     -0.180000       12.0110           0   0.00000     -0.301140E-02
      1886 PROA     124      GLN      HG1      HA2      0.900000E-01   1.00800           0   0.00000     -0.301140E-02
      1887 PROA     124      GLN      HG2      HA2      0.900000E-01   1.00800           0   0.00000     -0.301140E-02
      1888 PROA     124      GLN      CD       CC       0.550000       12.0110           0   0.00000     -0.301140E-02
      1889 PROA     124      GLN      OE1      O       -0.550000       15.9990           0   0.00000     -0.301140E-02
      1890 PROA     124      GLN      NE2      NH2     -0.620000       14.0070           0   0.00000     -0.301140E-02
      1891 PROA     124      GLN      HE21     H        0.320000       1.00800           0   0.00000     -0.301140E-02
      1892 PROA     124      GLN      HE22     H        0.300000       1.00800           0   0.00000     -0.301140E-02
      1893 PROA     124      GLN      C        C        0.510000       12.0110           0   0.00000     -0.301140E-02
      1894 PROA     124      GLN      O        O       -0.510000       15.9990           0   0.00000     -0.301140E-02
      1895 PROA     125      LEU      N        NH1     -0.470000       14.0070           0   0.00000     -0.301140E-02
      1896 PROA     125      LEU      HN       H        0.310000       1.00800           0   0.00000     -0.301140E-02
      1897 PROA     125      LEU      CA       CT1      0.700000E-01   12.0110           0   0.00000     -0.301140E-02
      1898 PROA     125      LEU      HA       HB1      0.900000E-01   1.00800           0   0.00000     -0.301140E-02
      1899 PROA     125      LEU      CB       CT2     -0.180000       12.0110           0   0.00000     -0.301140E-02
      1900 PROA     125      LEU      HB1      HA2      0.900000E-01   1.00800           0   0.00000     -0.301140E-02
      1901 PROA     125      LEU      HB2      HA2      0.900000E-01   1.00800           0   0.00000     -0.301140E-02
      1902 PROA     125      LEU      CG       CT1     -0.900000E-01   12.0110           0   0.00000     -0.301140E-02
      1903 PROA     125      LEU      HG       HA1      0.900000E-01   1.00800           0   0.00000     -0.301140E-02
      1904 PROA     125      LEU      CD1      CT3     -0.270000       12.0110           0   0.00000     -0.301140E-02
      1905 PROA     125      LEU      HD11     HA3      0.900000E-01   1.00800           0   0.00000     -0.301140E-02
      1906 PROA     125      LEU      HD12     HA3      0.900000E-01   1.00800           0   0.00000     -0.301140E-02
      1907 PROA     125      LEU      HD13     HA3      0.900000E-01   1.00800           0   0.00000     -0.301140E-02
      1908 PROA     125      LEU      CD2      CT3     -0.270000       12.0110           0   0.00000     -0.301140E-02
      1909 PROA     125      LEU      HD21     HA3      0.900000E-01   1.00800           0   0.00000     -0.301140E-02
      1910 PROA     125      LEU      HD22     HA3      0.900000E-01   1.00800           0   0.00000     -0.301140E-02
      1911 PROA     125      LEU      HD23     HA3      0.900000E-01   1.00800           0   0.00000     -0.301140E-02
      1912 PROA     125      LEU      C        C        0.510000       12.0110           0   0.00000     -0.301140E-02
      1913 PROA     125      LEU      O        O       -0.510000       15.9990           0   0.00000     -0.301140E-02
      1914 PROA     126      LYS      N        NH1     -0.470000       14.0070           0   0.00000     -0.301140E-02
      1915 PROA     126      LYS      HN       H        0.310000       1.00800           0   0.00000     -0.301140E-02
      1916 PROA     126      LYS      CA       CT1      0.700000E-01   12.0110           0   0.00000     -0.301140E-02
      1917 PROA     126      LYS      HA       HB1      0.900000E-01   1.00800           0   0.00000     -0.301140E-02
      1918 PROA     126      LYS      CB       CT2     -0.180000       12.0110           0   0.00000     -0.301140E-02
      1919 PROA     126      LYS      HB1      HA2      0.900000E-01   1.00800           0   0.00000     -0.301140E-02
      1920 PROA     126      LYS      HB2      HA2      0.900000E-01   1.00800           0   0.00000     -0.301140E-02
      1921 PROA     126      LYS      CG       CT2     -0.180000       12.0110           0   0.00000     -0.301140E-02
      1922 PROA     126      LYS      HG1      HA2      0.900000E-01   1.00800           0   0.00000     -0.301140E-02
      1923 PROA     126      LYS      HG2      HA2      0.900000E-01   1.00800           0   0.00000     -0.301140E-02
      1924 PROA     126      LYS      CD       CT2     -0.180000       12.0110           0   0.00000     -0.301140E-02
      1925 PROA     126      LYS      HD1      HA2      0.900000E-01   1.00800           0   0.00000     -0.301140E-02
      1926 PROA     126      LYS      HD2      HA2      0.900000E-01   1.00800           0   0.00000     -0.301140E-02
      1927 PROA     126      LYS      CE       CT2      0.210000       12.0110           0   0.00000     -0.301140E-02
      1928 PROA     126      LYS      HE1      HA2      0.500000E-01   1.00800           0   0.00000     -0.301140E-02
      1929 PROA     126      LYS      HE2      HA2      0.500000E-01   1.00800           0   0.00000     -0.301140E-02
      1930 PROA     126      LYS      NZ       NH3     -0.300000       14.0070           0   0.00000     -0.301140E-02
      1931 PROA     126      LYS      HZ1      HC       0.330000       1.00800           0   0.00000     -0.301140E-02
      1932 PROA     126      LYS      HZ2      HC       0.330000       1.00800           0   0.00000     -0.301140E-02
      1933 PROA     126      LYS      HZ3      HC       0.330000       1.00800           0   0.00000     -0.301140E-02
      1934 PROA     126      LYS      C        C        0.510000       12.0110           0   0.00000     -0.301140E-02
      1935 PROA     126      LYS      O        O       -0.510000       15.9990           0   0.00000     -0.301140E-02
      1936 PROA     127      SER      N        NH1     -0.470000       14.0070           0   0.00000     -0.301140E-02
      1937 PROA     127      SER      HN       H        0.310000       1.00800           0   0.00000     -0.301140E-02
      1938 PROA     127      SER      CA       CT1      0.700000E-01   12.0110           0   0.00000     -0.301140E-02
      1939 PROA     127      SER      HA       HB1      0.900000E-01   1.00800           0   0.00000     -0.301140E-02
      1940 PROA     127      SER      CB       CT2      0.500000E-01   12.0110           0   0.00000     -0.301140E-02
      1941 PROA     127      SER      HB1      HA2      0.900000E-01   1.00800           0   0.00000     -0.301140E-02
      1942 PROA     127      SER      HB2      HA2      0.900000E-01   1.00800           0   0.00000     -0.301140E-02
      1943 PROA     127      SER      OG       OH1     -0.660000       15.9990           0   0.00000     -0.301140E-02
      1944 PROA     127      SER      HG1      H        0.430000       1.00800           0   0.00000     -0.301140E-02
      1945 PROA     127      SER      C        C        0.510000       12.0110           0   0.00000     -0.301140E-02
      1946 PROA     127      SER      O        O       -0.510000       15.9990           0   0.00000     -0.301140E-02
      1947 PROA     128      GLY      N        NH1     -0.470000       14.0070           0   0.00000     -0.301140E-02
      1948 PROA     128      GLY      HN       H        0.310000       1.00800           0   0.00000     -0.301140E-02
      1949 PROA     128      GLY      CA       CT2     -0.200000E-01   12.0110           0   0.00000     -0.301140E-02
      1950 PROA     128      GLY      HA1      HB2      0.900000E-01   1.00800           0   0.00000     -0.301140E-02
      1951 PROA     128      GLY      HA2      HB2      0.900000E-01   1.00800           0   0.00000     -0.301140E-02
      1952 PROA     128      GLY      C        C        0.510000       12.0110           0   0.00000     -0.301140E-02
      1953 PROA     128      GLY      O        O       -0.510000       15.9990           0   0.00000     -0.301140E-02
      1954 PROA     129      THR      N        NH1     -0.470000       14.0070           0   0.00000     -0.301140E-02
      1955 PROA     129      THR      HN       H        0.310000       1.00800           0   0.00000     -0.301140E-02
      1956 PROA     129      THR      CA       CT1      0.700000E-01   12.0110           0   0.00000     -0.301140E-02
      1957 PROA     129      THR      HA       HB1      0.900000E-01   1.00800           0   0.00000     -0.301140E-02
      1958 PROA     129      THR      CB       CT1      0.140000       12.0110           0   0.00000     -0.301140E-02
      1959 PROA     129      THR      HB       HA1      0.900000E-01   1.00800           0   0.00000     -0.301140E-02
      1960 PROA     129      THR      OG1      OH1     -0.660000       15.9990           0   0.00000     -0.301140E-02
      1961 PROA     129      THR      HG1      H        0.430000       1.00800           0   0.00000     -0.301140E-02
      1962 PROA     129      THR      CG2      CT3     -0.270000       12.0110           0   0.00000     -0.301140E-02
      1963 PROA     129      THR      HG21     HA3      0.900000E-01   1.00800           0   0.00000     -0.301140E-02
      1964 PROA     129      THR      HG22     HA3      0.900000E-01   1.00800           0   0.00000     -0.301140E-02
      1965 PROA     129      THR      HG23     HA3      0.900000E-01   1.00800           0   0.00000     -0.301140E-02
      1966 PROA     129      THR      C        C        0.510000       12.0110           0   0.00000     -0.301140E-02
      1967 PROA     129      THR      O        O       -0.510000       15.9990           0   0.00000     -0.301140E-02
      1968 PROA     130      ALA      N        NH1     -0.470000       14.0070           0   0.00000     -0.301140E-02
      1969 PROA     130      ALA      HN       H        0.310000       1.00800           0   0.00000     -0.301140E-02
      1970 PROA     130      ALA      CA       CT1      0.700000E-01   12.0110           0   0.00000     -0.301140E-02
      1971 PROA     130      ALA      HA       HB1      0.900000E-01   1.00800           0   0.00000     -0.301140E-02
      1972 PROA     130      ALA      CB       CT3     -0.270000       12.0110           0   0.00000     -0.301140E-02
      1973 PROA     130      ALA      HB1      HA3      0.900000E-01   1.00800           0   0.00000     -0.301140E-02
      1974 PROA     130      ALA      HB2      HA3      0.900000E-01   1.00800           0   0.00000     -0.301140E-02
      1975 PROA     130      ALA      HB3      HA3      0.900000E-01   1.00800           0   0.00000     -0.301140E-02
      1976 PROA     130      ALA      C        C        0.510000       12.0110           0   0.00000     -0.301140E-02
      1977 PROA     130      ALA      O        O       -0.510000       15.9990           0   0.00000     -0.301140E-02
      1978 PROA     131      VAL      N        NH1     -0.470000       14.0070           0   0.00000     -0.301140E-02
      1979 PROA     131      VAL      HN       H        0.310000       1.00800           0   0.00000     -0.301140E-02
      1980 PROA     131      VAL      CA       CT1      0.700000E-01   12.0110           0   0.00000     -0.301140E-02
      1981 PROA     131      VAL      HA       HB1      0.900000E-01   1.00800           0   0.00000     -0.301140E-02
      1982 PROA     131      VAL      CB       CT1     -0.900000E-01   12.0110           0   0.00000     -0.301140E-02
      1983 PROA     131      VAL      HB       HA1      0.900000E-01   1.00800           0   0.00000     -0.301140E-02
      1984 PROA     131      VAL      CG1      CT3     -0.270000       12.0110           0   0.00000     -0.301140E-02
      1985 PROA     131      VAL      HG11     HA3      0.900000E-01   1.00800           0   0.00000     -0.301140E-02
      1986 PROA     131      VAL      HG12     HA3      0.900000E-01   1.00800           0   0.00000     -0.301140E-02
      1987 PROA     131      VAL      HG13     HA3      0.900000E-01   1.00800           0   0.00000     -0.301140E-02
      1988 PROA     131      VAL      CG2      CT3     -0.270000       12.0110           0   0.00000     -0.301140E-02
      1989 PROA     131      VAL      HG21     HA3      0.900000E-01   1.00800           0   0.00000     -0.301140E-02
      1990 PROA     131      VAL      HG22     HA3      0.900000E-01   1.00800           0   0.00000     -0.301140E-02
      1991 PROA     131      VAL      HG23     HA3      0.900000E-01   1.00800           0   0.00000     -0.301140E-02
      1992 PROA     131      VAL      C        C        0.510000       12.0110           0   0.00000     -0.301140E-02
      1993 PROA     131      VAL      O        O       -0.510000       15.9990           0   0.00000     -0.301140E-02
      1994 PROA     132      VAL      N        NH1     -0.470000       14.0070           0   0.00000     -0.301140E-02
      1995 PROA     132      VAL      HN       H        0.310000       1.00800           0   0.00000     -0.301140E-02
      1996 PROA     132      VAL      CA       CT1      0.700000E-01   12.0110           0   0.00000     -0.301140E-02
      1997 PROA     132      VAL      HA       HB1      0.900000E-01   1.00800           0   0.00000     -0.301140E-02
      1998 PROA     132      VAL      CB       CT1     -0.900000E-01   12.0110           0   0.00000     -0.301140E-02
      1999 PROA     132      VAL      HB       HA1      0.900000E-01   1.00800           0   0.00000     -0.301140E-02
      2000 PROA     132      VAL      CG1      CT3     -0.270000       12.0110           0   0.00000     -0.301140E-02
      2001 PROA     132      VAL      HG11     HA3      0.900000E-01   1.00800           0   0.00000     -0.301140E-02
      2002 PROA     132      VAL      HG12     HA3      0.900000E-01   1.00800           0   0.00000     -0.301140E-02
      2003 PROA     132      VAL      HG13     HA3      0.900000E-01   1.00800           0   0.00000     -0.301140E-02
      2004 PROA     132      VAL      CG2      CT3     -0.270000       12.0110           0   0.00000     -0.301140E-02
      2005 PROA     132      VAL      HG21     HA3      0.900000E-01   1.00800           0   0.00000     -0.301140E-02
      2006 PROA     132      VAL      HG22     HA3      0.900000E-01   1.00800           0   0.00000     -0.301140E-02
      2007 PROA     132      VAL      HG23     HA3      0.900000E-01   1.00800           0   0.00000     -0.301140E-02
      2008 PROA     132      VAL      C        C        0.510000       12.0110           0   0.00000     -0.301140E-02
      2009 PROA     132      VAL      O        O       -0.510000       15.9990           0   0.00000     -0.301140E-02
      2010 PROA     133      CYS      N        NH1     -0.470000       14.0070           0   0.00000     -0.301140E-02
      2011 PROA     133      CYS      HN       H        0.310000       1.00800           0   0.00000     -0.301140E-02
      2012 PROA     133      CYS      CA       CT1      0.700000E-01   12.0110           0   0.00000     -0.301140E-02
      2013 PROA     133      CYS      HA       HB1      0.900000E-01   1.00800           0   0.00000     -0.301140E-02
      2014 PROA     133      CYS      CB       CT2     -0.100000       12.0110           0   0.00000     -0.301140E-02
      2015 PROA     133      CYS      HB1      HA2      0.900000E-01   1.00800           0   0.00000     -0.301140E-02
      2016 PROA     133      CYS      HB2      HA2      0.900000E-01   1.00800           0   0.00000     -0.301140E-02
      2017 PROA     133      CYS      SG       SM      -0.800000E-01   32.0600           0   0.00000     -0.301140E-02
      2018 PROA     133      CYS      C        C        0.510000       12.0110           0   0.00000     -0.301140E-02
      2019 PROA     133      CYS      O        O       -0.510000       15.9990           0   0.00000     -0.301140E-02
      2020 PROA     134      LEU      N        NH1     -0.470000       14.0070           0   0.00000     -0.301140E-02
      2021 PROA     134      LEU      HN       H        0.310000       1.00800           0   0.00000     -0.301140E-02
      2022 PROA     134      LEU      CA       CT1      0.700000E-01   12.0110           0   0.00000     -0.301140E-02
      2023 PROA     134      LEU      HA       HB1      0.900000E-01   1.00800           0   0.00000     -0.301140E-02
      2024 PROA     134      LEU      CB       CT2     -0.180000       12.0110           0   0.00000     -0.301140E-02
      2025 PROA     134      LEU      HB1      HA2      0.900000E-01   1.00800           0   0.00000     -0.301140E-02
      2026 PROA     134      LEU      HB2      HA2      0.900000E-01   1.00800           0   0.00000     -0.301140E-02
      2027 PROA     134      LEU      CG       CT1     -0.900000E-01   12.0110           0   0.00000     -0.301140E-02
      2028 PROA     134      LEU      HG       HA1      0.900000E-01   1.00800           0   0.00000     -0.301140E-02
      2029 PROA     134      LEU      CD1      CT3     -0.270000       12.0110           0   0.00000     -0.301140E-02
      2030 PROA     134      LEU      HD11     HA3      0.900000E-01   1.00800           0   0.00000     -0.301140E-02
      2031 PROA     134      LEU      HD12     HA3      0.900000E-01   1.00800           0   0.00000     -0.301140E-02
      2032 PROA     134      LEU      HD13     HA3      0.900000E-01   1.00800           0   0.00000     -0.301140E-02
      2033 PROA     134      LEU      CD2      CT3     -0.270000       12.0110           0   0.00000     -0.301140E-02
      2034 PROA     134      LEU      HD21     HA3      0.900000E-01   1.00800           0   0.00000     -0.301140E-02
      2035 PROA     134      LEU      HD22     HA3      0.900000E-01   1.00800           0   0.00000     -0.301140E-02
      2036 PROA     134      LEU      HD23     HA3      0.900000E-01   1.00800           0   0.00000     -0.301140E-02
      2037 PROA     134      LEU      C        C        0.510000       12.0110           0   0.00000     -0.301140E-02
      2038 PROA     134      LEU      O        O       -0.510000       15.9990           0   0.00000     -0.301140E-02
      2039 PROA     135      LEU      N        NH1     -0.470000       14.0070           0   0.00000     -0.301140E-02
      2040 PROA     135      LEU      HN       H        0.310000       1.00800           0   0.00000     -0.301140E-02
      2041 PROA     135      LEU      CA       CT1      0.700000E-01   12.0110           0   0.00000     -0.301140E-02
      2042 PROA     135      LEU      HA       HB1      0.900000E-01   1.00800           0   0.00000     -0.301140E-02
      2043 PROA     135      LEU      CB       CT2     -0.180000       12.0110           0   0.00000     -0.301140E-02
      2044 PROA     135      LEU      HB1      HA2      0.900000E-01   1.00800           0   0.00000     -0.301140E-02
      2045 PROA     135      LEU      HB2      HA2      0.900000E-01   1.00800           0   0.00000     -0.301140E-02
      2046 PROA     135      LEU      CG       CT1     -0.900000E-01   12.0110           0   0.00000     -0.301140E-02
      2047 PROA     135      LEU      HG       HA1      0.900000E-01   1.00800           0   0.00000     -0.301140E-02
      2048 PROA     135      LEU      CD1      CT3     -0.270000       12.0110           0   0.00000     -0.301140E-02
      2049 PROA     135      LEU      HD11     HA3      0.900000E-01   1.00800           0   0.00000     -0.301140E-02
      2050 PROA     135      LEU      HD12     HA3      0.900000E-01   1.00800           0   0.00000     -0.301140E-02
      2051 PROA     135      LEU      HD13     HA3      0.900000E-01   1.00800           0   0.00000     -0.301140E-02
      2052 PROA     135      LEU      CD2      CT3     -0.270000       12.0110           0   0.00000     -0.301140E-02
      2053 PROA     135      LEU      HD21     HA3      0.900000E-01   1.00800           0   0.00000     -0.301140E-02
      2054 PROA     135      LEU      HD22     HA3      0.900000E-01   1.00800           0   0.00000     -0.301140E-02
      2055 PROA     135      LEU      HD23     HA3      0.900000E-01   1.00800           0   0.00000     -0.301140E-02
      2056 PROA     135      LEU      C        C        0.510000       12.0110           0   0.00000     -0.301140E-02
      2057 PROA     135      LEU      O        O       -0.510000       15.9990           0   0.00000     -0.301140E-02
      2058 PROA     136      ASN      N        NH1     -0.470000       14.0070           0   0.00000     -0.301140E-02
      2059 PROA     136      ASN      HN       H        0.310000       1.00800           0   0.00000     -0.301140E-02
      2060 PROA     136      ASN      CA       CT1      0.700000E-01   12.0110           0   0.00000     -0.301140E-02
      2061 PROA     136      ASN      HA       HB1      0.900000E-01   1.00800           0   0.00000     -0.301140E-02
      2062 PROA     136      ASN      CB       CT2     -0.180000       12.0110           0   0.00000     -0.301140E-02
      2063 PROA     136      ASN      HB1      HA2      0.900000E-01   1.00800           0   0.00000     -0.301140E-02
      2064 PROA     136      ASN      HB2      HA2      0.900000E-01   1.00800           0   0.00000     -0.301140E-02
      2065 PROA     136      ASN      CG       CC       0.550000       12.0110           0   0.00000     -0.301140E-02
      2066 PROA     136      ASN      OD1      O       -0.550000       15.9990           0   0.00000     -0.301140E-02
      2067 PROA     136      ASN      ND2      NH2     -0.620000       14.0070           0   0.00000     -0.301140E-02
      2068 PROA     136      ASN      HD21     H        0.320000       1.00800           0   0.00000     -0.301140E-02
      2069 PROA     136      ASN      HD22     H        0.300000       1.00800           0   0.00000     -0.301140E-02
      2070 PROA     136      ASN      C        C        0.510000       12.0110           0   0.00000     -0.301140E-02
      2071 PROA     136      ASN      O        O       -0.510000       15.9990           0   0.00000     -0.301140E-02
      2072 PROA     137      ASN      N        NH1     -0.470000       14.0070           0   0.00000     -0.301140E-02
      2073 PROA     137      ASN      HN       H        0.310000       1.00800           0   0.00000     -0.301140E-02
      2074 PROA     137      ASN      CA       CT1      0.700000E-01   12.0110           0   0.00000     -0.301140E-02
      2075 PROA     137      ASN      HA       HB1      0.900000E-01   1.00800           0   0.00000     -0.301140E-02
      2076 PROA     137      ASN      CB       CT2     -0.180000       12.0110           0   0.00000     -0.301140E-02
      2077 PROA     137      ASN      HB1      HA2      0.900000E-01   1.00800           0   0.00000     -0.301140E-02
      2078 PROA     137      ASN      HB2      HA2      0.900000E-01   1.00800           0   0.00000     -0.301140E-02
      2079 PROA     137      ASN      CG       CC       0.550000       12.0110           0   0.00000     -0.301140E-02
      2080 PROA     137      ASN      OD1      O       -0.550000       15.9990           0   0.00000     -0.301140E-02
      2081 PROA     137      ASN      ND2      NH2     -0.620000       14.0070           0   0.00000     -0.301140E-02
      2082 PROA     137      ASN      HD21     H        0.320000       1.00800           0   0.00000     -0.301140E-02
      2083 PROA     137      ASN      HD22     H        0.300000       1.00800           0   0.00000     -0.301140E-02
      2084 PROA     137      ASN      C        C        0.510000       12.0110           0   0.00000     -0.301140E-02
      2085 PROA     137      ASN      O        O       -0.510000       15.9990           0   0.00000     -0.301140E-02
      2086 PROA     138      PHE      N        NH1     -0.470000       14.0070           0   0.00000     -0.301140E-02
      2087 PROA     138      PHE      HN       H        0.310000       1.00800           0   0.00000     -0.301140E-02
      2088 PROA     138      PHE      CA       CT1      0.700000E-01   12.0110           0   0.00000     -0.301140E-02
      2089 PROA     138      PHE      HA       HB1      0.900000E-01   1.00800           0   0.00000     -0.301140E-02
      2090 PROA     138      PHE      CB       CT2     -0.180000       12.0110           0   0.00000     -0.301140E-02
      2091 PROA     138      PHE      HB1      HA2      0.900000E-01   1.00800           0   0.00000     -0.301140E-02
      2092 PROA     138      PHE      HB2      HA2      0.900000E-01   1.00800           0   0.00000     -0.301140E-02
      2093 PROA     138      PHE      CG       CA        0.00000       12.0110           0   0.00000     -0.301140E-02
      2094 PROA     138      PHE      CD1      CA      -0.115000       12.0110           0   0.00000     -0.301140E-02
      2095 PROA     138      PHE      HD1      HP       0.115000       1.00800           0   0.00000     -0.301140E-02
      2096 PROA     138      PHE      CE1      CA      -0.115000       12.0110           0   0.00000     -0.301140E-02
      2097 PROA     138      PHE      HE1      HP       0.115000       1.00800           0   0.00000     -0.301140E-02
      2098 PROA     138      PHE      CZ       CA      -0.115000       12.0110           0   0.00000     -0.301140E-02
      2099 PROA     138      PHE      HZ       HP       0.115000       1.00800           0   0.00000     -0.301140E-02
      2100 PROA     138      PHE      CD2      CA      -0.115000       12.0110           0   0.00000     -0.301140E-02
      2101 PROA     138      PHE      HD2      HP       0.115000       1.00800           0   0.00000     -0.301140E-02
      2102 PROA     138      PHE      CE2      CA      -0.115000       12.0110           0   0.00000     -0.301140E-02
      2103 PROA     138      PHE      HE2      HP       0.115000       1.00800           0   0.00000     -0.301140E-02
      2104 PROA     138      PHE      C        C        0.510000       12.0110           0   0.00000     -0.301140E-02
      2105 PROA     138      PHE      O        O       -0.510000       15.9990           0   0.00000     -0.301140E-02
      2106 PROA     139      TYR      N        NH1     -0.470000       14.0070           0   0.00000     -0.301140E-02
      2107 PROA     139      TYR      HN       H        0.310000       1.00800           0   0.00000     -0.301140E-02
      2108 PROA     139      TYR      CA       CT1      0.700000E-01   12.0110           0   0.00000     -0.301140E-02
      2109 PROA     139      TYR      HA       HB1      0.900000E-01   1.00800           0   0.00000     -0.301140E-02
      2110 PROA     139      TYR      CB       CT2     -0.180000       12.0110           0   0.00000     -0.301140E-02
      2111 PROA     139      TYR      HB1      HA2      0.900000E-01   1.00800           0   0.00000     -0.301140E-02
      2112 PROA     139      TYR      HB2      HA2      0.900000E-01   1.00800           0   0.00000     -0.301140E-02
      2113 PROA     139      TYR      CG       CA        0.00000       12.0110           0   0.00000     -0.301140E-02
      2114 PROA     139      TYR      CD1      CA      -0.115000       12.0110           0   0.00000     -0.301140E-02
      2115 PROA     139      TYR      HD1      HP       0.115000       1.00800           0   0.00000     -0.301140E-02
      2116 PROA     139      TYR      CE1      CA      -0.115000       12.0110           0   0.00000     -0.301140E-02
      2117 PROA     139      TYR      HE1      HP       0.115000       1.00800           0   0.00000     -0.301140E-02
      2118 PROA     139      TYR      CZ       CA       0.110000       12.0110           0   0.00000     -0.301140E-02
      2119 PROA     139      TYR      OH       OH1     -0.540000       15.9990           0   0.00000     -0.301140E-02
      2120 PROA     139      TYR      HH       H        0.430000       1.00800           0   0.00000     -0.301140E-02
      2121 PROA     139      TYR      CD2      CA      -0.115000       12.0110           0   0.00000     -0.301140E-02
      2122 PROA     139      TYR      HD2      HP       0.115000       1.00800           0   0.00000     -0.301140E-02
      2123 PROA     139      TYR      CE2      CA      -0.115000       12.0110           0   0.00000     -0.301140E-02
      2124 PROA     139      TYR      HE2      HP       0.115000       1.00800           0   0.00000     -0.301140E-02
      2125 PROA     139      TYR      C        C        0.510000       12.0110           0   0.00000     -0.301140E-02
      2126 PROA     139      TYR      O        O       -0.510000       15.9990           0   0.00000     -0.301140E-02
      2127 PROA     140      PRO      N        N       -0.290000       14.0070           0   0.00000     -0.301140E-02
      2128 PROA     140      PRO      CD       CP3       0.00000       12.0110           0   0.00000     -0.301140E-02
      2129 PROA     140      PRO      HD1      HA2      0.900000E-01   1.00800           0   0.00000     -0.301140E-02
      2130 PROA     140      PRO      HD2      HA2      0.900000E-01   1.00800           0   0.00000     -0.301140E-02
      2131 PROA     140      PRO      CA       CP1      0.200000E-01   12.0110           0   0.00000     -0.301140E-02
      2132 PROA     140      PRO      HA       HB1      0.900000E-01   1.00800           0   0.00000     -0.301140E-02
      2133 PROA     140      PRO      CB       CP2     -0.180000       12.0110           0   0.00000     -0.301140E-02
      2134 PROA     140      PRO      HB1      HA2      0.900000E-01   1.00800           0   0.00000     -0.301140E-02
      2135 PROA     140      PRO      HB2      HA2      0.900000E-01   1.00800           0   0.00000     -0.301140E-02
      2136 PROA     140      PRO      CG       CP2     -0.180000       12.0110           0   0.00000     -0.301140E-02
      2137 PROA     140      PRO      HG1      HA2      0.900000E-01   1.00800           0   0.00000     -0.301140E-02
      2138 PROA     140      PRO      HG2      HA2      0.900000E-01   1.00800           0   0.00000     -0.301140E-02
      2139 PROA     140      PRO      C        C        0.510000       12.0110           0   0.00000     -0.301140E-02
      2140 PROA     140      PRO      O        O       -0.510000       15.9990           0   0.00000     -0.301140E-02
      2141 PROA     141      ARG      N        NH1     -0.470000       14.0070           0   0.00000     -0.301140E-02
      2142 PROA     141      ARG      HN       H        0.310000       1.00800           0   0.00000     -0.301140E-02
      2143 PROA     141      ARG      CA       CT1      0.700000E-01   12.0110           0   0.00000     -0.301140E-02
      2144 PROA     141      ARG      HA       HB1      0.900000E-01   1.00800           0   0.00000     -0.301140E-02
      2145 PROA     141      ARG      CB       CT2     -0.180000       12.0110           0   0.00000     -0.301140E-02
      2146 PROA     141      ARG      HB1      HA2      0.900000E-01   1.00800           0   0.00000     -0.301140E-02
      2147 PROA     141      ARG      HB2      HA2      0.900000E-01   1.00800           0   0.00000     -0.301140E-02
      2148 PROA     141      ARG      CG       CT2     -0.180000       12.0110           0   0.00000     -0.301140E-02
      2149 PROA     141      ARG      HG1      HA2      0.900000E-01   1.00800           0   0.00000     -0.301140E-02
      2150 PROA     141      ARG      HG2      HA2      0.900000E-01   1.00800           0   0.00000     -0.301140E-02
      2151 PROA     141      ARG      CD       CT2      0.200000       12.0110           0   0.00000     -0.301140E-02
      2152 PROA     141      ARG      HD1      HA2      0.900000E-01   1.00800           0   0.00000     -0.301140E-02
      2153 PROA     141      ARG      HD2      HA2      0.900000E-01   1.00800           0   0.00000     -0.301140E-02
      2154 PROA     141      ARG      NE       NC2     -0.700000       14.0070           0   0.00000     -0.301140E-02
      2155 PROA     141      ARG      HE       HC       0.440000       1.00800           0   0.00000     -0.301140E-02
      2156 PROA     141      ARG      CZ       C        0.640000       12.0110           0   0.00000     -0.301140E-02
      2157 PROA     141      ARG      NH1      NC2     -0.800000       14.0070           0   0.00000     -0.301140E-02
      2158 PROA     141      ARG      HH11     HC       0.460000       1.00800           0   0.00000     -0.301140E-02
      2159 PROA     141      ARG      HH12     HC       0.460000       1.00800           0   0.00000     -0.301140E-02
      2160 PROA     141      ARG      NH2      NC2     -0.800000       14.0070           0   0.00000     -0.301140E-02
      2161 PROA     141      ARG      HH21     HC       0.460000       1.00800           0   0.00000     -0.301140E-02
      2162 PROA     141      ARG      HH22     HC       0.460000       1.00800           0   0.00000     -0.301140E-02
      2163 PROA     141      ARG      C        C        0.510000       12.0110           0   0.00000     -0.301140E-02
      2164 PROA     141      ARG      O        O       -0.510000       15.9990           0   0.00000     -0.301140E-02
      2165 PROA     142      GLU      N        NH1     -0.470000       14.0070           0   0.00000     -0.301140E-02
      2166 PROA     142      GLU      HN       H        0.310000       1.00800           0   0.00000     -0.301140E-02
      2167 PROA     142      GLU      CA       CT1      0.700000E-01   12.0110           0   0.00000     -0.301140E-02
      2168 PROA     142      GLU      HA       HB1      0.900000E-01   1.00800           0   0.00000     -0.301140E-02
      2169 PROA     142      GLU      CB       CT2A    -0.180000       12.0110           0   0.00000     -0.301140E-02
      2170 PROA     142      GLU      HB1      HA2      0.900000E-01   1.00800           0   0.00000     -0.301140E-02
      2171 PROA     142      GLU      HB2      HA2      0.900000E-01   1.00800           0   0.00000     -0.301140E-02
      2172 PROA     142      GLU      CG       CT2     -0.280000       12.0110           0   0.00000     -0.301140E-02
      2173 PROA     142      GLU      HG1      HA2      0.900000E-01   1.00800           0   0.00000     -0.301140E-02
      2174 PROA     142      GLU      HG2      HA2      0.900000E-01   1.00800           0   0.00000     -0.301140E-02
      2175 PROA     142      GLU      CD       CC       0.620000       12.0110           0   0.00000     -0.301140E-02
      2176 PROA     142      GLU      OE1      OC      -0.760000       15.9990           0   0.00000     -0.301140E-02
      2177 PROA     142      GLU      OE2      OC      -0.760000       15.9990           0   0.00000     -0.301140E-02
      2178 PROA     142      GLU      C        C        0.510000       12.0110           0   0.00000     -0.301140E-02
      2179 PROA     142      GLU      O        O       -0.510000       15.9990           0   0.00000     -0.301140E-02
      2180 PROA     143      ALA      N        NH1     -0.470000       14.0070           0   0.00000     -0.301140E-02
      2181 PROA     143      ALA      HN       H        0.310000       1.00800           0   0.00000     -0.301140E-02
      2182 PROA     143      ALA      CA       CT1      0.700000E-01   12.0110           0   0.00000     -0.301140E-02
      2183 PROA     143      ALA      HA       HB1      0.900000E-01   1.00800           0   0.00000     -0.301140E-02
      2184 PROA     143      ALA      CB       CT3     -0.270000       12.0110           0   0.00000     -0.301140E-02
      2185 PROA     143      ALA      HB1      HA3      0.900000E-01   1.00800           0   0.00000     -0.301140E-02
      2186 PROA     143      ALA      HB2      HA3      0.900000E-01   1.00800           0   0.00000     -0.301140E-02
      2187 PROA     143      ALA      HB3      HA3      0.900000E-01   1.00800           0   0.00000     -0.301140E-02
      2188 PROA     143      ALA      C        C        0.510000       12.0110           0   0.00000     -0.301140E-02
      2189 PROA     143      ALA      O        O       -0.510000       15.9990           0   0.00000     -0.301140E-02
      2190 PROA     144      LYS      N        NH1     -0.470000       14.0070           0   0.00000     -0.301140E-02
      2191 PROA     144      LYS      HN       H        0.310000       1.00800           0   0.00000     -0.301140E-02
      2192 PROA     144      LYS      CA       CT1      0.700000E-01   12.0110           0   0.00000     -0.301140E-02
      2193 PROA     144      LYS      HA       HB1      0.900000E-01   1.00800           0   0.00000     -0.301140E-02
      2194 PROA     144      LYS      CB       CT2     -0.180000       12.0110           0   0.00000     -0.301140E-02
      2195 PROA     144      LYS      HB1      HA2      0.900000E-01   1.00800           0   0.00000     -0.301140E-02
      2196 PROA     144      LYS      HB2      HA2      0.900000E-01   1.00800           0   0.00000     -0.301140E-02
      2197 PROA     144      LYS      CG       CT2     -0.180000       12.0110           0   0.00000     -0.301140E-02
      2198 PROA     144      LYS      HG1      HA2      0.900000E-01   1.00800           0   0.00000     -0.301140E-02
      2199 PROA     144      LYS      HG2      HA2      0.900000E-01   1.00800           0   0.00000     -0.301140E-02
      2200 PROA     144      LYS      CD       CT2     -0.180000       12.0110           0   0.00000     -0.301140E-02
      2201 PROA     144      LYS      HD1      HA2      0.900000E-01   1.00800           0   0.00000     -0.301140E-02
      2202 PROA     144      LYS      HD2      HA2      0.900000E-01   1.00800           0   0.00000     -0.301140E-02
      2203 PROA     144      LYS      CE       CT2      0.210000       12.0110           0   0.00000     -0.301140E-02
      2204 PROA     144      LYS      HE1      HA2      0.500000E-01   1.00800           0   0.00000     -0.301140E-02
      2205 PROA     144      LYS      HE2      HA2      0.500000E-01   1.00800           0   0.00000     -0.301140E-02
      2206 PROA     144      LYS      NZ       NH3     -0.300000       14.0070           0   0.00000     -0.301140E-02
      2207 PROA     144      LYS      HZ1      HC       0.330000       1.00800           0   0.00000     -0.301140E-02
      2208 PROA     144      LYS      HZ2      HC       0.330000       1.00800           0   0.00000     -0.301140E-02
      2209 PROA     144      LYS      HZ3      HC       0.330000       1.00800           0   0.00000     -0.301140E-02
      2210 PROA     144      LYS      C        C        0.510000       12.0110           0   0.00000     -0.301140E-02
      2211 PROA     144      LYS      O        O       -0.510000       15.9990           0   0.00000     -0.301140E-02
      2212 PROA     145      VAL      N        NH1     -0.470000       14.0070           0   0.00000     -0.301140E-02
      2213 PROA     145      VAL      HN       H        0.310000       1.00800           0   0.00000     -0.301140E-02
      2214 PROA     145      VAL      CA       CT1      0.700000E-01   12.0110           0   0.00000     -0.301140E-02
      2215 PROA     145      VAL      HA       HB1      0.900000E-01   1.00800           0   0.00000     -0.301140E-02
      2216 PROA     145      VAL      CB       CT1     -0.900000E-01   12.0110           0   0.00000     -0.301140E-02
      2217 PROA     145      VAL      HB       HA1      0.900000E-01   1.00800           0   0.00000     -0.301140E-02
      2218 PROA     145      VAL      CG1      CT3     -0.270000       12.0110           0   0.00000     -0.301140E-02
      2219 PROA     145      VAL      HG11     HA3      0.900000E-01   1.00800           0   0.00000     -0.301140E-02
      2220 PROA     145      VAL      HG12     HA3      0.900000E-01   1.00800           0   0.00000     -0.301140E-02
      2221 PROA     145      VAL      HG13     HA3      0.900000E-01   1.00800           0   0.00000     -0.301140E-02
      2222 PROA     145      VAL      CG2      CT3     -0.270000       12.0110           0   0.00000     -0.301140E-02
      2223 PROA     145      VAL      HG21     HA3      0.900000E-01   1.00800           0   0.00000     -0.301140E-02
      2224 PROA     145      VAL      HG22     HA3      0.900000E-01   1.00800           0   0.00000     -0.301140E-02
      2225 PROA     145      VAL      HG23     HA3      0.900000E-01   1.00800           0   0.00000     -0.301140E-02
      2226 PROA     145      VAL      C        C        0.510000       12.0110           0   0.00000     -0.301140E-02
      2227 PROA     145      VAL      O        O       -0.510000       15.9990           0   0.00000     -0.301140E-02
      2228 PROA     146      GLN      N        NH1     -0.470000       14.0070           0   0.00000     -0.301140E-02
      2229 PROA     146      GLN      HN       H        0.310000       1.00800           0   0.00000     -0.301140E-02
      2230 PROA     146      GLN      CA       CT1      0.700000E-01   12.0110           0   0.00000     -0.301140E-02
      2231 PROA     146      GLN      HA       HB1      0.900000E-01   1.00800           0   0.00000     -0.301140E-02
      2232 PROA     146      GLN      CB       CT2     -0.180000       12.0110           0   0.00000     -0.301140E-02
      2233 PROA     146      GLN      HB1      HA2      0.900000E-01   1.00800           0   0.00000     -0.301140E-02
      2234 PROA     146      GLN      HB2      HA2      0.900000E-01   1.00800           0   0.00000     -0.301140E-02
      2235 PROA     146      GLN      CG       CT2     -0.180000       12.0110           0   0.00000     -0.301140E-02
      2236 PROA     146      GLN      HG1      HA2      0.900000E-01   1.00800           0   0.00000     -0.301140E-02
      2237 PROA     146      GLN      HG2      HA2      0.900000E-01   1.00800           0   0.00000     -0.301140E-02
      2238 PROA     146      GLN      CD       CC       0.550000       12.0110           0   0.00000     -0.301140E-02
      2239 PROA     146      GLN      OE1      O       -0.550000       15.9990           0   0.00000     -0.301140E-02
      2240 PROA     146      GLN      NE2      NH2     -0.620000       14.0070           0   0.00000     -0.301140E-02
      2241 PROA     146      GLN      HE21     H        0.320000       1.00800           0   0.00000     -0.301140E-02
      2242 PROA     146      GLN      HE22     H        0.300000       1.00800           0   0.00000     -0.301140E-02
      2243 PROA     146      GLN      C        C        0.510000       12.0110           0   0.00000     -0.301140E-02
      2244 PROA     146      GLN      O        O       -0.510000       15.9990           0   0.00000     -0.301140E-02
      2245 PROA     147      TRP      N        NH1     -0.470000       14.0070           0   0.00000     -0.301140E-02
      2246 PROA     147      TRP      HN       H        0.310000       1.00800           0   0.00000     -0.301140E-02
      2247 PROA     147      TRP      CA       CT1      0.700000E-01   12.0110           0   0.00000     -0.301140E-02
      2248 PROA     147      TRP      HA       HB1      0.900000E-01   1.00800           0   0.00000     -0.301140E-02
      2249 PROA     147      TRP      CB       CT2     -0.180000       12.0110           0   0.00000     -0.301140E-02
      2250 PROA     147      TRP      HB1      HA2      0.900000E-01   1.00800           0   0.00000     -0.301140E-02
      2251 PROA     147      TRP      HB2      HA2      0.900000E-01   1.00800           0   0.00000     -0.301140E-02
      2252 PROA     147      TRP      CG       CY      -0.300000E-01   12.0110           0   0.00000     -0.301140E-02
      2253 PROA     147      TRP      CD1      CA      -0.150000       12.0110           0   0.00000     -0.301140E-02
      2254 PROA     147      TRP      HD1      HP       0.220000       1.00800           0   0.00000     -0.301140E-02
      2255 PROA     147      TRP      NE1      NY      -0.510000       14.0070           0   0.00000     -0.301140E-02
      2256 PROA     147      TRP      HE1      H        0.370000       1.00800           0   0.00000     -0.301140E-02
      2257 PROA     147      TRP      CE2      CPT      0.240000       12.0110           0   0.00000     -0.301140E-02
      2258 PROA     147      TRP      CD2      CPT      0.110000       12.0110           0   0.00000     -0.301140E-02
      2259 PROA     147      TRP      CE3      CAI     -0.250000       12.0110           0   0.00000     -0.301140E-02
      2260 PROA     147      TRP      HE3      HP       0.170000       1.00800           0   0.00000     -0.301140E-02
      2261 PROA     147      TRP      CZ3      CA      -0.200000       12.0110           0   0.00000     -0.301140E-02
      2262 PROA     147      TRP      HZ3      HP       0.140000       1.00800           0   0.00000     -0.301140E-02
      2263 PROA     147      TRP      CZ2      CAI     -0.270000       12.0110           0   0.00000     -0.301140E-02
      2264 PROA     147      TRP      HZ2      HP       0.160000       1.00800           0   0.00000     -0.301140E-02
      2265 PROA     147      TRP      CH2      CA      -0.140000       12.0110           0   0.00000     -0.301140E-02
      2266 PROA     147      TRP      HH2      HP       0.140000       1.00800           0   0.00000     -0.301140E-02
      2267 PROA     147      TRP      C        C        0.510000       12.0110           0   0.00000     -0.301140E-02
      2268 PROA     147      TRP      O        O       -0.510000       15.9990           0   0.00000     -0.301140E-02
      2269 PROA     148      LYS      N        NH1     -0.470000       14.0070           0   0.00000     -0.301140E-02
      2270 PROA     148      LYS      HN       H        0.310000       1.00800           0   0.00000     -0.301140E-02
      2271 PROA     148      LYS      CA       CT1      0.700000E-01   12.0110           0   0.00000     -0.301140E-02
      2272 PROA     148      LYS      HA       HB1      0.900000E-01   1.00800           0   0.00000     -0.301140E-02
      2273 PROA     148      LYS      CB       CT2     -0.180000       12.0110           0   0.00000     -0.301140E-02
      2274 PROA     148      LYS      HB1      HA2      0.900000E-01   1.00800           0   0.00000     -0.301140E-02
      2275 PROA     148      LYS      HB2      HA2      0.900000E-01   1.00800           0   0.00000     -0.301140E-02
      2276 PROA     148      LYS      CG       CT2     -0.180000       12.0110           0   0.00000     -0.301140E-02
      2277 PROA     148      LYS      HG1      HA2      0.900000E-01   1.00800           0   0.00000     -0.301140E-02
      2278 PROA     148      LYS      HG2      HA2      0.900000E-01   1.00800           0   0.00000     -0.301140E-02
      2279 PROA     148      LYS      CD       CT2     -0.180000       12.0110           0   0.00000     -0.301140E-02
      2280 PROA     148      LYS      HD1      HA2      0.900000E-01   1.00800           0   0.00000     -0.301140E-02
      2281 PROA     148      LYS      HD2      HA2      0.900000E-01   1.00800           0   0.00000     -0.301140E-02
      2282 PROA     148      LYS      CE       CT2      0.210000       12.0110           0   0.00000     -0.301140E-02
      2283 PROA     148      LYS      HE1      HA2      0.500000E-01   1.00800           0   0.00000     -0.301140E-02
      2284 PROA     148      LYS      HE2      HA2      0.500000E-01   1.00800           0   0.00000     -0.301140E-02
      2285 PROA     148      LYS      NZ       NH3     -0.300000       14.0070           0   0.00000     -0.301140E-02
      2286 PROA     148      LYS      HZ1      HC       0.330000       1.00800           0   0.00000     -0.301140E-02
      2287 PROA     148      LYS      HZ2      HC       0.330000       1.00800           0   0.00000     -0.301140E-02
      2288 PROA     148      LYS      HZ3      HC       0.330000       1.00800           0   0.00000     -0.301140E-02
      2289 PROA     148      LYS      C        C        0.510000       12.0110           0   0.00000     -0.301140E-02
      2290 PROA     148      LYS      O        O       -0.510000       15.9990           0   0.00000     -0.301140E-02
      2291 PROA     149      VAL      N        NH1     -0.470000       14.0070           0   0.00000     -0.301140E-02
      2292 PROA     149      VAL      HN       H        0.310000       1.00800           0   0.00000     -0.301140E-02
      2293 PROA     149      VAL      CA       CT1      0.700000E-01   12.0110           0   0.00000     -0.301140E-02
      2294 PROA     149      VAL      HA       HB1      0.900000E-01   1.00800           0   0.00000     -0.301140E-02
      2295 PROA     149      VAL      CB       CT1     -0.900000E-01   12.0110           0   0.00000     -0.301140E-02
      2296 PROA     149      VAL      HB       HA1      0.900000E-01   1.00800           0   0.00000     -0.301140E-02
      2297 PROA     149      VAL      CG1      CT3     -0.270000       12.0110           0   0.00000     -0.301140E-02
      2298 PROA     149      VAL      HG11     HA3      0.900000E-01   1.00800           0   0.00000     -0.301140E-02
      2299 PROA     149      VAL      HG12     HA3      0.900000E-01   1.00800           0   0.00000     -0.301140E-02
      2300 PROA     149      VAL      HG13     HA3      0.900000E-01   1.00800           0   0.00000     -0.301140E-02
      2301 PROA     149      VAL      CG2      CT3     -0.270000       12.0110           0   0.00000     -0.301140E-02
      2302 PROA     149      VAL      HG21     HA3      0.900000E-01   1.00800           0   0.00000     -0.301140E-02
      2303 PROA     149      VAL      HG22     HA3      0.900000E-01   1.00800           0   0.00000     -0.301140E-02
      2304 PROA     149      VAL      HG23     HA3      0.900000E-01   1.00800           0   0.00000     -0.301140E-02
      2305 PROA     149      VAL      C        C        0.510000       12.0110           0   0.00000     -0.301140E-02
      2306 PROA     149      VAL      O        O       -0.510000       15.9990           0   0.00000     -0.301140E-02
      2307 PROA     150      ASP      N        NH1     -0.470000       14.0070           0   0.00000     -0.301140E-02
      2308 PROA     150      ASP      HN       H        0.310000       1.00800           0   0.00000     -0.301140E-02
      2309 PROA     150      ASP      CA       CT1      0.700000E-01   12.0110           0   0.00000     -0.301140E-02
      2310 PROA     150      ASP      HA       HB1      0.900000E-01   1.00800           0   0.00000     -0.301140E-02
      2311 PROA     150      ASP      CB       CT2A    -0.280000       12.0110           0   0.00000     -0.301140E-02
      2312 PROA     150      ASP      HB1      HA2      0.900000E-01   1.00800           0   0.00000     -0.301140E-02
      2313 PROA     150      ASP      HB2      HA2      0.900000E-01   1.00800           0   0.00000     -0.301140E-02
      2314 PROA     150      ASP      CG       CC       0.620000       12.0110           0   0.00000     -0.301140E-02
      2315 PROA     150      ASP      OD1      OC      -0.760000       15.9990           0   0.00000     -0.301140E-02
      2316 PROA     150      ASP      OD2      OC      -0.760000       15.9990           0   0.00000     -0.301140E-02
      2317 PROA     150      ASP      C        C        0.510000       12.0110           0   0.00000     -0.301140E-02
      2318 PROA     150      ASP      O        O       -0.510000       15.9990           0   0.00000     -0.301140E-02
      2319 PROA     151      ASN      N        NH1     -0.470000       14.0070           0   0.00000     -0.301140E-02
      2320 PROA     151      ASN      HN       H        0.310000       1.00800           0   0.00000     -0.301140E-02
      2321 PROA     151      ASN      CA       CT1      0.700000E-01   12.0110           0   0.00000     -0.301140E-02
      2322 PROA     151      ASN      HA       HB1      0.900000E-01   1.00800           0   0.00000     -0.301140E-02
      2323 PROA     151      ASN      CB       CT2     -0.180000       12.0110           0   0.00000     -0.301140E-02
      2324 PROA     151      ASN      HB1      HA2      0.900000E-01   1.00800           0   0.00000     -0.301140E-02
      2325 PROA     151      ASN      HB2      HA2      0.900000E-01   1.00800           0   0.00000     -0.301140E-02
      2326 PROA     151      ASN      CG       CC       0.550000       12.0110           0   0.00000     -0.301140E-02
      2327 PROA     151      ASN      OD1      O       -0.550000       15.9990           0   0.00000     -0.301140E-02
      2328 PROA     151      ASN      ND2      NH2     -0.620000       14.0070           0   0.00000     -0.301140E-02
      2329 PROA     151      ASN      HD21     H        0.320000       1.00800           0   0.00000     -0.301140E-02
      2330 PROA     151      ASN      HD22     H        0.300000       1.00800           0   0.00000     -0.301140E-02
      2331 PROA     151      ASN      C        C        0.510000       12.0110           0   0.00000     -0.301140E-02
      2332 PROA     151      ASN      O        O       -0.510000       15.9990           0   0.00000     -0.301140E-02
      2333 PROA     152      ALA      N        NH1     -0.470000       14.0070           0   0.00000     -0.301140E-02
      2334 PROA     152      ALA      HN       H        0.310000       1.00800           0   0.00000     -0.301140E-02
      2335 PROA     152      ALA      CA       CT1      0.700000E-01   12.0110           0   0.00000     -0.301140E-02
      2336 PROA     152      ALA      HA       HB1      0.900000E-01   1.00800           0   0.00000     -0.301140E-02
      2337 PROA     152      ALA      CB       CT3     -0.270000       12.0110           0   0.00000     -0.301140E-02
      2338 PROA     152      ALA      HB1      HA3      0.900000E-01   1.00800           0   0.00000     -0.301140E-02
      2339 PROA     152      ALA      HB2      HA3      0.900000E-01   1.00800           0   0.00000     -0.301140E-02
      2340 PROA     152      ALA      HB3      HA3      0.900000E-01   1.00800           0   0.00000     -0.301140E-02
      2341 PROA     152      ALA      C        C        0.510000       12.0110           0   0.00000     -0.301140E-02
      2342 PROA     152      ALA      O        O       -0.510000       15.9990           0   0.00000     -0.301140E-02
      2343 PROA     153      LEU      N        NH1     -0.470000       14.0070           0   0.00000     -0.301140E-02
      2344 PROA     153      LEU      HN       H        0.310000       1.00800           0   0.00000     -0.301140E-02
      2345 PROA     153      LEU      CA       CT1      0.700000E-01   12.0110           0   0.00000     -0.301140E-02
      2346 PROA     153      LEU      HA       HB1      0.900000E-01   1.00800           0   0.00000     -0.301140E-02
      2347 PROA     153      LEU      CB       CT2     -0.180000       12.0110           0   0.00000     -0.301140E-02
      2348 PROA     153      LEU      HB1      HA2      0.900000E-01   1.00800           0   0.00000     -0.301140E-02
      2349 PROA     153      LEU      HB2      HA2      0.900000E-01   1.00800           0   0.00000     -0.301140E-02
      2350 PROA     153      LEU      CG       CT1     -0.900000E-01   12.0110           0   0.00000     -0.301140E-02
      2351 PROA     153      LEU      HG       HA1      0.900000E-01   1.00800           0   0.00000     -0.301140E-02
      2352 PROA     153      LEU      CD1      CT3     -0.270000       12.0110           0   0.00000     -0.301140E-02
      2353 PROA     153      LEU      HD11     HA3      0.900000E-01   1.00800           0   0.00000     -0.301140E-02
      2354 PROA     153      LEU      HD12     HA3      0.900000E-01   1.00800           0   0.00000     -0.301140E-02
      2355 PROA     153      LEU      HD13     HA3      0.900000E-01   1.00800           0   0.00000     -0.301140E-02
      2356 PROA     153      LEU      CD2      CT3     -0.270000       12.0110           0   0.00000     -0.301140E-02
      2357 PROA     153      LEU      HD21     HA3      0.900000E-01   1.00800           0   0.00000     -0.301140E-02
      2358 PROA     153      LEU      HD22     HA3      0.900000E-01   1.00800           0   0.00000     -0.301140E-02
      2359 PROA     153      LEU      HD23     HA3      0.900000E-01   1.00800           0   0.00000     -0.301140E-02
      2360 PROA     153      LEU      C        C        0.510000       12.0110           0   0.00000     -0.301140E-02
      2361 PROA     153      LEU      O        O       -0.510000       15.9990           0   0.00000     -0.301140E-02
      2362 PROA     154      GLN      N        NH1     -0.470000       14.0070           0   0.00000     -0.301140E-02
      2363 PROA     154      GLN      HN       H        0.310000       1.00800           0   0.00000     -0.301140E-02
      2364 PROA     154      GLN      CA       CT1      0.700000E-01   12.0110           0   0.00000     -0.301140E-02
      2365 PROA     154      GLN      HA       HB1      0.900000E-01   1.00800           0   0.00000     -0.301140E-02
      2366 PROA     154      GLN      CB       CT2     -0.180000       12.0110           0   0.00000     -0.301140E-02
      2367 PROA     154      GLN      HB1      HA2      0.900000E-01   1.00800           0   0.00000     -0.301140E-02
      2368 PROA     154      GLN      HB2      HA2      0.900000E-01   1.00800           0   0.00000     -0.301140E-02
      2369 PROA     154      GLN      CG       CT2     -0.180000       12.0110           0   0.00000     -0.301140E-02
      2370 PROA     154      GLN      HG1      HA2      0.900000E-01   1.00800           0   0.00000     -0.301140E-02
      2371 PROA     154      GLN      HG2      HA2      0.900000E-01   1.00800           0   0.00000     -0.301140E-02
      2372 PROA     154      GLN      CD       CC       0.550000       12.0110           0   0.00000     -0.301140E-02
      2373 PROA     154      GLN      OE1      O       -0.550000       15.9990           0   0.00000     -0.301140E-02
      2374 PROA     154      GLN      NE2      NH2     -0.620000       14.0070           0   0.00000     -0.301140E-02
      2375 PROA     154      GLN      HE21     H        0.320000       1.00800           0   0.00000     -0.301140E-02
      2376 PROA     154      GLN      HE22     H        0.300000       1.00800           0   0.00000     -0.301140E-02
      2377 PROA     154      GLN      C        C        0.510000       12.0110           0   0.00000     -0.301140E-02
      2378 PROA     154      GLN      O        O       -0.510000       15.9990           0   0.00000     -0.301140E-02
      2379 PROA     155      SER      N        NH1     -0.470000       14.0070           0   0.00000     -0.301140E-02
      2380 PROA     155      SER      HN       H        0.310000       1.00800           0   0.00000     -0.301140E-02
      2381 PROA     155      SER      CA       CT1      0.700000E-01   12.0110           0   0.00000     -0.301140E-02
      2382 PROA     155      SER      HA       HB1      0.900000E-01   1.00800           0   0.00000     -0.301140E-02
      2383 PROA     155      SER      CB       CT2      0.500000E-01   12.0110           0   0.00000     -0.301140E-02
      2384 PROA     155      SER      HB1      HA2      0.900000E-01   1.00800           0   0.00000     -0.301140E-02
      2385 PROA     155      SER      HB2      HA2      0.900000E-01   1.00800           0   0.00000     -0.301140E-02
      2386 PROA     155      SER      OG       OH1     -0.660000       15.9990           0   0.00000     -0.301140E-02
      2387 PROA     155      SER      HG1      H        0.430000       1.00800           0   0.00000     -0.301140E-02
      2388 PROA     155      SER      C        C        0.510000       12.0110           0   0.00000     -0.301140E-02
      2389 PROA     155      SER      O        O       -0.510000       15.9990           0   0.00000     -0.301140E-02
      2390 PROA     156      GLY      N        NH1     -0.470000       14.0070           0   0.00000     -0.301140E-02
      2391 PROA     156      GLY      HN       H        0.310000       1.00800           0   0.00000     -0.301140E-02
      2392 PROA     156      GLY      CA       CT2     -0.200000E-01   12.0110           0   0.00000     -0.301140E-02
      2393 PROA     156      GLY      HA1      HB2      0.900000E-01   1.00800           0   0.00000     -0.301140E-02
      2394 PROA     156      GLY      HA2      HB2      0.900000E-01   1.00800           0   0.00000     -0.301140E-02
      2395 PROA     156      GLY      C        C        0.510000       12.0110           0   0.00000     -0.301140E-02
      2396 PROA     156      GLY      O        O       -0.510000       15.9990           0   0.00000     -0.301140E-02
      2397 PROA     157      ASN      N        NH1     -0.470000       14.0070           0   0.00000     -0.301140E-02
      2398 PROA     157      ASN      HN       H        0.310000       1.00800           0   0.00000     -0.301140E-02
      2399 PROA     157      ASN      CA       CT1      0.700000E-01   12.0110           0   0.00000     -0.301140E-02
      2400 PROA     157      ASN      HA       HB1      0.900000E-01   1.00800           0   0.00000     -0.301140E-02
      2401 PROA     157      ASN      CB       CT2     -0.180000       12.0110           0   0.00000     -0.301140E-02
      2402 PROA     157      ASN      HB1      HA2      0.900000E-01   1.00800           0   0.00000     -0.301140E-02
      2403 PROA     157      ASN      HB2      HA2      0.900000E-01   1.00800           0   0.00000     -0.301140E-02
      2404 PROA     157      ASN      CG       CC       0.550000       12.0110           0   0.00000     -0.301140E-02
      2405 PROA     157      ASN      OD1      O       -0.550000       15.9990           0   0.00000     -0.301140E-02
      2406 PROA     157      ASN      ND2      NH2     -0.620000       14.0070           0   0.00000     -0.301140E-02
      2407 PROA     157      ASN      HD21     H        0.320000       1.00800           0   0.00000     -0.301140E-02
      2408 PROA     157      ASN      HD22     H        0.300000       1.00800           0   0.00000     -0.301140E-02
      2409 PROA     157      ASN      C        C        0.510000       12.0110           0   0.00000     -0.301140E-02
      2410 PROA     157      ASN      O        O       -0.510000       15.9990           0   0.00000     -0.301140E-02
      2411 PROA     158      SER      N        NH1     -0.470000       14.0070           0   0.00000     -0.301140E-02
      2412 PROA     158      SER      HN       H        0.310000       1.00800           0   0.00000     -0.301140E-02
      2413 PROA     158      SER      CA       CT1      0.700000E-01   12.0110           0   0.00000     -0.301140E-02
      2414 PROA     158      SER      HA       HB1      0.900000E-01   1.00800           0   0.00000     -0.301140E-02
      2415 PROA     158      SER      CB       CT2      0.500000E-01   12.0110           0   0.00000     -0.301140E-02
      2416 PROA     158      SER      HB1      HA2      0.900000E-01   1.00800           0   0.00000     -0.301140E-02
      2417 PROA     158      SER      HB2      HA2      0.900000E-01   1.00800           0   0.00000     -0.301140E-02
      2418 PROA     158      SER      OG       OH1     -0.660000       15.9990           0   0.00000     -0.301140E-02
      2419 PROA     158      SER      HG1      H        0.430000       1.00800           0   0.00000     -0.301140E-02
      2420 PROA     158      SER      C        C        0.510000       12.0110           0   0.00000     -0.301140E-02
      2421 PROA     158      SER      O        O       -0.510000       15.9990           0   0.00000     -0.301140E-02
      2422 PROA     159      GLN      N        NH1     -0.470000       14.0070           0   0.00000     -0.301140E-02
      2423 PROA     159      GLN      HN       H        0.310000       1.00800           0   0.00000     -0.301140E-02
      2424 PROA     159      GLN      CA       CT1      0.700000E-01   12.0110           0   0.00000     -0.301140E-02
      2425 PROA     159      GLN      HA       HB1      0.900000E-01   1.00800           0   0.00000     -0.301140E-02
      2426 PROA     159      GLN      CB       CT2     -0.180000       12.0110           0   0.00000     -0.301140E-02
      2427 PROA     159      GLN      HB1      HA2      0.900000E-01   1.00800           0   0.00000     -0.301140E-02
      2428 PROA     159      GLN      HB2      HA2      0.900000E-01   1.00800           0   0.00000     -0.301140E-02
      2429 PROA     159      GLN      CG       CT2     -0.180000       12.0110           0   0.00000     -0.301140E-02
      2430 PROA     159      GLN      HG1      HA2      0.900000E-01   1.00800           0   0.00000     -0.301140E-02
      2431 PROA     159      GLN      HG2      HA2      0.900000E-01   1.00800           0   0.00000     -0.301140E-02
      2432 PROA     159      GLN      CD       CC       0.550000       12.0110           0   0.00000     -0.301140E-02
      2433 PROA     159      GLN      OE1      O       -0.550000       15.9990           0   0.00000     -0.301140E-02
      2434 PROA     159      GLN      NE2      NH2     -0.620000       14.0070           0   0.00000     -0.301140E-02
      2435 PROA     159      GLN      HE21     H        0.320000       1.00800           0   0.00000     -0.301140E-02
      2436 PROA     159      GLN      HE22     H        0.300000       1.00800           0   0.00000     -0.301140E-02
      2437 PROA     159      GLN      C        C        0.510000       12.0110           0   0.00000     -0.301140E-02
      2438 PROA     159      GLN      O        O       -0.510000       15.9990           0   0.00000     -0.301140E-02
      2439 PROA     160      GLU      N        NH1     -0.470000       14.0070           0   0.00000     -0.301140E-02
      2440 PROA     160      GLU      HN       H        0.310000       1.00800           0   0.00000     -0.301140E-02
      2441 PROA     160      GLU      CA       CT1      0.700000E-01   12.0110           0   0.00000     -0.301140E-02
      2442 PROA     160      GLU      HA       HB1      0.900000E-01   1.00800           0   0.00000     -0.301140E-02
      2443 PROA     160      GLU      CB       CT2A    -0.180000       12.0110           0   0.00000     -0.301140E-02
      2444 PROA     160      GLU      HB1      HA2      0.900000E-01   1.00800           0   0.00000     -0.301140E-02
      2445 PROA     160      GLU      HB2      HA2      0.900000E-01   1.00800           0   0.00000     -0.301140E-02
      2446 PROA     160      GLU      CG       CT2     -0.280000       12.0110           0   0.00000     -0.301140E-02
      2447 PROA     160      GLU      HG1      HA2      0.900000E-01   1.00800           0   0.00000     -0.301140E-02
      2448 PROA     160      GLU      HG2      HA2      0.900000E-01   1.00800           0   0.00000     -0.301140E-02
      2449 PROA     160      GLU      CD       CC       0.620000       12.0110           0   0.00000     -0.301140E-02
      2450 PROA     160      GLU      OE1      OC      -0.760000       15.9990           0   0.00000     -0.301140E-02
      2451 PROA     160      GLU      OE2      OC      -0.760000       15.9990           0   0.00000     -0.301140E-02
      2452 PROA     160      GLU      C        C        0.510000       12.0110           0   0.00000     -0.301140E-02
      2453 PROA     160      GLU      O        O       -0.510000       15.9990           0   0.00000     -0.301140E-02
      2454 PROA     161      SER      N        NH1     -0.470000       14.0070           0   0.00000     -0.301140E-02
      2455 PROA     161      SER      HN       H        0.310000       1.00800           0   0.00000     -0.301140E-02
      2456 PROA     161      SER      CA       CT1      0.700000E-01   12.0110           0   0.00000     -0.301140E-02
      2457 PROA     161      SER      HA       HB1      0.900000E-01   1.00800           0   0.00000     -0.301140E-02
      2458 PROA     161      SER      CB       CT2      0.500000E-01   12.0110           0   0.00000     -0.301140E-02
      2459 PROA     161      SER      HB1      HA2      0.900000E-01   1.00800           0   0.00000     -0.301140E-02
      2460 PROA     161      SER      HB2      HA2      0.900000E-01   1.00800           0   0.00000     -0.301140E-02
      2461 PROA     161      SER      OG       OH1     -0.660000       15.9990           0   0.00000     -0.301140E-02
      2462 PROA     161      SER      HG1      H        0.430000       1.00800           0   0.00000     -0.301140E-02
      2463 PROA     161      SER      C        C        0.510000       12.0110           0   0.00000     -0.301140E-02
      2464 PROA     161      SER      O        O       -0.510000       15.9990           0   0.00000     -0.301140E-02
      2465 PROA     162      VAL      N        NH1     -0.470000       14.0070           0   0.00000     -0.301140E-02
      2466 PROA     162      VAL      HN       H        0.310000       1.00800           0   0.00000     -0.301140E-02
      2467 PROA     162      VAL      CA       CT1      0.700000E-01   12.0110           0   0.00000     -0.301140E-02
      2468 PROA     162      VAL      HA       HB1      0.900000E-01   1.00800           0   0.00000     -0.301140E-02
      2469 PROA     162      VAL      CB       CT1     -0.900000E-01   12.0110           0   0.00000     -0.301140E-02
      2470 PROA     162      VAL      HB       HA1      0.900000E-01   1.00800           0   0.00000     -0.301140E-02
      2471 PROA     162      VAL      CG1      CT3     -0.270000       12.0110           0   0.00000     -0.301140E-02
      2472 PROA     162      VAL      HG11     HA3      0.900000E-01   1.00800           0   0.00000     -0.301140E-02
      2473 PROA     162      VAL      HG12     HA3      0.900000E-01   1.00800           0   0.00000     -0.301140E-02
      2474 PROA     162      VAL      HG13     HA3      0.900000E-01   1.00800           0   0.00000     -0.301140E-02
      2475 PROA     162      VAL      CG2      CT3     -0.270000       12.0110           0   0.00000     -0.301140E-02
      2476 PROA     162      VAL      HG21     HA3      0.900000E-01   1.00800           0   0.00000     -0.301140E-02
      2477 PROA     162      VAL      HG22     HA3      0.900000E-01   1.00800           0   0.00000     -0.301140E-02
      2478 PROA     162      VAL      HG23     HA3      0.900000E-01   1.00800           0   0.00000     -0.301140E-02
      2479 PROA     162      VAL      C        C        0.510000       12.0110           0   0.00000     -0.301140E-02
      2480 PROA     162      VAL      O        O       -0.510000       15.9990           0   0.00000     -0.301140E-02
      2481 PROA     163      THR      N        NH1     -0.470000       14.0070           0   0.00000     -0.301140E-02
      2482 PROA     163      THR      HN       H        0.310000       1.00800           0   0.00000     -0.301140E-02
      2483 PROA     163      THR      CA       CT1      0.700000E-01   12.0110           0   0.00000     -0.301140E-02
      2484 PROA     163      THR      HA       HB1      0.900000E-01   1.00800           0   0.00000     -0.301140E-02
      2485 PROA     163      THR      CB       CT1      0.140000       12.0110           0   0.00000     -0.301140E-02
      2486 PROA     163      THR      HB       HA1      0.900000E-01   1.00800           0   0.00000     -0.301140E-02
      2487 PROA     163      THR      OG1      OH1     -0.660000       15.9990           0   0.00000     -0.301140E-02
      2488 PROA     163      THR      HG1      H        0.430000       1.00800           0   0.00000     -0.301140E-02
      2489 PROA     163      THR      CG2      CT3     -0.270000       12.0110           0   0.00000     -0.301140E-02
      2490 PROA     163      THR      HG21     HA3      0.900000E-01   1.00800           0   0.00000     -0.301140E-02
      2491 PROA     163      THR      HG22     HA3      0.900000E-01   1.00800           0   0.00000     -0.301140E-02
      2492 PROA     163      THR      HG23     HA3      0.900000E-01   1.00800           0   0.00000     -0.301140E-02
      2493 PROA     163      THR      C        C        0.510000       12.0110           0   0.00000     -0.301140E-02
      2494 PROA     163      THR      O        O       -0.510000       15.9990           0   0.00000     -0.301140E-02
      2495 PROA     164      GLU      N        NH1     -0.470000       14.0070           0   0.00000     -0.301140E-02
      2496 PROA     164      GLU      HN       H        0.310000       1.00800           0   0.00000     -0.301140E-02
      2497 PROA     164      GLU      CA       CT1      0.700000E-01   12.0110           0   0.00000     -0.301140E-02
      2498 PROA     164      GLU      HA       HB1      0.900000E-01   1.00800           0   0.00000     -0.301140E-02
      2499 PROA     164      GLU      CB       CT2A    -0.180000       12.0110           0   0.00000     -0.301140E-02
      2500 PROA     164      GLU      HB1      HA2      0.900000E-01   1.00800           0   0.00000     -0.301140E-02
      2501 PROA     164      GLU      HB2      HA2      0.900000E-01   1.00800           0   0.00000     -0.301140E-02
      2502 PROA     164      GLU      CG       CT2     -0.280000       12.0110           0   0.00000     -0.301140E-02
      2503 PROA     164      GLU      HG1      HA2      0.900000E-01   1.00800           0   0.00000     -0.301140E-02
      2504 PROA     164      GLU      HG2      HA2      0.900000E-01   1.00800           0   0.00000     -0.301140E-02
      2505 PROA     164      GLU      CD       CC       0.620000       12.0110           0   0.00000     -0.301140E-02
      2506 PROA     164      GLU      OE1      OC      -0.760000       15.9990           0   0.00000     -0.301140E-02
      2507 PROA     164      GLU      OE2      OC      -0.760000       15.9990           0   0.00000     -0.301140E-02
      2508 PROA     164      GLU      C        C        0.510000       12.0110           0   0.00000     -0.301140E-02
      2509 PROA     164      GLU      O        O       -0.510000       15.9990           0   0.00000     -0.301140E-02
      2510 PROA     165      GLN      N        NH1     -0.470000       14.0070           0   0.00000     -0.301140E-02
      2511 PROA     165      GLN      HN       H        0.310000       1.00800           0   0.00000     -0.301140E-02
      2512 PROA     165      GLN      CA       CT1      0.700000E-01   12.0110           0   0.00000     -0.301140E-02
      2513 PROA     165      GLN      HA       HB1      0.900000E-01   1.00800           0   0.00000     -0.301140E-02
      2514 PROA     165      GLN      CB       CT2     -0.180000       12.0110           0   0.00000     -0.301140E-02
      2515 PROA     165      GLN      HB1      HA2      0.900000E-01   1.00800           0   0.00000     -0.301140E-02
      2516 PROA     165      GLN      HB2      HA2      0.900000E-01   1.00800           0   0.00000     -0.301140E-02
      2517 PROA     165      GLN      CG       CT2     -0.180000       12.0110           0   0.00000     -0.301140E-02
      2518 PROA     165      GLN      HG1      HA2      0.900000E-01   1.00800           0   0.00000     -0.301140E-02
      2519 PROA     165      GLN      HG2      HA2      0.900000E-01   1.00800           0   0.00000     -0.301140E-02
      2520 PROA     165      GLN      CD       CC       0.550000       12.0110           0   0.00000     -0.301140E-02
      2521 PROA     165      GLN      OE1      O       -0.550000       15.9990           0   0.00000     -0.301140E-02
      2522 PROA     165      GLN      NE2      NH2     -0.620000       14.0070           0   0.00000     -0.301140E-02
      2523 PROA     165      GLN      HE21     H        0.320000       1.00800           0   0.00000     -0.301140E-02
      2524 PROA     165      GLN      HE22     H        0.300000       1.00800           0   0.00000     -0.301140E-02
      2525 PROA     165      GLN      C        C        0.510000       12.0110           0   0.00000     -0.301140E-02
      2526 PROA     165      GLN      O        O       -0.510000       15.9990           0   0.00000     -0.301140E-02
      2527 PROA     166      ASP      N        NH1     -0.470000       14.0070           0   0.00000     -0.301140E-02
      2528 PROA     166      ASP      HN       H        0.310000       1.00800           0   0.00000     -0.301140E-02
      2529 PROA     166      ASP      CA       CT1      0.700000E-01   12.0110           0   0.00000     -0.301140E-02
      2530 PROA     166      ASP      HA       HB1      0.900000E-01   1.00800           0   0.00000     -0.301140E-02
      2531 PROA     166      ASP      CB       CT2A    -0.280000       12.0110           0   0.00000     -0.301140E-02
      2532 PROA     166      ASP      HB1      HA2      0.900000E-01   1.00800           0   0.00000     -0.301140E-02
      2533 PROA     166      ASP      HB2      HA2      0.900000E-01   1.00800           0   0.00000     -0.301140E-02
      2534 PROA     166      ASP      CG       CC       0.620000       12.0110           0   0.00000     -0.301140E-02
      2535 PROA     166      ASP      OD1      OC      -0.760000       15.9990           0   0.00000     -0.301140E-02
      2536 PROA     166      ASP      OD2      OC      -0.760000       15.9990           0   0.00000     -0.301140E-02
      2537 PROA     166      ASP      C        C        0.510000       12.0110           0   0.00000     -0.301140E-02
      2538 PROA     166      ASP      O        O       -0.510000       15.9990           0   0.00000     -0.301140E-02
      2539 PROA     167      SER      N        NH1     -0.470000       14.0070           0   0.00000     -0.301140E-02
      2540 PROA     167      SER      HN       H        0.310000       1.00800           0   0.00000     -0.301140E-02
      2541 PROA     167      SER      CA       CT1      0.700000E-01   12.0110           0   0.00000     -0.301140E-02
      2542 PROA     167      SER      HA       HB1      0.900000E-01   1.00800           0   0.00000     -0.301140E-02
      2543 PROA     167      SER      CB       CT2      0.500000E-01   12.0110           0   0.00000     -0.301140E-02
      2544 PROA     167      SER      HB1      HA2      0.900000E-01   1.00800           0   0.00000     -0.301140E-02
      2545 PROA     167      SER      HB2      HA2      0.900000E-01   1.00800           0   0.00000     -0.301140E-02
      2546 PROA     167      SER      OG       OH1     -0.660000       15.9990           0   0.00000     -0.301140E-02
      2547 PROA     167      SER      HG1      H        0.430000       1.00800           0   0.00000     -0.301140E-02
      2548 PROA     167      SER      C        C        0.510000       12.0110           0   0.00000     -0.301140E-02
      2549 PROA     167      SER      O        O       -0.510000       15.9990           0   0.00000     -0.301140E-02
      2550 PROA     168      LYS      N        NH1     -0.470000       14.0070           0   0.00000     -0.301140E-02
      2551 PROA     168      LYS      HN       H        0.310000       1.00800           0   0.00000     -0.301140E-02
      2552 PROA     168      LYS      CA       CT1      0.700000E-01   12.0110           0   0.00000     -0.301140E-02
      2553 PROA     168      LYS      HA       HB1      0.900000E-01   1.00800           0   0.00000     -0.301140E-02
      2554 PROA     168      LYS      CB       CT2     -0.180000       12.0110           0   0.00000     -0.301140E-02
      2555 PROA     168      LYS      HB1      HA2      0.900000E-01   1.00800           0   0.00000     -0.301140E-02
      2556 PROA     168      LYS      HB2      HA2      0.900000E-01   1.00800           0   0.00000     -0.301140E-02
      2557 PROA     168      LYS      CG       CT2     -0.180000       12.0110           0   0.00000     -0.301140E-02
      2558 PROA     168      LYS      HG1      HA2      0.900000E-01   1.00800           0   0.00000     -0.301140E-02
      2559 PROA     168      LYS      HG2      HA2      0.900000E-01   1.00800           0   0.00000     -0.301140E-02
      2560 PROA     168      LYS      CD       CT2     -0.180000       12.0110           0   0.00000     -0.301140E-02
      2561 PROA     168      LYS      HD1      HA2      0.900000E-01   1.00800           0   0.00000     -0.301140E-02
      2562 PROA     168      LYS      HD2      HA2      0.900000E-01   1.00800           0   0.00000     -0.301140E-02
      2563 PROA     168      LYS      CE       CT2      0.210000       12.0110           0   0.00000     -0.301140E-02
      2564 PROA     168      LYS      HE1      HA2      0.500000E-01   1.00800           0   0.00000     -0.301140E-02
      2565 PROA     168      LYS      HE2      HA2      0.500000E-01   1.00800           0   0.00000     -0.301140E-02
      2566 PROA     168      LYS      NZ       NH3     -0.300000       14.0070           0   0.00000     -0.301140E-02
      2567 PROA     168      LYS      HZ1      HC       0.330000       1.00800           0   0.00000     -0.301140E-02
      2568 PROA     168      LYS      HZ2      HC       0.330000       1.00800           0   0.00000     -0.301140E-02
      2569 PROA     168      LYS      HZ3      HC       0.330000       1.00800           0   0.00000     -0.301140E-02
      2570 PROA     168      LYS      C        C        0.510000       12.0110           0   0.00000     -0.301140E-02
      2571 PROA     168      LYS      O        O       -0.510000       15.9990           0   0.00000     -0.301140E-02
      2572 PROA     169      ASP      N        NH1     -0.470000       14.0070           0   0.00000     -0.301140E-02
      2573 PROA     169      ASP      HN       H        0.310000       1.00800           0   0.00000     -0.301140E-02
      2574 PROA     169      ASP      CA       CT1      0.700000E-01   12.0110           0   0.00000     -0.301140E-02
      2575 PROA     169      ASP      HA       HB1      0.900000E-01   1.00800           0   0.00000     -0.301140E-02
      2576 PROA     169      ASP      CB       CT2A    -0.280000       12.0110           0   0.00000     -0.301140E-02
      2577 PROA     169      ASP      HB1      HA2      0.900000E-01   1.00800           0   0.00000     -0.301140E-02
      2578 PROA     169      ASP      HB2      HA2      0.900000E-01   1.00800           0   0.00000     -0.301140E-02
      2579 PROA     169      ASP      CG       CC       0.620000       12.0110           0   0.00000     -0.301140E-02
      2580 PROA     169      ASP      OD1      OC      -0.760000       15.9990           0   0.00000     -0.301140E-02
      2581 PROA     169      ASP      OD2      OC      -0.760000       15.9990           0   0.00000     -0.301140E-02
      2582 PROA     169      ASP      C        C        0.510000       12.0110           0   0.00000     -0.301140E-02
      2583 PROA     169      ASP      O        O       -0.510000       15.9990           0   0.00000     -0.301140E-02
      2584 PROA     170      SER      N        NH1     -0.470000       14.0070           0   0.00000     -0.301140E-02
      2585 PROA     170      SER      HN       H        0.310000       1.00800           0   0.00000     -0.301140E-02
      2586 PROA     170      SER      CA       CT1      0.700000E-01   12.0110           0   0.00000     -0.301140E-02
      2587 PROA     170      SER      HA       HB1      0.900000E-01   1.00800           0   0.00000     -0.301140E-02
      2588 PROA     170      SER      CB       CT2      0.500000E-01   12.0110           0   0.00000     -0.301140E-02
      2589 PROA     170      SER      HB1      HA2      0.900000E-01   1.00800           0   0.00000     -0.301140E-02
      2590 PROA     170      SER      HB2      HA2      0.900000E-01   1.00800           0   0.00000     -0.301140E-02
      2591 PROA     170      SER      OG       OH1     -0.660000       15.9990           0   0.00000     -0.301140E-02
      2592 PROA     170      SER      HG1      H        0.430000       1.00800           0   0.00000     -0.301140E-02
      2593 PROA     170      SER      C        C        0.510000       12.0110           0   0.00000     -0.301140E-02
      2594 PROA     170      SER      O        O       -0.510000       15.9990           0   0.00000     -0.301140E-02
      2595 PROA     171      THR      N        NH1     -0.470000       14.0070           0   0.00000     -0.301140E-02
      2596 PROA     171      THR      HN       H        0.310000       1.00800           0   0.00000     -0.301140E-02
      2597 PROA     171      THR      CA       CT1      0.700000E-01   12.0110           0   0.00000     -0.301140E-02
      2598 PROA     171      THR      HA       HB1      0.900000E-01   1.00800           0   0.00000     -0.301140E-02
      2599 PROA     171      THR      CB       CT1      0.140000       12.0110           0   0.00000     -0.301140E-02
      2600 PROA     171      THR      HB       HA1      0.900000E-01   1.00800           0   0.00000     -0.301140E-02
      2601 PROA     171      THR      OG1      OH1     -0.660000       15.9990           0   0.00000     -0.301140E-02
      2602 PROA     171      THR      HG1      H        0.430000       1.00800           0   0.00000     -0.301140E-02
      2603 PROA     171      THR      CG2      CT3     -0.270000       12.0110           0   0.00000     -0.301140E-02
      2604 PROA     171      THR      HG21     HA3      0.900000E-01   1.00800           0   0.00000     -0.301140E-02
      2605 PROA     171      THR      HG22     HA3      0.900000E-01   1.00800           0   0.00000     -0.301140E-02
      2606 PROA     171      THR      HG23     HA3      0.900000E-01   1.00800           0   0.00000     -0.301140E-02
      2607 PROA     171      THR      C        C        0.510000       12.0110           0   0.00000     -0.301140E-02
      2608 PROA     171      THR      O        O       -0.510000       15.9990           0   0.00000     -0.301140E-02
      2609 PROA     172      TYR      N        NH1     -0.470000       14.0070           0   0.00000     -0.301140E-02
      2610 PROA     172      TYR      HN       H        0.310000       1.00800           0   0.00000     -0.301140E-02
      2611 PROA     172      TYR      CA       CT1      0.700000E-01   12.0110           0   0.00000     -0.301140E-02
      2612 PROA     172      TYR      HA       HB1      0.900000E-01   1.00800           0   0.00000     -0.301140E-02
      2613 PROA     172      TYR      CB       CT2     -0.180000       12.0110           0   0.00000     -0.301140E-02
      2614 PROA     172      TYR      HB1      HA2      0.900000E-01   1.00800           0   0.00000     -0.301140E-02
      2615 PROA     172      TYR      HB2      HA2      0.900000E-01   1.00800           0   0.00000     -0.301140E-02
      2616 PROA     172      TYR      CG       CA        0.00000       12.0110           0   0.00000     -0.301140E-02
      2617 PROA     172      TYR      CD1      CA      -0.115000       12.0110           0   0.00000     -0.301140E-02
      2618 PROA     172      TYR      HD1      HP       0.115000       1.00800           0   0.00000     -0.301140E-02
      2619 PROA     172      TYR      CE1      CA      -0.115000       12.0110           0   0.00000     -0.301140E-02
      2620 PROA     172      TYR      HE1      HP       0.115000       1.00800           0   0.00000     -0.301140E-02
      2621 PROA     172      TYR      CZ       CA       0.110000       12.0110           0   0.00000     -0.301140E-02
      2622 PROA     172      TYR      OH       OH1     -0.540000       15.9990           0   0.00000     -0.301140E-02
      2623 PROA     172      TYR      HH       H        0.430000       1.00800           0   0.00000     -0.301140E-02
      2624 PROA     172      TYR      CD2      CA      -0.115000       12.0110           0   0.00000     -0.301140E-02
      2625 PROA     172      TYR      HD2      HP       0.115000       1.00800           0   0.00000     -0.301140E-02
      2626 PROA     172      TYR      CE2      CA      -0.115000       12.0110           0   0.00000     -0.301140E-02
      2627 PROA     172      TYR      HE2      HP       0.115000       1.00800           0   0.00000     -0.301140E-02
      2628 PROA     172      TYR      C        C        0.510000       12.0110           0   0.00000     -0.301140E-02
      2629 PROA     172      TYR      O        O       -0.510000       15.9990           0   0.00000     -0.301140E-02
      2630 PROA     173      SER      N        NH1     -0.470000       14.0070           0   0.00000     -0.301140E-02
      2631 PROA     173      SER      HN       H        0.310000       1.00800           0   0.00000     -0.301140E-02
      2632 PROA     173      SER      CA       CT1      0.700000E-01   12.0110           0   0.00000     -0.301140E-02
      2633 PROA     173      SER      HA       HB1      0.900000E-01   1.00800           0   0.00000     -0.301140E-02
      2634 PROA     173      SER      CB       CT2      0.500000E-01   12.0110           0   0.00000     -0.301140E-02
      2635 PROA     173      SER      HB1      HA2      0.900000E-01   1.00800           0   0.00000     -0.301140E-02
      2636 PROA     173      SER      HB2      HA2      0.900000E-01   1.00800           0   0.00000     -0.301140E-02
      2637 PROA     173      SER      OG       OH1     -0.660000       15.9990           0   0.00000     -0.301140E-02
      2638 PROA     173      SER      HG1      H        0.430000       1.00800           0   0.00000     -0.301140E-02
      2639 PROA     173      SER      C        C        0.510000       12.0110           0   0.00000     -0.301140E-02
      2640 PROA     173      SER      O        O       -0.510000       15.9990           0   0.00000     -0.301140E-02
      2641 PROA     174      LEU      N        NH1     -0.470000       14.0070           0   0.00000     -0.301140E-02
      2642 PROA     174      LEU      HN       H        0.310000       1.00800           0   0.00000     -0.301140E-02
      2643 PROA     174      LEU      CA       CT1      0.700000E-01   12.0110           0   0.00000     -0.301140E-02
      2644 PROA     174      LEU      HA       HB1      0.900000E-01   1.00800           0   0.00000     -0.301140E-02
      2645 PROA     174      LEU      CB       CT2     -0.180000       12.0110           0   0.00000     -0.301140E-02
      2646 PROA     174      LEU      HB1      HA2      0.900000E-01   1.00800           0   0.00000     -0.301140E-02
      2647 PROA     174      LEU      HB2      HA2      0.900000E-01   1.00800           0   0.00000     -0.301140E-02
      2648 PROA     174      LEU      CG       CT1     -0.900000E-01   12.0110           0   0.00000     -0.301140E-02
      2649 PROA     174      LEU      HG       HA1      0.900000E-01   1.00800           0   0.00000     -0.301140E-02
      2650 PROA     174      LEU      CD1      CT3     -0.270000       12.0110           0   0.00000     -0.301140E-02
      2651 PROA     174      LEU      HD11     HA3      0.900000E-01   1.00800           0   0.00000     -0.301140E-02
      2652 PROA     174      LEU      HD12     HA3      0.900000E-01   1.00800           0   0.00000     -0.301140E-02
      2653 PROA     174      LEU      HD13     HA3      0.900000E-01   1.00800           0   0.00000     -0.301140E-02
      2654 PROA     174      LEU      CD2      CT3     -0.270000       12.0110           0   0.00000     -0.301140E-02
      2655 PROA     174      LEU      HD21     HA3      0.900000E-01   1.00800           0   0.00000     -0.301140E-02
      2656 PROA     174      LEU      HD22     HA3      0.900000E-01   1.00800           0   0.00000     -0.301140E-02
      2657 PROA     174      LEU      HD23     HA3      0.900000E-01   1.00800           0   0.00000     -0.301140E-02
      2658 PROA     174      LEU      C        C        0.510000       12.0110           0   0.00000     -0.301140E-02
      2659 PROA     174      LEU      O        O       -0.510000       15.9990           0   0.00000     -0.301140E-02
      2660 PROA     175      SER      N        NH1     -0.470000       14.0070           0   0.00000     -0.301140E-02
      2661 PROA     175      SER      HN       H        0.310000       1.00800           0   0.00000     -0.301140E-02
      2662 PROA     175      SER      CA       CT1      0.700000E-01   12.0110           0   0.00000     -0.301140E-02
      2663 PROA     175      SER      HA       HB1      0.900000E-01   1.00800           0   0.00000     -0.301140E-02
      2664 PROA     175      SER      CB       CT2      0.500000E-01   12.0110           0   0.00000     -0.301140E-02
      2665 PROA     175      SER      HB1      HA2      0.900000E-01   1.00800           0   0.00000     -0.301140E-02
      2666 PROA     175      SER      HB2      HA2      0.900000E-01   1.00800           0   0.00000     -0.301140E-02
      2667 PROA     175      SER      OG       OH1     -0.660000       15.9990           0   0.00000     -0.301140E-02
      2668 PROA     175      SER      HG1      H        0.430000       1.00800           0   0.00000     -0.301140E-02
      2669 PROA     175      SER      C        C        0.510000       12.0110           0   0.00000     -0.301140E-02
      2670 PROA     175      SER      O        O       -0.510000       15.9990           0   0.00000     -0.301140E-02
      2671 PROA     176      SER      N        NH1     -0.470000       14.0070           0   0.00000     -0.301140E-02
      2672 PROA     176      SER      HN       H        0.310000       1.00800           0   0.00000     -0.301140E-02
      2673 PROA     176      SER      CA       CT1      0.700000E-01   12.0110           0   0.00000     -0.301140E-02
      2674 PROA     176      SER      HA       HB1      0.900000E-01   1.00800           0   0.00000     -0.301140E-02
      2675 PROA     176      SER      CB       CT2      0.500000E-01   12.0110           0   0.00000     -0.301140E-02
      2676 PROA     176      SER      HB1      HA2      0.900000E-01   1.00800           0   0.00000     -0.301140E-02
      2677 PROA     176      SER      HB2      HA2      0.900000E-01   1.00800           0   0.00000     -0.301140E-02
      2678 PROA     176      SER      OG       OH1     -0.660000       15.9990           0   0.00000     -0.301140E-02
      2679 PROA     176      SER      HG1      H        0.430000       1.00800           0   0.00000     -0.301140E-02
      2680 PROA     176      SER      C        C        0.510000       12.0110           0   0.00000     -0.301140E-02
      2681 PROA     176      SER      O        O       -0.510000       15.9990           0   0.00000     -0.301140E-02
      2682 PROA     177      THR      N        NH1     -0.470000       14.0070           0   0.00000     -0.301140E-02
      2683 PROA     177      THR      HN       H        0.310000       1.00800           0   0.00000     -0.301140E-02
      2684 PROA     177      THR      CA       CT1      0.700000E-01   12.0110           0   0.00000     -0.301140E-02
      2685 PROA     177      THR      HA       HB1      0.900000E-01   1.00800           0   0.00000     -0.301140E-02
      2686 PROA     177      THR      CB       CT1      0.140000       12.0110           0   0.00000     -0.301140E-02
      2687 PROA     177      THR      HB       HA1      0.900000E-01   1.00800           0   0.00000     -0.301140E-02
      2688 PROA     177      THR      OG1      OH1     -0.660000       15.9990           0   0.00000     -0.301140E-02
      2689 PROA     177      THR      HG1      H        0.430000       1.00800           0   0.00000     -0.301140E-02
      2690 PROA     177      THR      CG2      CT3     -0.270000       12.0110           0   0.00000     -0.301140E-02
      2691 PROA     177      THR      HG21     HA3      0.900000E-01   1.00800           0   0.00000     -0.301140E-02
      2692 PROA     177      THR      HG22     HA3      0.900000E-01   1.00800           0   0.00000     -0.301140E-02
      2693 PROA     177      THR      HG23     HA3      0.900000E-01   1.00800           0   0.00000     -0.301140E-02
      2694 PROA     177      THR      C        C        0.510000       12.0110           0   0.00000     -0.301140E-02
      2695 PROA     177      THR      O        O       -0.510000       15.9990           0   0.00000     -0.301140E-02
      2696 PROA     178      LEU      N        NH1     -0.470000       14.0070           0   0.00000     -0.301140E-02
      2697 PROA     178      LEU      HN       H        0.310000       1.00800           0   0.00000     -0.301140E-02
      2698 PROA     178      LEU      CA       CT1      0.700000E-01   12.0110           0   0.00000     -0.301140E-02
      2699 PROA     178      LEU      HA       HB1      0.900000E-01   1.00800           0   0.00000     -0.301140E-02
      2700 PROA     178      LEU      CB       CT2     -0.180000       12.0110           0   0.00000     -0.301140E-02
      2701 PROA     178      LEU      HB1      HA2      0.900000E-01   1.00800           0   0.00000     -0.301140E-02
      2702 PROA     178      LEU      HB2      HA2      0.900000E-01   1.00800           0   0.00000     -0.301140E-02
      2703 PROA     178      LEU      CG       CT1     -0.900000E-01   12.0110           0   0.00000     -0.301140E-02
      2704 PROA     178      LEU      HG       HA1      0.900000E-01   1.00800           0   0.00000     -0.301140E-02
      2705 PROA     178      LEU      CD1      CT3     -0.270000       12.0110           0   0.00000     -0.301140E-02
      2706 PROA     178      LEU      HD11     HA3      0.900000E-01   1.00800           0   0.00000     -0.301140E-02
      2707 PROA     178      LEU      HD12     HA3      0.900000E-01   1.00800           0   0.00000     -0.301140E-02
      2708 PROA     178      LEU      HD13     HA3      0.900000E-01   1.00800           0   0.00000     -0.301140E-02
      2709 PROA     178      LEU      CD2      CT3     -0.270000       12.0110           0   0.00000     -0.301140E-02
      2710 PROA     178      LEU      HD21     HA3      0.900000E-01   1.00800           0   0.00000     -0.301140E-02
      2711 PROA     178      LEU      HD22     HA3      0.900000E-01   1.00800           0   0.00000     -0.301140E-02
      2712 PROA     178      LEU      HD23     HA3      0.900000E-01   1.00800           0   0.00000     -0.301140E-02
      2713 PROA     178      LEU      C        C        0.510000       12.0110           0   0.00000     -0.301140E-02
      2714 PROA     178      LEU      O        O       -0.510000       15.9990           0   0.00000     -0.301140E-02
      2715 PROA     179      THR      N        NH1     -0.470000       14.0070           0   0.00000     -0.301140E-02
      2716 PROA     179      THR      HN       H        0.310000       1.00800           0   0.00000     -0.301140E-02
      2717 PROA     179      THR      CA       CT1      0.700000E-01   12.0110           0   0.00000     -0.301140E-02
      2718 PROA     179      THR      HA       HB1      0.900000E-01   1.00800           0   0.00000     -0.301140E-02
      2719 PROA     179      THR      CB       CT1      0.140000       12.0110           0   0.00000     -0.301140E-02
      2720 PROA     179      THR      HB       HA1      0.900000E-01   1.00800           0   0.00000     -0.301140E-02
      2721 PROA     179      THR      OG1      OH1     -0.660000       15.9990           0   0.00000     -0.301140E-02
      2722 PROA     179      THR      HG1      H        0.430000       1.00800           0   0.00000     -0.301140E-02
      2723 PROA     179      THR      CG2      CT3     -0.270000       12.0110           0   0.00000     -0.301140E-02
      2724 PROA     179      THR      HG21     HA3      0.900000E-01   1.00800           0   0.00000     -0.301140E-02
      2725 PROA     179      THR      HG22     HA3      0.900000E-01   1.00800           0   0.00000     -0.301140E-02
      2726 PROA     179      THR      HG23     HA3      0.900000E-01   1.00800           0   0.00000     -0.301140E-02
      2727 PROA     179      THR      C        C        0.510000       12.0110           0   0.00000     -0.301140E-02
      2728 PROA     179      THR      O        O       -0.510000       15.9990           0   0.00000     -0.301140E-02
      2729 PROA     180      LEU      N        NH1     -0.470000       14.0070           0   0.00000     -0.301140E-02
      2730 PROA     180      LEU      HN       H        0.310000       1.00800           0   0.00000     -0.301140E-02
      2731 PROA     180      LEU      CA       CT1      0.700000E-01   12.0110           0   0.00000     -0.301140E-02
      2732 PROA     180      LEU      HA       HB1      0.900000E-01   1.00800           0   0.00000     -0.301140E-02
      2733 PROA     180      LEU      CB       CT2     -0.180000       12.0110           0   0.00000     -0.301140E-02
      2734 PROA     180      LEU      HB1      HA2      0.900000E-01   1.00800           0   0.00000     -0.301140E-02
      2735 PROA     180      LEU      HB2      HA2      0.900000E-01   1.00800           0   0.00000     -0.301140E-02
      2736 PROA     180      LEU      CG       CT1     -0.900000E-01   12.0110           0   0.00000     -0.301140E-02
      2737 PROA     180      LEU      HG       HA1      0.900000E-01   1.00800           0   0.00000     -0.301140E-02
      2738 PROA     180      LEU      CD1      CT3     -0.270000       12.0110           0   0.00000     -0.301140E-02
      2739 PROA     180      LEU      HD11     HA3      0.900000E-01   1.00800           0   0.00000     -0.301140E-02
      2740 PROA     180      LEU      HD12     HA3      0.900000E-01   1.00800           0   0.00000     -0.301140E-02
      2741 PROA     180      LEU      HD13     HA3      0.900000E-01   1.00800           0   0.00000     -0.301140E-02
      2742 PROA     180      LEU      CD2      CT3     -0.270000       12.0110           0   0.00000     -0.301140E-02
      2743 PROA     180      LEU      HD21     HA3      0.900000E-01   1.00800           0   0.00000     -0.301140E-02
      2744 PROA     180      LEU      HD22     HA3      0.900000E-01   1.00800           0   0.00000     -0.301140E-02
      2745 PROA     180      LEU      HD23     HA3      0.900000E-01   1.00800           0   0.00000     -0.301140E-02
      2746 PROA     180      LEU      C        C        0.510000       12.0110           0   0.00000     -0.301140E-02
      2747 PROA     180      LEU      O        O       -0.510000       15.9990           0   0.00000     -0.301140E-02
      2748 PROA     181      SER      N        NH1     -0.470000       14.0070           0   0.00000     -0.301140E-02
      2749 PROA     181      SER      HN       H        0.310000       1.00800           0   0.00000     -0.301140E-02
      2750 PROA     181      SER      CA       CT1      0.700000E-01   12.0110           0   0.00000     -0.301140E-02
      2751 PROA     181      SER      HA       HB1      0.900000E-01   1.00800           0   0.00000     -0.301140E-02
      2752 PROA     181      SER      CB       CT2      0.500000E-01   12.0110           0   0.00000     -0.301140E-02
      2753 PROA     181      SER      HB1      HA2      0.900000E-01   1.00800           0   0.00000     -0.301140E-02
      2754 PROA     181      SER      HB2      HA2      0.900000E-01   1.00800           0   0.00000     -0.301140E-02
      2755 PROA     181      SER      OG       OH1     -0.660000       15.9990           0   0.00000     -0.301140E-02
      2756 PROA     181      SER      HG1      H        0.430000       1.00800           0   0.00000     -0.301140E-02
      2757 PROA     181      SER      C        C        0.510000       12.0110           0   0.00000     -0.301140E-02
      2758 PROA     181      SER      O        O       -0.510000       15.9990           0   0.00000     -0.301140E-02
      2759 PROA     182      LYS      N        NH1     -0.470000       14.0070           0   0.00000     -0.301140E-02
      2760 PROA     182      LYS      HN       H        0.310000       1.00800           0   0.00000     -0.301140E-02
      2761 PROA     182      LYS      CA       CT1      0.700000E-01   12.0110           0   0.00000     -0.301140E-02
      2762 PROA     182      LYS      HA       HB1      0.900000E-01   1.00800           0   0.00000     -0.301140E-02
      2763 PROA     182      LYS      CB       CT2     -0.180000       12.0110           0   0.00000     -0.301140E-02
      2764 PROA     182      LYS      HB1      HA2      0.900000E-01   1.00800           0   0.00000     -0.301140E-02
      2765 PROA     182      LYS      HB2      HA2      0.900000E-01   1.00800           0   0.00000     -0.301140E-02
      2766 PROA     182      LYS      CG       CT2     -0.180000       12.0110           0   0.00000     -0.301140E-02
      2767 PROA     182      LYS      HG1      HA2      0.900000E-01   1.00800           0   0.00000     -0.301140E-02
      2768 PROA     182      LYS      HG2      HA2      0.900000E-01   1.00800           0   0.00000     -0.301140E-02
      2769 PROA     182      LYS      CD       CT2     -0.180000       12.0110           0   0.00000     -0.301140E-02
      2770 PROA     182      LYS      HD1      HA2      0.900000E-01   1.00800           0   0.00000     -0.301140E-02
      2771 PROA     182      LYS      HD2      HA2      0.900000E-01   1.00800           0   0.00000     -0.301140E-02
      2772 PROA     182      LYS      CE       CT2      0.210000       12.0110           0   0.00000     -0.301140E-02
      2773 PROA     182      LYS      HE1      HA2      0.500000E-01   1.00800           0   0.00000     -0.301140E-02
      2774 PROA     182      LYS      HE2      HA2      0.500000E-01   1.00800           0   0.00000     -0.301140E-02
      2775 PROA     182      LYS      NZ       NH3     -0.300000       14.0070           0   0.00000     -0.301140E-02
      2776 PROA     182      LYS      HZ1      HC       0.330000       1.00800           0   0.00000     -0.301140E-02
      2777 PROA     182      LYS      HZ2      HC       0.330000       1.00800           0   0.00000     -0.301140E-02
      2778 PROA     182      LYS      HZ3      HC       0.330000       1.00800           0   0.00000     -0.301140E-02
      2779 PROA     182      LYS      C        C        0.510000       12.0110           0   0.00000     -0.301140E-02
      2780 PROA     182      LYS      O        O       -0.510000       15.9990           0   0.00000     -0.301140E-02
      2781 PROA     183      ALA      N        NH1     -0.470000       14.0070           0   0.00000     -0.301140E-02
      2782 PROA     183      ALA      HN       H        0.310000       1.00800           0   0.00000     -0.301140E-02
      2783 PROA     183      ALA      CA       CT1      0.700000E-01   12.0110           0   0.00000     -0.301140E-02
      2784 PROA     183      ALA      HA       HB1      0.900000E-01   1.00800           0   0.00000     -0.301140E-02
      2785 PROA     183      ALA      CB       CT3     -0.270000       12.0110           0   0.00000     -0.301140E-02
      2786 PROA     183      ALA      HB1      HA3      0.900000E-01   1.00800           0   0.00000     -0.301140E-02
      2787 PROA     183      ALA      HB2      HA3      0.900000E-01   1.00800           0   0.00000     -0.301140E-02
      2788 PROA     183      ALA      HB3      HA3      0.900000E-01   1.00800           0   0.00000     -0.301140E-02
      2789 PROA     183      ALA      C        C        0.510000       12.0110           0   0.00000     -0.301140E-02
      2790 PROA     183      ALA      O        O       -0.510000       15.9990           0   0.00000     -0.301140E-02
      2791 PROA     184      ASP      N        NH1     -0.470000       14.0070           0   0.00000     -0.301140E-02
      2792 PROA     184      ASP      HN       H        0.310000       1.00800           0   0.00000     -0.301140E-02
      2793 PROA     184      ASP      CA       CT1      0.700000E-01   12.0110           0   0.00000     -0.301140E-02
      2794 PROA     184      ASP      HA       HB1      0.900000E-01   1.00800           0   0.00000     -0.301140E-02
      2795 PROA     184      ASP      CB       CT2A    -0.280000       12.0110           0   0.00000     -0.301140E-02
      2796 PROA     184      ASP      HB1      HA2      0.900000E-01   1.00800           0   0.00000     -0.301140E-02
      2797 PROA     184      ASP      HB2      HA2      0.900000E-01   1.00800           0   0.00000     -0.301140E-02
      2798 PROA     184      ASP      CG       CC       0.620000       12.0110           0   0.00000     -0.301140E-02
      2799 PROA     184      ASP      OD1      OC      -0.760000       15.9990           0   0.00000     -0.301140E-02
      2800 PROA     184      ASP      OD2      OC      -0.760000       15.9990           0   0.00000     -0.301140E-02
      2801 PROA     184      ASP      C        C        0.510000       12.0110           0   0.00000     -0.301140E-02
      2802 PROA     184      ASP      O        O       -0.510000       15.9990           0   0.00000     -0.301140E-02
      2803 PROA     185      TYR      N        NH1     -0.470000       14.0070           0   0.00000     -0.301140E-02
      2804 PROA     185      TYR      HN       H        0.310000       1.00800           0   0.00000     -0.301140E-02
      2805 PROA     185      TYR      CA       CT1      0.700000E-01   12.0110           0   0.00000     -0.301140E-02
      2806 PROA     185      TYR      HA       HB1      0.900000E-01   1.00800           0   0.00000     -0.301140E-02
      2807 PROA     185      TYR      CB       CT2     -0.180000       12.0110           0   0.00000     -0.301140E-02
      2808 PROA     185      TYR      HB1      HA2      0.900000E-01   1.00800           0   0.00000     -0.301140E-02
      2809 PROA     185      TYR      HB2      HA2      0.900000E-01   1.00800           0   0.00000     -0.301140E-02
      2810 PROA     185      TYR      CG       CA        0.00000       12.0110           0   0.00000     -0.301140E-02
      2811 PROA     185      TYR      CD1      CA      -0.115000       12.0110           0   0.00000     -0.301140E-02
      2812 PROA     185      TYR      HD1      HP       0.115000       1.00800           0   0.00000     -0.301140E-02
      2813 PROA     185      TYR      CE1      CA      -0.115000       12.0110           0   0.00000     -0.301140E-02
      2814 PROA     185      TYR      HE1      HP       0.115000       1.00800           0   0.00000     -0.301140E-02
      2815 PROA     185      TYR      CZ       CA       0.110000       12.0110           0   0.00000     -0.301140E-02
      2816 PROA     185      TYR      OH       OH1     -0.540000       15.9990           0   0.00000     -0.301140E-02
      2817 PROA     185      TYR      HH       H        0.430000       1.00800           0   0.00000     -0.301140E-02
      2818 PROA     185      TYR      CD2      CA      -0.115000       12.0110           0   0.00000     -0.301140E-02
      2819 PROA     185      TYR      HD2      HP       0.115000       1.00800           0   0.00000     -0.301140E-02
      2820 PROA     185      TYR      CE2      CA      -0.115000       12.0110           0   0.00000     -0.301140E-02
      2821 PROA     185      TYR      HE2      HP       0.115000       1.00800           0   0.00000     -0.301140E-02
      2822 PROA     185      TYR      C        C        0.510000       12.0110           0   0.00000     -0.301140E-02
      2823 PROA     185      TYR      O        O       -0.510000       15.9990           0   0.00000     -0.301140E-02
      2824 PROA     186      GLU      N        NH1     -0.470000       14.0070           0   0.00000     -0.301140E-02
      2825 PROA     186      GLU      HN       H        0.310000       1.00800           0   0.00000     -0.301140E-02
      2826 PROA     186      GLU      CA       CT1      0.700000E-01   12.0110           0   0.00000     -0.301140E-02
      2827 PROA     186      GLU      HA       HB1      0.900000E-01   1.00800           0   0.00000     -0.301140E-02
      2828 PROA     186      GLU      CB       CT2A    -0.180000       12.0110           0   0.00000     -0.301140E-02
      2829 PROA     186      GLU      HB1      HA2      0.900000E-01   1.00800           0   0.00000     -0.301140E-02
      2830 PROA     186      GLU      HB2      HA2      0.900000E-01   1.00800           0   0.00000     -0.301140E-02
      2831 PROA     186      GLU      CG       CT2     -0.280000       12.0110           0   0.00000     -0.301140E-02
      2832 PROA     186      GLU      HG1      HA2      0.900000E-01   1.00800           0   0.00000     -0.301140E-02
      2833 PROA     186      GLU      HG2      HA2      0.900000E-01   1.00800           0   0.00000     -0.301140E-02
      2834 PROA     186      GLU      CD       CC       0.620000       12.0110           0   0.00000     -0.301140E-02
      2835 PROA     186      GLU      OE1      OC      -0.760000       15.9990           0   0.00000     -0.301140E-02
      2836 PROA     186      GLU      OE2      OC      -0.760000       15.9990           0   0.00000     -0.301140E-02
      2837 PROA     186      GLU      C        C        0.510000       12.0110           0   0.00000     -0.301140E-02
      2838 PROA     186      GLU      O        O       -0.510000       15.9990           0   0.00000     -0.301140E-02
      2839 PROA     187      LYS      N        NH1     -0.470000       14.0070           0   0.00000     -0.301140E-02
      2840 PROA     187      LYS      HN       H        0.310000       1.00800           0   0.00000     -0.301140E-02
      2841 PROA     187      LYS      CA       CT1      0.700000E-01   12.0110           0   0.00000     -0.301140E-02
      2842 PROA     187      LYS      HA       HB1      0.900000E-01   1.00800           0   0.00000     -0.301140E-02
      2843 PROA     187      LYS      CB       CT2     -0.180000       12.0110           0   0.00000     -0.301140E-02
      2844 PROA     187      LYS      HB1      HA2      0.900000E-01   1.00800           0   0.00000     -0.301140E-02
      2845 PROA     187      LYS      HB2      HA2      0.900000E-01   1.00800           0   0.00000     -0.301140E-02
      2846 PROA     187      LYS      CG       CT2     -0.180000       12.0110           0   0.00000     -0.301140E-02
      2847 PROA     187      LYS      HG1      HA2      0.900000E-01   1.00800           0   0.00000     -0.301140E-02
      2848 PROA     187      LYS      HG2      HA2      0.900000E-01   1.00800           0   0.00000     -0.301140E-02
      2849 PROA     187      LYS      CD       CT2     -0.180000       12.0110           0   0.00000     -0.301140E-02
      2850 PROA     187      LYS      HD1      HA2      0.900000E-01   1.00800           0   0.00000     -0.301140E-02
      2851 PROA     187      LYS      HD2      HA2      0.900000E-01   1.00800           0   0.00000     -0.301140E-02
      2852 PROA     187      LYS      CE       CT2      0.210000       12.0110           0   0.00000     -0.301140E-02
      2853 PROA     187      LYS      HE1      HA2      0.500000E-01   1.00800           0   0.00000     -0.301140E-02
      2854 PROA     187      LYS      HE2      HA2      0.500000E-01   1.00800           0   0.00000     -0.301140E-02
      2855 PROA     187      LYS      NZ       NH3     -0.300000       14.0070           0   0.00000     -0.301140E-02
      2856 PROA     187      LYS      HZ1      HC       0.330000       1.00800           0   0.00000     -0.301140E-02
      2857 PROA     187      LYS      HZ2      HC       0.330000       1.00800           0   0.00000     -0.301140E-02
      2858 PROA     187      LYS      HZ3      HC       0.330000       1.00800           0   0.00000     -0.301140E-02
      2859 PROA     187      LYS      C        C        0.510000       12.0110           0   0.00000     -0.301140E-02
      2860 PROA     187      LYS      O        O       -0.510000       15.9990           0   0.00000     -0.301140E-02
      2861 PROA     188      HSD      N        NH1     -0.470000       14.0070           0   0.00000     -0.301140E-02
      2862 PROA     188      HSD      HN       H        0.310000       1.00800           0   0.00000     -0.301140E-02
      2863 PROA     188      HSD      CA       CT1      0.700000E-01   12.0110           0   0.00000     -0.301140E-02
      2864 PROA     188      HSD      HA       HB1      0.900000E-01   1.00800           0   0.00000     -0.301140E-02
      2865 PROA     188      HSD      CB       CT2     -0.900000E-01   12.0110           0   0.00000     -0.301140E-02
      2866 PROA     188      HSD      HB1      HA2      0.900000E-01   1.00800           0   0.00000     -0.301140E-02
      2867 PROA     188      HSD      HB2      HA2      0.900000E-01   1.00800           0   0.00000     -0.301140E-02
      2868 PROA     188      HSD      ND1      NR1     -0.360000       14.0070           0   0.00000     -0.301140E-02
      2869 PROA     188      HSD      HD1      H        0.320000       1.00800           0   0.00000     -0.301140E-02
      2870 PROA     188      HSD      CG       CPH1    -0.500000E-01   12.0110           0   0.00000     -0.301140E-02
      2871 PROA     188      HSD      CE1      CPH2     0.250000       12.0110           0   0.00000     -0.301140E-02
      2872 PROA     188      HSD      HE1      HR1      0.130000       1.00800           0   0.00000     -0.301140E-02
      2873 PROA     188      HSD      NE2      NR2     -0.700000       14.0070           0   0.00000     -0.301140E-02
      2874 PROA     188      HSD      CD2      CPH1     0.220000       12.0110           0   0.00000     -0.301140E-02
      2875 PROA     188      HSD      HD2      HR3      0.100000       1.00800           0   0.00000     -0.301140E-02
      2876 PROA     188      HSD      C        C        0.510000       12.0110           0   0.00000     -0.301140E-02
      2877 PROA     188      HSD      O        O       -0.510000       15.9990           0   0.00000     -0.301140E-02
      2878 PROA     189      LYS      N        NH1     -0.470000       14.0070           0   0.00000     -0.301140E-02
      2879 PROA     189      LYS      HN       H        0.310000       1.00800           0   0.00000     -0.301140E-02
      2880 PROA     189      LYS      CA       CT1      0.700000E-01   12.0110           0   0.00000     -0.301140E-02
      2881 PROA     189      LYS      HA       HB1      0.900000E-01   1.00800           0   0.00000     -0.301140E-02
      2882 PROA     189      LYS      CB       CT2     -0.180000       12.0110           0   0.00000     -0.301140E-02
      2883 PROA     189      LYS      HB1      HA2      0.900000E-01   1.00800           0   0.00000     -0.301140E-02
      2884 PROA     189      LYS      HB2      HA2      0.900000E-01   1.00800           0   0.00000     -0.301140E-02
      2885 PROA     189      LYS      CG       CT2     -0.180000       12.0110           0   0.00000     -0.301140E-02
      2886 PROA     189      LYS      HG1      HA2      0.900000E-01   1.00800           0   0.00000     -0.301140E-02
      2887 PROA     189      LYS      HG2      HA2      0.900000E-01   1.00800           0   0.00000     -0.301140E-02
      2888 PROA     189      LYS      CD       CT2     -0.180000       12.0110           0   0.00000     -0.301140E-02
      2889 PROA     189      LYS      HD1      HA2      0.900000E-01   1.00800           0   0.00000     -0.301140E-02
      2890 PROA     189      LYS      HD2      HA2      0.900000E-01   1.00800           0   0.00000     -0.301140E-02
      2891 PROA     189      LYS      CE       CT2      0.210000       12.0110           0   0.00000     -0.301140E-02
      2892 PROA     189      LYS      HE1      HA2      0.500000E-01   1.00800           0   0.00000     -0.301140E-02
      2893 PROA     189      LYS      HE2      HA2      0.500000E-01   1.00800           0   0.00000     -0.301140E-02
      2894 PROA     189      LYS      NZ       NH3     -0.300000       14.0070           0   0.00000     -0.301140E-02
      2895 PROA     189      LYS      HZ1      HC       0.330000       1.00800           0   0.00000     -0.301140E-02
      2896 PROA     189      LYS      HZ2      HC       0.330000       1.00800           0   0.00000     -0.301140E-02
      2897 PROA     189      LYS      HZ3      HC       0.330000       1.00800           0   0.00000     -0.301140E-02
      2898 PROA     189      LYS      C        C        0.510000       12.0110           0   0.00000     -0.301140E-02
      2899 PROA     189      LYS      O        O       -0.510000       15.9990           0   0.00000     -0.301140E-02
      2900 PROA     190      VAL      N        NH1     -0.470000       14.0070           0   0.00000     -0.301140E-02
      2901 PROA     190      VAL      HN       H        0.310000       1.00800           0   0.00000     -0.301140E-02
      2902 PROA     190      VAL      CA       CT1      0.700000E-01   12.0110           0   0.00000     -0.301140E-02
      2903 PROA     190      VAL      HA       HB1      0.900000E-01   1.00800           0   0.00000     -0.301140E-02
      2904 PROA     190      VAL      CB       CT1     -0.900000E-01   12.0110           0   0.00000     -0.301140E-02
      2905 PROA     190      VAL      HB       HA1      0.900000E-01   1.00800           0   0.00000     -0.301140E-02
      2906 PROA     190      VAL      CG1      CT3     -0.270000       12.0110           0   0.00000     -0.301140E-02
      2907 PROA     190      VAL      HG11     HA3      0.900000E-01   1.00800           0   0.00000     -0.301140E-02
      2908 PROA     190      VAL      HG12     HA3      0.900000E-01   1.00800           0   0.00000     -0.301140E-02
      2909 PROA     190      VAL      HG13     HA3      0.900000E-01   1.00800           0   0.00000     -0.301140E-02
      2910 PROA     190      VAL      CG2      CT3     -0.270000       12.0110           0   0.00000     -0.301140E-02
      2911 PROA     190      VAL      HG21     HA3      0.900000E-01   1.00800           0   0.00000     -0.301140E-02
      2912 PROA     190      VAL      HG22     HA3      0.900000E-01   1.00800           0   0.00000     -0.301140E-02
      2913 PROA     190      VAL      HG23     HA3      0.900000E-01   1.00800           0   0.00000     -0.301140E-02
      2914 PROA     190      VAL      C        C        0.510000       12.0110           0   0.00000     -0.301140E-02
      2915 PROA     190      VAL      O        O       -0.510000       15.9990           0   0.00000     -0.301140E-02
      2916 PROA     191      TYR      N        NH1     -0.470000       14.0070           0   0.00000     -0.301140E-02
      2917 PROA     191      TYR      HN       H        0.310000       1.00800           0   0.00000     -0.301140E-02
      2918 PROA     191      TYR      CA       CT1      0.700000E-01   12.0110           0   0.00000     -0.301140E-02
      2919 PROA     191      TYR      HA       HB1      0.900000E-01   1.00800           0   0.00000     -0.301140E-02
      2920 PROA     191      TYR      CB       CT2     -0.180000       12.0110           0   0.00000     -0.301140E-02
      2921 PROA     191      TYR      HB1      HA2      0.900000E-01   1.00800           0   0.00000     -0.301140E-02
      2922 PROA     191      TYR      HB2      HA2      0.900000E-01   1.00800           0   0.00000     -0.301140E-02
      2923 PROA     191      TYR      CG       CA        0.00000       12.0110           0   0.00000     -0.301140E-02
      2924 PROA     191      TYR      CD1      CA      -0.115000       12.0110           0   0.00000     -0.301140E-02
      2925 PROA     191      TYR      HD1      HP       0.115000       1.00800           0   0.00000     -0.301140E-02
      2926 PROA     191      TYR      CE1      CA      -0.115000       12.0110           0   0.00000     -0.301140E-02
      2927 PROA     191      TYR      HE1      HP       0.115000       1.00800           0   0.00000     -0.301140E-02
      2928 PROA     191      TYR      CZ       CA       0.110000       12.0110           0   0.00000     -0.301140E-02
      2929 PROA     191      TYR      OH       OH1     -0.540000       15.9990           0   0.00000     -0.301140E-02
      2930 PROA     191      TYR      HH       H        0.430000       1.00800           0   0.00000     -0.301140E-02
      2931 PROA     191      TYR      CD2      CA      -0.115000       12.0110           0   0.00000     -0.301140E-02
      2932 PROA     191      TYR      HD2      HP       0.115000       1.00800           0   0.00000     -0.301140E-02
      2933 PROA     191      TYR      CE2      CA      -0.115000       12.0110           0   0.00000     -0.301140E-02
      2934 PROA     191      TYR      HE2      HP       0.115000       1.00800           0   0.00000     -0.301140E-02
      2935 PROA     191      TYR      C        C        0.510000       12.0110           0   0.00000     -0.301140E-02
      2936 PROA     191      TYR      O        O       -0.510000       15.9990           0   0.00000     -0.301140E-02
      2937 PROA     192      ALA      N        NH1     -0.470000       14.0070           0   0.00000     -0.301140E-02
      2938 PROA     192      ALA      HN       H        0.310000       1.00800           0   0.00000     -0.301140E-02
      2939 PROA     192      ALA      CA       CT1      0.700000E-01   12.0110           0   0.00000     -0.301140E-02
      2940 PROA     192      ALA      HA       HB1      0.900000E-01   1.00800           0   0.00000     -0.301140E-02
      2941 PROA     192      ALA      CB       CT3     -0.270000       12.0110           0   0.00000     -0.301140E-02
      2942 PROA     192      ALA      HB1      HA3      0.900000E-01   1.00800           0   0.00000     -0.301140E-02
      2943 PROA     192      ALA      HB2      HA3      0.900000E-01   1.00800           0   0.00000     -0.301140E-02
      2944 PROA     192      ALA      HB3      HA3      0.900000E-01   1.00800           0   0.00000     -0.301140E-02
      2945 PROA     192      ALA      C        C        0.510000       12.0110           0   0.00000     -0.301140E-02
      2946 PROA     192      ALA      O        O       -0.510000       15.9990           0   0.00000     -0.301140E-02
      2947 PROA     193      CYS      N        NH1     -0.470000       14.0070           0   0.00000     -0.301140E-02
      2948 PROA     193      CYS      HN       H        0.310000       1.00800           0   0.00000     -0.301140E-02
      2949 PROA     193      CYS      CA       CT1      0.700000E-01   12.0110           0   0.00000     -0.301140E-02
      2950 PROA     193      CYS      HA       HB1      0.900000E-01   1.00800           0   0.00000     -0.301140E-02
      2951 PROA     193      CYS      CB       CT2     -0.100000       12.0110           0   0.00000     -0.301140E-02
      2952 PROA     193      CYS      HB1      HA2      0.900000E-01   1.00800           0   0.00000     -0.301140E-02
      2953 PROA     193      CYS      HB2      HA2      0.900000E-01   1.00800           0   0.00000     -0.301140E-02
      2954 PROA     193      CYS      SG       SM      -0.800000E-01   32.0600           0   0.00000     -0.301140E-02
      2955 PROA     193      CYS      C        C        0.510000       12.0110           0   0.00000     -0.301140E-02
      2956 PROA     193      CYS      O        O       -0.510000       15.9990           0   0.00000     -0.301140E-02
      2957 PROA     194      GLU      N        NH1     -0.470000       14.0070           0   0.00000     -0.301140E-02
      2958 PROA     194      GLU      HN       H        0.310000       1.00800           0   0.00000     -0.301140E-02
      2959 PROA     194      GLU      CA       CT1      0.700000E-01   12.0110           0   0.00000     -0.301140E-02
      2960 PROA     194      GLU      HA       HB1      0.900000E-01   1.00800           0   0.00000     -0.301140E-02
      2961 PROA     194      GLU      CB       CT2A    -0.180000       12.0110           0   0.00000     -0.301140E-02
      2962 PROA     194      GLU      HB1      HA2      0.900000E-01   1.00800           0   0.00000     -0.301140E-02
      2963 PROA     194      GLU      HB2      HA2      0.900000E-01   1.00800           0   0.00000     -0.301140E-02
      2964 PROA     194      GLU      CG       CT2     -0.280000       12.0110           0   0.00000     -0.301140E-02
      2965 PROA     194      GLU      HG1      HA2      0.900000E-01   1.00800           0   0.00000     -0.301140E-02
      2966 PROA     194      GLU      HG2      HA2      0.900000E-01   1.00800           0   0.00000     -0.301140E-02
      2967 PROA     194      GLU      CD       CC       0.620000       12.0110           0   0.00000     -0.301140E-02
      2968 PROA     194      GLU      OE1      OC      -0.760000       15.9990           0   0.00000     -0.301140E-02
      2969 PROA     194      GLU      OE2      OC      -0.760000       15.9990           0   0.00000     -0.301140E-02
      2970 PROA     194      GLU      C        C        0.510000       12.0110           0   0.00000     -0.301140E-02
      2971 PROA     194      GLU      O        O       -0.510000       15.9990           0   0.00000     -0.301140E-02
      2972 PROA     195      VAL      N        NH1     -0.470000       14.0070           0   0.00000     -0.301140E-02
      2973 PROA     195      VAL      HN       H        0.310000       1.00800           0   0.00000     -0.301140E-02
      2974 PROA     195      VAL      CA       CT1      0.700000E-01   12.0110           0   0.00000     -0.301140E-02
      2975 PROA     195      VAL      HA       HB1      0.900000E-01   1.00800           0   0.00000     -0.301140E-02
      2976 PROA     195      VAL      CB       CT1     -0.900000E-01   12.0110           0   0.00000     -0.301140E-02
      2977 PROA     195      VAL      HB       HA1      0.900000E-01   1.00800           0   0.00000     -0.301140E-02
      2978 PROA     195      VAL      CG1      CT3     -0.270000       12.0110           0   0.00000     -0.301140E-02
      2979 PROA     195      VAL      HG11     HA3      0.900000E-01   1.00800           0   0.00000     -0.301140E-02
      2980 PROA     195      VAL      HG12     HA3      0.900000E-01   1.00800           0   0.00000     -0.301140E-02
      2981 PROA     195      VAL      HG13     HA3      0.900000E-01   1.00800           0   0.00000     -0.301140E-02
      2982 PROA     195      VAL      CG2      CT3     -0.270000       12.0110           0   0.00000     -0.301140E-02
      2983 PROA     195      VAL      HG21     HA3      0.900000E-01   1.00800           0   0.00000     -0.301140E-02
      2984 PROA     195      VAL      HG22     HA3      0.900000E-01   1.00800           0   0.00000     -0.301140E-02
      2985 PROA     195      VAL      HG23     HA3      0.900000E-01   1.00800           0   0.00000     -0.301140E-02
      2986 PROA     195      VAL      C        C        0.510000       12.0110           0   0.00000     -0.301140E-02
      2987 PROA     195      VAL      O        O       -0.510000       15.9990           0   0.00000     -0.301140E-02
      2988 PROA     196      THR      N        NH1     -0.470000       14.0070           0   0.00000     -0.301140E-02
      2989 PROA     196      THR      HN       H        0.310000       1.00800           0   0.00000     -0.301140E-02
      2990 PROA     196      THR      CA       CT1      0.700000E-01   12.0110           0   0.00000     -0.301140E-02
      2991 PROA     196      THR      HA       HB1      0.900000E-01   1.00800           0   0.00000     -0.301140E-02
      2992 PROA     196      THR      CB       CT1      0.140000       12.0110           0   0.00000     -0.301140E-02
      2993 PROA     196      THR      HB       HA1      0.900000E-01   1.00800           0   0.00000     -0.301140E-02
      2994 PROA     196      THR      OG1      OH1     -0.660000       15.9990           0   0.00000     -0.301140E-02
      2995 PROA     196      THR      HG1      H        0.430000       1.00800           0   0.00000     -0.301140E-02
      2996 PROA     196      THR      CG2      CT3     -0.270000       12.0110           0   0.00000     -0.301140E-02
      2997 PROA     196      THR      HG21     HA3      0.900000E-01   1.00800           0   0.00000     -0.301140E-02
      2998 PROA     196      THR      HG22     HA3      0.900000E-01   1.00800           0   0.00000     -0.301140E-02
      2999 PROA     196      THR      HG23     HA3      0.900000E-01   1.00800           0   0.00000     -0.301140E-02
      3000 PROA     196      THR      C        C        0.510000       12.0110           0   0.00000     -0.301140E-02
      3001 PROA     196      THR      O        O       -0.510000       15.9990           0   0.00000     -0.301140E-02
      3002 PROA     197      HSD      N        NH1     -0.470000       14.0070           0   0.00000     -0.301140E-02
      3003 PROA     197      HSD      HN       H        0.310000       1.00800           0   0.00000     -0.301140E-02
      3004 PROA     197      HSD      CA       CT1      0.700000E-01   12.0110           0   0.00000     -0.301140E-02
      3005 PROA     197      HSD      HA       HB1      0.900000E-01   1.00800           0   0.00000     -0.301140E-02
      3006 PROA     197      HSD      CB       CT2     -0.900000E-01   12.0110           0   0.00000     -0.301140E-02
      3007 PROA     197      HSD      HB1      HA2      0.900000E-01   1.00800           0   0.00000     -0.301140E-02
      3008 PROA     197      HSD      HB2      HA2      0.900000E-01   1.00800           0   0.00000     -0.301140E-02
      3009 PROA     197      HSD      ND1      NR1     -0.360000       14.0070           0   0.00000     -0.301140E-02
      3010 PROA     197      HSD      HD1      H        0.320000       1.00800           0   0.00000     -0.301140E-02
      3011 PROA     197      HSD      CG       CPH1    -0.500000E-01   12.0110           0   0.00000     -0.301140E-02
      3012 PROA     197      HSD      CE1      CPH2     0.250000       12.0110           0   0.00000     -0.301140E-02
      3013 PROA     197      HSD      HE1      HR1      0.130000       1.00800           0   0.00000     -0.301140E-02
      3014 PROA     197      HSD      NE2      NR2     -0.700000       14.0070           0   0.00000     -0.301140E-02
      3015 PROA     197      HSD      CD2      CPH1     0.220000       12.0110           0   0.00000     -0.301140E-02
      3016 PROA     197      HSD      HD2      HR3      0.100000       1.00800           0   0.00000     -0.301140E-02
      3017 PROA     197      HSD      C        C        0.510000       12.0110           0   0.00000     -0.301140E-02
      3018 PROA     197      HSD      O        O       -0.510000       15.9990           0   0.00000     -0.301140E-02
      3019 PROA     198      GLN      N        NH1     -0.470000       14.0070           0   0.00000     -0.301140E-02
      3020 PROA     198      GLN      HN       H        0.310000       1.00800           0   0.00000     -0.301140E-02
      3021 PROA     198      GLN      CA       CT1      0.700000E-01   12.0110           0   0.00000     -0.301140E-02
      3022 PROA     198      GLN      HA       HB1      0.900000E-01   1.00800           0   0.00000     -0.301140E-02
      3023 PROA     198      GLN      CB       CT2     -0.180000       12.0110           0   0.00000     -0.301140E-02
      3024 PROA     198      GLN      HB1      HA2      0.900000E-01   1.00800           0   0.00000     -0.301140E-02
      3025 PROA     198      GLN      HB2      HA2      0.900000E-01   1.00800           0   0.00000     -0.301140E-02
      3026 PROA     198      GLN      CG       CT2     -0.180000       12.0110           0   0.00000     -0.301140E-02
      3027 PROA     198      GLN      HG1      HA2      0.900000E-01   1.00800           0   0.00000     -0.301140E-02
      3028 PROA     198      GLN      HG2      HA2      0.900000E-01   1.00800           0   0.00000     -0.301140E-02
      3029 PROA     198      GLN      CD       CC       0.550000       12.0110           0   0.00000     -0.301140E-02
      3030 PROA     198      GLN      OE1      O       -0.550000       15.9990           0   0.00000     -0.301140E-02
      3031 PROA     198      GLN      NE2      NH2     -0.620000       14.0070           0   0.00000     -0.301140E-02
      3032 PROA     198      GLN      HE21     H        0.320000       1.00800           0   0.00000     -0.301140E-02
      3033 PROA     198      GLN      HE22     H        0.300000       1.00800           0   0.00000     -0.301140E-02
      3034 PROA     198      GLN      C        C        0.510000       12.0110           0   0.00000     -0.301140E-02
      3035 PROA     198      GLN      O        O       -0.510000       15.9990           0   0.00000     -0.301140E-02
      3036 PROA     199      GLY      N        NH1     -0.470000       14.0070           0   0.00000     -0.301140E-02
      3037 PROA     199      GLY      HN       H        0.310000       1.00800           0   0.00000     -0.301140E-02
      3038 PROA     199      GLY      CA       CT2     -0.200000E-01   12.0110           0   0.00000     -0.301140E-02
      3039 PROA     199      GLY      HA1      HB2      0.900000E-01   1.00800           0   0.00000     -0.301140E-02
      3040 PROA     199      GLY      HA2      HB2      0.900000E-01   1.00800           0   0.00000     -0.301140E-02
      3041 PROA     199      GLY      C        C        0.510000       12.0110           0   0.00000     -0.301140E-02
      3042 PROA     199      GLY      O        O       -0.510000       15.9990           0   0.00000     -0.301140E-02
      3043 PROA     200      LEU      N        NH1     -0.470000       14.0070           0   0.00000     -0.301140E-02
      3044 PROA     200      LEU      HN       H        0.310000       1.00800           0   0.00000     -0.301140E-02
      3045 PROA     200      LEU      CA       CT1      0.700000E-01   12.0110           0   0.00000     -0.301140E-02
      3046 PROA     200      LEU      HA       HB1      0.900000E-01   1.00800           0   0.00000     -0.301140E-02
      3047 PROA     200      LEU      CB       CT2     -0.180000       12.0110           0   0.00000     -0.301140E-02
      3048 PROA     200      LEU      HB1      HA2      0.900000E-01   1.00800           0   0.00000     -0.301140E-02
      3049 PROA     200      LEU      HB2      HA2      0.900000E-01   1.00800           0   0.00000     -0.301140E-02
      3050 PROA     200      LEU      CG       CT1     -0.900000E-01   12.0110           0   0.00000     -0.301140E-02
      3051 PROA     200      LEU      HG       HA1      0.900000E-01   1.00800           0   0.00000     -0.301140E-02
      3052 PROA     200      LEU      CD1      CT3     -0.270000       12.0110           0   0.00000     -0.301140E-02
      3053 PROA     200      LEU      HD11     HA3      0.900000E-01   1.00800           0   0.00000     -0.301140E-02
      3054 PROA     200      LEU      HD12     HA3      0.900000E-01   1.00800           0   0.00000     -0.301140E-02
      3055 PROA     200      LEU      HD13     HA3      0.900000E-01   1.00800           0   0.00000     -0.301140E-02
      3056 PROA     200      LEU      CD2      CT3     -0.270000       12.0110           0   0.00000     -0.301140E-02
      3057 PROA     200      LEU      HD21     HA3      0.900000E-01   1.00800           0   0.00000     -0.301140E-02
      3058 PROA     200      LEU      HD22     HA3      0.900000E-01   1.00800           0   0.00000     -0.301140E-02
      3059 PROA     200      LEU      HD23     HA3      0.900000E-01   1.00800           0   0.00000     -0.301140E-02
      3060 PROA     200      LEU      C        C        0.510000       12.0110           0   0.00000     -0.301140E-02
      3061 PROA     200      LEU      O        O       -0.510000       15.9990           0   0.00000     -0.301140E-02
      3062 PROA     201      SER      N        NH1     -0.470000       14.0070           0   0.00000     -0.301140E-02
      3063 PROA     201      SER      HN       H        0.310000       1.00800           0   0.00000     -0.301140E-02
      3064 PROA     201      SER      CA       CT1      0.700000E-01   12.0110           0   0.00000     -0.301140E-02
      3065 PROA     201      SER      HA       HB1      0.900000E-01   1.00800           0   0.00000     -0.301140E-02
      3066 PROA     201      SER      CB       CT2      0.500000E-01   12.0110           0   0.00000     -0.301140E-02
      3067 PROA     201      SER      HB1      HA2      0.900000E-01   1.00800           0   0.00000     -0.301140E-02
      3068 PROA     201      SER      HB2      HA2      0.900000E-01   1.00800           0   0.00000     -0.301140E-02
      3069 PROA     201      SER      OG       OH1     -0.660000       15.9990           0   0.00000     -0.301140E-02
      3070 PROA     201      SER      HG1      H        0.430000       1.00800           0   0.00000     -0.301140E-02
      3071 PROA     201      SER      C        C        0.510000       12.0110           0   0.00000     -0.301140E-02
      3072 PROA     201      SER      O        O       -0.510000       15.9990           0   0.00000     -0.301140E-02
      3073 PROA     202      SER      N        NH1     -0.470000       14.0070           0   0.00000     -0.301140E-02
      3074 PROA     202      SER      HN       H        0.310000       1.00800           0   0.00000     -0.301140E-02
      3075 PROA     202      SER      CA       CT1      0.700000E-01   12.0110           0   0.00000     -0.301140E-02
      3076 PROA     202      SER      HA       HB1      0.900000E-01   1.00800           0   0.00000     -0.301140E-02
      3077 PROA     202      SER      CB       CT2      0.500000E-01   12.0110           0   0.00000     -0.301140E-02
      3078 PROA     202      SER      HB1      HA2      0.900000E-01   1.00800           0   0.00000     -0.301140E-02
      3079 PROA     202      SER      HB2      HA2      0.900000E-01   1.00800           0   0.00000     -0.301140E-02
      3080 PROA     202      SER      OG       OH1     -0.660000       15.9990           0   0.00000     -0.301140E-02
      3081 PROA     202      SER      HG1      H        0.430000       1.00800           0   0.00000     -0.301140E-02
      3082 PROA     202      SER      C        C        0.510000       12.0110           0   0.00000     -0.301140E-02
      3083 PROA     202      SER      O        O       -0.510000       15.9990           0   0.00000     -0.301140E-02
      3084 PROA     203      PRO      N        N       -0.290000       14.0070           0   0.00000     -0.301140E-02
      3085 PROA     203      PRO      CD       CP3       0.00000       12.0110           0   0.00000     -0.301140E-02
      3086 PROA     203      PRO      HD1      HA2      0.900000E-01   1.00800           0   0.00000     -0.301140E-02
      3087 PROA     203      PRO      HD2      HA2      0.900000E-01   1.00800           0   0.00000     -0.301140E-02
      3088 PROA     203      PRO      CA       CP1      0.200000E-01   12.0110           0   0.00000     -0.301140E-02
      3089 PROA     203      PRO      HA       HB1      0.900000E-01   1.00800           0   0.00000     -0.301140E-02
      3090 PROA     203      PRO      CB       CP2     -0.180000       12.0110           0   0.00000     -0.301140E-02
      3091 PROA     203      PRO      HB1      HA2      0.900000E-01   1.00800           0   0.00000     -0.301140E-02
      3092 PROA     203      PRO      HB2      HA2      0.900000E-01   1.00800           0   0.00000     -0.301140E-02
      3093 PROA     203      PRO      CG       CP2     -0.180000       12.0110           0   0.00000     -0.301140E-02
      3094 PROA     203      PRO      HG1      HA2      0.900000E-01   1.00800           0   0.00000     -0.301140E-02
      3095 PROA     203      PRO      HG2      HA2      0.900000E-01   1.00800           0   0.00000     -0.301140E-02
      3096 PROA     203      PRO      C        C        0.510000       12.0110           0   0.00000     -0.301140E-02
      3097 PROA     203      PRO      O        O       -0.510000       15.9990           0   0.00000     -0.301140E-02
      3098 PROA     204      VAL      N        NH1     -0.470000       14.0070           0   0.00000     -0.301140E-02
      3099 PROA     204      VAL      HN       H        0.310000       1.00800           0   0.00000     -0.301140E-02
      3100 PROA     204      VAL      CA       CT1      0.700000E-01   12.0110           0   0.00000     -0.301140E-02
      3101 PROA     204      VAL      HA       HB1      0.900000E-01   1.00800           0   0.00000     -0.301140E-02
      3102 PROA     204      VAL      CB       CT1     -0.900000E-01   12.0110           0   0.00000     -0.301140E-02
      3103 PROA     204      VAL      HB       HA1      0.900000E-01   1.00800           0   0.00000     -0.301140E-02
      3104 PROA     204      VAL      CG1      CT3     -0.270000       12.0110           0   0.00000     -0.301140E-02
      3105 PROA     204      VAL      HG11     HA3      0.900000E-01   1.00800           0   0.00000     -0.301140E-02
      3106 PROA     204      VAL      HG12     HA3      0.900000E-01   1.00800           0   0.00000     -0.301140E-02
      3107 PROA     204      VAL      HG13     HA3      0.900000E-01   1.00800           0   0.00000     -0.301140E-02
      3108 PROA     204      VAL      CG2      CT3     -0.270000       12.0110           0   0.00000     -0.301140E-02
      3109 PROA     204      VAL      HG21     HA3      0.900000E-01   1.00800           0   0.00000     -0.301140E-02
      3110 PROA     204      VAL      HG22     HA3      0.900000E-01   1.00800           0   0.00000     -0.301140E-02
      3111 PROA     204      VAL      HG23     HA3      0.900000E-01   1.00800           0   0.00000     -0.301140E-02
      3112 PROA     204      VAL      C        C        0.510000       12.0110           0   0.00000     -0.301140E-02
      3113 PROA     204      VAL      O        O       -0.510000       15.9990           0   0.00000     -0.301140E-02
      3114 PROA     205      THR      N        NH1     -0.470000       14.0070           0   0.00000     -0.301140E-02
      3115 PROA     205      THR      HN       H        0.310000       1.00800           0   0.00000     -0.301140E-02
      3116 PROA     205      THR      CA       CT1      0.700000E-01   12.0110           0   0.00000     -0.301140E-02
      3117 PROA     205      THR      HA       HB1      0.900000E-01   1.00800           0   0.00000     -0.301140E-02
      3118 PROA     205      THR      CB       CT1      0.140000       12.0110           0   0.00000     -0.301140E-02
      3119 PROA     205      THR      HB       HA1      0.900000E-01   1.00800           0   0.00000     -0.301140E-02
      3120 PROA     205      THR      OG1      OH1     -0.660000       15.9990           0   0.00000     -0.301140E-02
      3121 PROA     205      THR      HG1      H        0.430000       1.00800           0   0.00000     -0.301140E-02
      3122 PROA     205      THR      CG2      CT3     -0.270000       12.0110           0   0.00000     -0.301140E-02
      3123 PROA     205      THR      HG21     HA3      0.900000E-01   1.00800           0   0.00000     -0.301140E-02
      3124 PROA     205      THR      HG22     HA3      0.900000E-01   1.00800           0   0.00000     -0.301140E-02
      3125 PROA     205      THR      HG23     HA3      0.900000E-01   1.00800           0   0.00000     -0.301140E-02
      3126 PROA     205      THR      C        C        0.510000       12.0110           0   0.00000     -0.301140E-02
      3127 PROA     205      THR      O        O       -0.510000       15.9990           0   0.00000     -0.301140E-02
      3128 PROA     206      LYS      N        NH1     -0.470000       14.0070           0   0.00000     -0.301140E-02
      3129 PROA     206      LYS      HN       H        0.310000       1.00800           0   0.00000     -0.301140E-02
      3130 PROA     206      LYS      CA       CT1      0.700000E-01   12.0110           0   0.00000     -0.301140E-02
      3131 PROA     206      LYS      HA       HB1      0.900000E-01   1.00800           0   0.00000     -0.301140E-02
      3132 PROA     206      LYS      CB       CT2     -0.180000       12.0110           0   0.00000     -0.301140E-02
      3133 PROA     206      LYS      HB1      HA2      0.900000E-01   1.00800           0   0.00000     -0.301140E-02
      3134 PROA     206      LYS      HB2      HA2      0.900000E-01   1.00800           0   0.00000     -0.301140E-02
      3135 PROA     206      LYS      CG       CT2     -0.180000       12.0110           0   0.00000     -0.301140E-02
      3136 PROA     206      LYS      HG1      HA2      0.900000E-01   1.00800           0   0.00000     -0.301140E-02
      3137 PROA     206      LYS      HG2      HA2      0.900000E-01   1.00800           0   0.00000     -0.301140E-02
      3138 PROA     206      LYS      CD       CT2     -0.180000       12.0110           0   0.00000     -0.301140E-02
      3139 PROA     206      LYS      HD1      HA2      0.900000E-01   1.00800           0   0.00000     -0.301140E-02
      3140 PROA     206      LYS      HD2      HA2      0.900000E-01   1.00800           0   0.00000     -0.301140E-02
      3141 PROA     206      LYS      CE       CT2      0.210000       12.0110           0   0.00000     -0.301140E-02
      3142 PROA     206      LYS      HE1      HA2      0.500000E-01   1.00800           0   0.00000     -0.301140E-02
      3143 PROA     206      LYS      HE2      HA2      0.500000E-01   1.00800           0   0.00000     -0.301140E-02
      3144 PROA     206      LYS      NZ       NH3     -0.300000       14.0070           0   0.00000     -0.301140E-02
      3145 PROA     206      LYS      HZ1      HC       0.330000       1.00800           0   0.00000     -0.301140E-02
      3146 PROA     206      LYS      HZ2      HC       0.330000       1.00800           0   0.00000     -0.301140E-02
      3147 PROA     206      LYS      HZ3      HC       0.330000       1.00800           0   0.00000     -0.301140E-02
      3148 PROA     206      LYS      C        C        0.510000       12.0110           0   0.00000     -0.301140E-02
      3149 PROA     206      LYS      O        O       -0.510000       15.9990           0   0.00000     -0.301140E-02
      3150 PROA     207      SER      N        NH1     -0.470000       14.0070           0   0.00000     -0.301140E-02
      3151 PROA     207      SER      HN       H        0.310000       1.00800           0   0.00000     -0.301140E-02
      3152 PROA     207      SER      CA       CT1      0.700000E-01   12.0110           0   0.00000     -0.301140E-02
      3153 PROA     207      SER      HA       HB1      0.900000E-01   1.00800           0   0.00000     -0.301140E-02
      3154 PROA     207      SER      CB       CT2      0.500000E-01   12.0110           0   0.00000     -0.301140E-02
      3155 PROA     207      SER      HB1      HA2      0.900000E-01   1.00800           0   0.00000     -0.301140E-02
      3156 PROA     207      SER      HB2      HA2      0.900000E-01   1.00800           0   0.00000     -0.301140E-02
      3157 PROA     207      SER      OG       OH1     -0.660000       15.9990           0   0.00000     -0.301140E-02
      3158 PROA     207      SER      HG1      H        0.430000       1.00800           0   0.00000     -0.301140E-02
      3159 PROA     207      SER      C        C        0.510000       12.0110           0   0.00000     -0.301140E-02
      3160 PROA     207      SER      O        O       -0.510000       15.9990           0   0.00000     -0.301140E-02
      3161 PROA     208      PHE      N        NH1     -0.470000       14.0070           0   0.00000     -0.301140E-02
      3162 PROA     208      PHE      HN       H        0.310000       1.00800           0   0.00000     -0.301140E-02
      3163 PROA     208      PHE      CA       CT1      0.700000E-01   12.0110           0   0.00000     -0.301140E-02
      3164 PROA     208      PHE      HA       HB1      0.900000E-01   1.00800           0   0.00000     -0.301140E-02
      3165 PROA     208      PHE      CB       CT2     -0.180000       12.0110           0   0.00000     -0.301140E-02
      3166 PROA     208      PHE      HB1      HA2      0.900000E-01   1.00800           0   0.00000     -0.301140E-02
      3167 PROA     208      PHE      HB2      HA2      0.900000E-01   1.00800           0   0.00000     -0.301140E-02
      3168 PROA     208      PHE      CG       CA        0.00000       12.0110           0   0.00000     -0.301140E-02
      3169 PROA     208      PHE      CD1      CA      -0.115000       12.0110           0   0.00000     -0.301140E-02
      3170 PROA     208      PHE      HD1      HP       0.115000       1.00800           0   0.00000     -0.301140E-02
      3171 PROA     208      PHE      CE1      CA      -0.115000       12.0110           0   0.00000     -0.301140E-02
      3172 PROA     208      PHE      HE1      HP       0.115000       1.00800           0   0.00000     -0.301140E-02
      3173 PROA     208      PHE      CZ       CA      -0.115000       12.0110           0   0.00000     -0.301140E-02
      3174 PROA     208      PHE      HZ       HP       0.115000       1.00800           0   0.00000     -0.301140E-02
      3175 PROA     208      PHE      CD2      CA      -0.115000       12.0110           0   0.00000     -0.301140E-02
      3176 PROA     208      PHE      HD2      HP       0.115000       1.00800           0   0.00000     -0.301140E-02
      3177 PROA     208      PHE      CE2      CA      -0.115000       12.0110           0   0.00000     -0.301140E-02
      3178 PROA     208      PHE      HE2      HP       0.115000       1.00800           0   0.00000     -0.301140E-02
      3179 PROA     208      PHE      C        C        0.510000       12.0110           0   0.00000     -0.301140E-02
      3180 PROA     208      PHE      O        O       -0.510000       15.9990           0   0.00000     -0.301140E-02
      3181 PROA     209      ASN      N        NH1     -0.470000       14.0070           0   0.00000     -0.301140E-02
      3182 PROA     209      ASN      HN       H        0.310000       1.00800           0   0.00000     -0.301140E-02
      3183 PROA     209      ASN      CA       CT1      0.700000E-01   12.0110           0   0.00000     -0.301140E-02
      3184 PROA     209      ASN      HA       HB1      0.900000E-01   1.00800           0   0.00000     -0.301140E-02
      3185 PROA     209      ASN      CB       CT2     -0.180000       12.0110           0   0.00000     -0.301140E-02
      3186 PROA     209      ASN      HB1      HA2      0.900000E-01   1.00800           0   0.00000     -0.301140E-02
      3187 PROA     209      ASN      HB2      HA2      0.900000E-01   1.00800           0   0.00000     -0.301140E-02
      3188 PROA     209      ASN      CG       CC       0.550000       12.0110           0   0.00000     -0.301140E-02
      3189 PROA     209      ASN      OD1      O       -0.550000       15.9990           0   0.00000     -0.301140E-02
      3190 PROA     209      ASN      ND2      NH2     -0.620000       14.0070           0   0.00000     -0.301140E-02
      3191 PROA     209      ASN      HD21     H        0.320000       1.00800           0   0.00000     -0.301140E-02
      3192 PROA     209      ASN      HD22     H        0.300000       1.00800           0   0.00000     -0.301140E-02
      3193 PROA     209      ASN      C        C        0.510000       12.0110           0   0.00000     -0.301140E-02
      3194 PROA     209      ASN      O        O       -0.510000       15.9990           0   0.00000     -0.301140E-02
      3195 PROA     210      ARG      N        NH1     -0.470000       14.0070           0   0.00000     -0.301140E-02
      3196 PROA     210      ARG      HN       H        0.310000       1.00800           0   0.00000     -0.301140E-02
      3197 PROA     210      ARG      CA       CT1      0.700000E-01   12.0110           0   0.00000     -0.301140E-02
      3198 PROA     210      ARG      HA       HB1      0.900000E-01   1.00800           0   0.00000     -0.301140E-02
      3199 PROA     210      ARG      CB       CT2     -0.180000       12.0110           0   0.00000     -0.301140E-02
      3200 PROA     210      ARG      HB1      HA2      0.900000E-01   1.00800           0   0.00000     -0.301140E-02
      3201 PROA     210      ARG      HB2      HA2      0.900000E-01   1.00800           0   0.00000     -0.301140E-02
      3202 PROA     210      ARG      CG       CT2     -0.180000       12.0110           0   0.00000     -0.301140E-02
      3203 PROA     210      ARG      HG1      HA2      0.900000E-01   1.00800           0   0.00000     -0.301140E-02
      3204 PROA     210      ARG      HG2      HA2      0.900000E-01   1.00800           0   0.00000     -0.301140E-02
      3205 PROA     210      ARG      CD       CT2      0.200000       12.0110           0   0.00000     -0.301140E-02
      3206 PROA     210      ARG      HD1      HA2      0.900000E-01   1.00800           0   0.00000     -0.301140E-02
      3207 PROA     210      ARG      HD2      HA2      0.900000E-01   1.00800           0   0.00000     -0.301140E-02
      3208 PROA     210      ARG      NE       NC2     -0.700000       14.0070           0   0.00000     -0.301140E-02
      3209 PROA     210      ARG      HE       HC       0.440000       1.00800           0   0.00000     -0.301140E-02
      3210 PROA     210      ARG      CZ       C        0.640000       12.0110           0   0.00000     -0.301140E-02
      3211 PROA     210      ARG      NH1      NC2     -0.800000       14.0070           0   0.00000     -0.301140E-02
      3212 PROA     210      ARG      HH11     HC       0.460000       1.00800           0   0.00000     -0.301140E-02
      3213 PROA     210      ARG      HH12     HC       0.460000       1.00800           0   0.00000     -0.301140E-02
      3214 PROA     210      ARG      NH2      NC2     -0.800000       14.0070           0   0.00000     -0.301140E-02
      3215 PROA     210      ARG      HH21     HC       0.460000       1.00800           0   0.00000     -0.301140E-02
      3216 PROA     210      ARG      HH22     HC       0.460000       1.00800           0   0.00000     -0.301140E-02
      3217 PROA     210      ARG      C        C        0.510000       12.0110           0   0.00000     -0.301140E-02
      3218 PROA     210      ARG      O        O       -0.510000       15.9990           0   0.00000     -0.301140E-02
      3219 PROA     211      GLY      N        NH1     -0.470000       14.0070           0   0.00000     -0.301140E-02
      3220 PROA     211      GLY      HN       H        0.310000       1.00800           0   0.00000     -0.301140E-02
      3221 PROA     211      GLY      CA       CT2     -0.200000E-01   12.0110           0   0.00000     -0.301140E-02
      3222 PROA     211      GLY      HA1      HB2      0.900000E-01   1.00800           0   0.00000     -0.301140E-02
      3223 PROA     211      GLY      HA2      HB2      0.900000E-01   1.00800           0   0.00000     -0.301140E-02
      3224 PROA     211      GLY      C        C        0.510000       12.0110           0   0.00000     -0.301140E-02
      3225 PROA     211      GLY      O        O       -0.510000       15.9990           0   0.00000     -0.301140E-02
      3226 PROA     212      GLU      N        NH1     -0.470000       14.0070           0   0.00000     -0.301140E-02
      3227 PROA     212      GLU      HN       H        0.310000       1.00800           0   0.00000     -0.301140E-02
      3228 PROA     212      GLU      CA       CT1      0.700000E-01   12.0110           0   0.00000     -0.301140E-02
      3229 PROA     212      GLU      HA       HB1      0.900000E-01   1.00800           0   0.00000     -0.301140E-02
      3230 PROA     212      GLU      CB       CT2A    -0.180000       12.0110           0   0.00000     -0.301140E-02
      3231 PROA     212      GLU      HB1      HA2      0.900000E-01   1.00800           0   0.00000     -0.301140E-02
      3232 PROA     212      GLU      HB2      HA2      0.900000E-01   1.00800           0   0.00000     -0.301140E-02
      3233 PROA     212      GLU      CG       CT2     -0.280000       12.0110           0   0.00000     -0.301140E-02
      3234 PROA     212      GLU      HG1      HA2      0.900000E-01   1.00800           0   0.00000     -0.301140E-02
      3235 PROA     212      GLU      HG2      HA2      0.900000E-01   1.00800           0   0.00000     -0.301140E-02
      3236 PROA     212      GLU      CD       CC       0.620000       12.0110           0   0.00000     -0.301140E-02
      3237 PROA     212      GLU      OE1      OC      -0.760000       15.9990           0   0.00000     -0.301140E-02
      3238 PROA     212      GLU      OE2      OC      -0.760000       15.9990           0   0.00000     -0.301140E-02
      3239 PROA     212      GLU      C        C        0.510000       12.0110           0   0.00000     -0.301140E-02
      3240 PROA     212      GLU      O        O       -0.510000       15.9990           0   0.00000     -0.301140E-02
      3241 PROA     213      CYS      N        NH1     -0.470000       14.0070           0   0.00000     -0.301140E-02
      3242 PROA     213      CYS      HN       H        0.310000       1.00800           0   0.00000     -0.301140E-02
      3243 PROA     213      CYS      CA       CT1      0.700000E-01   12.0110           0   0.00000     -0.301140E-02
      3244 PROA     213      CYS      HA       HB1      0.900000E-01   1.00800           0   0.00000     -0.301140E-02
      3245 PROA     213      CYS      CB       CT2     -0.100000       12.0110           0   0.00000     -0.301140E-02
      3246 PROA     213      CYS      HB1      HA2      0.900000E-01   1.00800           0   0.00000     -0.301140E-02
      3247 PROA     213      CYS      HB2      HA2      0.900000E-01   1.00800           0   0.00000     -0.301140E-02
      3248 PROA     213      CYS      SG       SM      -0.800000E-01   32.0600           0   0.00000     -0.301140E-02
      3249 PROA     213      CYS      C        CC       0.340000       12.0110           0   0.00000     -0.301140E-02
      3250 PROA     213      CYS      OT1      OC      -0.670000       15.9990           0   0.00000     -0.301140E-02
      3251 PROA     213      CYS      OT2      OC      -0.670000       15.9990           0   0.00000     -0.301140E-02
      3252 PROB     1        GLU      N        NH3     -0.300000       14.0070           0   0.00000     -0.301140E-02
      3253 PROB     1        GLU      HT1      HC       0.330000       1.00800           0   0.00000     -0.301140E-02
      3254 PROB     1        GLU      HT2      HC       0.330000       1.00800           0   0.00000     -0.301140E-02
      3255 PROB     1        GLU      HT3      HC       0.330000       1.00800           0   0.00000     -0.301140E-02
      3256 PROB     1        GLU      CA       CT1      0.210000       12.0110           0   0.00000     -0.301140E-02
      3257 PROB     1        GLU      HA       HB1      0.100000       1.00800           0   0.00000     -0.301140E-02
      3258 PROB     1        GLU      CB       CT2A    -0.180000       12.0110           0   0.00000     -0.301140E-02
      3259 PROB     1        GLU      HB1      HA2      0.900000E-01   1.00800           0   0.00000     -0.301140E-02
      3260 PROB     1        GLU      HB2      HA2      0.900000E-01   1.00800           0   0.00000     -0.301140E-02
      3261 PROB     1        GLU      CG       CT2     -0.280000       12.0110           0   0.00000     -0.301140E-02
      3262 PROB     1        GLU      HG1      HA2      0.900000E-01   1.00800           0   0.00000     -0.301140E-02
      3263 PROB     1        GLU      HG2      HA2      0.900000E-01   1.00800           0   0.00000     -0.301140E-02
      3264 PROB     1        GLU      CD       CC       0.620000       12.0110           0   0.00000     -0.301140E-02
      3265 PROB     1        GLU      OE1      OC      -0.760000       15.9990           0   0.00000     -0.301140E-02
      3266 PROB     1        GLU      OE2      OC      -0.760000       15.9990           0   0.00000     -0.301140E-02
      3267 PROB     1        GLU      C        C        0.510000       12.0110           0   0.00000     -0.301140E-02
      3268 PROB     1        GLU      O        O       -0.510000       15.9990           0   0.00000     -0.301140E-02
      3269 PROB     2        VAL      N        NH1     -0.470000       14.0070           0   0.00000     -0.301140E-02
      3270 PROB     2        VAL      HN       H        0.310000       1.00800           0   0.00000     -0.301140E-02
      3271 PROB     2        VAL      CA       CT1      0.700000E-01   12.0110           0   0.00000     -0.301140E-02
      3272 PROB     2        VAL      HA       HB1      0.900000E-01   1.00800           0   0.00000     -0.301140E-02
      3273 PROB     2        VAL      CB       CT1     -0.900000E-01   12.0110           0   0.00000     -0.301140E-02
      3274 PROB     2        VAL      HB       HA1      0.900000E-01   1.00800           0   0.00000     -0.301140E-02
      3275 PROB     2        VAL      CG1      CT3     -0.270000       12.0110           0   0.00000     -0.301140E-02
      3276 PROB     2        VAL      HG11     HA3      0.900000E-01   1.00800           0   0.00000     -0.301140E-02
      3277 PROB     2        VAL      HG12     HA3      0.900000E-01   1.00800           0   0.00000     -0.301140E-02
      3278 PROB     2        VAL      HG13     HA3      0.900000E-01   1.00800           0   0.00000     -0.301140E-02
      3279 PROB     2        VAL      CG2      CT3     -0.270000       12.0110           0   0.00000     -0.301140E-02
      3280 PROB     2        VAL      HG21     HA3      0.900000E-01   1.00800           0   0.00000     -0.301140E-02
      3281 PROB     2        VAL      HG22     HA3      0.900000E-01   1.00800           0   0.00000     -0.301140E-02
      3282 PROB     2        VAL      HG23     HA3      0.900000E-01   1.00800           0   0.00000     -0.301140E-02
      3283 PROB     2        VAL      C        C        0.510000       12.0110           0   0.00000     -0.301140E-02
      3284 PROB     2        VAL      O        O       -0.510000       15.9990           0   0.00000     -0.301140E-02
      3285 PROB     3        GLN      N        NH1     -0.470000       14.0070           0   0.00000     -0.301140E-02
      3286 PROB     3        GLN      HN       H        0.310000       1.00800           0   0.00000     -0.301140E-02
      3287 PROB     3        GLN      CA       CT1      0.700000E-01   12.0110           0   0.00000     -0.301140E-02
      3288 PROB     3        GLN      HA       HB1      0.900000E-01   1.00800           0   0.00000     -0.301140E-02
      3289 PROB     3        GLN      CB       CT2     -0.180000       12.0110           0   0.00000     -0.301140E-02
      3290 PROB     3        GLN      HB1      HA2      0.900000E-01   1.00800           0   0.00000     -0.301140E-02
      3291 PROB     3        GLN      HB2      HA2      0.900000E-01   1.00800           0   0.00000     -0.301140E-02
      3292 PROB     3        GLN      CG       CT2     -0.180000       12.0110           0   0.00000     -0.301140E-02
      3293 PROB     3        GLN      HG1      HA2      0.900000E-01   1.00800           0   0.00000     -0.301140E-02
      3294 PROB     3        GLN      HG2      HA2      0.900000E-01   1.00800           0   0.00000     -0.301140E-02
      3295 PROB     3        GLN      CD       CC       0.550000       12.0110           0   0.00000     -0.301140E-02
      3296 PROB     3        GLN      OE1      O       -0.550000       15.9990           0   0.00000     -0.301140E-02
      3297 PROB     3        GLN      NE2      NH2     -0.620000       14.0070           0   0.00000     -0.301140E-02
      3298 PROB     3        GLN      HE21     H        0.320000       1.00800           0   0.00000     -0.301140E-02
      3299 PROB     3        GLN      HE22     H        0.300000       1.00800           0   0.00000     -0.301140E-02
      3300 PROB     3        GLN      C        C        0.510000       12.0110           0   0.00000     -0.301140E-02
      3301 PROB     3        GLN      O        O       -0.510000       15.9990           0   0.00000     -0.301140E-02
      3302 PROB     4        LEU      N        NH1     -0.470000       14.0070           0   0.00000     -0.301140E-02
      3303 PROB     4        LEU      HN       H        0.310000       1.00800           0   0.00000     -0.301140E-02
      3304 PROB     4        LEU      CA       CT1      0.700000E-01   12.0110           0   0.00000     -0.301140E-02
      3305 PROB     4        LEU      HA       HB1      0.900000E-01   1.00800           0   0.00000     -0.301140E-02
      3306 PROB     4        LEU      CB       CT2     -0.180000       12.0110           0   0.00000     -0.301140E-02
      3307 PROB     4        LEU      HB1      HA2      0.900000E-01   1.00800           0   0.00000     -0.301140E-02
      3308 PROB     4        LEU      HB2      HA2      0.900000E-01   1.00800           0   0.00000     -0.301140E-02
      3309 PROB     4        LEU      CG       CT1     -0.900000E-01   12.0110           0   0.00000     -0.301140E-02
      3310 PROB     4        LEU      HG       HA1      0.900000E-01   1.00800           0   0.00000     -0.301140E-02
      3311 PROB     4        LEU      CD1      CT3     -0.270000       12.0110           0   0.00000     -0.301140E-02
      3312 PROB     4        LEU      HD11     HA3      0.900000E-01   1.00800           0   0.00000     -0.301140E-02
      3313 PROB     4        LEU      HD12     HA3      0.900000E-01   1.00800           0   0.00000     -0.301140E-02
      3314 PROB     4        LEU      HD13     HA3      0.900000E-01   1.00800           0   0.00000     -0.301140E-02
      3315 PROB     4        LEU      CD2      CT3     -0.270000       12.0110           0   0.00000     -0.301140E-02
      3316 PROB     4        LEU      HD21     HA3      0.900000E-01   1.00800           0   0.00000     -0.301140E-02
      3317 PROB     4        LEU      HD22     HA3      0.900000E-01   1.00800           0   0.00000     -0.301140E-02
      3318 PROB     4        LEU      HD23     HA3      0.900000E-01   1.00800           0   0.00000     -0.301140E-02
      3319 PROB     4        LEU      C        C        0.510000       12.0110           0   0.00000     -0.301140E-02
      3320 PROB     4        LEU      O        O       -0.510000       15.9990           0   0.00000     -0.301140E-02
      3321 PROB     5        VAL      N        NH1     -0.470000       14.0070           0   0.00000     -0.301140E-02
      3322 PROB     5        VAL      HN       H        0.310000       1.00800           0   0.00000     -0.301140E-02
      3323 PROB     5        VAL      CA       CT1      0.700000E-01   12.0110           0   0.00000     -0.301140E-02
      3324 PROB     5        VAL      HA       HB1      0.900000E-01   1.00800           0   0.00000     -0.301140E-02
      3325 PROB     5        VAL      CB       CT1     -0.900000E-01   12.0110           0   0.00000     -0.301140E-02
      3326 PROB     5        VAL      HB       HA1      0.900000E-01   1.00800           0   0.00000     -0.301140E-02
      3327 PROB     5        VAL      CG1      CT3     -0.270000       12.0110           0   0.00000     -0.301140E-02
      3328 PROB     5        VAL      HG11     HA3      0.900000E-01   1.00800           0   0.00000     -0.301140E-02
      3329 PROB     5        VAL      HG12     HA3      0.900000E-01   1.00800           0   0.00000     -0.301140E-02
      3330 PROB     5        VAL      HG13     HA3      0.900000E-01   1.00800           0   0.00000     -0.301140E-02
      3331 PROB     5        VAL      CG2      CT3     -0.270000       12.0110           0   0.00000     -0.301140E-02
      3332 PROB     5        VAL      HG21     HA3      0.900000E-01   1.00800           0   0.00000     -0.301140E-02
      3333 PROB     5        VAL      HG22     HA3      0.900000E-01   1.00800           0   0.00000     -0.301140E-02
      3334 PROB     5        VAL      HG23     HA3      0.900000E-01   1.00800           0   0.00000     -0.301140E-02
      3335 PROB     5        VAL      C        C        0.510000       12.0110           0   0.00000     -0.301140E-02
      3336 PROB     5        VAL      O        O       -0.510000       15.9990           0   0.00000     -0.301140E-02
      3337 PROB     6        GLU      N        NH1     -0.470000       14.0070           0   0.00000     -0.301140E-02
      3338 PROB     6        GLU      HN       H        0.310000       1.00800           0   0.00000     -0.301140E-02
      3339 PROB     6        GLU      CA       CT1      0.700000E-01   12.0110           0   0.00000     -0.301140E-02
      3340 PROB     6        GLU      HA       HB1      0.900000E-01   1.00800           0   0.00000     -0.301140E-02
      3341 PROB     6        GLU      CB       CT2A    -0.180000       12.0110           0   0.00000     -0.301140E-02
      3342 PROB     6        GLU      HB1      HA2      0.900000E-01   1.00800           0   0.00000     -0.301140E-02
      3343 PROB     6        GLU      HB2      HA2      0.900000E-01   1.00800           0   0.00000     -0.301140E-02
      3344 PROB     6        GLU      CG       CT2     -0.280000       12.0110           0   0.00000     -0.301140E-02
      3345 PROB     6        GLU      HG1      HA2      0.900000E-01   1.00800           0   0.00000     -0.301140E-02
      3346 PROB     6        GLU      HG2      HA2      0.900000E-01   1.00800           0   0.00000     -0.301140E-02
      3347 PROB     6        GLU      CD       CC       0.620000       12.0110           0   0.00000     -0.301140E-02
      3348 PROB     6        GLU      OE1      OC      -0.760000       15.9990           0   0.00000     -0.301140E-02
      3349 PROB     6        GLU      OE2      OC      -0.760000       15.9990           0   0.00000     -0.301140E-02
      3350 PROB     6        GLU      C        C        0.510000       12.0110           0   0.00000     -0.301140E-02
      3351 PROB     6        GLU      O        O       -0.510000       15.9990           0   0.00000     -0.301140E-02
      3352 PROB     7        SER      N        NH1     -0.470000       14.0070           0   0.00000     -0.301140E-02
      3353 PROB     7        SER      HN       H        0.310000       1.00800           0   0.00000     -0.301140E-02
      3354 PROB     7        SER      CA       CT1      0.700000E-01   12.0110           0   0.00000     -0.301140E-02
      3355 PROB     7        SER      HA       HB1      0.900000E-01   1.00800           0   0.00000     -0.301140E-02
      3356 PROB     7        SER      CB       CT2      0.500000E-01   12.0110           0   0.00000     -0.301140E-02
      3357 PROB     7        SER      HB1      HA2      0.900000E-01   1.00800           0   0.00000     -0.301140E-02
      3358 PROB     7        SER      HB2      HA2      0.900000E-01   1.00800           0   0.00000     -0.301140E-02
[truncated: 6,611,422 more chars]
