# Supplementary material for: Using atomistic solution scattering modelling to elucidate the role of the Fc glycans in human IgG4
Source: PLoS One. 2024 Apr 1;19(4):e0300964. doi: 10.1371/journal.pone.0300964 (PMC10984405; doi:10.1371/journal.pone.0300964)
Supplement: S2 File — (ZIP) [file pone.0300964.s002.zip › IgG4_Supplementary/IgG4_Glyco_4.03mgml_best_model.pdb]

REMARK  FINAL COORDINATES WRITTEN BY NAMD AT TIMESTEP 2000
ATOM      1  N   ASP P   1      92.586  79.923 -88.953  0.00  0.00      PROA   
ATOM      2  HT1 ASP P   1      92.108  80.744 -88.529  0.00  0.00      PROA   
ATOM      3  HT2 ASP P   1      92.097  79.648 -89.829  0.00  0.00      PROA   
ATOM      4  HT3 ASP P   1      93.574  80.166 -89.165  0.00  0.00      PROA   
ATOM      5  CA  ASP P   1      92.553  78.786 -87.993  0.00  0.00      PROA   
ATOM      6  HA  ASP P   1      91.517  78.581 -87.772  0.00  0.00      PROA   
ATOM      7  CB  ASP P   1      93.259  77.530 -88.589  0.00  0.00      PROA   
ATOM      8  HB1 ASP P   1      93.413  76.770 -87.793  0.00  0.00      PROA   
ATOM      9  HB2 ASP P   1      94.258  77.807 -88.987  0.00  0.00      PROA   
ATOM     10  CG  ASP P   1      92.440  76.867 -89.708  0.00  0.00      PROA   
ATOM     11  OD1 ASP P   1      92.946  75.861 -90.276  0.00  0.00      PROA   
ATOM     12  OD2 ASP P   1      91.308  77.334 -90.001  0.00  0.00      PROA   
ATOM     13  C   ASP P   1      93.239  79.196 -86.723  0.00  0.00      PROA   
ATOM     14  O   ASP P   1      94.377  79.662 -86.746  0.00  0.00      PROA   
ATOM     15  N   ILE P   2      92.544  79.035 -85.573  0.00  0.00      PROA   
ATOM     16  HN  ILE P   2      91.624  78.651 -85.563  0.00  0.00      PROA   
ATOM     17  CA  ILE P   2      93.073  79.425 -84.290  0.00  0.00      PROA   
ATOM     18  HA  ILE P   2      94.142  79.272 -84.305  0.00  0.00      PROA   
ATOM     19  CB  ILE P   2      92.793  80.888 -83.915  0.00  0.00      PROA   
ATOM     20  HB  ILE P   2      93.133  81.510 -84.771  0.00  0.00      PROA   
ATOM     21  CG2 ILE P   2      91.280  81.139 -83.758  0.00  0.00      PROA   
ATOM     22 HG21 ILE P   2      90.863  80.579 -82.894  0.00  0.00      PROA   
ATOM     23 HG22 ILE P   2      90.737  80.827 -84.675  0.00  0.00      PROA   
ATOM     24 HG23 ILE P   2      91.078  82.219 -83.596  0.00  0.00      PROA   
ATOM     25  CG1 ILE P   2      93.611  81.350 -82.677  0.00  0.00      PROA   
ATOM     26 HG11 ILE P   2      94.668  81.043 -82.823  0.00  0.00      PROA   
ATOM     27 HG12 ILE P   2      93.232  80.842 -81.765  0.00  0.00      PROA   
ATOM     28  CD  ILE P   2      93.570  82.863 -82.433  0.00  0.00      PROA   
ATOM     29  HD1 ILE P   2      92.534  83.203 -82.220  0.00  0.00      PROA   
ATOM     30  HD2 ILE P   2      93.953  83.410 -83.321  0.00  0.00      PROA   
ATOM     31  HD3 ILE P   2      94.201  83.129 -81.558  0.00  0.00      PROA   
ATOM     32  C   ILE P   2      92.484  78.490 -83.272  0.00  0.00      PROA   
ATOM     33  O   ILE P   2      91.363  78.002 -83.414  0.00  0.00      PROA   
ATOM     34  N   GLN P   3      93.262  78.240 -82.200  0.00  0.00      PROA   
ATOM     35  HN  GLN P   3      94.196  78.587 -82.159  0.00  0.00      PROA   
ATOM     36  CA  GLN P   3      92.793  77.649 -80.981  0.00  0.00      PROA   
ATOM     37  HA  GLN P   3      91.768  77.954 -80.831  0.00  0.00      PROA   
ATOM     38  CB  GLN P   3      92.867  76.098 -80.930  0.00  0.00      PROA   
ATOM     39  HB1 GLN P   3      92.211  75.728 -81.747  0.00  0.00      PROA   
ATOM     40  HB2 GLN P   3      92.414  75.750 -79.978  0.00  0.00      PROA   
ATOM     41  CG  GLN P   3      94.251  75.436 -81.127  0.00  0.00      PROA   
ATOM     42  HG1 GLN P   3      94.769  75.892 -81.997  0.00  0.00      PROA   
ATOM     43  HG2 GLN P   3      94.100  74.359 -81.350  0.00  0.00      PROA   
ATOM     44  CD  GLN P   3      95.149  75.549 -79.885  0.00  0.00      PROA   
ATOM     45  OE1 GLN P   3      96.233  76.141 -79.940  0.00  0.00      PROA   
ATOM     46  NE2 GLN P   3      94.678  74.951 -78.748  0.00  0.00      PROA   
ATOM     47 HE21 GLN P   3      95.216  74.986 -77.906  0.00  0.00      PROA   
ATOM     48 HE22 GLN P   3      93.794  74.483 -78.759  0.00  0.00      PROA   
ATOM     49  C   GLN P   3      93.637  78.325 -79.941  0.00  0.00      PROA   
ATOM     50  O   GLN P   3      94.736  78.794 -80.240  0.00  0.00      PROA   
ATOM     51  N   MET P   4      93.110  78.447 -78.701  0.00  0.00      PROA   
ATOM     52  HN  MET P   4      92.234  78.037 -78.458  0.00  0.00      PROA   
ATOM     53  CA  MET P   4      93.709  79.289 -77.694  0.00  0.00      PROA   
ATOM     54  HA  MET P   4      94.616  79.738 -78.072  0.00  0.00      PROA   
ATOM     55  CB  MET P   4      92.739  80.401 -77.218  0.00  0.00      PROA   
ATOM     56  HB1 MET P   4      92.187  80.106 -76.300  0.00  0.00      PROA   
ATOM     57  HB2 MET P   4      91.967  80.541 -78.005  0.00  0.00      PROA   
ATOM     58  CG  MET P   4      93.426  81.762 -77.002  0.00  0.00      PROA   
ATOM     59  HG1 MET P   4      94.269  81.624 -76.292  0.00  0.00      PROA   
ATOM     60  HG2 MET P   4      92.695  82.445 -76.519  0.00  0.00      PROA   
ATOM     61  SD  MET P   4      94.017  82.513 -78.556  0.00  0.00      PROA   
ATOM     62  CE  MET P   4      94.812  83.965 -77.812  0.00  0.00      PROA   
ATOM     63  HE1 MET P   4      95.599  83.661 -77.089  0.00  0.00      PROA   
ATOM     64  HE2 MET P   4      94.068  84.590 -77.274  0.00  0.00      PROA   
ATOM     65  HE3 MET P   4      95.290  84.597 -78.590  0.00  0.00      PROA   
ATOM     66  C   MET P   4      94.062  78.389 -76.546  0.00  0.00      PROA   
ATOM     67  O   MET P   4      93.263  77.554 -76.125  0.00  0.00      PROA   
ATOM     68  N   THR P   5      95.307  78.547 -76.040  0.00  0.00      PROA   
ATOM     69  HN  THR P   5      95.921  79.239 -76.411  0.00  0.00      PROA   
ATOM     70  CA  THR P   5      95.863  77.762 -74.964  0.00  0.00      PROA   
ATOM     71  HA  THR P   5      95.097  77.142 -74.523  0.00  0.00      PROA   
ATOM     72  CB  THR P   5      97.050  76.912 -75.406  0.00  0.00      PROA   
ATOM     73  HB  THR P   5      97.888  77.557 -75.747  0.00  0.00      PROA   
ATOM     74  OG1 THR P   5      96.683  76.107 -76.518  0.00  0.00      PROA   
ATOM     75  HG1 THR P   5      96.434  76.717 -77.216  0.00  0.00      PROA   
ATOM     76  CG2 THR P   5      97.546  76.001 -74.261  0.00  0.00      PROA   
ATOM     77 HG21 THR P   5      96.717  75.366 -73.882  0.00  0.00      PROA   
ATOM     78 HG22 THR P   5      97.946  76.603 -73.418  0.00  0.00      PROA   
ATOM     79 HG23 THR P   5      98.363  75.339 -74.621  0.00  0.00      PROA   
ATOM     80  C   THR P   5      96.318  78.774 -73.953  0.00  0.00      PROA   
ATOM     81  O   THR P   5      96.880  79.804 -74.319  0.00  0.00      PROA   
ATOM     82  N   GLN P   6      96.074  78.499 -72.649  0.00  0.00      PROA   
ATOM     83  HN  GLN P   6      95.582  77.676 -72.375  0.00  0.00      PROA   
ATOM     84  CA  GLN P   6      96.578  79.306 -71.565  0.00  0.00      PROA   
ATOM     85  HA  GLN P   6      97.238  80.067 -71.955  0.00  0.00      PROA   
ATOM     86  CB  GLN P   6      95.489  80.011 -70.727  0.00  0.00      PROA   
ATOM     87  HB1 GLN P   6      95.994  80.575 -69.914  0.00  0.00      PROA   
ATOM     88  HB2 GLN P   6      94.811  79.265 -70.259  0.00  0.00      PROA   
ATOM     89  CG  GLN P   6      94.663  80.982 -71.584  0.00  0.00      PROA   
ATOM     90  HG1 GLN P   6      94.014  80.416 -72.286  0.00  0.00      PROA   
ATOM     91  HG2 GLN P   6      95.344  81.620 -72.188  0.00  0.00      PROA   
ATOM     92  CD  GLN P   6      93.793  81.875 -70.700  0.00  0.00      PROA   
ATOM     93  OE1 GLN P   6      92.564  81.764 -70.737  0.00  0.00      PROA   
ATOM     94  NE2 GLN P   6      94.447  82.774 -69.903  0.00  0.00      PROA   
ATOM     95 HE21 GLN P   6      93.927  83.380 -69.301  0.00  0.00      PROA   
ATOM     96 HE22 GLN P   6      95.446  82.820 -69.918  0.00  0.00      PROA   
ATOM     97  C   GLN P   6      97.392  78.419 -70.679  0.00  0.00      PROA   
ATOM     98  O   GLN P   6      97.113  77.229 -70.538  0.00  0.00      PROA   
ATOM     99  N   SER P   7      98.450  79.008 -70.080  0.00  0.00      PROA   
ATOM    100  HN  SER P   7      98.642  79.977 -70.212  0.00  0.00      PROA   
ATOM    101  CA  SER P   7      99.385  78.312 -69.239  0.00  0.00      PROA   
ATOM    102  HA  SER P   7      98.891  77.458 -68.799  0.00  0.00      PROA   
ATOM    103  CB  SER P   7     100.653  77.882 -70.027  0.00  0.00      PROA   
ATOM    104  HB1 SER P   7     101.188  78.769 -70.429  0.00  0.00      PROA   
ATOM    105  HB2 SER P   7     100.338  77.253 -70.886  0.00  0.00      PROA   
ATOM    106  OG  SER P   7     101.554  77.115 -69.237  0.00  0.00      PROA   
ATOM    107  HG1 SER P   7     102.288  76.893 -69.813  0.00  0.00      PROA   
ATOM    108  C   SER P   7      99.740  79.334 -68.186  0.00  0.00      PROA   
ATOM    109  O   SER P   7      99.907  80.502 -68.530  0.00  0.00      PROA   
ATOM    110  N   PRO P   8      99.849  79.003 -66.905  0.00  0.00      PROA   
ATOM    111  CD  PRO P   8     100.346  79.976 -65.929  0.00  0.00      PROA   
ATOM    112  HD1 PRO P   8      99.680  80.864 -65.882  0.00  0.00      PROA   
ATOM    113  HD2 PRO P   8     101.375  80.282 -66.214  0.00  0.00      PROA   
ATOM    114  CA  PRO P   8      99.746  77.665 -66.347  0.00  0.00      PROA   
ATOM    115  HA  PRO P   8     100.116  76.914 -67.029  0.00  0.00      PROA   
ATOM    116  CB  PRO P   8     100.555  77.770 -65.043  0.00  0.00      PROA   
ATOM    117  HB1 PRO P   8     101.628  77.605 -65.279  0.00  0.00      PROA   
ATOM    118  HB2 PRO P   8     100.250  77.044 -64.260  0.00  0.00      PROA   
ATOM    119  CG  PRO P   8     100.370  79.223 -64.599  0.00  0.00      PROA   
ATOM    120  HG1 PRO P   8      99.390  79.334 -64.088  0.00  0.00      PROA   
ATOM    121  HG2 PRO P   8     101.182  79.571 -63.926  0.00  0.00      PROA   
ATOM    122  C   PRO P   8      98.291  77.424 -66.044  0.00  0.00      PROA   
ATOM    123  O   PRO P   8      97.471  78.297 -66.320  0.00  0.00      PROA   
ATOM    124  N   SER P   9      97.950  76.239 -65.483  0.00  0.00      PROA   
ATOM    125  HN  SER P   9      98.638  75.538 -65.313  0.00  0.00      PROA   
ATOM    126  CA  SER P   9      96.616  75.906 -65.033  0.00  0.00      PROA   
ATOM    127  HA  SER P   9      95.953  76.026 -65.877  0.00  0.00      PROA   
ATOM    128  CB  SER P   9      96.544  74.438 -64.532  0.00  0.00      PROA   
ATOM    129  HB1 SER P   9      97.201  74.296 -63.647  0.00  0.00      PROA   
ATOM    130  HB2 SER P   9      96.905  73.767 -65.341  0.00  0.00      PROA   
ATOM    131  OG  SER P   9      95.219  74.042 -64.194  0.00  0.00      PROA   
ATOM    132  HG1 SER P   9      94.972  74.572 -63.432  0.00  0.00      PROA   
ATOM    133  C   SER P   9      96.169  76.845 -63.931  0.00  0.00      PROA   
ATOM    134  O   SER P   9      95.030  77.310 -63.935  0.00  0.00      PROA   
ATOM    135  N   SER P  10      97.079  77.148 -62.976  0.00  0.00      PROA   
ATOM    136  HN  SER P  10      98.003  76.773 -62.991  0.00  0.00      PROA   
ATOM    137  CA  SER P  10      96.766  78.008 -61.867  0.00  0.00      PROA   
ATOM    138  HA  SER P  10      96.238  78.866 -62.257  0.00  0.00      PROA   
ATOM    139  CB  SER P  10      95.902  77.318 -60.771  0.00  0.00      PROA   
ATOM    140  HB1 SER P  10      94.911  77.067 -61.206  0.00  0.00      PROA   
ATOM    141  HB2 SER P  10      95.732  77.993 -59.905  0.00  0.00      PROA   
ATOM    142  OG  SER P  10      96.488  76.106 -60.307  0.00  0.00      PROA   
ATOM    143  HG1 SER P  10      97.293  76.360 -59.850  0.00  0.00      PROA   
ATOM    144  C   SER P  10      98.054  78.507 -61.270  0.00  0.00      PROA   
ATOM    145  O   SER P  10      99.126  77.959 -61.524  0.00  0.00      PROA   
ATOM    146  N   LEU P  11      97.950  79.576 -60.445  0.00  0.00      PROA   
ATOM    147  HN  LEU P  11      97.070  80.022 -60.299  0.00  0.00      PROA   
ATOM    148  CA  LEU P  11      99.026  80.092 -59.639  0.00  0.00      PROA   
ATOM    149  HA  LEU P  11      99.827  79.369 -59.591  0.00  0.00      PROA   
ATOM    150  CB  LEU P  11      99.587  81.483 -60.056  0.00  0.00      PROA   
ATOM    151  HB1 LEU P  11     100.390  81.753 -59.337  0.00  0.00      PROA   
ATOM    152  HB2 LEU P  11      98.799  82.263 -59.983  0.00  0.00      PROA   
ATOM    153  CG  LEU P  11     100.209  81.555 -61.472  0.00  0.00      PROA   
ATOM    154  HG  LEU P  11     100.609  80.548 -61.718  0.00  0.00      PROA   
ATOM    155  CD1 LEU P  11      99.169  81.937 -62.541  0.00  0.00      PROA   
ATOM    156 HD11 LEU P  11      98.718  82.926 -62.310  0.00  0.00      PROA   
ATOM    157 HD12 LEU P  11      98.356  81.181 -62.580  0.00  0.00      PROA   
ATOM    158 HD13 LEU P  11      99.646  81.995 -63.543  0.00  0.00      PROA   
ATOM    159  CD2 LEU P  11     101.405  82.529 -61.504  0.00  0.00      PROA   
ATOM    160 HD21 LEU P  11     102.172  82.225 -60.760  0.00  0.00      PROA   
ATOM    161 HD22 LEU P  11     101.070  83.561 -61.266  0.00  0.00      PROA   
ATOM    162 HD23 LEU P  11     101.874  82.530 -62.511  0.00  0.00      PROA   
ATOM    163  C   LEU P  11      98.449  80.263 -58.265  0.00  0.00      PROA   
ATOM    164  O   LEU P  11      97.239  80.413 -58.095  0.00  0.00      PROA   
ATOM    165  N   SER P  12      99.339  80.257 -57.250  0.00  0.00      PROA   
ATOM    166  HN  SER P  12     100.307  80.081 -57.416  0.00  0.00      PROA   
ATOM    167  CA  SER P  12      99.011  80.618 -55.898  0.00  0.00      PROA   
ATOM    168  HA  SER P  12      98.122  81.232 -55.890  0.00  0.00      PROA   
ATOM    169  CB  SER P  12      98.849  79.420 -54.933  0.00  0.00      PROA   
ATOM    170  HB1 SER P  12      98.609  79.778 -53.909  0.00  0.00      PROA   
ATOM    171  HB2 SER P  12      99.782  78.818 -54.894  0.00  0.00      PROA   
ATOM    172  OG  SER P  12      97.798  78.567 -55.366  0.00  0.00      PROA   
ATOM    173  HG1 SER P  12      96.987  79.069 -55.256  0.00  0.00      PROA   
ATOM    174  C   SER P  12     100.179  81.449 -55.463  0.00  0.00      PROA   
ATOM    175  O   SER P  12     101.329  81.035 -55.601  0.00  0.00      PROA   
ATOM    176  N   ALA P  13      99.900  82.665 -54.950  0.00  0.00      PROA   
ATOM    177  HN  ALA P  13      98.962  82.986 -54.837  0.00  0.00      PROA   
ATOM    178  CA  ALA P  13     100.928  83.590 -54.559  0.00  0.00      PROA   
ATOM    179  HA  ALA P  13     101.716  83.052 -54.053  0.00  0.00      PROA   
ATOM    180  CB  ALA P  13     101.498  84.407 -55.738  0.00  0.00      PROA   
ATOM    181  HB1 ALA P  13     100.694  84.980 -56.249  0.00  0.00      PROA   
ATOM    182  HB2 ALA P  13     101.958  83.724 -56.483  0.00  0.00      PROA   
ATOM    183  HB3 ALA P  13     102.281  85.116 -55.392  0.00  0.00      PROA   
ATOM    184  C   ALA P  13     100.289  84.526 -53.584  0.00  0.00      PROA   
ATOM    185  O   ALA P  13      99.070  84.674 -53.563  0.00  0.00      PROA   
ATOM    186  N   SER P  14     101.117  85.171 -52.731  0.00  0.00      PROA   
ATOM    187  HN  SER P  14     102.104  85.041 -52.774  0.00  0.00      PROA   
ATOM    188  CA  SER P  14     100.657  86.054 -51.686  0.00  0.00      PROA   
ATOM    189  HA  SER P  14      99.684  85.726 -51.353  0.00  0.00      PROA   
ATOM    190  CB  SER P  14     101.613  86.090 -50.470  0.00  0.00      PROA   
ATOM    191  HB1 SER P  14     101.214  86.749 -49.669  0.00  0.00      PROA   
ATOM    192  HB2 SER P  14     102.617  86.459 -50.772  0.00  0.00      PROA   
ATOM    193  OG  SER P  14     101.763  84.787 -49.922  0.00  0.00      PROA   
ATOM    194  HG1 SER P  14     102.203  84.266 -50.598  0.00  0.00      PROA   
ATOM    195  C   SER P  14     100.509  87.444 -52.230  0.00  0.00      PROA   
ATOM    196  O   SER P  14     100.969  87.750 -53.328  0.00  0.00      PROA   
ATOM    197  N   VAL P  15      99.834  88.320 -51.447  0.00  0.00      PROA   
ATOM    198  HN  VAL P  15      99.440  88.017 -50.582  0.00  0.00      PROA   
ATOM    199  CA  VAL P  15      99.680  89.735 -51.705  0.00  0.00      PROA   
ATOM    200  HA  VAL P  15      99.246  89.839 -52.689  0.00  0.00      PROA   
ATOM    201  CB  VAL P  15      98.741  90.378 -50.681  0.00  0.00      PROA   
ATOM    202  HB  VAL P  15      99.061  90.074 -49.661  0.00  0.00      PROA   
ATOM    203  CG1 VAL P  15      98.742  91.923 -50.727  0.00  0.00      PROA   
ATOM    204 HG11 VAL P  15      98.424  92.287 -51.727  0.00  0.00      PROA   
ATOM    205 HG12 VAL P  15      99.744  92.340 -50.490  0.00  0.00      PROA   
ATOM    206 HG13 VAL P  15      98.025  92.319 -49.976  0.00  0.00      PROA   
ATOM    207  CG2 VAL P  15      97.321  89.822 -50.925  0.00  0.00      PROA   
ATOM    208 HG21 VAL P  15      97.294  88.717 -50.820  0.00  0.00      PROA   
ATOM    209 HG22 VAL P  15      96.974  90.088 -51.946  0.00  0.00      PROA   
ATOM    210 HG23 VAL P  15      96.609  90.256 -50.190  0.00  0.00      PROA   
ATOM    211  C   VAL P  15     101.044  90.389 -51.716  0.00  0.00      PROA   
ATOM    212  O   VAL P  15     101.859  90.153 -50.826  0.00  0.00      PROA   
ATOM    213  N   GLY P  16     101.314  91.216 -52.756  0.00  0.00      PROA   
ATOM    214  HN  GLY P  16     100.635  91.384 -53.467  0.00  0.00      PROA   
ATOM    215  CA  GLY P  16     102.567  91.909 -52.931  0.00  0.00      PROA   
ATOM    216  HA1 GLY P  16     102.936  92.226 -51.967  0.00  0.00      PROA   
ATOM    217  HA2 GLY P  16     102.369  92.733 -53.600  0.00  0.00      PROA   
ATOM    218  C   GLY P  16     103.589  91.020 -53.580  0.00  0.00      PROA   
ATOM    219  O   GLY P  16     104.781  91.141 -53.300  0.00  0.00      PROA   
ATOM    220  N   ASP P  17     103.136  90.098 -54.462  0.00  0.00      PROA   
ATOM    221  HN  ASP P  17     102.165  90.021 -54.674  0.00  0.00      PROA   
ATOM    222  CA  ASP P  17     103.991  89.156 -55.143  0.00  0.00      PROA   
ATOM    223  HA  ASP P  17     105.005  89.525 -55.123  0.00  0.00      PROA   
ATOM    224  CB  ASP P  17     103.885  87.726 -54.531  0.00  0.00      PROA   
ATOM    225  HB1 ASP P  17     102.952  87.228 -54.873  0.00  0.00      PROA   
ATOM    226  HB2 ASP P  17     103.823  87.829 -53.427  0.00  0.00      PROA   
ATOM    227  CG  ASP P  17     105.087  86.823 -54.835  0.00  0.00      PROA   
ATOM    228  OD1 ASP P  17     106.141  87.339 -55.291  0.00  0.00      PROA   
ATOM    229  OD2 ASP P  17     104.977  85.601 -54.545  0.00  0.00      PROA   
ATOM    230  C   ASP P  17     103.500  89.167 -56.568  0.00  0.00      PROA   
ATOM    231  O   ASP P  17     102.423  89.686 -56.848  0.00  0.00      PROA   
ATOM    232  N   ARG P  18     104.298  88.632 -57.524  0.00  0.00      PROA   
ATOM    233  HN  ARG P  18     105.173  88.208 -57.304  0.00  0.00      PROA   
ATOM    234  CA  ARG P  18     103.945  88.663 -58.926  0.00  0.00      PROA   
ATOM    235  HA  ARG P  18     103.435  89.597 -59.111  0.00  0.00      PROA   
ATOM    236  CB  ARG P  18     105.155  88.623 -59.903  0.00  0.00      PROA   
ATOM    237  HB1 ARG P  18     105.890  89.385 -59.567  0.00  0.00      PROA   
ATOM    238  HB2 ARG P  18     104.782  88.954 -60.895  0.00  0.00      PROA   
ATOM    239  CG  ARG P  18     105.904  87.288 -60.136  0.00  0.00      PROA   
ATOM    240  HG1 ARG P  18     106.620  87.494 -60.960  0.00  0.00      PROA   
ATOM    241  HG2 ARG P  18     105.208  86.512 -60.521  0.00  0.00      PROA   
ATOM    242  CD  ARG P  18     106.752  86.751 -58.965  0.00  0.00      PROA   
ATOM    243  HD1 ARG P  18     107.183  87.593 -58.383  0.00  0.00      PROA   
ATOM    244  HD2 ARG P  18     107.588  86.128 -59.349  0.00  0.00      PROA   
ATOM    245  NE  ARG P  18     105.930  85.916 -58.031  0.00  0.00      PROA   
ATOM    246  HE  ARG P  18     105.615  86.338 -57.180  0.00  0.00      PROA   
ATOM    247  CZ  ARG P  18     105.587  84.622 -58.271  0.00  0.00      PROA   
ATOM    248  NH1 ARG P  18     105.973  83.976 -59.396  0.00  0.00      PROA   
ATOM    249 HH11 ARG P  18     106.529  84.452 -60.077  0.00  0.00      PROA   
ATOM    250 HH12 ARG P  18     105.702  83.025 -59.544  0.00  0.00      PROA   
ATOM    251  NH2 ARG P  18     104.830  83.964 -57.358  0.00  0.00      PROA   
ATOM    252 HH21 ARG P  18     104.537  84.431 -56.523  0.00  0.00      PROA   
ATOM    253 HH22 ARG P  18     104.564  83.014 -57.519  0.00  0.00      PROA   
ATOM    254  C   ARG P  18     102.997  87.535 -59.242  0.00  0.00      PROA   
ATOM    255  O   ARG P  18     102.999  86.492 -58.590  0.00  0.00      PROA   
ATOM    256  N   VAL P  19     102.151  87.749 -60.272  0.00  0.00      PROA   
ATOM    257  HN  VAL P  19     102.123  88.632 -60.734  0.00  0.00      PROA   
ATOM    258  CA  VAL P  19     101.343  86.725 -60.884  0.00  0.00      PROA   
ATOM    259  HA  VAL P  19     101.778  85.756 -60.686  0.00  0.00      PROA   
ATOM    260  CB  VAL P  19      99.876  86.730 -60.449  0.00  0.00      PROA   
ATOM    261  HB  VAL P  19      99.522  87.780 -60.367  0.00  0.00      PROA   
ATOM    262  CG1 VAL P  19      98.957  85.998 -61.452  0.00  0.00      PROA   
ATOM    263 HG11 VAL P  19      99.325  84.966 -61.637  0.00  0.00      PROA   
ATOM    264 HG12 VAL P  19      98.898  86.542 -62.419  0.00  0.00      PROA   
ATOM    265 HG13 VAL P  19      97.928  85.936 -61.038  0.00  0.00      PROA   
ATOM    266  CG2 VAL P  19      99.788  86.075 -59.055  0.00  0.00      PROA   
ATOM    267 HG21 VAL P  19     100.364  86.662 -58.309  0.00  0.00      PROA   
ATOM    268 HG22 VAL P  19     100.191  85.040 -59.086  0.00  0.00      PROA   
ATOM    269 HG23 VAL P  19      98.730  86.029 -58.719  0.00  0.00      PROA   
ATOM    270  C   VAL P  19     101.501  87.003 -62.348  0.00  0.00      PROA   
ATOM    271  O   VAL P  19     101.254  88.118 -62.801  0.00  0.00      PROA   
ATOM    272  N   THR P  20     101.950  85.982 -63.114  0.00  0.00      PROA   
ATOM    273  HN  THR P  20     102.138  85.085 -62.722  0.00  0.00      PROA   
ATOM    274  CA  THR P  20     102.215  86.106 -64.526  0.00  0.00      PROA   
ATOM    275  HA  THR P  20     101.858  87.060 -64.887  0.00  0.00      PROA   
ATOM    276  CB  THR P  20     103.688  85.951 -64.878  0.00  0.00      PROA   
ATOM    277  HB  THR P  20     104.045  84.928 -64.635  0.00  0.00      PROA   
ATOM    278  OG1 THR P  20     104.470  86.852 -64.102  0.00  0.00      PROA   
ATOM    279  HG1 THR P  20     104.041  87.707 -64.178  0.00  0.00      PROA   
ATOM    280  CG2 THR P  20     103.925  86.228 -66.378  0.00  0.00      PROA   
ATOM    281 HG21 THR P  20     103.567  87.246 -66.645  0.00  0.00      PROA   
ATOM    282 HG22 THR P  20     103.386  85.488 -67.008  0.00  0.00      PROA   
ATOM    283 HG23 THR P  20     105.007  86.160 -66.619  0.00  0.00      PROA   
ATOM    284  C   THR P  20     101.403  85.016 -65.162  0.00  0.00      PROA   
ATOM    285  O   THR P  20     101.496  83.852 -64.776  0.00  0.00      PROA   
ATOM    286  N   ILE P  21     100.560  85.399 -66.147  0.00  0.00      PROA   
ATOM    287  HN  ILE P  21     100.511  86.351 -66.441  0.00  0.00      PROA   
ATOM    288  CA  ILE P  21      99.652  84.507 -66.817  0.00  0.00      PROA   
ATOM    289  HA  ILE P  21      99.859  83.483 -66.542  0.00  0.00      PROA   
ATOM    290  CB  ILE P  21      98.183  84.833 -66.551  0.00  0.00      PROA   
ATOM    291  HB  ILE P  21      97.941  85.849 -66.930  0.00  0.00      PROA   
ATOM    292  CG2 ILE P  21      97.308  83.811 -67.309  0.00  0.00      PROA   
ATOM    293 HG21 ILE P  21      97.570  82.781 -66.983  0.00  0.00      PROA   
ATOM    294 HG22 ILE P  21      97.463  83.870 -68.407  0.00  0.00      PROA   
ATOM    295 HG23 ILE P  21      96.229  83.993 -67.119  0.00  0.00      PROA   
ATOM    296  CG1 ILE P  21      97.905  84.850 -65.025  0.00  0.00      PROA   
ATOM    297 HG11 ILE P  21      98.559  85.608 -64.543  0.00  0.00      PROA   
ATOM    298 HG12 ILE P  21      98.162  83.857 -64.598  0.00  0.00      PROA   
ATOM    299  CD  ILE P  21      96.461  85.202 -64.660  0.00  0.00      PROA   
ATOM    300  HD1 ILE P  21      95.767  84.386 -64.953  0.00  0.00      PROA   
ATOM    301  HD2 ILE P  21      96.149  86.139 -65.167  0.00  0.00      PROA   
ATOM    302  HD3 ILE P  21      96.374  85.353 -63.563  0.00  0.00      PROA   
ATOM    303  C   ILE P  21      99.946  84.692 -68.272  0.00  0.00      PROA   
ATOM    304  O   ILE P  21      99.773  85.785 -68.801  0.00  0.00      PROA   
ATOM    305  N   THR P  22     100.389  83.612 -68.953  0.00  0.00      PROA   
ATOM    306  HN  THR P  22     100.521  82.733 -68.501  0.00  0.00      PROA   
ATOM    307  CA  THR P  22     100.694  83.633 -70.364  0.00  0.00      PROA   
ATOM    308  HA  THR P  22     100.788  84.658 -70.691  0.00  0.00      PROA   
ATOM    309  CB  THR P  22     101.999  82.923 -70.726  0.00  0.00      PROA   
ATOM    310  HB  THR P  22     102.157  82.949 -71.826  0.00  0.00      PROA   
ATOM    311  OG1 THR P  22     102.012  81.559 -70.318  0.00  0.00      PROA   
ATOM    312  HG1 THR P  22     101.698  81.551 -69.411  0.00  0.00      PROA   
ATOM    313  CG2 THR P  22     103.182  83.665 -70.068  0.00  0.00      PROA   
ATOM    314 HG21 THR P  22     103.097  83.654 -68.960  0.00  0.00      PROA   
ATOM    315 HG22 THR P  22     103.208  84.722 -70.411  0.00  0.00      PROA   
ATOM    316 HG23 THR P  22     104.143  83.186 -70.351  0.00  0.00      PROA   
ATOM    317  C   THR P  22      99.523  83.028 -71.098  0.00  0.00      PROA   
ATOM    318  O   THR P  22      98.680  82.347 -70.516  0.00  0.00      PROA   
ATOM    319  N   CYS P  23      99.463  83.289 -72.419  0.00  0.00      PROA   
ATOM    320  HN  CYS P  23     100.134  83.880 -72.860  0.00  0.00      PROA   
ATOM    321  CA  CYS P  23      98.510  82.682 -73.302  0.00  0.00      PROA   
ATOM    322  HA  CYS P  23      98.401  81.648 -73.008  0.00  0.00      PROA   
ATOM    323  CB  CYS P  23      97.105  83.355 -73.335  0.00  0.00      PROA   
ATOM    324  HB1 CYS P  23      96.732  83.427 -72.291  0.00  0.00      PROA   
ATOM    325  HB2 CYS P  23      96.424  82.664 -73.877  0.00  0.00      PROA   
ATOM    326  SG  CYS P  23      96.989  84.997 -74.123  0.00  0.00      PROA   
ATOM    327  C   CYS P  23      99.154  82.708 -74.656  0.00  0.00      PROA   
ATOM    328  O   CYS P  23     100.189  83.347 -74.847  0.00  0.00      PROA   
ATOM    329  N   LYS P  24      98.561  81.989 -75.631  0.00  0.00      PROA   
ATOM    330  HN  LYS P  24      97.729  81.462 -75.475  0.00  0.00      PROA   
ATOM    331  CA  LYS P  24      99.111  81.933 -76.956  0.00  0.00      PROA   
ATOM    332  HA  LYS P  24      99.450  82.924 -77.221  0.00  0.00      PROA   
ATOM    333  CB  LYS P  24     100.274  80.920 -77.122  0.00  0.00      PROA   
ATOM    334  HB1 LYS P  24     101.089  81.213 -76.426  0.00  0.00      PROA   
ATOM    335  HB2 LYS P  24     100.674  81.018 -78.154  0.00  0.00      PROA   
ATOM    336  CG  LYS P  24      99.905  79.451 -76.837  0.00  0.00      PROA   
ATOM    337  HG1 LYS P  24      99.090  79.123 -77.518  0.00  0.00      PROA   
ATOM    338  HG2 LYS P  24      99.518  79.389 -75.797  0.00  0.00      PROA   
ATOM    339  CD  LYS P  24     101.064  78.441 -76.967  0.00  0.00      PROA   
ATOM    340  HD1 LYS P  24     100.693  77.477 -76.559  0.00  0.00      PROA   
ATOM    341  HD2 LYS P  24     101.915  78.764 -76.329  0.00  0.00      PROA   
ATOM    342  CE  LYS P  24     101.554  78.159 -78.402  0.00  0.00      PROA   
ATOM    343  HE1 LYS P  24     100.692  77.973 -79.079  0.00  0.00      PROA   
ATOM    344  HE2 LYS P  24     102.211  77.263 -78.399  0.00  0.00      PROA   
ATOM    345  NZ  LYS P  24     102.351  79.272 -78.973  0.00  0.00      PROA   
ATOM    346  HZ1 LYS P  24     103.179  79.450 -78.370  0.00  0.00      PROA   
ATOM    347  HZ2 LYS P  24     101.763  80.129 -79.016  0.00  0.00      PROA   
ATOM    348  HZ3 LYS P  24     102.666  79.019 -79.932  0.00  0.00      PROA   
ATOM    349  C   LYS P  24      98.008  81.565 -77.899  0.00  0.00      PROA   
ATOM    350  O   LYS P  24      96.922  81.153 -77.491  0.00  0.00      PROA   
ATOM    351  N   ALA P  25      98.304  81.725 -79.206  0.00  0.00      PROA   
ATOM    352  HN  ALA P  25      99.201  82.064 -79.479  0.00  0.00      PROA   
ATOM    353  CA  ALA P  25      97.425  81.434 -80.304  0.00  0.00      PROA   
ATOM    354  HA  ALA P  25      96.561  80.882 -79.964  0.00  0.00      PROA   
ATOM    355  CB  ALA P  25      97.009  82.708 -81.063  0.00  0.00      PROA   
ATOM    356  HB1 ALA P  25      97.902  83.293 -81.368  0.00  0.00      PROA   
ATOM    357  HB2 ALA P  25      96.388  83.354 -80.406  0.00  0.00      PROA   
ATOM    358  HB3 ALA P  25      96.417  82.463 -81.971  0.00  0.00      PROA   
ATOM    359  C   ALA P  25      98.229  80.576 -81.236  0.00  0.00      PROA   
ATOM    360  O   ALA P  25      99.456  80.535 -81.149  0.00  0.00      PROA   
ATOM    361  N   SER P  26      97.537  79.853 -82.151  0.00  0.00      PROA   
ATOM    362  HN  SER P  26      96.542  79.899 -82.203  0.00  0.00      PROA   
ATOM    363  CA  SER P  26      98.167  78.971 -83.111  0.00  0.00      PROA   
ATOM    364  HA  SER P  26      99.171  78.747 -82.780  0.00  0.00      PROA   
ATOM    365  CB  SER P  26      97.426  77.614 -83.259  0.00  0.00      PROA   
ATOM    366  HB1 SER P  26      97.437  77.099 -82.275  0.00  0.00      PROA   
ATOM    367  HB2 SER P  26      97.941  76.958 -83.994  0.00  0.00      PROA   
ATOM    368  OG  SER P  26      96.070  77.772 -83.652  0.00  0.00      PROA   
ATOM    369  HG1 SER P  26      96.092  78.119 -84.546  0.00  0.00      PROA   
ATOM    370  C   SER P  26      98.276  79.667 -84.450  0.00  0.00      PROA   
ATOM    371  O   SER P  26      98.673  79.056 -85.441  0.00  0.00      PROA   
ATOM    372  N   GLN P  27      97.957  80.980 -84.488  0.00  0.00      PROA   
ATOM    373  HN  GLN P  27      97.617  81.448 -83.676  0.00  0.00      PROA   
ATOM    374  CA  GLN P  27      98.158  81.826 -85.635  0.00  0.00      PROA   
ATOM    375  HA  GLN P  27      98.888  81.377 -86.293  0.00  0.00      PROA   
ATOM    376  CB  GLN P  27      96.873  82.167 -86.438  0.00  0.00      PROA   
ATOM    377  HB1 GLN P  27      96.480  81.223 -86.873  0.00  0.00      PROA   
ATOM    378  HB2 GLN P  27      97.157  82.820 -87.291  0.00  0.00      PROA   
ATOM    379  CG  GLN P  27      95.753  82.841 -85.621  0.00  0.00      PROA   
ATOM    380  HG1 GLN P  27      96.151  83.660 -84.984  0.00  0.00      PROA   
ATOM    381  HG2 GLN P  27      95.292  82.085 -84.950  0.00  0.00      PROA   
ATOM    382  CD  GLN P  27      94.682  83.404 -86.568  0.00  0.00      PROA   
ATOM    383  OE1 GLN P  27      93.779  82.683 -87.007  0.00  0.00      PROA   
ATOM    384  NE2 GLN P  27      94.803  84.729 -86.891  0.00  0.00      PROA   
ATOM    385 HE21 GLN P  27      94.138  85.156 -87.503  0.00  0.00      PROA   
ATOM    386 HE22 GLN P  27      95.555  85.269 -86.512  0.00  0.00      PROA   
ATOM    387  C   GLN P  27      98.746  83.090 -85.090  0.00  0.00      PROA   
ATOM    388  O   GLN P  27      98.760  83.314 -83.880  0.00  0.00      PROA   
ATOM    389  N   ASN P  28      99.269  83.946 -86.001  0.00  0.00      PROA   
ATOM    390  HN  ASN P  28      99.272  83.713 -86.970  0.00  0.00      PROA   
ATOM    391  CA  ASN P  28      99.784  85.259 -85.696  0.00  0.00      PROA   
ATOM    392  HA  ASN P  28     100.549  85.124 -84.946  0.00  0.00      PROA   
ATOM    393  CB  ASN P  28     100.432  85.926 -86.946  0.00  0.00      PROA   
ATOM    394  HB1 ASN P  28      99.659  86.057 -87.734  0.00  0.00      PROA   
ATOM    395  HB2 ASN P  28     101.209  85.241 -87.347  0.00  0.00      PROA   
ATOM    396  CG  ASN P  28     101.088  87.294 -86.674  0.00  0.00      PROA   
ATOM    397  OD1 ASN P  28     100.786  88.274 -87.364  0.00  0.00      PROA   
ATOM    398  ND2 ASN P  28     101.980  87.347 -85.639  0.00  0.00      PROA   
ATOM    399 HD21 ASN P  28     102.179  86.524 -85.108  0.00  0.00      PROA   
ATOM    400 HD22 ASN P  28     102.430  88.211 -85.412  0.00  0.00      PROA   
ATOM    401  C   ASN P  28      98.693  86.127 -85.106  0.00  0.00      PROA   
ATOM    402  O   ASN P  28      97.529  86.038 -85.494  0.00  0.00      PROA   
ATOM    403  N   VAL P  29      99.076  86.969 -84.127  0.00  0.00      PROA   
ATOM    404  HN  VAL P  29     100.023  87.000 -83.819  0.00  0.00      PROA   
ATOM    405  CA  VAL P  29      98.200  87.904 -83.479  0.00  0.00      PROA   
ATOM    406  HA  VAL P  29      97.380  88.133 -84.143  0.00  0.00      PROA   
ATOM    407  CB  VAL P  29      97.612  87.402 -82.158  0.00  0.00      PROA   
ATOM    408  HB  VAL P  29      96.794  86.692 -82.406  0.00  0.00      PROA   
ATOM    409  CG1 VAL P  29      98.652  86.605 -81.341  0.00  0.00      PROA   
ATOM    410 HG11 VAL P  29      99.578  87.202 -81.192  0.00  0.00      PROA   
ATOM    411 HG12 VAL P  29      98.923  85.658 -81.854  0.00  0.00      PROA   
ATOM    412 HG13 VAL P  29      98.235  86.345 -80.345  0.00  0.00      PROA   
ATOM    413  CG2 VAL P  29      96.983  88.563 -81.361  0.00  0.00      PROA   
ATOM    414 HG21 VAL P  29      96.247  89.103 -81.994  0.00  0.00      PROA   
ATOM    415 HG22 VAL P  29      97.756  89.280 -81.009  0.00  0.00      PROA   
ATOM    416 HG23 VAL P  29      96.453  88.162 -80.470  0.00  0.00      PROA   
ATOM    417  C   VAL P  29      99.028  89.153 -83.362  0.00  0.00      PROA   
ATOM    418  O   VAL P  29     100.186  89.114 -82.950  0.00  0.00      PROA   
ATOM    419  N   ARG P  30      98.446  90.291 -83.805  0.00  0.00      PROA   
ATOM    420  HN  ARG P  30      97.487  90.301 -84.079  0.00  0.00      PROA   
ATOM    421  CA  ARG P  30      99.169  91.503 -84.099  0.00  0.00      PROA   
ATOM    422  HA  ARG P  30     100.230  91.305 -84.084  0.00  0.00      PROA   
ATOM    423  CB  ARG P  30      98.802  92.048 -85.502  0.00  0.00      PROA   
ATOM    424  HB1 ARG P  30      99.313  93.017 -85.688  0.00  0.00      PROA   
ATOM    425  HB2 ARG P  30      97.705  92.213 -85.557  0.00  0.00      PROA   
ATOM    426  CG  ARG P  30      99.205  91.081 -86.630  0.00  0.00      PROA   
ATOM    427  HG1 ARG P  30      98.778  90.078 -86.418  0.00  0.00      PROA   
ATOM    428  HG2 ARG P  30     100.312  90.987 -86.625  0.00  0.00      PROA   
ATOM    429  CD  ARG P  30      98.727  91.531 -88.019  0.00  0.00      PROA   
ATOM    430  HD1 ARG P  30      99.154  92.523 -88.281  0.00  0.00      PROA   
ATOM    431  HD2 ARG P  30      97.618  91.574 -88.045  0.00  0.00      PROA   
ATOM    432  NE  ARG P  30      99.200  90.526 -89.024  0.00  0.00      PROA   
ATOM    433  HE  ARG P  30      99.818  89.804 -88.714  0.00  0.00      PROA   
ATOM    434  CZ  ARG P  30      98.820  90.537 -90.328  0.00  0.00      PROA   
ATOM    435  NH1 ARG P  30      97.984  91.482 -90.819  0.00  0.00      PROA   
ATOM    436 HH11 ARG P  30      97.632  92.200 -90.218  0.00  0.00      PROA   
ATOM    437 HH12 ARG P  30      97.723  91.464 -91.784  0.00  0.00      PROA   
ATOM    438  NH2 ARG P  30      99.290  89.570 -91.155  0.00  0.00      PROA   
ATOM    439 HH21 ARG P  30      99.907  88.867 -90.801  0.00  0.00      PROA   
ATOM    440 HH22 ARG P  30      99.021  89.562 -92.118  0.00  0.00      PROA   
ATOM    441  C   ARG P  30      98.881  92.537 -83.050  0.00  0.00      PROA   
ATOM    442  O   ARG P  30      98.313  93.587 -83.350  0.00  0.00      PROA   
ATOM    443  N   THR P  31      99.301  92.251 -81.787  0.00  0.00      PROA   
ATOM    444  HN  THR P  31      99.740  91.374 -81.606  0.00  0.00      PROA   
ATOM    445  CA  THR P  31      99.236  93.116 -80.621  0.00  0.00      PROA   
ATOM    446  HA  THR P  31      99.296  92.413 -79.804  0.00  0.00      PROA   
ATOM    447  CB  THR P  31     100.471  94.011 -80.410  0.00  0.00      PROA   
ATOM    448  HB  THR P  31     101.345  93.350 -80.227  0.00  0.00      PROA   
ATOM    449  OG1 THR P  31     100.368  94.859 -79.271  0.00  0.00      PROA   
ATOM    450  HG1 THR P  31      99.515  95.294 -79.339  0.00  0.00      PROA   
ATOM    451  CG2 THR P  31     100.796  94.859 -81.660  0.00  0.00      PROA   
ATOM    452 HG21 THR P  31      99.909  95.444 -81.986  0.00  0.00      PROA   
ATOM    453 HG22 THR P  31     101.119  94.204 -82.497  0.00  0.00      PROA   
ATOM    454 HG23 THR P  31     101.627  95.565 -81.446  0.00  0.00      PROA   
ATOM    455  C   THR P  31      97.874  93.753 -80.416  0.00  0.00      PROA   
ATOM    456  O   THR P  31      97.721  94.971 -80.340  0.00  0.00      PROA   
ATOM    457  N   VAL P  32      96.846  92.880 -80.359  0.00  0.00      PROA   
ATOM    458  HN  VAL P  32      97.010  91.900 -80.448  0.00  0.00      PROA   
ATOM    459  CA  VAL P  32      95.467  93.239 -80.152  0.00  0.00      PROA   
ATOM    460  HA  VAL P  32      95.399  94.279 -79.869  0.00  0.00      PROA   
ATOM    461  CB  VAL P  32      94.603  93.010 -81.393  0.00  0.00      PROA   
ATOM    462  HB  VAL P  32      93.526  92.989 -81.119  0.00  0.00      PROA   
ATOM    463  CG1 VAL P  32      94.783  94.202 -82.354  0.00  0.00      PROA   
ATOM    464 HG11 VAL P  32      95.850  94.321 -82.640  0.00  0.00      PROA   
ATOM    465 HG12 VAL P  32      94.437  95.140 -81.868  0.00  0.00      PROA   
ATOM    466 HG13 VAL P  32      94.182  94.045 -83.274  0.00  0.00      PROA   
ATOM    467  CG2 VAL P  32      94.946  91.666 -82.069  0.00  0.00      PROA   
ATOM    468 HG21 VAL P  32      94.908  90.834 -81.333  0.00  0.00      PROA   
ATOM    469 HG22 VAL P  32      95.959  91.693 -82.525  0.00  0.00      PROA   
ATOM    470 HG23 VAL P  32      94.213  91.452 -82.876  0.00  0.00      PROA   
ATOM    471  C   VAL P  32      94.947  92.446 -78.979  0.00  0.00      PROA   
ATOM    472  O   VAL P  32      93.743  92.428 -78.728  0.00  0.00      PROA   
ATOM    473  N   VAL P  33      95.847  91.776 -78.214  0.00  0.00      PROA   
ATOM    474  HN  VAL P  33      96.823  91.805 -78.416  0.00  0.00      PROA   
ATOM    475  CA  VAL P  33      95.467  90.941 -77.097  0.00  0.00      PROA   
ATOM    476  HA  VAL P  33      94.649  90.324 -77.438  0.00  0.00      PROA   
ATOM    477  CB  VAL P  33      96.570  89.995 -76.632  0.00  0.00      PROA   
ATOM    478  HB  VAL P  33      97.481  90.572 -76.365  0.00  0.00      PROA   
ATOM    479  CG1 VAL P  33      96.132  89.173 -75.397  0.00  0.00      PROA   
ATOM    480 HG11 VAL P  33      95.188  88.627 -75.608  0.00  0.00      PROA   
ATOM    481 HG12 VAL P  33      95.980  89.825 -74.510  0.00  0.00      PROA   
ATOM    482 HG13 VAL P  33      96.913  88.426 -75.138  0.00  0.00      PROA   
ATOM    483  CG2 VAL P  33      96.909  89.060 -77.809  0.00  0.00      PROA   
ATOM    484 HG21 VAL P  33      97.363  89.626 -78.650  0.00  0.00      PROA   
ATOM    485 HG22 VAL P  33      95.992  88.547 -78.171  0.00  0.00      PROA   
ATOM    486 HG23 VAL P  33      97.627  88.278 -77.484  0.00  0.00      PROA   
ATOM    487  C   VAL P  33      94.961  91.783 -75.953  0.00  0.00      PROA   
ATOM    488  O   VAL P  33      95.668  92.633 -75.419  0.00  0.00      PROA   
ATOM    489  N   ALA P  34      93.694  91.524 -75.569  0.00  0.00      PROA   
ATOM    490  HN  ALA P  34      93.157  90.841 -76.058  0.00  0.00      PROA   
ATOM    491  CA  ALA P  34      93.025  92.093 -74.435  0.00  0.00      PROA   
ATOM    492  HA  ALA P  34      93.593  92.926 -74.046  0.00  0.00      PROA   
ATOM    493  CB  ALA P  34      91.586  92.530 -74.775  0.00  0.00      PROA   
ATOM    494  HB1 ALA P  34      91.007  91.681 -75.194  0.00  0.00      PROA   
ATOM    495  HB2 ALA P  34      91.609  93.340 -75.535  0.00  0.00      PROA   
ATOM    496  HB3 ALA P  34      91.058  92.914 -73.876  0.00  0.00      PROA   
ATOM    497  C   ALA P  34      92.972  91.007 -73.402  0.00  0.00      PROA   
ATOM    498  O   ALA P  34      93.146  89.831 -73.716  0.00  0.00      PROA   
ATOM    499  N   TRP P  35      92.752  91.386 -72.126  0.00  0.00      PROA   
ATOM    500  HN  TRP P  35      92.640  92.345 -71.879  0.00  0.00      PROA   
ATOM    501  CA  TRP P  35      92.610  90.443 -71.045  0.00  0.00      PROA   
ATOM    502  HA  TRP P  35      92.440  89.453 -71.443  0.00  0.00      PROA   
ATOM    503  CB  TRP P  35      93.819  90.392 -70.078  0.00  0.00      PROA   
ATOM    504  HB1 TRP P  35      93.534  89.841 -69.156  0.00  0.00      PROA   
ATOM    505  HB2 TRP P  35      94.090  91.426 -69.775  0.00  0.00      PROA   
ATOM    506  CG  TRP P  35      95.024  89.715 -70.658  0.00  0.00      PROA   
ATOM    507  CD1 TRP P  35      95.939  90.247 -71.527  0.00  0.00      PROA   
ATOM    508  HD1 TRP P  35      95.889  91.244 -71.940  0.00  0.00      PROA   
ATOM    509  NE1 TRP P  35      96.895  89.317 -71.827  0.00  0.00      PROA   
ATOM    510  HE1 TRP P  35      97.648  89.458 -72.431  0.00  0.00      PROA   
ATOM    511  CE2 TRP P  35      96.632  88.160 -71.157  0.00  0.00      PROA   
ATOM    512  CD2 TRP P  35      95.454  88.368 -70.402  0.00  0.00      PROA   
ATOM    513  CE3 TRP P  35      94.968  87.340 -69.596  0.00  0.00      PROA   
ATOM    514  HE3 TRP P  35      94.080  87.467 -68.995  0.00  0.00      PROA   
ATOM    515  CZ3 TRP P  35      95.658  86.128 -69.560  0.00  0.00      PROA   
ATOM    516  HZ3 TRP P  35      95.285  85.327 -68.938  0.00  0.00      PROA   
ATOM    517  CZ2 TRP P  35      97.314  86.950 -71.130  0.00  0.00      PROA   
ATOM    518  HZ2 TRP P  35      98.205  86.782 -71.717  0.00  0.00      PROA   
ATOM    519  CH2 TRP P  35      96.808  85.934 -70.321  0.00  0.00      PROA   
ATOM    520  HH2 TRP P  35      97.315  84.981 -70.296  0.00  0.00      PROA   
ATOM    521  C   TRP P  35      91.371  90.822 -70.304  0.00  0.00      PROA   
ATOM    522  O   TRP P  35      90.964  91.983 -70.294  0.00  0.00      PROA   
ATOM    523  N   TYR P  36      90.721  89.801 -69.706  0.00  0.00      PROA   
ATOM    524  HN  TYR P  36      91.092  88.876 -69.733  0.00  0.00      PROA   
ATOM    525  CA  TYR P  36      89.447  89.920 -69.054  0.00  0.00      PROA   
ATOM    526  HA  TYR P  36      89.302  90.945 -68.748  0.00  0.00      PROA   
ATOM    527  CB  TYR P  36      88.245  89.436 -69.914  0.00  0.00      PROA   
ATOM    528  HB1 TYR P  36      87.332  89.316 -69.292  0.00  0.00      PROA   
ATOM    529  HB2 TYR P  36      88.478  88.455 -70.380  0.00  0.00      PROA   
ATOM    530  CG  TYR P  36      87.928  90.423 -71.015  0.00  0.00      PROA   
ATOM    531  CD1 TYR P  36      86.812  91.269 -70.893  0.00  0.00      PROA   
ATOM    532  HD1 TYR P  36      86.213  91.234 -69.995  0.00  0.00      PROA   
ATOM    533  CE1 TYR P  36      86.465  92.157 -71.916  0.00  0.00      PROA   
ATOM    534  HE1 TYR P  36      85.598  92.791 -71.800  0.00  0.00      PROA   
ATOM    535  CZ  TYR P  36      87.242  92.223 -73.079  0.00  0.00      PROA   
ATOM    536  OH  TYR P  36      86.906  93.132 -74.107  0.00  0.00      PROA   
ATOM    537  HH  TYR P  36      86.128  93.621 -73.826  0.00  0.00      PROA   
ATOM    538  CD2 TYR P  36      88.685  90.483 -72.200  0.00  0.00      PROA   
ATOM    539  HD2 TYR P  36      89.544  89.841 -72.324  0.00  0.00      PROA   
ATOM    540  CE2 TYR P  36      88.354  91.382 -73.219  0.00  0.00      PROA   
ATOM    541  HE2 TYR P  36      88.954  91.416 -74.117  0.00  0.00      PROA   
ATOM    542  C   TYR P  36      89.520  89.085 -67.811  0.00  0.00      PROA   
ATOM    543  O   TYR P  36      90.347  88.181 -67.703  0.00  0.00      PROA   
ATOM    544  N   GLN P  37      88.641  89.404 -66.836  0.00  0.00      PROA   
ATOM    545  HN  GLN P  37      87.984  90.143 -66.965  0.00  0.00      PROA   
ATOM    546  CA  GLN P  37      88.569  88.754 -65.554  0.00  0.00      PROA   
ATOM    547  HA  GLN P  37      89.299  87.960 -65.489  0.00  0.00      PROA   
ATOM    548  CB  GLN P  37      88.750  89.750 -64.380  0.00  0.00      PROA   
ATOM    549  HB1 GLN P  37      87.976  90.545 -64.449  0.00  0.00      PROA   
ATOM    550  HB2 GLN P  37      89.737  90.241 -64.514  0.00  0.00      PROA   
ATOM    551  CG  GLN P  37      88.723  89.101 -62.983  0.00  0.00      PROA   
ATOM    552  HG1 GLN P  37      89.561  88.378 -62.897  0.00  0.00      PROA   
ATOM    553  HG2 GLN P  37      87.770  88.553 -62.827  0.00  0.00      PROA   
ATOM    554  CD  GLN P  37      88.835  90.166 -61.882  0.00  0.00      PROA   
ATOM    555  OE1 GLN P  37      87.874  90.390 -61.136  0.00  0.00      PROA   
ATOM    556  NE2 GLN P  37      90.031  90.821 -61.785  0.00  0.00      PROA   
ATOM    557 HE21 GLN P  37      90.162  91.519 -61.081  0.00  0.00      PROA   
ATOM    558 HE22 GLN P  37      90.778  90.595 -62.410  0.00  0.00      PROA   
ATOM    559  C   GLN P  37      87.191  88.176 -65.477  0.00  0.00      PROA   
ATOM    560  O   GLN P  37      86.221  88.826 -65.852  0.00  0.00      PROA   
ATOM    561  N   GLN P  38      87.083  86.922 -64.991  0.00  0.00      PROA   
ATOM    562  HN  GLN P  38      87.892  86.402 -64.729  0.00  0.00      PROA   
ATOM    563  CA  GLN P  38      85.828  86.266 -64.730  0.00  0.00      PROA   
ATOM    564  HA  GLN P  38      85.059  87.010 -64.584  0.00  0.00      PROA   
ATOM    565  CB  GLN P  38      85.374  85.272 -65.830  0.00  0.00      PROA   
ATOM    566  HB1 GLN P  38      84.530  84.676 -65.423  0.00  0.00      PROA   
ATOM    567  HB2 GLN P  38      86.189  84.554 -66.063  0.00  0.00      PROA   
ATOM    568  CG  GLN P  38      84.834  85.953 -67.106  0.00  0.00      PROA   
ATOM    569  HG1 GLN P  38      84.573  87.009 -66.881  0.00  0.00      PROA   
ATOM    570  HG2 GLN P  38      83.898  85.445 -67.422  0.00  0.00      PROA   
ATOM    571  CD  GLN P  38      85.850  85.917 -68.254  0.00  0.00      PROA   
ATOM    572  OE1 GLN P  38      86.805  86.701 -68.293  0.00  0.00      PROA   
ATOM    573  NE2 GLN P  38      85.621  84.971 -69.217  0.00  0.00      PROA   
ATOM    574 HE21 GLN P  38      86.244  84.889 -69.995  0.00  0.00      PROA   
ATOM    575 HE22 GLN P  38      84.832  84.362 -69.141  0.00  0.00      PROA   
ATOM    576  C   GLN P  38      85.995  85.546 -63.426  0.00  0.00      PROA   
ATOM    577  O   GLN P  38      87.113  85.394 -62.945  0.00  0.00      PROA   
ATOM    578  N   LYS P  39      84.875  85.109 -62.803  0.00  0.00      PROA   
ATOM    579  HN  LYS P  39      83.970  85.268 -63.191  0.00  0.00      PROA   
ATOM    580  CA  LYS P  39      84.898  84.338 -61.580  0.00  0.00      PROA   
ATOM    581  HA  LYS P  39      85.922  84.266 -61.246  0.00  0.00      PROA   
ATOM    582  CB  LYS P  39      84.176  85.000 -60.380  0.00  0.00      PROA   
ATOM    583  HB1 LYS P  39      84.002  84.246 -59.583  0.00  0.00      PROA   
ATOM    584  HB2 LYS P  39      83.193  85.405 -60.703  0.00  0.00      PROA   
ATOM    585  CG  LYS P  39      84.988  86.152 -59.760  0.00  0.00      PROA   
ATOM    586  HG1 LYS P  39      85.185  86.920 -60.537  0.00  0.00      PROA   
ATOM    587  HG2 LYS P  39      85.967  85.752 -59.419  0.00  0.00      PROA   
ATOM    588  CD  LYS P  39      84.266  86.816 -58.575  0.00  0.00      PROA   
ATOM    589  HD1 LYS P  39      84.040  86.047 -57.806  0.00  0.00      PROA   
ATOM    590  HD2 LYS P  39      83.296  87.216 -58.941  0.00  0.00      PROA   
ATOM    591  CE  LYS P  39      85.048  87.971 -57.929  0.00  0.00      PROA   
ATOM    592  HE1 LYS P  39      84.432  88.458 -57.143  0.00  0.00      PROA   
ATOM    593  HE2 LYS P  39      85.331  88.727 -58.693  0.00  0.00      PROA   
ATOM    594  NZ  LYS P  39      86.291  87.493 -57.283  0.00  0.00      PROA   
ATOM    595  HZ1 LYS P  39      86.905  87.048 -57.995  0.00  0.00      PROA   
ATOM    596  HZ2 LYS P  39      86.054  86.796 -56.548  0.00  0.00      PROA   
ATOM    597  HZ3 LYS P  39      86.789  88.296 -56.849  0.00  0.00      PROA   
ATOM    598  C   LYS P  39      84.505  82.904 -61.871  0.00  0.00      PROA   
ATOM    599  O   LYS P  39      85.423  82.087 -61.907  0.00  0.00      PROA   
ATOM    600  N   PRO P  40      83.256  82.474 -62.098  0.00  0.00      PROA   
ATOM    601  CD  PRO P  40      82.044  83.295 -62.016  0.00  0.00      PROA   
ATOM    602  HD1 PRO P  40      82.145  84.215 -62.630  0.00  0.00      PROA   
ATOM    603  HD2 PRO P  40      81.864  83.554 -60.951  0.00  0.00      PROA   
ATOM    604  CA  PRO P  40      82.952  81.109 -62.514  0.00  0.00      PROA   
ATOM    605  HA  PRO P  40      83.544  80.407 -61.945  0.00  0.00      PROA   
ATOM    606  CB  PRO P  40      81.446  80.996 -62.233  0.00  0.00      PROA   
ATOM    607  HB1 PRO P  40      81.300  80.776 -61.154  0.00  0.00      PROA   
ATOM    608  HB2 PRO P  40      80.928  80.211 -62.826  0.00  0.00      PROA   
ATOM    609  CG  PRO P  40      80.913  82.400 -62.525  0.00  0.00      PROA   
ATOM    610  HG1 PRO P  40      80.797  82.527 -63.622  0.00  0.00      PROA   
ATOM    611  HG2 PRO P  40      79.944  82.604 -62.020  0.00  0.00      PROA   
ATOM    612  C   PRO P  40      83.218  80.894 -63.993  0.00  0.00      PROA   
ATOM    613  O   PRO P  40      82.865  79.827 -64.493  0.00  0.00      PROA   
ATOM    614  N   GLY P  41      83.820  81.877 -64.705  0.00  0.00      PROA   
ATOM    615  HN  GLY P  41      84.115  82.720 -64.262  0.00  0.00      PROA   
ATOM    616  CA  GLY P  41      84.030  81.830 -66.133  0.00  0.00      PROA   
ATOM    617  HA1 GLY P  41      83.968  80.814 -66.493  0.00  0.00      PROA   
ATOM    618  HA2 GLY P  41      84.991  82.287 -66.319  0.00  0.00      PROA   
ATOM    619  C   GLY P  41      82.978  82.657 -66.815  0.00  0.00      PROA   
ATOM    620  O   GLY P  41      82.840  82.598 -68.036  0.00  0.00      PROA   
ATOM    621  N   LYS P  42      82.225  83.462 -66.025  0.00  0.00      PROA   
ATOM    622  HN  LYS P  42      82.371  83.480 -65.039  0.00  0.00      PROA   
ATOM    623  CA  LYS P  42      81.186  84.345 -66.492  0.00  0.00      PROA   
ATOM    624  HA  LYS P  42      81.267  84.483 -67.560  0.00  0.00      PROA   
ATOM    625  CB  LYS P  42      79.758  83.879 -66.099  0.00  0.00      PROA   
ATOM    626  HB1 LYS P  42      79.006  84.600 -66.486  0.00  0.00      PROA   
ATOM    627  HB2 LYS P  42      79.667  83.878 -64.991  0.00  0.00      PROA   
ATOM    628  CG  LYS P  42      79.391  82.461 -66.582  0.00  0.00      PROA   
ATOM    629  HG1 LYS P  42      78.397  82.199 -66.160  0.00  0.00      PROA   
ATOM    630  HG2 LYS P  42      80.123  81.731 -66.173  0.00  0.00      PROA   
ATOM    631  CD  LYS P  42      79.318  82.292 -68.111  0.00  0.00      PROA   
ATOM    632  HD1 LYS P  42      79.079  81.228 -68.324  0.00  0.00      PROA   
ATOM    633  HD2 LYS P  42      80.314  82.507 -68.554  0.00  0.00      PROA   
ATOM    634  CE  LYS P  42      78.264  83.191 -68.778  0.00  0.00      PROA   
ATOM    635  HE1 LYS P  42      78.525  84.264 -68.660  0.00  0.00      PROA   
ATOM    636  HE2 LYS P  42      77.262  83.005 -68.336  0.00  0.00      PROA   
ATOM    637  NZ  LYS P  42      78.168  82.919 -70.229  0.00  0.00      PROA   
ATOM    638  HZ1 LYS P  42      77.888  81.928 -70.378  0.00  0.00      PROA   
ATOM    639  HZ2 LYS P  42      79.091  83.088 -70.677  0.00  0.00      PROA   
ATOM    640  HZ3 LYS P  42      77.456  83.548 -70.653  0.00  0.00      PROA   
ATOM    641  C   LYS P  42      81.455  85.656 -65.805  0.00  0.00      PROA   
ATOM    642  O   LYS P  42      82.194  85.708 -64.823  0.00  0.00      PROA   
ATOM    643  N   ALA P  43      80.866  86.748 -66.351  0.00  0.00      PROA   
ATOM    644  HN  ALA P  43      80.291  86.652 -67.160  0.00  0.00      PROA   
ATOM    645  CA  ALA P  43      80.971  88.107 -65.860  0.00  0.00      PROA   
ATOM    646  HA  ALA P  43      80.162  88.639 -66.340  0.00  0.00      PROA   
ATOM    647  CB  ALA P  43      80.727  88.304 -64.344  0.00  0.00      PROA   
ATOM    648  HB1 ALA P  43      81.531  87.843 -63.732  0.00  0.00      PROA   
ATOM    649  HB2 ALA P  43      79.760  87.837 -64.057  0.00  0.00      PROA   
ATOM    650  HB3 ALA P  43      80.674  89.385 -64.095  0.00  0.00      PROA   
ATOM    651  C   ALA P  43      82.269  88.760 -66.292  0.00  0.00      PROA   
ATOM    652  O   ALA P  43      83.080  89.063 -65.419  0.00  0.00      PROA   
ATOM    653  N   PRO P  44      82.557  88.965 -67.585  0.00  0.00      PROA   
ATOM    654  CD  PRO P  44      81.606  88.733 -68.680  0.00  0.00      PROA   
ATOM    655  HD1 PRO P  44      80.574  89.036 -68.403  0.00  0.00      PROA   
ATOM    656  HD2 PRO P  44      81.634  87.654 -68.941  0.00  0.00      PROA   
ATOM    657  CA  PRO P  44      83.751  89.662 -68.062  0.00  0.00      PROA   
ATOM    658  HA  PRO P  44      84.617  89.110 -67.726  0.00  0.00      PROA   
ATOM    659  CB  PRO P  44      83.621  89.637 -69.592  0.00  0.00      PROA   
ATOM    660  HB1 PRO P  44      84.090  88.705 -69.975  0.00  0.00      PROA   
ATOM    661  HB2 PRO P  44      84.091  90.507 -70.099  0.00  0.00      PROA   
ATOM    662  CG  PRO P  44      82.115  89.575 -69.849  0.00  0.00      PROA   
ATOM    663  HG1 PRO P  44      81.686  90.598 -69.785  0.00  0.00      PROA   
ATOM    664  HG2 PRO P  44      81.868  89.129 -70.836  0.00  0.00      PROA   
ATOM    665  C   PRO P  44      83.887  91.078 -67.533  0.00  0.00      PROA   
ATOM    666  O   PRO P  44      82.875  91.761 -67.380  0.00  0.00      PROA   
ATOM    667  N   LYS P  45      85.140  91.523 -67.267  0.00  0.00      PROA   
ATOM    668  HN  LYS P  45      85.930  90.921 -67.357  0.00  0.00      PROA   
ATOM    669  CA  LYS P  45      85.455  92.900 -66.963  0.00  0.00      PROA   
ATOM    670  HA  LYS P  45      84.657  93.541 -67.307  0.00  0.00      PROA   
ATOM    671  CB  LYS P  45      85.812  93.221 -65.480  0.00  0.00      PROA   
ATOM    672  HB1 LYS P  45      85.914  94.324 -65.398  0.00  0.00      PROA   
ATOM    673  HB2 LYS P  45      86.792  92.777 -65.202  0.00  0.00      PROA   
ATOM    674  CG  LYS P  45      84.790  92.760 -64.421  0.00  0.00      PROA   
ATOM    675  HG1 LYS P  45      83.762  92.840 -64.833  0.00  0.00      PROA   
ATOM    676  HG2 LYS P  45      84.860  93.451 -63.553  0.00  0.00      PROA   
ATOM    677  CD  LYS P  45      85.046  91.339 -63.891  0.00  0.00      PROA   
ATOM    678  HD1 LYS P  45      86.075  91.301 -63.473  0.00  0.00      PROA   
ATOM    679  HD2 LYS P  45      84.995  90.632 -64.746  0.00  0.00      PROA   
ATOM    680  CE  LYS P  45      84.053  90.884 -62.812  0.00  0.00      PROA   
ATOM    681  HE1 LYS P  45      83.017  90.882 -63.212  0.00  0.00      PROA   
ATOM    682  HE2 LYS P  45      84.106  91.550 -61.925  0.00  0.00      PROA   
ATOM    683  NZ  LYS P  45      84.363  89.505 -62.358  0.00  0.00      PROA   
ATOM    684  HZ1 LYS P  45      85.315  89.484 -61.941  0.00  0.00      PROA   
ATOM    685  HZ2 LYS P  45      84.326  88.858 -63.172  0.00  0.00      PROA   
ATOM    686  HZ3 LYS P  45      83.664  89.209 -61.647  0.00  0.00      PROA   
ATOM    687  C   LYS P  45      86.687  93.155 -67.784  0.00  0.00      PROA   
ATOM    688  O   LYS P  45      87.640  92.382 -67.713  0.00  0.00      PROA   
ATOM    689  N   THR P  46      86.691  94.242 -68.598  0.00  0.00      PROA   
ATOM    690  HN  THR P  46      85.904  94.853 -68.645  0.00  0.00      PROA   
ATOM    691  CA  THR P  46      87.806  94.608 -69.454  0.00  0.00      PROA   
ATOM    692  HA  THR P  46      88.131  93.714 -69.965  0.00  0.00      PROA   
ATOM    693  CB  THR P  46      87.458  95.675 -70.488  0.00  0.00      PROA   
ATOM    694  HB  THR P  46      87.304  96.663 -70.005  0.00  0.00      PROA   
ATOM    695  OG1 THR P  46      86.234  95.355 -71.139  0.00  0.00      PROA   
ATOM    696  HG1 THR P  46      85.566  95.338 -70.449  0.00  0.00      PROA   
ATOM    697  CG2 THR P  46      88.584  95.790 -71.539  0.00  0.00      PROA   
ATOM    698 HG21 THR P  46      88.762  94.810 -72.031  0.00  0.00      PROA   
ATOM    699 HG22 THR P  46      89.533  96.127 -71.069  0.00  0.00      PROA   
ATOM    700 HG23 THR P  46      88.308  96.531 -72.320  0.00  0.00      PROA   
ATOM    701  C   THR P  46      88.929  95.117 -68.587  0.00  0.00      PROA   
ATOM    702  O   THR P  46      88.729  96.040 -67.801  0.00  0.00      PROA   
ATOM    703  N   LEU P  47      90.131  94.507 -68.720  0.00  0.00      PROA   
ATOM    704  HN  LEU P  47      90.266  93.772 -69.381  0.00  0.00      PROA   
ATOM    705  CA  LEU P  47      91.282  94.817 -67.908  0.00  0.00      PROA   
ATOM    706  HA  LEU P  47      90.971  95.376 -67.038  0.00  0.00      PROA   
ATOM    707  CB  LEU P  47      92.071  93.566 -67.446  0.00  0.00      PROA   
ATOM    708  HB1 LEU P  47      92.949  93.883 -66.843  0.00  0.00      PROA   
ATOM    709  HB2 LEU P  47      92.451  93.007 -68.328  0.00  0.00      PROA   
ATOM    710  CG  LEU P  47      91.242  92.572 -66.599  0.00  0.00      PROA   
ATOM    711  HG  LEU P  47      90.361  92.260 -67.200  0.00  0.00      PROA   
ATOM    712  CD1 LEU P  47      92.061  91.302 -66.318  0.00  0.00      PROA   
ATOM    713 HD11 LEU P  47      92.934  91.537 -65.672  0.00  0.00      PROA   
ATOM    714 HD12 LEU P  47      92.426  90.855 -67.267  0.00  0.00      PROA   
ATOM    715 HD13 LEU P  47      91.427  90.549 -65.801  0.00  0.00      PROA   
ATOM    716  CD2 LEU P  47      90.717  93.199 -65.293  0.00  0.00      PROA   
ATOM    717 HD21 LEU P  47      90.029  94.043 -65.513  0.00  0.00      PROA   
ATOM    718 HD22 LEU P  47      91.562  93.576 -64.678  0.00  0.00      PROA   
ATOM    719 HD23 LEU P  47      90.156  92.445 -64.699  0.00  0.00      PROA   
ATOM    720  C   LEU P  47      92.190  95.691 -68.714  0.00  0.00      PROA   
ATOM    721  O   LEU P  47      92.423  96.840 -68.345  0.00  0.00      PROA   
ATOM    722  N   ILE P  48      92.727  95.154 -69.834  0.00  0.00      PROA   
ATOM    723  HN  ILE P  48      92.518  94.219 -70.108  0.00  0.00      PROA   
ATOM    724  CA  ILE P  48      93.621  95.866 -70.711  0.00  0.00      PROA   
ATOM    725  HA  ILE P  48      93.465  96.927 -70.584  0.00  0.00      PROA   
ATOM    726  CB  ILE P  48      95.114  95.555 -70.515  0.00  0.00      PROA   
ATOM    727  HB  ILE P  48      95.701  96.287 -71.108  0.00  0.00      PROA   
ATOM    728  CG2 ILE P  48      95.490  95.806 -69.035  0.00  0.00      PROA   
ATOM    729 HG21 ILE P  48      95.023  95.046 -68.373  0.00  0.00      PROA   
ATOM    730 HG22 ILE P  48      95.160  96.815 -68.708  0.00  0.00      PROA   
ATOM    731 HG23 ILE P  48      96.592  95.743 -68.907  0.00  0.00      PROA   
ATOM    732  CG1 ILE P  48      95.553  94.133 -70.959  0.00  0.00      PROA   
ATOM    733 HG11 ILE P  48      94.716  93.410 -70.850  0.00  0.00      PROA   
ATOM    734 HG12 ILE P  48      96.359  93.803 -70.269  0.00  0.00      PROA   
ATOM    735  CD  ILE P  48      96.130  94.079 -72.377  0.00  0.00      PROA   
ATOM    736  HD1 ILE P  48      96.857  94.906 -72.527  0.00  0.00      PROA   
ATOM    737  HD2 ILE P  48      95.331  94.170 -73.144  0.00  0.00      PROA   
ATOM    738  HD3 ILE P  48      96.664  93.120 -72.548  0.00  0.00      PROA   
ATOM    739  C   ILE P  48      93.158  95.502 -72.095  0.00  0.00      PROA   
ATOM    740  O   ILE P  48      92.368  94.577 -72.276  0.00  0.00      PROA   
ATOM    741  N   TYR P  49      93.630  96.263 -73.103  0.00  0.00      PROA   
ATOM    742  HN  TYR P  49      94.249  97.024 -72.924  0.00  0.00      PROA   
ATOM    743  CA  TYR P  49      93.329  96.046 -74.495  0.00  0.00      PROA   
ATOM    744  HA  TYR P  49      93.260  94.983 -74.671  0.00  0.00      PROA   
ATOM    745  CB  TYR P  49      92.019  96.724 -74.995  0.00  0.00      PROA   
ATOM    746  HB1 TYR P  49      91.161  96.105 -74.657  0.00  0.00      PROA   
ATOM    747  HB2 TYR P  49      91.976  96.773 -76.104  0.00  0.00      PROA   
ATOM    748  CG  TYR P  49      91.843  98.117 -74.426  0.00  0.00      PROA   
ATOM    749  CD1 TYR P  49      92.476  99.233 -75.004  0.00  0.00      PROA   
ATOM    750  HD1 TYR P  49      93.116  99.105 -75.864  0.00  0.00      PROA   
ATOM    751  CE1 TYR P  49      92.307 100.513 -74.461  0.00  0.00      PROA   
ATOM    752  HE1 TYR P  49      92.812 101.355 -74.911  0.00  0.00      PROA   
ATOM    753  CZ  TYR P  49      91.483 100.697 -73.342  0.00  0.00      PROA   
ATOM    754  OH  TYR P  49      91.305 101.987 -72.794  0.00  0.00      PROA   
ATOM    755  HH  TYR P  49      91.822 102.604 -73.317  0.00  0.00      PROA   
ATOM    756  CD2 TYR P  49      91.011  98.320 -73.310  0.00  0.00      PROA   
ATOM    757  HD2 TYR P  49      90.512  97.476 -72.857  0.00  0.00      PROA   
ATOM    758  CE2 TYR P  49      90.829  99.597 -72.772  0.00  0.00      PROA   
ATOM    759  HE2 TYR P  49      90.180  99.726 -71.918  0.00  0.00      PROA   
ATOM    760  C   TYR P  49      94.519  96.538 -75.263  0.00  0.00      PROA   
ATOM    761  O   TYR P  49      95.221  97.438 -74.809  0.00  0.00      PROA   
ATOM    762  N   LEU P  50      94.799  95.910 -76.435  0.00  0.00      PROA   
ATOM    763  HN  LEU P  50      94.230  95.151 -76.744  0.00  0.00      PROA   
ATOM    764  CA  LEU P  50      95.858  96.278 -77.360  0.00  0.00      PROA   
ATOM    765  HA  LEU P  50      95.704  95.646 -78.222  0.00  0.00      PROA   
ATOM    766  CB  LEU P  50      95.828  97.756 -77.866  0.00  0.00      PROA   
ATOM    767  HB1 LEU P  50      96.824  98.062 -78.252  0.00  0.00      PROA   
ATOM    768  HB2 LEU P  50      95.593  98.429 -77.014  0.00  0.00      PROA   
ATOM    769  CG  LEU P  50      94.828  98.077 -79.013  0.00  0.00      PROA   
ATOM    770  HG  LEU P  50      94.793  99.185 -79.088  0.00  0.00      PROA   
ATOM    771  CD1 LEU P  50      95.340  97.572 -80.376  0.00  0.00      PROA   
ATOM    772 HD11 LEU P  50      95.424  96.464 -80.371  0.00  0.00      PROA   
ATOM    773 HD12 LEU P  50      96.341  98.002 -80.596  0.00  0.00      PROA   
ATOM    774 HD13 LEU P  50      94.642  97.873 -81.186  0.00  0.00      PROA   
ATOM    775  CD2 LEU P  50      93.384  97.610 -78.749  0.00  0.00      PROA   
ATOM    776 HD21 LEU P  50      93.013  98.020 -77.786  0.00  0.00      PROA   
ATOM    777 HD22 LEU P  50      93.339  96.501 -78.708  0.00  0.00      PROA   
ATOM    778 HD23 LEU P  50      92.711  97.958 -79.562  0.00  0.00      PROA   
ATOM    779  C   LEU P  50      97.226  95.898 -76.827  0.00  0.00      PROA   
ATOM    780  O   LEU P  50      98.245  96.220 -77.435  0.00  0.00      PROA   
ATOM    781  N   ALA P  51      97.257  95.167 -75.685  0.00  0.00      PROA   
ATOM    782  HN  ALA P  51      96.405  94.968 -75.208  0.00  0.00      PROA   
ATOM    783  CA  ALA P  51      98.411  94.537 -75.096  0.00  0.00      PROA   
ATOM    784  HA  ALA P  51      98.006  93.881 -74.339  0.00  0.00      PROA   
ATOM    785  CB  ALA P  51      99.218  93.630 -76.045  0.00  0.00      PROA   
ATOM    786  HB1 ALA P  51      98.535  92.934 -76.578  0.00  0.00      PROA   
ATOM    787  HB2 ALA P  51      99.949  93.024 -75.468  0.00  0.00      PROA   
ATOM    788  HB3 ALA P  51      99.775  94.226 -76.798  0.00  0.00      PROA   
ATOM    789  C   ALA P  51      99.314  95.507 -74.384  0.00  0.00      PROA   
ATOM    790  O   ALA P  51     100.473  95.180 -74.136  0.00  0.00      PROA   
ATOM    791  N   SER P  52      98.812  96.715 -74.023  0.00  0.00      PROA   
ATOM    792  HN  SER P  52      97.871  96.983 -74.216  0.00  0.00      PROA   
ATOM    793  CA  SER P  52      99.631  97.686 -73.334  0.00  0.00      PROA   
ATOM    794  HA  SER P  52     100.036  97.212 -72.452  0.00  0.00      PROA   
ATOM    795  CB  SER P  52     100.797  98.242 -74.210  0.00  0.00      PROA   
ATOM    796  HB1 SER P  52     101.530  97.432 -74.413  0.00  0.00      PROA   
ATOM    797  HB2 SER P  52     101.346  99.052 -73.683  0.00  0.00      PROA   
ATOM    798  OG  SER P  52     100.341  98.733 -75.467  0.00  0.00      PROA   
ATOM    799  HG1 SER P  52     100.002  97.970 -75.942  0.00  0.00      PROA   
ATOM    800  C   SER P  52      98.807  98.863 -72.873  0.00  0.00      PROA   
ATOM    801  O   SER P  52      99.333  99.728 -72.174  0.00  0.00      PROA   
ATOM    802  N   ASN P  53      97.501  98.926 -73.231  0.00  0.00      PROA   
ATOM    803  HN  ASN P  53      97.063  98.204 -73.761  0.00  0.00      PROA   
ATOM    804  CA  ASN P  53      96.684 100.088 -72.950  0.00  0.00      PROA   
ATOM    805  HA  ASN P  53      97.273 100.857 -72.472  0.00  0.00      PROA   
ATOM    806  CB  ASN P  53      96.012 100.711 -74.202  0.00  0.00      PROA   
ATOM    807  HB1 ASN P  53      95.424 101.606 -73.908  0.00  0.00      PROA   
ATOM    808  HB2 ASN P  53      95.320  99.990 -74.688  0.00  0.00      PROA   
ATOM    809  CG  ASN P  53      97.089 101.151 -75.206  0.00  0.00      PROA   
ATOM    810  OD1 ASN P  53      97.580 102.284 -75.134  0.00  0.00      PROA   
ATOM    811  ND2 ASN P  53      97.424 100.249 -76.178  0.00  0.00      PROA   
ATOM    812 HD21 ASN P  53      98.109 100.486 -76.867  0.00  0.00      PROA   
ATOM    813 HD22 ASN P  53      96.981  99.353 -76.201  0.00  0.00      PROA   
ATOM    814  C   ASN P  53      95.622  99.652 -71.990  0.00  0.00      PROA   
ATOM    815  O   ASN P  53      94.710  98.908 -72.338  0.00  0.00      PROA   
ATOM    816  N   ARG P  54      95.741 100.116 -70.727  0.00  0.00      PROA   
ATOM    817  HN  ARG P  54      96.489 100.726 -70.476  0.00  0.00      PROA   
ATOM    818  CA  ARG P  54      94.850  99.775 -69.648  0.00  0.00      PROA   
ATOM    819  HA  ARG P  54      94.744  98.700 -69.646  0.00  0.00      PROA   
ATOM    820  CB  ARG P  54      95.389 100.224 -68.273  0.00  0.00      PROA   
ATOM    821  HB1 ARG P  54      94.704  99.866 -67.475  0.00  0.00      PROA   
ATOM    822  HB2 ARG P  54      95.416 101.334 -68.234  0.00  0.00      PROA   
ATOM    823  CG  ARG P  54      96.799  99.692 -67.966  0.00  0.00      PROA   
ATOM    824  HG1 ARG P  54      97.533 100.129 -68.676  0.00  0.00      PROA   
ATOM    825  HG2 ARG P  54      96.796  98.592 -68.122  0.00  0.00      PROA   
ATOM    826  CD  ARG P  54      97.255  99.963 -66.523  0.00  0.00      PROA   
ATOM    827  HD1 ARG P  54      98.250  99.499 -66.348  0.00  0.00      PROA   
ATOM    828  HD2 ARG P  54      96.528  99.526 -65.806  0.00  0.00      PROA   
ATOM    829  NE  ARG P  54      97.410 101.439 -66.292  0.00  0.00      PROA   
ATOM    830  HE  ARG P  54      98.259 101.869 -66.601  0.00  0.00      PROA   
ATOM    831  CZ  ARG P  54      96.481 102.228 -65.688  0.00  0.00      PROA   
ATOM    832  NH1 ARG P  54      95.302 101.740 -65.235  0.00  0.00      PROA   
ATOM    833 HH11 ARG P  54      95.090 100.769 -65.342  0.00  0.00      PROA   
ATOM    834 HH12 ARG P  54      94.642 102.352 -64.801  0.00  0.00      PROA   
ATOM    835  NH2 ARG P  54      96.746 103.550 -65.536  0.00  0.00      PROA   
ATOM    836 HH21 ARG P  54      97.612 103.927 -65.865  0.00  0.00      PROA   
ATOM    837 HH22 ARG P  54      96.075 104.147 -65.097  0.00  0.00      PROA   
ATOM    838  C   ARG P  54      93.490 100.389 -69.828  0.00  0.00      PROA   
ATOM    839  O   ARG P  54      93.360 101.491 -70.359  0.00  0.00      PROA   
ATOM    840  N   HSD P  55      92.443  99.673 -69.349  0.00  0.00      PROA   
ATOM    841  HN  HSD P  55      92.578  98.753 -68.989  0.00  0.00      PROA   
ATOM    842  CA  HSD P  55      91.117 100.208 -69.152  0.00  0.00      PROA   
ATOM    843  HA  HSD P  55      90.834 100.705 -70.068  0.00  0.00      PROA   
ATOM    844  CB  HSD P  55      90.057  99.119 -68.847  0.00  0.00      PROA   
ATOM    845  HB1 HSD P  55      90.348  98.567 -67.927  0.00  0.00      PROA   
ATOM    846  HB2 HSD P  55      90.045  98.385 -69.681  0.00  0.00      PROA   
ATOM    847  ND1 HSD P  55      87.880 100.153 -69.673  0.00  0.00      PROA   
ATOM    848  HD1 HSD P  55      88.149 100.239 -70.632  0.00  0.00      PROA   
ATOM    849  CG  HSD P  55      88.665  99.656 -68.654  0.00  0.00      PROA   
ATOM    850  CE1 HSD P  55      86.689 100.493 -69.118  0.00  0.00      PROA   
ATOM    851  HE1 HSD P  55      85.870 100.920 -69.696  0.00  0.00      PROA   
ATOM    852  NE2 HSD P  55      86.651 100.243 -67.823  0.00  0.00      PROA   
ATOM    853  CD2 HSD P  55      87.894  99.709 -67.534  0.00  0.00      PROA   
ATOM    854  HD2 HSD P  55      88.125  99.405 -66.521  0.00  0.00      PROA   
ATOM    855  C   HSD P  55      91.151 101.245 -68.056  0.00  0.00      PROA   
ATOM    856  O   HSD P  55      91.914 101.124 -67.097  0.00  0.00      PROA   
ATOM    857  N   THR P  56      90.334 102.312 -68.223  0.00  0.00      PROA   
ATOM    858  HN  THR P  56      89.712 102.348 -69.002  0.00  0.00      PROA   
ATOM    859  CA  THR P  56      90.322 103.502 -67.401  0.00  0.00      PROA   
ATOM    860  HA  THR P  56      91.337 103.870 -67.414  0.00  0.00      PROA   
ATOM    861  CB  THR P  56      89.449 104.602 -68.018  0.00  0.00      PROA   
ATOM    862  HB  THR P  56      89.851 104.825 -69.030  0.00  0.00      PROA   
ATOM    863  OG1 THR P  56      89.504 105.820 -67.280  0.00  0.00      PROA   
ATOM    864  HG1 THR P  56      89.332 105.583 -66.366  0.00  0.00      PROA   
ATOM    865  CG2 THR P  56      87.978 104.159 -68.195  0.00  0.00      PROA   
ATOM    866 HG21 THR P  56      87.492 103.978 -67.212  0.00  0.00      PROA   
ATOM    867 HG22 THR P  56      87.912 103.230 -68.801  0.00  0.00      PROA   
ATOM    868 HG23 THR P  56      87.403 104.951 -68.722  0.00  0.00      PROA   
ATOM    869  C   THR P  56      89.984 103.227 -65.948  0.00  0.00      PROA   
ATOM    870  O   THR P  56      90.605 103.801 -65.054  0.00  0.00      PROA   
ATOM    871  N   GLY P  57      88.999 102.335 -65.682  0.00  0.00      PROA   
ATOM    872  HN  GLY P  57      88.527 101.848 -66.413  0.00  0.00      PROA   
ATOM    873  CA  GLY P  57      88.508 102.081 -64.348  0.00  0.00      PROA   
ATOM    874  HA1 GLY P  57      87.526 101.647 -64.464  0.00  0.00      PROA   
ATOM    875  HA2 GLY P  57      88.493 103.006 -63.790  0.00  0.00      PROA   
ATOM    876  C   GLY P  57      89.366 101.088 -63.623  0.00  0.00      PROA   
ATOM    877  O   GLY P  57      89.513 101.167 -62.404  0.00  0.00      PROA   
ATOM    878  N   VAL P  58      89.943 100.115 -64.369  0.00  0.00      PROA   
ATOM    879  HN  VAL P  58      89.808 100.084 -65.357  0.00  0.00      PROA   
ATOM    880  CA  VAL P  58      90.771  99.054 -63.839  0.00  0.00      PROA   
ATOM    881  HA  VAL P  58      90.185  98.641 -63.031  0.00  0.00      PROA   
ATOM    882  CB  VAL P  58      90.957  97.940 -64.871  0.00  0.00      PROA   
ATOM    883  HB  VAL P  58      91.090  98.403 -65.872  0.00  0.00      PROA   
ATOM    884  CG1 VAL P  58      92.181  97.030 -64.636  0.00  0.00      PROA   
ATOM    885 HG11 VAL P  58      92.131  96.551 -63.635  0.00  0.00      PROA   
ATOM    886 HG12 VAL P  58      93.130  97.601 -64.730  0.00  0.00      PROA   
ATOM    887 HG13 VAL P  58      92.204  96.221 -65.398  0.00  0.00      PROA   
ATOM    888  CG2 VAL P  58      89.651  97.119 -64.867  0.00  0.00      PROA   
ATOM    889 HG21 VAL P  58      88.782  97.746 -65.158  0.00  0.00      PROA   
ATOM    890 HG22 VAL P  58      89.464  96.697 -63.857  0.00  0.00      PROA   
ATOM    891 HG23 VAL P  58      89.730  96.270 -65.580  0.00  0.00      PROA   
ATOM    892  C   VAL P  58      92.073  99.608 -63.278  0.00  0.00      PROA   
ATOM    893  O   VAL P  58      92.658 100.474 -63.928  0.00  0.00      PROA   
ATOM    894  N   PRO P  59      92.555  99.189 -62.093  0.00  0.00      PROA   
ATOM    895  CD  PRO P  59      91.871  98.224 -61.226  0.00  0.00      PROA   
ATOM    896  HD1 PRO P  59      91.389  97.403 -61.799  0.00  0.00      PROA   
ATOM    897  HD2 PRO P  59      91.108  98.773 -60.634  0.00  0.00      PROA   
ATOM    898  CA  PRO P  59      93.824  99.611 -61.500  0.00  0.00      PROA   
ATOM    899  HA  PRO P  59      93.774 100.682 -61.365  0.00  0.00      PROA   
ATOM    900  CB  PRO P  59      93.900  98.866 -60.155  0.00  0.00      PROA   
ATOM    901  HB1 PRO P  59      93.495  99.527 -59.360  0.00  0.00      PROA   
ATOM    902  HB2 PRO P  59      94.926  98.554 -59.864  0.00  0.00      PROA   
ATOM    903  CG  PRO P  59      92.962  97.671 -60.320  0.00  0.00      PROA   
ATOM    904  HG1 PRO P  59      93.498  96.846 -60.836  0.00  0.00      PROA   
ATOM    905  HG2 PRO P  59      92.559  97.304 -59.351  0.00  0.00      PROA   
ATOM    906  C   PRO P  59      95.037  99.341 -62.361  0.00  0.00      PROA   
ATOM    907  O   PRO P  59      94.946  98.621 -63.355  0.00  0.00      PROA   
ATOM    908  N   SER P  60      96.195  99.924 -61.972  0.00  0.00      PROA   
ATOM    909  HN  SER P  60      96.248 100.452 -61.128  0.00  0.00      PROA   
ATOM    910  CA  SER P  60      97.386  99.952 -62.786  0.00  0.00      PROA   
ATOM    911  HA  SER P  60      97.092  99.903 -63.824  0.00  0.00      PROA   
ATOM    912  CB  SER P  60      98.187 101.267 -62.582  0.00  0.00      PROA   
ATOM    913  HB1 SER P  60      97.547 102.118 -62.897  0.00  0.00      PROA   
ATOM    914  HB2 SER P  60      99.105 101.280 -63.208  0.00  0.00      PROA   
ATOM    915  OG  SER P  60      98.543 101.479 -61.219  0.00  0.00      PROA   
ATOM    916  HG1 SER P  60      99.177 100.792 -61.002  0.00  0.00      PROA   
ATOM    917  C   SER P  60      98.277  98.766 -62.508  0.00  0.00      PROA   
ATOM    918  O   SER P  60      99.338  98.637 -63.117  0.00  0.00      PROA   
ATOM    919  N   ARG P  61      97.842  97.851 -61.603  0.00  0.00      PROA   
ATOM    920  HN  ARG P  61      96.989  97.992 -61.107  0.00  0.00      PROA   
ATOM    921  CA  ARG P  61      98.497  96.590 -61.336  0.00  0.00      PROA   
ATOM    922  HA  ARG P  61      99.527  96.817 -61.103  0.00  0.00      PROA   
ATOM    923  CB  ARG P  61      97.881  95.853 -60.115  0.00  0.00      PROA   
ATOM    924  HB1 ARG P  61      97.912  96.562 -59.260  0.00  0.00      PROA   
ATOM    925  HB2 ARG P  61      98.521  94.986 -59.845  0.00  0.00      PROA   
ATOM    926  CG  ARG P  61      96.433  95.364 -60.299  0.00  0.00      PROA   
ATOM    927  HG1 ARG P  61      96.456  94.480 -60.971  0.00  0.00      PROA   
ATOM    928  HG2 ARG P  61      95.827  96.148 -60.802  0.00  0.00      PROA   
ATOM    929  CD  ARG P  61      95.733  94.934 -59.001  0.00  0.00      PROA   
ATOM    930  HD1 ARG P  61      96.398  94.293 -58.383  0.00  0.00      PROA   
ATOM    931  HD2 ARG P  61      94.807  94.381 -59.266  0.00  0.00      PROA   
ATOM    932  NE  ARG P  61      95.372  96.151 -58.203  0.00  0.00      PROA   
ATOM    933  HE  ARG P  61      95.911  96.982 -58.342  0.00  0.00      PROA   
ATOM    934  CZ  ARG P  61      94.325  96.197 -57.338  0.00  0.00      PROA   
ATOM    935  NH1 ARG P  61      93.547  95.116 -57.100  0.00  0.00      PROA   
ATOM    936 HH11 ARG P  61      93.741  94.250 -57.560  0.00  0.00      PROA   
ATOM    937 HH12 ARG P  61      92.786  95.180 -56.454  0.00  0.00      PROA   
ATOM    938  NH2 ARG P  61      94.045  97.362 -56.704  0.00  0.00      PROA   
ATOM    939 HH21 ARG P  61      94.608  98.171 -56.872  0.00  0.00      PROA   
ATOM    940 HH22 ARG P  61      93.277  97.410 -56.064  0.00  0.00      PROA   
ATOM    941  C   ARG P  61      98.474  95.710 -62.569  0.00  0.00      PROA   
ATOM    942  O   ARG P  61      99.473  95.074 -62.898  0.00  0.00      PROA   
ATOM    943  N   PHE P  62      97.329  95.706 -63.299  0.00  0.00      PROA   
ATOM    944  HN  PHE P  62      96.543  96.248 -63.012  0.00  0.00      PROA   
ATOM    945  CA  PHE P  62      97.129  94.953 -64.514  0.00  0.00      PROA   
ATOM    946  HA  PHE P  62      97.630  94.000 -64.419  0.00  0.00      PROA   
ATOM    947  CB  PHE P  62      95.630  94.733 -64.854  0.00  0.00      PROA   
ATOM    948  HB1 PHE P  62      95.513  94.171 -65.806  0.00  0.00      PROA   
ATOM    949  HB2 PHE P  62      95.108  95.707 -64.964  0.00  0.00      PROA   
ATOM    950  CG  PHE P  62      94.944  93.950 -63.764  0.00  0.00      PROA   
ATOM    951  CD1 PHE P  62      95.050  92.549 -63.722  0.00  0.00      PROA   
ATOM    952  HD1 PHE P  62      95.657  92.032 -64.451  0.00  0.00      PROA   
ATOM    953  CE1 PHE P  62      94.370  91.809 -62.749  0.00  0.00      PROA   
ATOM    954  HE1 PHE P  62      94.464  90.733 -62.730  0.00  0.00      PROA   
ATOM    955  CZ  PHE P  62      93.566  92.461 -61.809  0.00  0.00      PROA   
ATOM    956  HZ  PHE P  62      93.035  91.889 -61.062  0.00  0.00      PROA   
ATOM    957  CD2 PHE P  62      94.135  94.593 -62.810  0.00  0.00      PROA   
ATOM    958  HD2 PHE P  62      94.047  95.670 -62.825  0.00  0.00      PROA   
ATOM    959  CE2 PHE P  62      93.449  93.856 -61.838  0.00  0.00      PROA   
ATOM    960  HE2 PHE P  62      92.833  94.362 -61.110  0.00  0.00      PROA   
ATOM    961  C   PHE P  62      97.735  95.723 -65.652  0.00  0.00      PROA   
ATOM    962  O   PHE P  62      97.352  96.865 -65.900  0.00  0.00      PROA   
ATOM    963  N   SER P  63      98.706  95.107 -66.364  0.00  0.00      PROA   
ATOM    964  HN  SER P  63      99.018  94.188 -66.136  0.00  0.00      PROA   
ATOM    965  CA  SER P  63      99.324  95.707 -67.520  0.00  0.00      PROA   
ATOM    966  HA  SER P  63      98.628  96.381 -67.996  0.00  0.00      PROA   
ATOM    967  CB  SER P  63     100.655  96.436 -67.211  0.00  0.00      PROA   
ATOM    968  HB1 SER P  63     101.092  96.853 -68.144  0.00  0.00      PROA   
ATOM    969  HB2 SER P  63     101.388  95.739 -66.752  0.00  0.00      PROA   
ATOM    970  OG  SER P  63     100.445  97.510 -66.304  0.00  0.00      PROA   
ATOM    971  HG1 SER P  63     100.181  97.107 -65.474  0.00  0.00      PROA   
ATOM    972  C   SER P  63      99.621  94.582 -68.465  0.00  0.00      PROA   
ATOM    973  O   SER P  63     100.218  93.579 -68.078  0.00  0.00      PROA   
ATOM    974  N   GLY P  64      99.209  94.735 -69.747  0.00  0.00      PROA   
ATOM    975  HN  GLY P  64      98.708  95.547 -70.036  0.00  0.00      PROA   
ATOM    976  CA  GLY P  64      99.501  93.786 -70.796  0.00  0.00      PROA   
ATOM    977  HA1 GLY P  64      98.846  94.023 -71.621  0.00  0.00      PROA   
ATOM    978  HA2 GLY P  64      99.363  92.785 -70.415  0.00  0.00      PROA   
ATOM    979  C   GLY P  64     100.913  93.954 -71.270  0.00  0.00      PROA   
ATOM    980  O   GLY P  64     101.501  95.025 -71.129  0.00  0.00      PROA   
ATOM    981  N   SER P  65     101.466  92.883 -71.882  0.00  0.00      PROA   
ATOM    982  HN  SER P  65     100.957  92.032 -71.982  0.00  0.00      PROA   
ATOM    983  CA  SER P  65     102.793  92.866 -72.449  0.00  0.00      PROA   
ATOM    984  HA  SER P  65     102.952  93.787 -72.991  0.00  0.00      PROA   
ATOM    985  CB  SER P  65     103.939  92.617 -71.427  0.00  0.00      PROA   
ATOM    986  HB1 SER P  65     104.923  92.582 -71.942  0.00  0.00      PROA   
ATOM    987  HB2 SER P  65     103.780  91.655 -70.894  0.00  0.00      PROA   
ATOM    988  OG  SER P  65     104.009  93.646 -70.450  0.00  0.00      PROA   
ATOM    989  HG1 SER P  65     103.195  93.587 -69.945  0.00  0.00      PROA   
ATOM    990  C   SER P  65     102.788  91.725 -73.430  0.00  0.00      PROA   
ATOM    991  O   SER P  65     101.836  90.947 -73.481  0.00  0.00      PROA   
ATOM    992  N   GLY P  66     103.871  91.609 -74.237  0.00  0.00      PROA   
ATOM    993  HN  GLY P  66     104.605  92.283 -74.210  0.00  0.00      PROA   
ATOM    994  CA  GLY P  66     104.112  90.479 -75.104  0.00  0.00      PROA   
ATOM    995  HA1 GLY P  66     103.329  89.742 -75.000  0.00  0.00      PROA   
ATOM    996  HA2 GLY P  66     105.088  90.096 -74.843  0.00  0.00      PROA   
ATOM    997  C   GLY P  66     104.148  90.918 -76.532  0.00  0.00      PROA   
ATOM    998  O   GLY P  66     103.742  92.029 -76.869  0.00  0.00      PROA   
ATOM    999  N   SER P  67     104.654  90.013 -77.401  0.00  0.00      PROA   
ATOM   1000  HN  SER P  67     104.968  89.123 -77.078  0.00  0.00      PROA   
ATOM   1001  CA  SER P  67     104.789  90.214 -78.822  0.00  0.00      PROA   
ATOM   1002  HA  SER P  67     103.905  90.711 -79.193  0.00  0.00      PROA   
ATOM   1003  CB  SER P  67     106.077  90.968 -79.250  0.00  0.00      PROA   
ATOM   1004  HB1 SER P  67     106.138  91.042 -80.357  0.00  0.00      PROA   
ATOM   1005  HB2 SER P  67     106.979  90.435 -78.878  0.00  0.00      PROA   
ATOM   1006  OG  SER P  67     106.102  92.289 -78.730  0.00  0.00      PROA   
ATOM   1007  HG1 SER P  67     106.159  92.196 -77.776  0.00  0.00      PROA   
ATOM   1008  C   SER P  67     104.856  88.833 -79.415  0.00  0.00      PROA   
ATOM   1009  O   SER P  67     105.097  87.855 -78.709  0.00  0.00      PROA   
ATOM   1010  N   GLY P  68     104.643  88.725 -80.750  0.00  0.00      PROA   
ATOM   1011  HN  GLY P  68     104.447  89.526 -81.310  0.00  0.00      PROA   
ATOM   1012  CA  GLY P  68     104.695  87.468 -81.460  0.00  0.00      PROA   
ATOM   1013  HA1 GLY P  68     105.434  86.823 -81.008  0.00  0.00      PROA   
ATOM   1014  HA2 GLY P  68     104.911  87.702 -82.492  0.00  0.00      PROA   
ATOM   1015  C   GLY P  68     103.351  86.812 -81.402  0.00  0.00      PROA   
ATOM   1016  O   GLY P  68     102.342  87.433 -81.727  0.00  0.00      PROA   
ATOM   1017  N   THR P  69     103.323  85.519 -81.003  0.00  0.00      PROA   
ATOM   1018  HN  THR P  69     104.161  85.035 -80.764  0.00  0.00      PROA   
ATOM   1019  CA  THR P  69     102.109  84.746 -80.866  0.00  0.00      PROA   
ATOM   1020  HA  THR P  69     101.287  85.259 -81.343  0.00  0.00      PROA   
ATOM   1021  CB  THR P  69     102.236  83.349 -81.479  0.00  0.00      PROA   
ATOM   1022  HB  THR P  69     101.339  82.734 -81.251  0.00  0.00      PROA   
ATOM   1023  OG1 THR P  69     103.386  82.655 -80.999  0.00  0.00      PROA   
ATOM   1024  HG1 THR P  69     103.268  82.571 -80.050  0.00  0.00      PROA   
ATOM   1025  CG2 THR P  69     102.327  83.484 -83.013  0.00  0.00      PROA   
ATOM   1026 HG21 THR P  69     103.223  84.067 -83.314  0.00  0.00      PROA   
ATOM   1027 HG22 THR P  69     101.421  84.001 -83.397  0.00  0.00      PROA   
ATOM   1028 HG23 THR P  69     102.383  82.481 -83.487  0.00  0.00      PROA   
ATOM   1029  C   THR P  69     101.779  84.604 -79.399  0.00  0.00      PROA   
ATOM   1030  O   THR P  69     100.734  84.055 -79.056  0.00  0.00      PROA   
ATOM   1031  N   ASP P  70     102.667  85.105 -78.505  0.00  0.00      PROA   
ATOM   1032  HN  ASP P  70     103.479  85.598 -78.807  0.00  0.00      PROA   
ATOM   1033  CA  ASP P  70     102.587  84.865 -77.084  0.00  0.00      PROA   
ATOM   1034  HA  ASP P  70     101.731  84.249 -76.852  0.00  0.00      PROA   
ATOM   1035  CB  ASP P  70     103.875  84.223 -76.495  0.00  0.00      PROA   
ATOM   1036  HB1 ASP P  70     103.788  84.135 -75.391  0.00  0.00      PROA   
ATOM   1037  HB2 ASP P  70     104.748  84.870 -76.729  0.00  0.00      PROA   
ATOM   1038  CG  ASP P  70     104.153  82.824 -77.062  0.00  0.00      PROA   
ATOM   1039  OD1 ASP P  70     103.262  82.235 -77.728  0.00  0.00      PROA   
ATOM   1040  OD2 ASP P  70     105.266  82.303 -76.781  0.00  0.00      PROA   
ATOM   1041  C   ASP P  70     102.408  86.204 -76.436  0.00  0.00      PROA   
ATOM   1042  O   ASP P  70     103.146  87.146 -76.716  0.00  0.00      PROA   
ATOM   1043  N   PHE P  71     101.394  86.310 -75.551  0.00  0.00      PROA   
ATOM   1044  HN  PHE P  71     100.807  85.532 -75.343  0.00  0.00      PROA   
ATOM   1045  CA  PHE P  71     101.074  87.527 -74.849  0.00  0.00      PROA   
ATOM   1046  HA  PHE P  71     101.942  88.169 -74.831  0.00  0.00      PROA   
ATOM   1047  CB  PHE P  71      99.863  88.301 -75.430  0.00  0.00      PROA   
ATOM   1048  HB1 PHE P  71      99.497  89.073 -74.720  0.00  0.00      PROA   
ATOM   1049  HB2 PHE P  71      99.028  87.601 -75.648  0.00  0.00      PROA   
ATOM   1050  CG  PHE P  71     100.265  88.996 -76.710  0.00  0.00      PROA   
ATOM   1051  CD1 PHE P  71     100.331  88.310 -77.938  0.00  0.00      PROA   
ATOM   1052  HD1 PHE P  71     100.099  87.256 -77.980  0.00  0.00      PROA   
ATOM   1053  CE1 PHE P  71     100.716  88.977 -79.106  0.00  0.00      PROA   
ATOM   1054  HE1 PHE P  71     100.790  88.438 -80.039  0.00  0.00      PROA   
ATOM   1055  CZ  PHE P  71     101.007  90.342 -79.075  0.00  0.00      PROA   
ATOM   1056  HZ  PHE P  71     101.303  90.853 -79.980  0.00  0.00      PROA   
ATOM   1057  CD2 PHE P  71     100.548  90.373 -76.697  0.00  0.00      PROA   
ATOM   1058  HD2 PHE P  71     100.490  90.918 -75.767  0.00  0.00      PROA   
ATOM   1059  CE2 PHE P  71     100.909  91.045 -77.871  0.00  0.00      PROA   
ATOM   1060  HE2 PHE P  71     101.126  92.103 -77.844  0.00  0.00      PROA   
ATOM   1061  C   PHE P  71     100.815  87.138 -73.429  0.00  0.00      PROA   
ATOM   1062  O   PHE P  71     100.611  85.965 -73.126  0.00  0.00      PROA   
ATOM   1063  N   THR P  72     100.880  88.127 -72.512  0.00  0.00      PROA   
ATOM   1064  HN  THR P  72     101.010  89.080 -72.775  0.00  0.00      PROA   
ATOM   1065  CA  THR P  72     100.925  87.857 -71.101  0.00  0.00      PROA   
ATOM   1066  HA  THR P  72     100.323  86.981 -70.906  0.00  0.00      PROA   
ATOM   1067  CB  THR P  72     102.357  87.614 -70.608  0.00  0.00      PROA   
ATOM   1068  HB  THR P  72     102.812  86.831 -71.251  0.00  0.00      PROA   
ATOM   1069  OG1 THR P  72     102.392  87.110 -69.277  0.00  0.00      PROA   
ATOM   1070  HG1 THR P  72     101.877  86.301 -69.286  0.00  0.00      PROA   
ATOM   1071  CG2 THR P  72     103.235  88.880 -70.710  0.00  0.00      PROA   
ATOM   1072 HG21 THR P  72     102.870  89.679 -70.029  0.00  0.00      PROA   
ATOM   1073 HG22 THR P  72     103.240  89.271 -71.750  0.00  0.00      PROA   
ATOM   1074 HG23 THR P  72     104.283  88.642 -70.428  0.00  0.00      PROA   
ATOM   1075  C   THR P  72     100.274  89.021 -70.402  0.00  0.00      PROA   
ATOM   1076  O   THR P  72     100.183  90.125 -70.938  0.00  0.00      PROA   
ATOM   1077  N   LEU P  73      99.796  88.757 -69.167  0.00  0.00      PROA   
ATOM   1078  HN  LEU P  73      99.848  87.833 -68.796  0.00  0.00      PROA   
ATOM   1079  CA  LEU P  73      99.278  89.732 -68.249  0.00  0.00      PROA   
ATOM   1080  HA  LEU P  73      99.356  90.724 -68.670  0.00  0.00      PROA   
ATOM   1081  CB  LEU P  73      97.832  89.406 -67.782  0.00  0.00      PROA   
ATOM   1082  HB1 LEU P  73      97.819  88.714 -66.913  0.00  0.00      PROA   
ATOM   1083  HB2 LEU P  73      97.338  88.859 -68.613  0.00  0.00      PROA   
ATOM   1084  CG  LEU P  73      96.935  90.632 -67.472  0.00  0.00      PROA   
ATOM   1085  HG  LEU P  73      96.744  91.146 -68.438  0.00  0.00      PROA   
ATOM   1086  CD1 LEU P  73      95.574  90.184 -66.906  0.00  0.00      PROA   
ATOM   1087 HD11 LEU P  73      95.705  89.723 -65.903  0.00  0.00      PROA   
ATOM   1088 HD12 LEU P  73      95.098  89.436 -67.576  0.00  0.00      PROA   
ATOM   1089 HD13 LEU P  73      94.898  91.060 -66.809  0.00  0.00      PROA   
ATOM   1090  CD2 LEU P  73      97.580  91.668 -66.535  0.00  0.00      PROA   
ATOM   1091 HD21 LEU P  73      98.508  92.081 -66.985  0.00  0.00      PROA   
ATOM   1092 HD22 LEU P  73      97.828  91.209 -65.554  0.00  0.00      PROA   
ATOM   1093 HD23 LEU P  73      96.881  92.515 -66.367  0.00  0.00      PROA   
ATOM   1094  C   LEU P  73     100.209  89.568 -67.085  0.00  0.00      PROA   
ATOM   1095  O   LEU P  73     100.445  88.448 -66.636  0.00  0.00      PROA   
ATOM   1096  N   THR P  74     100.764  90.687 -66.574  0.00  0.00      PROA   
ATOM   1097  HN  THR P  74     100.583  91.585 -66.968  0.00  0.00      PROA   
ATOM   1098  CA  THR P  74     101.592  90.684 -65.397  0.00  0.00      PROA   
ATOM   1099  HA  THR P  74     101.620  89.688 -64.981  0.00  0.00      PROA   
ATOM   1100  CB  THR P  74     103.036  91.117 -65.655  0.00  0.00      PROA   
ATOM   1101  HB  THR P  74     103.464  90.434 -66.420  0.00  0.00      PROA   
ATOM   1102  OG1 THR P  74     103.841  90.974 -64.487  0.00  0.00      PROA   
ATOM   1103  HG1 THR P  74     103.365  91.420 -63.783  0.00  0.00      PROA   
ATOM   1104  CG2 THR P  74     103.143  92.560 -66.201  0.00  0.00      PROA   
ATOM   1105 HG21 THR P  74     102.784  93.301 -65.455  0.00  0.00      PROA   
ATOM   1106 HG22 THR P  74     102.549  92.671 -67.132  0.00  0.00      PROA   
ATOM   1107 HG23 THR P  74     104.202  92.798 -66.440  0.00  0.00      PROA   
ATOM   1108  C   THR P  74     100.873  91.562 -64.412  0.00  0.00      PROA   
ATOM   1109  O   THR P  74     100.343  92.618 -64.759  0.00  0.00      PROA   
ATOM   1110  N   ILE P  75     100.824  91.094 -63.146  0.00  0.00      PROA   
ATOM   1111  HN  ILE P  75     101.240  90.220 -62.908  0.00  0.00      PROA   
ATOM   1112  CA  ILE P  75     100.220  91.792 -62.045  0.00  0.00      PROA   
ATOM   1113  HA  ILE P  75      99.740  92.695 -62.395  0.00  0.00      PROA   
ATOM   1114  CB  ILE P  75      99.205  90.954 -61.266  0.00  0.00      PROA   
ATOM   1115  HB  ILE P  75      99.713  90.091 -60.784  0.00  0.00      PROA   
ATOM   1116  CG2 ILE P  75      98.585  91.836 -60.160  0.00  0.00      PROA   
ATOM   1117 HG21 ILE P  75      98.015  92.676 -60.612  0.00  0.00      PROA   
ATOM   1118 HG22 ILE P  75      99.374  92.257 -59.501  0.00  0.00      PROA   
ATOM   1119 HG23 ILE P  75      97.897  91.241 -59.522  0.00  0.00      PROA   
ATOM   1120  CG1 ILE P  75      98.129  90.371 -62.225  0.00  0.00      PROA   
ATOM   1121 HG11 ILE P  75      98.621  89.701 -62.963  0.00  0.00      PROA   
ATOM   1122 HG12 ILE P  75      97.661  91.207 -62.786  0.00  0.00      PROA   
ATOM   1123  CD  ILE P  75      97.028  89.563 -61.525  0.00  0.00      PROA   
ATOM   1124  HD1 ILE P  75      96.412  90.215 -60.869  0.00  0.00      PROA   
ATOM   1125  HD2 ILE P  75      97.471  88.754 -60.906  0.00  0.00      PROA   
ATOM   1126  HD3 ILE P  75      96.356  89.100 -62.278  0.00  0.00      PROA   
ATOM   1127  C   ILE P  75     101.413  92.145 -61.204  0.00  0.00      PROA   
ATOM   1128  O   ILE P  75     102.058  91.267 -60.632  0.00  0.00      PROA   
ATOM   1129  N   SER P  76     101.756  93.458 -61.167  0.00  0.00      PROA   
ATOM   1130  HN  SER P  76     101.204  94.140 -61.639  0.00  0.00      PROA   
ATOM   1131  CA  SER P  76     102.937  93.982 -60.512  0.00  0.00      PROA   
ATOM   1132  HA  SER P  76     103.778  93.441 -60.920  0.00  0.00      PROA   
ATOM   1133  CB  SER P  76     103.172  95.487 -60.818  0.00  0.00      PROA   
ATOM   1134  HB1 SER P  76     103.371  95.595 -61.906  0.00  0.00      PROA   
ATOM   1135  HB2 SER P  76     104.056  95.872 -60.266  0.00  0.00      PROA   
ATOM   1136  OG  SER P  76     102.038  96.290 -60.509  0.00  0.00      PROA   
ATOM   1137  HG1 SER P  76     102.278  97.189 -60.746  0.00  0.00      PROA   
ATOM   1138  C   SER P  76     102.937  93.740 -59.022  0.00  0.00      PROA   
ATOM   1139  O   SER P  76     103.947  93.321 -58.457  0.00  0.00      PROA   
ATOM   1140  N   SER P  77     101.776  93.969 -58.370  0.00  0.00      PROA   
ATOM   1141  HN  SER P  77     100.975  94.323 -58.847  0.00  0.00      PROA   
ATOM   1142  CA  SER P  77     101.579  93.659 -56.981  0.00  0.00      PROA   
ATOM   1143  HA  SER P  77     102.295  92.912 -56.673  0.00  0.00      PROA   
ATOM   1144  CB  SER P  77     101.696  94.880 -56.027  0.00  0.00      PROA   
ATOM   1145  HB1 SER P  77     102.752  95.226 -56.028  0.00  0.00      PROA   
ATOM   1146  HB2 SER P  77     101.427  94.591 -54.989  0.00  0.00      PROA   
ATOM   1147  OG  SER P  77     100.881  95.976 -56.432  0.00  0.00      PROA   
ATOM   1148  HG1 SER P  77      99.973  95.681 -56.328  0.00  0.00      PROA   
ATOM   1149  C   SER P  77     100.218  93.041 -56.904  0.00  0.00      PROA   
ATOM   1150  O   SER P  77      99.220  93.651 -57.286  0.00  0.00      PROA   
ATOM   1151  N   LEU P  78     100.166  91.779 -56.417  0.00  0.00      PROA   
ATOM   1152  HN  LEU P  78     100.999  91.304 -56.143  0.00  0.00      PROA   
ATOM   1153  CA  LEU P  78      98.951  91.029 -56.217  0.00  0.00      PROA   
ATOM   1154  HA  LEU P  78      98.362  91.136 -57.116  0.00  0.00      PROA   
ATOM   1155  CB  LEU P  78      99.254  89.539 -55.943  0.00  0.00      PROA   
ATOM   1156  HB1 LEU P  78      99.706  89.423 -54.935  0.00  0.00      PROA   
ATOM   1157  HB2 LEU P  78     100.016  89.215 -56.684  0.00  0.00      PROA   
ATOM   1158  CG  LEU P  78      98.073  88.559 -56.109  0.00  0.00      PROA   
ATOM   1159  HG  LEU P  78      97.254  88.868 -55.425  0.00  0.00      PROA   
ATOM   1160  CD1 LEU P  78      97.522  88.575 -57.549  0.00  0.00      PROA   
ATOM   1161 HD11 LEU P  78      98.330  88.348 -58.277  0.00  0.00      PROA   
ATOM   1162 HD12 LEU P  78      97.102  89.573 -57.798  0.00  0.00      PROA   
ATOM   1163 HD13 LEU P  78      96.714  87.821 -57.668  0.00  0.00      PROA   
ATOM   1164  CD2 LEU P  78      98.519  87.145 -55.692  0.00  0.00      PROA   
ATOM   1165 HD21 LEU P  78      98.728  87.121 -54.602  0.00  0.00      PROA   
ATOM   1166 HD22 LEU P  78      99.444  86.858 -56.235  0.00  0.00      PROA   
ATOM   1167 HD23 LEU P  78      97.734  86.391 -55.918  0.00  0.00      PROA   
ATOM   1168  C   LEU P  78      98.208  91.643 -55.062  0.00  0.00      PROA   
ATOM   1169  O   LEU P  78      98.830  92.145 -54.130  0.00  0.00      PROA   
ATOM   1170  N   GLN P  79      96.862  91.663 -55.126  0.00  0.00      PROA   
ATOM   1171  HN  GLN P  79      96.368  91.230 -55.877  0.00  0.00      PROA   
ATOM   1172  CA  GLN P  79      96.046  92.397 -54.191  0.00  0.00      PROA   
ATOM   1173  HA  GLN P  79      96.557  92.411 -53.240  0.00  0.00      PROA   
ATOM   1174  CB  GLN P  79      95.793  93.859 -54.658  0.00  0.00      PROA   
ATOM   1175  HB1 GLN P  79      94.931  94.301 -54.115  0.00  0.00      PROA   
ATOM   1176  HB2 GLN P  79      95.535  93.843 -55.739  0.00  0.00      PROA   
ATOM   1177  CG  GLN P  79      97.030  94.755 -54.438  0.00  0.00      PROA   
ATOM   1178  HG1 GLN P  79      97.864  94.410 -55.086  0.00  0.00      PROA   
ATOM   1179  HG2 GLN P  79      97.356  94.665 -53.379  0.00  0.00      PROA   
ATOM   1180  CD  GLN P  79      96.713  96.229 -54.715  0.00  0.00      PROA   
ATOM   1181  OE1 GLN P  79      95.842  96.816 -54.061  0.00  0.00      PROA   
ATOM   1182  NE2 GLN P  79      97.450  96.836 -55.695  0.00  0.00      PROA   
ATOM   1183 HE21 GLN P  79      97.289  97.798 -55.918  0.00  0.00      PROA   
ATOM   1184 HE22 GLN P  79      98.143  96.315 -56.193  0.00  0.00      PROA   
ATOM   1185  C   GLN P  79      94.766  91.623 -54.008  0.00  0.00      PROA   
ATOM   1186  O   GLN P  79      94.496  90.751 -54.831  0.00  0.00      PROA   
ATOM   1187  N   PRO P  80      93.973  91.837 -52.948  0.00  0.00      PROA   
ATOM   1188  CD  PRO P  80      94.373  92.657 -51.801  0.00  0.00      PROA   
ATOM   1189  HD1 PRO P  80      94.651  93.690 -52.101  0.00  0.00      PROA   
ATOM   1190  HD2 PRO P  80      95.229  92.163 -51.293  0.00  0.00      PROA   
ATOM   1191  CA  PRO P  80      92.844  90.974 -52.610  0.00  0.00      PROA   
ATOM   1192  HA  PRO P  80      93.157  89.948 -52.734  0.00  0.00      PROA   
ATOM   1193  CB  PRO P  80      92.552  91.286 -51.126  0.00  0.00      PROA   
ATOM   1194  HB1 PRO P  80      93.104  90.552 -50.501  0.00  0.00      PROA   
ATOM   1195  HB2 PRO P  80      91.480  91.245 -50.836  0.00  0.00      PROA   
ATOM   1196  CG  PRO P  80      93.153  92.670 -50.886  0.00  0.00      PROA   
ATOM   1197  HG1 PRO P  80      92.440  93.452 -51.222  0.00  0.00      PROA   
ATOM   1198  HG2 PRO P  80      93.418  92.839 -49.820  0.00  0.00      PROA   
ATOM   1199  C   PRO P  80      91.611  91.160 -53.473  0.00  0.00      PROA   
ATOM   1200  O   PRO P  80      90.545  90.735 -53.038  0.00  0.00      PROA   
ATOM   1201  N   GLU P  81      91.715  91.729 -54.695  0.00  0.00      PROA   
ATOM   1202  HN  GLU P  81      92.585  92.084 -55.029  0.00  0.00      PROA   
ATOM   1203  CA  GLU P  81      90.618  91.787 -55.637  0.00  0.00      PROA   
ATOM   1204  HA  GLU P  81      89.722  91.369 -55.204  0.00  0.00      PROA   
ATOM   1205  CB  GLU P  81      90.316  93.233 -56.124  0.00  0.00      PROA   
ATOM   1206  HB1 GLU P  81      89.567  93.186 -56.943  0.00  0.00      PROA   
ATOM   1207  HB2 GLU P  81      91.237  93.691 -56.546  0.00  0.00      PROA   
ATOM   1208  CG  GLU P  81      89.693  94.167 -55.061  0.00  0.00      PROA   
ATOM   1209  HG1 GLU P  81      88.837  93.653 -54.575  0.00  0.00      PROA   
ATOM   1210  HG2 GLU P  81      89.304  95.072 -55.574  0.00  0.00      PROA   
ATOM   1211  CD  GLU P  81      90.710  94.620 -54.011  0.00  0.00      PROA   
ATOM   1212  OE1 GLU P  81      91.745  95.221 -54.403  0.00  0.00      PROA   
ATOM   1213  OE2 GLU P  81      90.457  94.377 -52.801  0.00  0.00      PROA   
ATOM   1214  C   GLU P  81      90.985  90.951 -56.841  0.00  0.00      PROA   
ATOM   1215  O   GLU P  81      90.265  90.950 -57.840  0.00  0.00      PROA   
ATOM   1216  N   ASP P  82      92.121  90.213 -56.775  0.00  0.00      PROA   
ATOM   1217  HN  ASP P  82      92.661  90.168 -55.938  0.00  0.00      PROA   
ATOM   1218  CA  ASP P  82      92.728  89.597 -57.934  0.00  0.00      PROA   
ATOM   1219  HA  ASP P  82      92.222  89.926 -58.829  0.00  0.00      PROA   
ATOM   1220  CB  ASP P  82      94.241  89.934 -58.067  0.00  0.00      PROA   
ATOM   1221  HB1 ASP P  82      94.678  89.434 -58.958  0.00  0.00      PROA   
ATOM   1222  HB2 ASP P  82      94.778  89.569 -57.165  0.00  0.00      PROA   
ATOM   1223  CG  ASP P  82      94.505  91.438 -58.205  0.00  0.00      PROA   
ATOM   1224  OD1 ASP P  82      93.544  92.220 -58.430  0.00  0.00      PROA   
ATOM   1225  OD2 ASP P  82      95.706  91.815 -58.137  0.00  0.00      PROA   
ATOM   1226  C   ASP P  82      92.591  88.098 -57.855  0.00  0.00      PROA   
ATOM   1227  O   ASP P  82      93.195  87.382 -58.653  0.00  0.00      PROA   
ATOM   1228  N   PHE P  83      91.761  87.578 -56.914  0.00  0.00      PROA   
ATOM   1229  HN  PHE P  83      91.291  88.158 -56.253  0.00  0.00      PROA   
ATOM   1230  CA  PHE P  83      91.426  86.171 -56.865  0.00  0.00      PROA   
ATOM   1231  HA  PHE P  83      92.271  85.602 -57.223  0.00  0.00      PROA   
ATOM   1232  CB  PHE P  83      91.069  85.638 -55.437  0.00  0.00      PROA   
ATOM   1233  HB1 PHE P  83      91.913  85.856 -54.748  0.00  0.00      PROA   
ATOM   1234  HB2 PHE P  83      90.952  84.534 -55.483  0.00  0.00      PROA   
ATOM   1235  CG  PHE P  83      89.812  86.233 -54.839  0.00  0.00      PROA   
ATOM   1236  CD1 PHE P  83      89.814  87.531 -54.295  0.00  0.00      PROA   
ATOM   1237  HD1 PHE P  83      90.727  88.108 -54.282  0.00  0.00      PROA   
ATOM   1238  CE1 PHE P  83      88.632  88.098 -53.804  0.00  0.00      PROA   
ATOM   1239  HE1 PHE P  83      88.632  89.102 -53.406  0.00  0.00      PROA   
ATOM   1240  CZ  PHE P  83      87.439  87.368 -53.832  0.00  0.00      PROA   
ATOM   1241  HZ  PHE P  83      86.529  87.809 -53.455  0.00  0.00      PROA   
ATOM   1242  CD2 PHE P  83      88.612  85.496 -54.828  0.00  0.00      PROA   
ATOM   1243  HD2 PHE P  83      88.594  84.494 -55.231  0.00  0.00      PROA   
ATOM   1244  CE2 PHE P  83      87.431  86.062 -54.336  0.00  0.00      PROA   
ATOM   1245  HE2 PHE P  83      86.513  85.492 -54.346  0.00  0.00      PROA   
ATOM   1246  C   PHE P  83      90.284  86.032 -57.842  0.00  0.00      PROA   
ATOM   1247  O   PHE P  83      89.275  86.724 -57.714  0.00  0.00      PROA   
ATOM   1248  N   ALA P  84      90.461  85.166 -58.865  0.00  0.00      PROA   
ATOM   1249  HN  ALA P  84      91.262  84.574 -58.909  0.00  0.00      PROA   
ATOM   1250  CA  ALA P  84      89.637  85.168 -60.048  0.00  0.00      PROA   
ATOM   1251  HA  ALA P  84      88.722  84.636 -59.833  0.00  0.00      PROA   
ATOM   1252  CB  ALA P  84      89.351  86.566 -60.654  0.00  0.00      PROA   
ATOM   1253  HB1 ALA P  84      90.293  87.147 -60.759  0.00  0.00      PROA   
ATOM   1254  HB2 ALA P  84      88.654  87.144 -60.010  0.00  0.00      PROA   
ATOM   1255  HB3 ALA P  84      88.875  86.490 -61.655  0.00  0.00      PROA   
ATOM   1256  C   ALA P  84      90.408  84.435 -61.102  0.00  0.00      PROA   
ATOM   1257  O   ALA P  84      91.637  84.404 -61.086  0.00  0.00      PROA   
ATOM   1258  N   THR P  85      89.668  83.827 -62.060  0.00  0.00      PROA   
ATOM   1259  HN  THR P  85      88.672  83.828 -62.012  0.00  0.00      PROA   
ATOM   1260  CA  THR P  85      90.212  83.252 -63.267  0.00  0.00      PROA   
ATOM   1261  HA  THR P  85      91.198  82.881 -63.027  0.00  0.00      PROA   
ATOM   1262  CB  THR P  85      89.384  82.075 -63.788  0.00  0.00      PROA   
ATOM   1263  HB  THR P  85      89.280  81.339 -62.962  0.00  0.00      PROA   
ATOM   1264  OG1 THR P  85      90.028  81.389 -64.859  0.00  0.00      PROA   
ATOM   1265  HG1 THR P  85      90.264  82.063 -65.500  0.00  0.00      PROA   
ATOM   1266  CG2 THR P  85      87.962  82.506 -64.204  0.00  0.00      PROA   
ATOM   1267 HG21 THR P  85      87.991  83.287 -64.993  0.00  0.00      PROA   
ATOM   1268 HG22 THR P  85      87.415  82.910 -63.326  0.00  0.00      PROA   
ATOM   1269 HG23 THR P  85      87.390  81.635 -64.589  0.00  0.00      PROA   
ATOM   1270  C   THR P  85      90.366  84.378 -64.271  0.00  0.00      PROA   
ATOM   1271  O   THR P  85      89.780  85.448 -64.118  0.00  0.00      PROA   
ATOM   1272  N   TYR P  86      91.208  84.165 -65.306  0.00  0.00      PROA   
ATOM   1273  HN  TYR P  86      91.668  83.289 -65.426  0.00  0.00      PROA   
ATOM   1274  CA  TYR P  86      91.568  85.182 -66.261  0.00  0.00      PROA   
ATOM   1275  HA  TYR P  86      90.786  85.926 -66.314  0.00  0.00      PROA   
ATOM   1276  CB  TYR P  86      92.942  85.848 -65.990  0.00  0.00      PROA   
ATOM   1277  HB1 TYR P  86      93.229  86.529 -66.820  0.00  0.00      PROA   
ATOM   1278  HB2 TYR P  86      93.732  85.074 -65.882  0.00  0.00      PROA   
ATOM   1279  CG  TYR P  86      92.881  86.660 -64.724  0.00  0.00      PROA   
ATOM   1280  CD1 TYR P  86      92.446  87.993 -64.777  0.00  0.00      PROA   
ATOM   1281  HD1 TYR P  86      92.145  88.415 -65.724  0.00  0.00      PROA   
ATOM   1282  CE1 TYR P  86      92.401  88.778 -63.620  0.00  0.00      PROA   
ATOM   1283  HE1 TYR P  86      92.063  89.802 -63.678  0.00  0.00      PROA   
ATOM   1284  CZ  TYR P  86      92.794  88.234 -62.392  0.00  0.00      PROA   
ATOM   1285  OH  TYR P  86      92.748  89.025 -61.226  0.00  0.00      PROA   
ATOM   1286  HH  TYR P  86      93.047  88.487 -60.490  0.00  0.00      PROA   
ATOM   1287  CD2 TYR P  86      93.284  86.127 -63.486  0.00  0.00      PROA   
ATOM   1288  HD2 TYR P  86      93.623  85.103 -63.429  0.00  0.00      PROA   
ATOM   1289  CE2 TYR P  86      93.238  86.908 -62.325  0.00  0.00      PROA   
ATOM   1290  HE2 TYR P  86      93.543  86.486 -61.379  0.00  0.00      PROA   
ATOM   1291  C   TYR P  86      91.653  84.506 -67.588  0.00  0.00      PROA   
ATOM   1292  O   TYR P  86      92.077  83.357 -67.685  0.00  0.00      PROA   
ATOM   1293  N   PHE P  87      91.224  85.230 -68.646  0.00  0.00      PROA   
ATOM   1294  HN  PHE P  87      90.889  86.161 -68.531  0.00  0.00      PROA   
ATOM   1295  CA  PHE P  87      91.205  84.737 -69.998  0.00  0.00      PROA   
ATOM   1296  HA  PHE P  87      91.867  83.887 -70.078  0.00  0.00      PROA   
ATOM   1297  CB  PHE P  87      89.792  84.380 -70.532  0.00  0.00      PROA   
ATOM   1298  HB1 PHE P  87      89.831  84.095 -71.605  0.00  0.00      PROA   
ATOM   1299  HB2 PHE P  87      89.105  85.247 -70.426  0.00  0.00      PROA   
ATOM   1300  CG  PHE P  87      89.215  83.220 -69.758  0.00  0.00      PROA   
ATOM   1301  CD1 PHE P  87      89.331  81.909 -70.252  0.00  0.00      PROA   
ATOM   1302  HD1 PHE P  87      89.858  81.732 -71.178  0.00  0.00      PROA   
ATOM   1303  CE1 PHE P  87      88.759  80.832 -69.567  0.00  0.00      PROA   
ATOM   1304  HE1 PHE P  87      88.855  79.829 -69.957  0.00  0.00      PROA   
ATOM   1305  CZ  PHE P  87      88.056  81.054 -68.377  0.00  0.00      PROA   
ATOM   1306  HZ  PHE P  87      87.612  80.224 -67.847  0.00  0.00      PROA   
ATOM   1307  CD2 PHE P  87      88.495  83.430 -68.568  0.00  0.00      PROA   
ATOM   1308  HD2 PHE P  87      88.384  84.431 -68.178  0.00  0.00      PROA   
ATOM   1309  CE2 PHE P  87      87.915  82.355 -67.885  0.00  0.00      PROA   
ATOM   1310  HE2 PHE P  87      87.347  82.532 -66.983  0.00  0.00      PROA   
ATOM   1311  C   PHE P  87      91.771  85.825 -70.849  0.00  0.00      PROA   
ATOM   1312  O   PHE P  87      91.743  86.993 -70.465  0.00  0.00      PROA   
ATOM   1313  N   CYS P  88      92.310  85.450 -72.035  0.00  0.00      PROA   
ATOM   1314  HN  CYS P  88      92.335  84.495 -72.320  0.00  0.00      PROA   
ATOM   1315  CA  CYS P  88      92.841  86.397 -72.980  0.00  0.00      PROA   
ATOM   1316  HA  CYS P  88      92.654  87.395 -72.610  0.00  0.00      PROA   
ATOM   1317  CB  CYS P  88      94.381  86.306 -73.215  0.00  0.00      PROA   
ATOM   1318  HB1 CYS P  88      94.839  86.052 -72.235  0.00  0.00      PROA   
ATOM   1319  HB2 CYS P  88      94.736  87.324 -73.487  0.00  0.00      PROA   
ATOM   1320  SG  CYS P  88      94.996  85.147 -74.481  0.00  0.00      PROA   
ATOM   1321  C   CYS P  88      92.042  86.238 -74.237  0.00  0.00      PROA   
ATOM   1322  O   CYS P  88      91.702  85.129 -74.650  0.00  0.00      PROA   
ATOM   1323  N   LEU P  89      91.701  87.389 -74.842  0.00  0.00      PROA   
ATOM   1324  HN  LEU P  89      92.009  88.261 -74.467  0.00  0.00      PROA   
ATOM   1325  CA  LEU P  89      90.891  87.511 -76.020  0.00  0.00      PROA   
ATOM   1326  HA  LEU P  89      90.748  86.544 -76.477  0.00  0.00      PROA   
ATOM   1327  CB  LEU P  89      89.534  88.229 -75.769  0.00  0.00      PROA   
ATOM   1328  HB1 LEU P  89      89.104  88.527 -76.749  0.00  0.00      PROA   
ATOM   1329  HB2 LEU P  89      89.712  89.159 -75.188  0.00  0.00      PROA   
ATOM   1330  CG  LEU P  89      88.425  87.402 -75.055  0.00  0.00      PROA   
ATOM   1331  HG  LEU P  89      88.286  86.460 -75.627  0.00  0.00      PROA   
ATOM   1332  CD1 LEU P  89      88.731  86.998 -73.598  0.00  0.00      PROA   
ATOM   1333 HD11 LEU P  89      89.129  87.862 -73.023  0.00  0.00      PROA   
ATOM   1334 HD12 LEU P  89      89.472  86.172 -73.562  0.00  0.00      PROA   
ATOM   1335 HD13 LEU P  89      87.807  86.639 -73.096  0.00  0.00      PROA   
ATOM   1336  CD2 LEU P  89      87.085  88.161 -75.126  0.00  0.00      PROA   
ATOM   1337 HD21 LEU P  89      87.153  89.123 -74.575  0.00  0.00      PROA   
ATOM   1338 HD22 LEU P  89      86.268  87.554 -74.679  0.00  0.00      PROA   
ATOM   1339 HD23 LEU P  89      86.824  88.376 -76.184  0.00  0.00      PROA   
ATOM   1340  C   LEU P  89      91.745  88.358 -76.923  0.00  0.00      PROA   
ATOM   1341  O   LEU P  89      92.751  88.904 -76.481  0.00  0.00      PROA   
ATOM   1342  N   GLN P  90      91.403  88.470 -78.226  0.00  0.00      PROA   
ATOM   1343  HN  GLN P  90      90.608  88.016 -78.619  0.00  0.00      PROA   
ATOM   1344  CA  GLN P  90      92.165  89.326 -79.105  0.00  0.00      PROA   
ATOM   1345  HA  GLN P  90      92.412  90.226 -78.561  0.00  0.00      PROA   
ATOM   1346  CB  GLN P  90      93.473  88.687 -79.663  0.00  0.00      PROA   
ATOM   1347  HB1 GLN P  90      93.926  88.084 -78.847  0.00  0.00      PROA   
ATOM   1348  HB2 GLN P  90      94.184  89.516 -79.867  0.00  0.00      PROA   
ATOM   1349  CG  GLN P  90      93.410  87.817 -80.936  0.00  0.00      PROA   
ATOM   1350  HG1 GLN P  90      94.409  87.375 -81.138  0.00  0.00      PROA   
ATOM   1351  HG2 GLN P  90      93.146  88.456 -81.806  0.00  0.00      PROA   
ATOM   1352  CD  GLN P  90      92.381  86.690 -80.825  0.00  0.00      PROA   
ATOM   1353  OE1 GLN P  90      91.375  86.704 -81.541  0.00  0.00      PROA   
ATOM   1354  NE2 GLN P  90      92.657  85.706 -79.918  0.00  0.00      PROA   
ATOM   1355 HE21 GLN P  90      92.020  84.943 -79.800  0.00  0.00      PROA   
ATOM   1356 HE22 GLN P  90      93.493  85.749 -79.371  0.00  0.00      PROA   
ATOM   1357  C   GLN P  90      91.208  89.705 -80.194  0.00  0.00      PROA   
ATOM   1358  O   GLN P  90      90.156  89.087 -80.355  0.00  0.00      PROA   
ATOM   1359  N   HSD P  91      91.531  90.789 -80.939  0.00  0.00      PROA   
ATOM   1360  HN  HSD P  91      92.406  91.255 -80.832  0.00  0.00      PROA   
ATOM   1361  CA  HSD P  91      90.574  91.449 -81.796  0.00  0.00      PROA   
ATOM   1362  HA  HSD P  91      89.573  91.199 -81.478  0.00  0.00      PROA   
ATOM   1363  CB  HSD P  91      90.722  92.993 -81.732  0.00  0.00      PROA   
ATOM   1364  HB1 HSD P  91      89.875  93.472 -82.268  0.00  0.00      PROA   
ATOM   1365  HB2 HSD P  91      91.663  93.311 -82.230  0.00  0.00      PROA   
ATOM   1366  ND1 HSD P  91      89.831  93.193 -79.345  0.00  0.00      PROA   
ATOM   1367  HD1 HSD P  91      89.061  92.564 -79.454  0.00  0.00      PROA   
ATOM   1368  CG  HSD P  91      90.741  93.532 -80.323  0.00  0.00      PROA   
ATOM   1369  CE1 HSD P  91      90.197  93.854 -78.218  0.00  0.00      PROA   
ATOM   1370  HE1 HSD P  91      89.653  93.764 -77.278  0.00  0.00      PROA   
ATOM   1371  NE2 HSD P  91      91.273  94.595 -78.402  0.00  0.00      PROA   
ATOM   1372  CD2 HSD P  91      91.612  94.394 -79.728  0.00  0.00      PROA   
ATOM   1373  HD2 HSD P  91      92.476  94.896 -80.145  0.00  0.00      PROA   
ATOM   1374  C   HSD P  91      90.733  91.021 -83.233  0.00  0.00      PROA   
ATOM   1375  O   HSD P  91      89.997  91.506 -84.092  0.00  0.00      PROA   
ATOM   1376  N   TRP P  92      91.678  90.098 -83.539  0.00  0.00      PROA   
ATOM   1377  HN  TRP P  92      92.267  89.692 -82.845  0.00  0.00      PROA   
ATOM   1378  CA  TRP P  92      91.880  89.647 -84.894  0.00  0.00      PROA   
ATOM   1379  HA  TRP P  92      90.957  89.750 -85.445  0.00  0.00      PROA   
ATOM   1380  CB  TRP P  92      92.988  90.466 -85.623  0.00  0.00      PROA   
ATOM   1381  HB1 TRP P  92      93.910  90.444 -85.004  0.00  0.00      PROA   
ATOM   1382  HB2 TRP P  92      92.652  91.524 -85.657  0.00  0.00      PROA   
ATOM   1383  CG  TRP P  92      93.333  90.034 -87.017  0.00  0.00      PROA   
ATOM   1384  CD1 TRP P  92      92.545  90.182 -88.128  0.00  0.00      PROA   
ATOM   1385  HD1 TRP P  92      91.564  90.635 -88.136  0.00  0.00      PROA   
ATOM   1386  NE1 TRP P  92      93.181  89.660 -89.220  0.00  0.00      PROA   
ATOM   1387  HE1 TRP P  92      92.825  89.654 -90.128  0.00  0.00      PROA   
ATOM   1388  CE2 TRP P  92      94.398  89.164 -88.850  0.00  0.00      PROA   
ATOM   1389  CD2 TRP P  92      94.536  89.383 -87.460  0.00  0.00      PROA   
ATOM   1390  CE3 TRP P  92      95.707  88.982 -86.817  0.00  0.00      PROA   
ATOM   1391  HE3 TRP P  92      95.853  89.140 -85.758  0.00  0.00      PROA   
ATOM   1392  CZ3 TRP P  92      96.713  88.374 -87.570  0.00  0.00      PROA   
ATOM   1393  HZ3 TRP P  92      97.635  88.080 -87.090  0.00  0.00      PROA   
ATOM   1394  CZ2 TRP P  92      95.395  88.548 -89.597  0.00  0.00      PROA   
ATOM   1395  HZ2 TRP P  92      95.292  88.379 -90.658  0.00  0.00      PROA   
ATOM   1396  CH2 TRP P  92      96.557  88.154 -88.934  0.00  0.00      PROA   
ATOM   1397  HH2 TRP P  92      97.353  87.681 -89.491  0.00  0.00      PROA   
ATOM   1398  C   TRP P  92      92.220  88.182 -84.876  0.00  0.00      PROA   
ATOM   1399  O   TRP P  92      93.306  87.794 -84.447  0.00  0.00      PROA   
ATOM   1400  N   SER P  93      91.285  87.348 -85.387  0.00  0.00      PROA   
ATOM   1401  HN  SER P  93      90.392  87.690 -85.672  0.00  0.00      PROA   
ATOM   1402  CA  SER P  93      91.534  85.966 -85.708  0.00  0.00      PROA   
ATOM   1403  HA  SER P  93      92.402  85.939 -86.350  0.00  0.00      PROA   
ATOM   1404  CB  SER P  93      91.758  85.019 -84.493  0.00  0.00      PROA   
ATOM   1405  HB1 SER P  93      92.602  85.396 -83.875  0.00  0.00      PROA   
ATOM   1406  HB2 SER P  93      92.034  84.004 -84.850  0.00  0.00      PROA   
ATOM   1407  OG  SER P  93      90.611  84.906 -83.660  0.00  0.00      PROA   
ATOM   1408  HG1 SER P  93      90.495  85.768 -83.252  0.00  0.00      PROA   
ATOM   1409  C   SER P  93      90.349  85.495 -86.510  0.00  0.00      PROA   
ATOM   1410  O   SER P  93      89.356  86.207 -86.661  0.00  0.00      PROA   
ATOM   1411  N   TYR P  94      90.435  84.247 -87.017  0.00  0.00      PROA   
ATOM   1412  HN  TYR P  94      91.276  83.716 -86.946  0.00  0.00      PROA   
ATOM   1413  CA  TYR P  94      89.294  83.521 -87.506  0.00  0.00      PROA   
ATOM   1414  HA  TYR P  94      88.426  83.857 -86.958  0.00  0.00      PROA   
ATOM   1415  CB  TYR P  94      89.060  83.682 -89.041  0.00  0.00      PROA   
ATOM   1416  HB1 TYR P  94      89.966  83.370 -89.603  0.00  0.00      PROA   
ATOM   1417  HB2 TYR P  94      88.865  84.752 -89.270  0.00  0.00      PROA   
ATOM   1418  CG  TYR P  94      87.876  82.871 -89.523  0.00  0.00      PROA   
ATOM   1419  CD1 TYR P  94      88.064  81.587 -90.064  0.00  0.00      PROA   
ATOM   1420  HD1 TYR P  94      89.063  81.184 -90.155  0.00  0.00      PROA   
ATOM   1421  CE1 TYR P  94      86.969  80.800 -90.436  0.00  0.00      PROA   
ATOM   1422  HE1 TYR P  94      87.138  79.804 -90.819  0.00  0.00      PROA   
ATOM   1423  CZ  TYR P  94      85.667  81.296 -90.293  0.00  0.00      PROA   
ATOM   1424  OH  TYR P  94      84.562  80.490 -90.648  0.00  0.00      PROA   
ATOM   1425  HH  TYR P  94      83.761  80.985 -90.460  0.00  0.00      PROA   
ATOM   1426  CD2 TYR P  94      86.566  83.372 -89.411  0.00  0.00      PROA   
ATOM   1427  HD2 TYR P  94      86.405  84.358 -89.001  0.00  0.00      PROA   
ATOM   1428  CE2 TYR P  94      85.466  82.588 -89.785  0.00  0.00      PROA   
ATOM   1429  HE2 TYR P  94      84.466  82.980 -89.670  0.00  0.00      PROA   
ATOM   1430  C   TYR P  94      89.617  82.085 -87.158  0.00  0.00      PROA   
ATOM   1431  O   TYR P  94      90.763  81.687 -87.354  0.00  0.00      PROA   
ATOM   1432  N   PRO P  95      88.704  81.258 -86.655  0.00  0.00      PROA   
ATOM   1433  CD  PRO P  95      88.906  79.805 -86.704  0.00  0.00      PROA   
ATOM   1434  HD1 PRO P  95      89.793  79.500 -86.108  0.00  0.00      PROA   
ATOM   1435  HD2 PRO P  95      89.033  79.494 -87.763  0.00  0.00      PROA   
ATOM   1436  CA  PRO P  95      87.352  81.609 -86.255  0.00  0.00      PROA   
ATOM   1437  HA  PRO P  95      86.941  82.415 -86.845  0.00  0.00      PROA   
ATOM   1438  CB  PRO P  95      86.593  80.286 -86.453  0.00  0.00      PROA   
ATOM   1439  HB1 PRO P  95      86.312  80.198 -87.524  0.00  0.00      PROA   
ATOM   1440  HB2 PRO P  95      85.666  80.196 -85.847  0.00  0.00      PROA   
ATOM   1441  CG  PRO P  95      87.623  79.203 -86.132  0.00  0.00      PROA   
ATOM   1442  HG1 PRO P  95      87.718  79.087 -85.031  0.00  0.00      PROA   
ATOM   1443  HG2 PRO P  95      87.369  78.223 -86.589  0.00  0.00      PROA   
ATOM   1444  C   PRO P  95      87.398  82.004 -84.798  0.00  0.00      PROA   
ATOM   1445  O   PRO P  95      88.476  82.282 -84.278  0.00  0.00      PROA   
ATOM   1446  N   LEU P  96      86.227  82.020 -84.125  0.00  0.00      PROA   
ATOM   1447  HN  LEU P  96      85.378  81.815 -84.605  0.00  0.00      PROA   
ATOM   1448  CA  LEU P  96      86.054  82.241 -82.708  0.00  0.00      PROA   
ATOM   1449  HA  LEU P  96      86.494  83.198 -82.472  0.00  0.00      PROA   
ATOM   1450  CB  LEU P  96      84.537  82.253 -82.402  0.00  0.00      PROA   
ATOM   1451  HB1 LEU P  96      84.127  81.225 -82.498  0.00  0.00      PROA   
ATOM   1452  HB2 LEU P  96      84.078  82.862 -83.210  0.00  0.00      PROA   
ATOM   1453  CG  LEU P  96      84.069  82.873 -81.067  0.00  0.00      PROA   
ATOM   1454  HG  LEU P  96      84.801  83.659 -80.782  0.00  0.00      PROA   
ATOM   1455  CD1 LEU P  96      82.712  83.575 -81.272  0.00  0.00      PROA   
ATOM   1456 HD11 LEU P  96      81.943  82.842 -81.597  0.00  0.00      PROA   
ATOM   1457 HD12 LEU P  96      82.794  84.364 -82.050  0.00  0.00      PROA   
ATOM   1458 HD13 LEU P  96      82.372  84.053 -80.328  0.00  0.00      PROA   
ATOM   1459  CD2 LEU P  96      83.969  81.853 -79.916  0.00  0.00      PROA   
ATOM   1460 HD21 LEU P  96      83.591  82.349 -78.997  0.00  0.00      PROA   
ATOM   1461 HD22 LEU P  96      84.957  81.400 -79.682  0.00  0.00      PROA   
ATOM   1462 HD23 LEU P  96      83.267  81.036 -80.190  0.00  0.00      PROA   
ATOM   1463  C   LEU P  96      86.750  81.155 -81.916  0.00  0.00      PROA   
ATOM   1464  O   LEU P  96      86.797  80.006 -82.350  0.00  0.00      PROA   
ATOM   1465  N   THR P  97      87.322  81.508 -80.742  0.00  0.00      PROA   
ATOM   1466  HN  THR P  97      87.300  82.450 -80.414  0.00  0.00      PROA   
ATOM   1467  CA  THR P  97      87.952  80.557 -79.855  0.00  0.00      PROA   
ATOM   1468  HA  THR P  97      87.310  79.690 -79.815  0.00  0.00      PROA   
ATOM   1469  CB  THR P  97      89.361  80.138 -80.293  0.00  0.00      PROA   
ATOM   1470  HB  THR P  97      89.308  79.782 -81.344  0.00  0.00      PROA   
ATOM   1471  OG1 THR P  97      89.847  79.032 -79.539  0.00  0.00      PROA   
ATOM   1472  HG1 THR P  97      89.733  79.273 -78.617  0.00  0.00      PROA   
ATOM   1473  CG2 THR P  97      90.370  81.306 -80.241  0.00  0.00      PROA   
ATOM   1474 HG21 THR P  97      90.440  81.746 -79.223  0.00  0.00      PROA   
ATOM   1475 HG22 THR P  97      90.073  82.101 -80.957  0.00  0.00      PROA   
ATOM   1476 HG23 THR P  97      91.381  80.948 -80.530  0.00  0.00      PROA   
ATOM   1477  C   THR P  97      87.931  81.201 -78.486  0.00  0.00      PROA   
ATOM   1478  O   THR P  97      87.564  82.367 -78.351  0.00  0.00      PROA   
ATOM   1479  N   PHE P  98      88.291  80.438 -77.422  0.00  0.00      PROA   
ATOM   1480  HN  PHE P  98      88.567  79.485 -77.520  0.00  0.00      PROA   
ATOM   1481  CA  PHE P  98      88.322  80.974 -76.085  0.00  0.00      PROA   
ATOM   1482  HA  PHE P  98      88.621  82.010 -76.143  0.00  0.00      PROA   
ATOM   1483  CB  PHE P  98      86.968  80.793 -75.343  0.00  0.00      PROA   
ATOM   1484  HB1 PHE P  98      86.874  79.806 -74.842  0.00  0.00      PROA   
ATOM   1485  HB2 PHE P  98      86.140  80.874 -76.080  0.00  0.00      PROA   
ATOM   1486  CG  PHE P  98      86.769  81.907 -74.348  0.00  0.00      PROA   
ATOM   1487  CD1 PHE P  98      86.772  81.685 -72.961  0.00  0.00      PROA   
ATOM   1488  HD1 PHE P  98      86.955  80.692 -72.576  0.00  0.00      PROA   
ATOM   1489  CE1 PHE P  98      86.531  82.741 -72.071  0.00  0.00      PROA   
ATOM   1490  HE1 PHE P  98      86.523  82.559 -71.007  0.00  0.00      PROA   
ATOM   1491  CZ  PHE P  98      86.303  84.032 -72.563  0.00  0.00      PROA   
ATOM   1492  HZ  PHE P  98      86.125  84.852 -71.883  0.00  0.00      PROA   
ATOM   1493  CD2 PHE P  98      86.532  83.206 -74.825  0.00  0.00      PROA   
ATOM   1494  HD2 PHE P  98      86.525  83.384 -75.890  0.00  0.00      PROA   
ATOM   1495  CE2 PHE P  98      86.303  84.264 -73.942  0.00  0.00      PROA   
ATOM   1496  HE2 PHE P  98      86.119  85.257 -74.325  0.00  0.00      PROA   
ATOM   1497  C   PHE P  98      89.400  80.215 -75.353  0.00  0.00      PROA   
ATOM   1498  O   PHE P  98      89.678  79.055 -75.658  0.00  0.00      PROA   
ATOM   1499  N   GLY P  99      90.049  80.900 -74.375  0.00  0.00      PROA   
ATOM   1500  HN  GLY P  99      89.790  81.842 -74.176  0.00  0.00      PROA   
ATOM   1501  CA  GLY P  99      91.123  80.400 -73.542  0.00  0.00      PROA   
ATOM   1502  HA1 GLY P  99      91.426  81.233 -72.925  0.00  0.00      PROA   
ATOM   1503  HA2 GLY P  99      91.916  80.056 -74.190  0.00  0.00      PROA   
ATOM   1504  C   GLY P  99      90.739  79.262 -72.635  0.00  0.00      PROA   
ATOM   1505  O   GLY P  99      89.576  78.873 -72.554  0.00  0.00      PROA   
ATOM   1506  N   GLN P 100      91.747  78.722 -71.906  0.00  0.00      PROA   
ATOM   1507  HN  GLN P 100      92.671  79.092 -71.966  0.00  0.00      PROA   
ATOM   1508  CA  GLN P 100      91.616  77.560 -71.055  0.00  0.00      PROA   
ATOM   1509  HA  GLN P 100      90.747  76.990 -71.349  0.00  0.00      PROA   
ATOM   1510  CB  GLN P 100      92.900  76.692 -71.178  0.00  0.00      PROA   
ATOM   1511  HB1 GLN P 100      93.789  77.310 -70.926  0.00  0.00      PROA   
ATOM   1512  HB2 GLN P 100      92.999  76.417 -72.250  0.00  0.00      PROA   
ATOM   1513  CG  GLN P 100      92.970  75.388 -70.350  0.00  0.00      PROA   
ATOM   1514  HG1 GLN P 100      93.132  75.643 -69.280  0.00  0.00      PROA   
ATOM   1515  HG2 GLN P 100      93.837  74.780 -70.686  0.00  0.00      PROA   
ATOM   1516  CD  GLN P 100      91.685  74.555 -70.456  0.00  0.00      PROA   
ATOM   1517  OE1 GLN P 100      91.031  74.276 -69.444  0.00  0.00      PROA   
ATOM   1518  NE2 GLN P 100      91.337  74.142 -71.711  0.00  0.00      PROA   
ATOM   1519 HE21 GLN P 100      90.511  73.594 -71.846  0.00  0.00      PROA   
ATOM   1520 HE22 GLN P 100      91.903  74.396 -72.496  0.00  0.00      PROA   
ATOM   1521  C   GLN P 100      91.454  77.995 -69.618  0.00  0.00      PROA   
ATOM   1522  O   GLN P 100      91.029  77.217 -68.767  0.00  0.00      PROA   
ATOM   1523  N   GLY P 101      91.737  79.284 -69.326  0.00  0.00      PROA   
ATOM   1524  HN  GLY P 101      92.061  79.905 -70.035  0.00  0.00      PROA   
ATOM   1525  CA  GLY P 101      91.605  79.879 -68.019  0.00  0.00      PROA   
ATOM   1526  HA1 GLY P 101      90.742  79.461 -67.522  0.00  0.00      PROA   
ATOM   1527  HA2 GLY P 101      91.521  80.943 -68.181  0.00  0.00      PROA   
ATOM   1528  C   GLY P 101      92.819  79.614 -67.181  0.00  0.00      PROA   
ATOM   1529  O   GLY P 101      93.446  78.559 -67.272  0.00  0.00      PROA   
ATOM   1530  N   THR P 102      93.165  80.599 -66.323  0.00  0.00      PROA   
ATOM   1531  HN  THR P 102      92.650  81.452 -66.280  0.00  0.00      PROA   
ATOM   1532  CA  THR P 102      94.253  80.491 -65.386  0.00  0.00      PROA   
ATOM   1533  HA  THR P 102      94.481  79.451 -65.209  0.00  0.00      PROA   
ATOM   1534  CB  THR P 102      95.499  81.235 -65.819  0.00  0.00      PROA   
ATOM   1535  HB  THR P 102      95.269  82.312 -65.969  0.00  0.00      PROA   
ATOM   1536  OG1 THR P 102      95.953  80.729 -67.069  0.00  0.00      PROA   
ATOM   1537  HG1 THR P 102      95.993  79.776 -66.969  0.00  0.00      PROA   
ATOM   1538  CG2 THR P 102      96.613  81.095 -64.760  0.00  0.00      PROA   
ATOM   1539 HG21 THR P 102      96.797  80.026 -64.521  0.00  0.00      PROA   
ATOM   1540 HG22 THR P 102      96.333  81.620 -63.821  0.00  0.00      PROA   
ATOM   1541 HG23 THR P 102      97.561  81.543 -65.127  0.00  0.00      PROA   
ATOM   1542  C   THR P 102      93.711  81.085 -64.124  0.00  0.00      PROA   
ATOM   1543  O   THR P 102      93.264  82.229 -64.111  0.00  0.00      PROA   
ATOM   1544  N   LYS P 103      93.728  80.287 -63.034  0.00  0.00      PROA   
ATOM   1545  HN  LYS P 103      94.163  79.390 -63.065  0.00  0.00      PROA   
ATOM   1546  CA  LYS P 103      93.000  80.562 -61.824  0.00  0.00      PROA   
ATOM   1547  HA  LYS P 103      92.271  81.339 -62.001  0.00  0.00      PROA   
ATOM   1548  CB  LYS P 103      92.272  79.317 -61.246  0.00  0.00      PROA   
ATOM   1549  HB1 LYS P 103      91.797  79.604 -60.284  0.00  0.00      PROA   
ATOM   1550  HB2 LYS P 103      93.013  78.517 -61.032  0.00  0.00      PROA   
ATOM   1551  CG  LYS P 103      91.160  78.712 -62.138  0.00  0.00      PROA   
ATOM   1552  HG1 LYS P 103      90.424  79.506 -62.386  0.00  0.00      PROA   
ATOM   1553  HG2 LYS P 103      90.632  77.943 -61.535  0.00  0.00      PROA   
ATOM   1554  CD  LYS P 103      91.630  78.038 -63.442  0.00  0.00      PROA   
ATOM   1555  HD1 LYS P 103      92.443  77.321 -63.197  0.00  0.00      PROA   
ATOM   1556  HD2 LYS P 103      92.035  78.810 -64.131  0.00  0.00      PROA   
ATOM   1557  CE  LYS P 103      90.519  77.306 -64.205  0.00  0.00      PROA   
ATOM   1558  HE1 LYS P 103      89.685  78.000 -64.444  0.00  0.00      PROA   
ATOM   1559  HE2 LYS P 103      90.132  76.449 -63.613  0.00  0.00      PROA   
ATOM   1560  NZ  LYS P 103      91.039  76.774 -65.487  0.00  0.00      PROA   
ATOM   1561  HZ1 LYS P 103      91.809  76.101 -65.294  0.00  0.00      PROA   
ATOM   1562  HZ2 LYS P 103      91.402  77.557 -66.067  0.00  0.00      PROA   
ATOM   1563  HZ3 LYS P 103      90.275  76.287 -65.997  0.00  0.00      PROA   
ATOM   1564  C   LYS P 103      94.011  81.056 -60.836  0.00  0.00      PROA   
ATOM   1565  O   LYS P 103      95.097  80.495 -60.724  0.00  0.00      PROA   
ATOM   1566  N   VAL P 104      93.686  82.154 -60.120  0.00  0.00      PROA   
ATOM   1567  HN  VAL P 104      92.794  82.590 -60.209  0.00  0.00      PROA   
ATOM   1568  CA  VAL P 104      94.620  82.824 -59.249  0.00  0.00      PROA   
ATOM   1569  HA  VAL P 104      95.564  82.299 -59.234  0.00  0.00      PROA   
ATOM   1570  CB  VAL P 104      94.885  84.271 -59.659  0.00  0.00      PROA   
ATOM   1571  HB  VAL P 104      93.927  84.832 -59.707  0.00  0.00      PROA   
ATOM   1572  CG1 VAL P 104      95.817  84.987 -58.654  0.00  0.00      PROA   
ATOM   1573 HG11 VAL P 104      96.757  84.411 -58.519  0.00  0.00      PROA   
ATOM   1574 HG12 VAL P 104      95.325  85.113 -57.666  0.00  0.00      PROA   
ATOM   1575 HG13 VAL P 104      96.075  85.998 -59.037  0.00  0.00      PROA   
ATOM   1576  CG2 VAL P 104      95.509  84.258 -61.070  0.00  0.00      PROA   
ATOM   1577 HG21 VAL P 104      94.814  83.817 -61.817  0.00  0.00      PROA   
ATOM   1578 HG22 VAL P 104      96.453  83.673 -61.072  0.00  0.00      PROA   
ATOM   1579 HG23 VAL P 104      95.737  85.298 -61.387  0.00  0.00      PROA   
ATOM   1580  C   VAL P 104      94.032  82.762 -57.873  0.00  0.00      PROA   
ATOM   1581  O   VAL P 104      92.857  83.067 -57.670  0.00  0.00      PROA   
ATOM   1582  N   GLU P 105      94.877  82.360 -56.897  0.00  0.00      PROA   
ATOM   1583  HN  GLU P 105      95.808  82.077 -57.114  0.00  0.00      PROA   
ATOM   1584  CA  GLU P 105      94.573  82.402 -55.495  0.00  0.00      PROA   
ATOM   1585  HA  GLU P 105      93.560  82.741 -55.335  0.00  0.00      PROA   
ATOM   1586  CB  GLU P 105      94.794  81.050 -54.765  0.00  0.00      PROA   
ATOM   1587  HB1 GLU P 105      95.816  80.681 -54.997  0.00  0.00      PROA   
ATOM   1588  HB2 GLU P 105      94.073  80.317 -55.187  0.00  0.00      PROA   
ATOM   1589  CG  GLU P 105      94.602  81.116 -53.234  0.00  0.00      PROA   
ATOM   1590  HG1 GLU P 105      93.569  81.455 -53.006  0.00  0.00      PROA   
ATOM   1591  HG2 GLU P 105      95.314  81.843 -52.785  0.00  0.00      PROA   
ATOM   1592  CD  GLU P 105      94.861  79.749 -52.597  0.00  0.00      PROA   
ATOM   1593  OE1 GLU P 105      96.017  79.259 -52.702  0.00  0.00      PROA   
ATOM   1594  OE2 GLU P 105      93.915  79.183 -51.986  0.00  0.00      PROA   
ATOM   1595  C   GLU P 105      95.524  83.417 -54.947  0.00  0.00      PROA   
ATOM   1596  O   GLU P 105      96.739  83.257 -55.042  0.00  0.00      PROA   
ATOM   1597  N   ILE P 106      94.969  84.499 -54.356  0.00  0.00      PROA   
ATOM   1598  HN  ILE P 106      93.980  84.621 -54.329  0.00  0.00      PROA   
ATOM   1599  CA  ILE P 106      95.729  85.505 -53.653  0.00  0.00      PROA   
ATOM   1600  HA  ILE P 106      96.735  85.522 -54.044  0.00  0.00      PROA   
ATOM   1601  CB  ILE P 106      95.137  86.909 -53.771  0.00  0.00      PROA   
ATOM   1602  HB  ILE P 106      95.913  87.646 -53.474  0.00  0.00      PROA   
ATOM   1603  CG2 ILE P 106      94.819  87.152 -55.262  0.00  0.00      PROA   
ATOM   1604 HG21 ILE P 106      93.972  86.518 -55.598  0.00  0.00      PROA   
ATOM   1605 HG22 ILE P 106      95.698  86.924 -55.902  0.00  0.00      PROA   
ATOM   1606 HG23 ILE P 106      94.533  88.215 -55.418  0.00  0.00      PROA   
ATOM   1607  CG1 ILE P 106      93.875  87.175 -52.912  0.00  0.00      PROA   
ATOM   1608 HG11 ILE P 106      93.259  86.255 -52.822  0.00  0.00      PROA   
ATOM   1609 HG12 ILE P 106      93.255  87.915 -53.462  0.00  0.00      PROA   
ATOM   1610  CD  ILE P 106      94.169  87.769 -51.531  0.00  0.00      PROA   
ATOM   1611  HD1 ILE P 106      94.859  88.635 -51.621  0.00  0.00      PROA   
ATOM   1612  HD2 ILE P 106      94.618  87.021 -50.843  0.00  0.00      PROA   
ATOM   1613  HD3 ILE P 106      93.221  88.137 -51.083  0.00  0.00      PROA   
ATOM   1614  C   ILE P 106      95.750  84.996 -52.242  0.00  0.00      PROA   
ATOM   1615  O   ILE P 106      94.808  84.323 -51.833  0.00  0.00      PROA   
ATOM   1616  N   LYS P 107      96.835  85.253 -51.473  0.00  0.00      PROA   
ATOM   1617  HN  LYS P 107      97.603  85.802 -51.793  0.00  0.00      PROA   
ATOM   1618  CA  LYS P 107      96.968  84.655 -50.166  0.00  0.00      PROA   
ATOM   1619  HA  LYS P 107      96.055  84.138 -49.911  0.00  0.00      PROA   
ATOM   1620  CB  LYS P 107      98.080  83.586 -50.059  0.00  0.00      PROA   
ATOM   1621  HB1 LYS P 107      98.082  83.187 -49.022  0.00  0.00      PROA   
ATOM   1622  HB2 LYS P 107      99.079  84.030 -50.253  0.00  0.00      PROA   
ATOM   1623  CG  LYS P 107      97.852  82.420 -51.039  0.00  0.00      PROA   
ATOM   1624  HG1 LYS P 107      98.054  82.777 -52.072  0.00  0.00      PROA   
ATOM   1625  HG2 LYS P 107      96.784  82.119 -51.001  0.00  0.00      PROA   
ATOM   1626  CD  LYS P 107      98.726  81.180 -50.777  0.00  0.00      PROA   
ATOM   1627  HD1 LYS P 107      99.790  81.499 -50.756  0.00  0.00      PROA   
ATOM   1628  HD2 LYS P 107      98.606  80.479 -51.631  0.00  0.00      PROA   
ATOM   1629  CE  LYS P 107      98.410  80.425 -49.472  0.00  0.00      PROA   
ATOM   1630  HE1 LYS P 107      98.564  81.075 -48.584  0.00  0.00      PROA   
ATOM   1631  HE2 LYS P 107      99.068  79.534 -49.383  0.00  0.00      PROA   
ATOM   1632  NZ  LYS P 107      97.007  79.943 -49.439  0.00  0.00      PROA   
ATOM   1633  HZ1 LYS P 107      96.848  79.276 -50.221  0.00  0.00      PROA   
ATOM   1634  HZ2 LYS P 107      96.361  80.752 -49.537  0.00  0.00      PROA   
ATOM   1635  HZ3 LYS P 107      96.828  79.465 -48.533  0.00  0.00      PROA   
ATOM   1636  C   LYS P 107      97.135  85.712 -49.121  0.00  0.00      PROA   
ATOM   1637  O   LYS P 107      97.958  86.619 -49.232  0.00  0.00      PROA   
ATOM   1638  N   ARG P 108      96.303  85.572 -48.064  0.00  0.00      PROA   
ATOM   1639  HN  ARG P 108      95.643  84.824 -48.057  0.00  0.00      PROA   
ATOM   1640  CA  ARG P 108      96.274  86.372 -46.869  0.00  0.00      PROA   
ATOM   1641  HA  ARG P 108      96.618  87.372 -47.088  0.00  0.00      PROA   
ATOM   1642  CB  ARG P 108      94.835  86.373 -46.276  0.00  0.00      PROA   
ATOM   1643  HB1 ARG P 108      94.585  85.351 -45.920  0.00  0.00      PROA   
ATOM   1644  HB2 ARG P 108      94.129  86.601 -47.104  0.00  0.00      PROA   
ATOM   1645  CG  ARG P 108      94.533  87.370 -45.141  0.00  0.00      PROA   
ATOM   1646  HG1 ARG P 108      94.477  88.394 -45.570  0.00  0.00      PROA   
ATOM   1647  HG2 ARG P 108      95.348  87.361 -44.386  0.00  0.00      PROA   
ATOM   1648  CD  ARG P 108      93.224  87.016 -44.416  0.00  0.00      PROA   
ATOM   1649  HD1 ARG P 108      93.273  86.001 -43.967  0.00  0.00      PROA   
ATOM   1650  HD2 ARG P 108      92.378  87.043 -45.136  0.00  0.00      PROA   
ATOM   1651  NE  ARG P 108      92.928  88.028 -43.350  0.00  0.00      PROA   
ATOM   1652  HE  ARG P 108      92.307  88.777 -43.583  0.00  0.00      PROA   
ATOM   1653  CZ  ARG P 108      93.399  87.964 -42.077  0.00  0.00      PROA   
ATOM   1654  NH1 ARG P 108      94.236  86.984 -41.668  0.00  0.00      PROA   
ATOM   1655 HH11 ARG P 108      94.528  86.275 -42.310  0.00  0.00      PROA   
ATOM   1656 HH12 ARG P 108      94.562  86.968 -40.723  0.00  0.00      PROA   
ATOM   1657  NH2 ARG P 108      93.012  88.916 -41.192  0.00  0.00      PROA   
ATOM   1658 HH21 ARG P 108      92.385  89.640 -41.480  0.00  0.00      PROA   
ATOM   1659 HH22 ARG P 108      93.345  88.887 -40.249  0.00  0.00      PROA   
ATOM   1660  C   ARG P 108      97.208  85.679 -45.906  0.00  0.00      PROA   
ATOM   1661  O   ARG P 108      97.550  84.510 -46.081  0.00  0.00      PROA   
ATOM   1662  N   THR P 109      97.635  86.405 -44.845  0.00  0.00      PROA   
ATOM   1663  HN  THR P 109      97.400  87.371 -44.777  0.00  0.00      PROA   
ATOM   1664  CA  THR P 109      98.285  85.874 -43.666  0.00  0.00      PROA   
ATOM   1665  HA  THR P 109      99.130  85.303 -44.020  0.00  0.00      PROA   
ATOM   1666  CB  THR P 109      98.810  86.983 -42.750  0.00  0.00      PROA   
ATOM   1667  HB  THR P 109      99.385  87.699 -43.375  0.00  0.00      PROA   
ATOM   1668  OG1 THR P 109      99.717  86.479 -41.773  0.00  0.00      PROA   
ATOM   1669  HG1 THR P 109     100.212  87.238 -41.455  0.00  0.00      PROA   
ATOM   1670  CG2 THR P 109      97.662  87.755 -42.060  0.00  0.00      PROA   
ATOM   1671 HG21 THR P 109      97.109  87.103 -41.351  0.00  0.00      PROA   
ATOM   1672 HG22 THR P 109      96.948  88.151 -42.813  0.00  0.00      PROA   
ATOM   1673 HG23 THR P 109      98.071  88.615 -41.488  0.00  0.00      PROA   
ATOM   1674  C   THR P 109      97.341  84.921 -42.949  0.00  0.00      PROA   
ATOM   1675  O   THR P 109      96.123  84.993 -43.115  0.00  0.00      PROA   
ATOM   1676  N   VAL P 110      97.912  83.971 -42.169  0.00  0.00      PROA   
ATOM   1677  HN  VAL P 110      98.903  83.941 -42.064  0.00  0.00      PROA   
ATOM   1678  CA  VAL P 110      97.210  82.933 -41.442  0.00  0.00      PROA   
ATOM   1679  HA  VAL P 110      96.670  82.364 -42.184  0.00  0.00      PROA   
ATOM   1680  CB  VAL P 110      98.154  81.974 -40.719  0.00  0.00      PROA   
ATOM   1681  HB  VAL P 110      97.562  81.149 -40.268  0.00  0.00      PROA   
ATOM   1682  CG1 VAL P 110      99.111  81.332 -41.746  0.00  0.00      PROA   
ATOM   1683 HG11 VAL P 110      99.789  82.091 -42.191  0.00  0.00      PROA   
ATOM   1684 HG12 VAL P 110      98.538  80.843 -42.562  0.00  0.00      PROA   
ATOM   1685 HG13 VAL P 110      99.736  80.560 -41.248  0.00  0.00      PROA   
ATOM   1686  CG2 VAL P 110      98.937  82.690 -39.595  0.00  0.00      PROA   
ATOM   1687 HG21 VAL P 110      98.254  83.066 -38.804  0.00  0.00      PROA   
ATOM   1688 HG22 VAL P 110      99.519  83.545 -40.002  0.00  0.00      PROA   
ATOM   1689 HG23 VAL P 110      99.648  81.980 -39.121  0.00  0.00      PROA   
ATOM   1690  C   VAL P 110      96.190  83.499 -40.471  0.00  0.00      PROA   
ATOM   1691  O   VAL P 110      96.351  84.607 -39.957  0.00  0.00      PROA   
ATOM   1692  N   ALA P 111      95.095  82.742 -40.232  0.00  0.00      PROA   
ATOM   1693  HN  ALA P 111      94.979  81.847 -40.655  0.00  0.00      PROA   
ATOM   1694  CA  ALA P 111      94.016  83.167 -39.378  0.00  0.00      PROA   
ATOM   1695  HA  ALA P 111      94.393  83.853 -38.634  0.00  0.00      PROA   
ATOM   1696  CB  ALA P 111      92.845  83.813 -40.145  0.00  0.00      PROA   
ATOM   1697  HB1 ALA P 111      92.404  83.104 -40.877  0.00  0.00      PROA   
ATOM   1698  HB2 ALA P 111      93.208  84.701 -40.707  0.00  0.00      PROA   
ATOM   1699  HB3 ALA P 111      92.048  84.149 -39.448  0.00  0.00      PROA   
ATOM   1700  C   ALA P 111      93.505  81.947 -38.672  0.00  0.00      PROA   
ATOM   1701  O   ALA P 111      93.693  80.821 -39.132  0.00  0.00      PROA   
ATOM   1702  N   ALA P 112      92.855  82.164 -37.502  0.00  0.00      PROA   
ATOM   1703  HN  ALA P 112      92.706  83.088 -37.157  0.00  0.00      PROA   
ATOM   1704  CA  ALA P 112      92.378  81.105 -36.648  0.00  0.00      PROA   
ATOM   1705  HA  ALA P 112      93.059  80.273 -36.749  0.00  0.00      PROA   
ATOM   1706  CB  ALA P 112      92.332  81.512 -35.161  0.00  0.00      PROA   
ATOM   1707  HB1 ALA P 112      91.661  82.383 -35.005  0.00  0.00      PROA   
ATOM   1708  HB2 ALA P 112      93.347  81.798 -34.812  0.00  0.00      PROA   
ATOM   1709  HB3 ALA P 112      91.976  80.668 -34.532  0.00  0.00      PROA   
ATOM   1710  C   ALA P 112      90.963  80.758 -37.056  0.00  0.00      PROA   
ATOM   1711  O   ALA P 112      90.152  81.677 -37.165  0.00  0.00      PROA   
ATOM   1712  N   PRO P 113      90.592  79.498 -37.302  0.00  0.00      PROA   
ATOM   1713  CD  PRO P 113      91.490  78.349 -37.175  0.00  0.00      PROA   
ATOM   1714  HD1 PRO P 113      92.128  78.437 -36.270  0.00  0.00      PROA   
ATOM   1715  HD2 PRO P 113      92.119  78.293 -38.089  0.00  0.00      PROA   
ATOM   1716  CA  PRO P 113      89.204  79.072 -37.427  0.00  0.00      PROA   
ATOM   1717  HA  PRO P 113      88.749  79.633 -38.230  0.00  0.00      PROA   
ATOM   1718  CB  PRO P 113      89.288  77.568 -37.722  0.00  0.00      PROA   
ATOM   1719  HB1 PRO P 113      89.386  77.419 -38.819  0.00  0.00      PROA   
ATOM   1720  HB2 PRO P 113      88.407  76.991 -37.367  0.00  0.00      PROA   
ATOM   1721  CG  PRO P 113      90.588  77.120 -37.053  0.00  0.00      PROA   
ATOM   1722  HG1 PRO P 113      90.398  76.900 -35.981  0.00  0.00      PROA   
ATOM   1723  HG2 PRO P 113      91.037  76.231 -37.543  0.00  0.00      PROA   
ATOM   1724  C   PRO P 113      88.397  79.344 -36.181  0.00  0.00      PROA   
ATOM   1725  O   PRO P 113      88.949  79.321 -35.081  0.00  0.00      PROA   
ATOM   1726  N   SER P 114      87.081  79.592 -36.360  0.00  0.00      PROA   
ATOM   1727  HN  SER P 114      86.687  79.630 -37.275  0.00  0.00      PROA   
ATOM   1728  CA  SER P 114      86.135  79.743 -35.286  0.00  0.00      PROA   
ATOM   1729  HA  SER P 114      86.629  79.680 -34.328  0.00  0.00      PROA   
ATOM   1730  CB  SER P 114      85.298  81.040 -35.378  0.00  0.00      PROA   
ATOM   1731  HB1 SER P 114      84.579  81.097 -34.533  0.00  0.00      PROA   
ATOM   1732  HB2 SER P 114      84.733  81.084 -36.334  0.00  0.00      PROA   
ATOM   1733  OG  SER P 114      86.146  82.179 -35.329  0.00  0.00      PROA   
ATOM   1734  HG1 SER P 114      86.663  82.158 -36.138  0.00  0.00      PROA   
ATOM   1735  C   SER P 114      85.239  78.561 -35.467  0.00  0.00      PROA   
ATOM   1736  O   SER P 114      84.546  78.452 -36.476  0.00  0.00      PROA   
ATOM   1737  N   VAL P 115      85.280  77.616 -34.499  0.00  0.00      PROA   
ATOM   1738  HN  VAL P 115      85.816  77.744 -33.668  0.00  0.00      PROA   
ATOM   1739  CA  VAL P 115      84.684  76.314 -34.659  0.00  0.00      PROA   
ATOM   1740  HA  VAL P 115      84.535  76.125 -35.712  0.00  0.00      PROA   
ATOM   1741  CB  VAL P 115      85.559  75.184 -34.128  0.00  0.00      PROA   
ATOM   1742  HB  VAL P 115      85.724  75.298 -33.035  0.00  0.00      PROA   
ATOM   1743  CG1 VAL P 115      84.896  73.812 -34.392  0.00  0.00      PROA   
ATOM   1744 HG11 VAL P 115      84.709  73.683 -35.479  0.00  0.00      PROA   
ATOM   1745 HG12 VAL P 115      83.930  73.717 -33.850  0.00  0.00      PROA   
ATOM   1746 HG13 VAL P 115      85.565  72.994 -34.051  0.00  0.00      PROA   
ATOM   1747  CG2 VAL P 115      86.927  75.273 -34.839  0.00  0.00      PROA   
ATOM   1748 HG21 VAL P 115      87.474  76.197 -34.555  0.00  0.00      PROA   
ATOM   1749 HG22 VAL P 115      86.792  75.263 -35.942  0.00  0.00      PROA   
ATOM   1750 HG23 VAL P 115      87.553  74.401 -34.555  0.00  0.00      PROA   
ATOM   1751  C   VAL P 115      83.344  76.340 -33.982  0.00  0.00      PROA   
ATOM   1752  O   VAL P 115      83.222  76.685 -32.807  0.00  0.00      PROA   
ATOM   1753  N   PHE P 116      82.305  75.973 -34.762  0.00  0.00      PROA   
ATOM   1754  HN  PHE P 116      82.459  75.714 -35.712  0.00  0.00      PROA   
ATOM   1755  CA  PHE P 116      80.934  75.898 -34.345  0.00  0.00      PROA   
ATOM   1756  HA  PHE P 116      80.833  76.144 -33.298  0.00  0.00      PROA   
ATOM   1757  CB  PHE P 116      79.956  76.730 -35.228  0.00  0.00      PROA   
ATOM   1758  HB1 PHE P 116      78.914  76.613 -34.861  0.00  0.00      PROA   
ATOM   1759  HB2 PHE P 116      80.002  76.364 -36.276  0.00  0.00      PROA   
ATOM   1760  CG  PHE P 116      80.295  78.202 -35.284  0.00  0.00      PROA   
ATOM   1761  CD1 PHE P 116      81.316  78.679 -36.128  0.00  0.00      PROA   
ATOM   1762  HD1 PHE P 116      81.894  77.983 -36.717  0.00  0.00      PROA   
ATOM   1763  CE1 PHE P 116      81.593  80.048 -36.218  0.00  0.00      PROA   
ATOM   1764  HE1 PHE P 116      82.391  80.396 -36.857  0.00  0.00      PROA   
ATOM   1765  CZ  PHE P 116      80.832  80.966 -35.485  0.00  0.00      PROA   
ATOM   1766  HZ  PHE P 116      81.042  82.023 -35.555  0.00  0.00      PROA   
ATOM   1767  CD2 PHE P 116      79.515  79.140 -34.586  0.00  0.00      PROA   
ATOM   1768  HD2 PHE P 116      78.686  78.804 -33.981  0.00  0.00      PROA   
ATOM   1769  CE2 PHE P 116      79.785  80.512 -34.674  0.00  0.00      PROA   
ATOM   1770  HE2 PHE P 116      79.182  81.218 -34.122  0.00  0.00      PROA   
ATOM   1771  C   PHE P 116      80.590  74.458 -34.577  0.00  0.00      PROA   
ATOM   1772  O   PHE P 116      80.870  73.924 -35.648  0.00  0.00      PROA   
ATOM   1773  N   ILE P 117      79.960  73.798 -33.579  0.00  0.00      PROA   
ATOM   1774  HN  ILE P 117      79.777  74.233 -32.701  0.00  0.00      PROA   
ATOM   1775  CA  ILE P 117      79.412  72.471 -33.739  0.00  0.00      PROA   
ATOM   1776  HA  ILE P 117      79.767  72.051 -34.669  0.00  0.00      PROA   
ATOM   1777  CB  ILE P 117      79.733  71.511 -32.590  0.00  0.00      PROA   
ATOM   1778  HB  ILE P 117      80.831  71.556 -32.423  0.00  0.00      PROA   
ATOM   1779  CG2 ILE P 117      79.043  71.932 -31.268  0.00  0.00      PROA   
ATOM   1780 HG21 ILE P 117      77.944  71.781 -31.326  0.00  0.00      PROA   
ATOM   1781 HG22 ILE P 117      79.248  72.998 -31.035  0.00  0.00      PROA   
ATOM   1782 HG23 ILE P 117      79.427  71.310 -30.431  0.00  0.00      PROA   
ATOM   1783  CG1 ILE P 117      79.396  70.038 -32.934  0.00  0.00      PROA   
ATOM   1784 HG11 ILE P 117      78.306  69.944 -33.128  0.00  0.00      PROA   
ATOM   1785 HG12 ILE P 117      79.634  69.434 -32.033  0.00  0.00      PROA   
ATOM   1786  CD  ILE P 117      80.178  69.446 -34.108  0.00  0.00      PROA   
ATOM   1787  HD1 ILE P 117      81.268  69.517 -33.905  0.00  0.00      PROA   
ATOM   1788  HD2 ILE P 117      79.952  69.979 -35.056  0.00  0.00      PROA   
ATOM   1789  HD3 ILE P 117      79.915  68.375 -34.241  0.00  0.00      PROA   
ATOM   1790  C   ILE P 117      77.944  72.735 -33.863  0.00  0.00      PROA   
ATOM   1791  O   ILE P 117      77.418  73.622 -33.195  0.00  0.00      PROA   
ATOM   1792  N   PHE P 118      77.254  72.015 -34.774  0.00  0.00      PROA   
ATOM   1793  HN  PHE P 118      77.684  71.302 -35.322  0.00  0.00      PROA   
ATOM   1794  CA  PHE P 118      75.859  72.262 -35.036  0.00  0.00      PROA   
ATOM   1795  HA  PHE P 118      75.539  73.189 -34.584  0.00  0.00      PROA   
ATOM   1796  CB  PHE P 118      75.487  72.347 -36.551  0.00  0.00      PROA   
ATOM   1797  HB1 PHE P 118      74.389  72.484 -36.642  0.00  0.00      PROA   
ATOM   1798  HB2 PHE P 118      75.760  71.398 -37.061  0.00  0.00      PROA   
ATOM   1799  CG  PHE P 118      76.132  73.471 -37.351  0.00  0.00      PROA   
ATOM   1800  CD1 PHE P 118      76.992  74.462 -36.832  0.00  0.00      PROA   
ATOM   1801  HD1 PHE P 118      77.265  74.478 -35.787  0.00  0.00      PROA   
ATOM   1802  CE1 PHE P 118      77.469  75.499 -37.643  0.00  0.00      PROA   
ATOM   1803  HE1 PHE P 118      78.086  76.281 -37.225  0.00  0.00      PROA   
ATOM   1804  CZ  PHE P 118      77.109  75.561 -38.990  0.00  0.00      PROA   
ATOM   1805  HZ  PHE P 118      77.458  76.373 -39.611  0.00  0.00      PROA   
ATOM   1806  CD2 PHE P 118      75.797  73.551 -38.716  0.00  0.00      PROA   
ATOM   1807  HD2 PHE P 118      75.130  72.814 -39.138  0.00  0.00      PROA   
ATOM   1808  CE2 PHE P 118      76.284  74.577 -39.532  0.00  0.00      PROA   
ATOM   1809  HE2 PHE P 118      76.016  74.627 -40.577  0.00  0.00      PROA   
ATOM   1810  C   PHE P 118      75.126  71.084 -34.434  0.00  0.00      PROA   
ATOM   1811  O   PHE P 118      75.210  69.999 -35.010  0.00  0.00      PROA   
ATOM   1812  N   PRO P 119      74.399  71.194 -33.310  0.00  0.00      PROA   
ATOM   1813  CD  PRO P 119      74.574  72.232 -32.293  0.00  0.00      PROA   
ATOM   1814  HD1 PRO P 119      74.757  73.240 -32.722  0.00  0.00      PROA   
ATOM   1815  HD2 PRO P 119      75.425  71.937 -31.643  0.00  0.00      PROA   
ATOM   1816  CA  PRO P 119      73.459  70.183 -32.850  0.00  0.00      PROA   
ATOM   1817  HA  PRO P 119      74.055  69.296 -32.695  0.00  0.00      PROA   
ATOM   1818  CB  PRO P 119      72.866  70.732 -31.536  0.00  0.00      PROA   
ATOM   1819  HB1 PRO P 119      73.350  70.213 -30.681  0.00  0.00      PROA   
ATOM   1820  HB2 PRO P 119      71.766  70.600 -31.449  0.00  0.00      PROA   
ATOM   1821  CG  PRO P 119      73.265  72.211 -31.503  0.00  0.00      PROA   
ATOM   1822  HG1 PRO P 119      72.498  72.812 -32.038  0.00  0.00      PROA   
ATOM   1823  HG2 PRO P 119      73.384  72.599 -30.469  0.00  0.00      PROA   
ATOM   1824  C   PRO P 119      72.387  69.866 -33.870  0.00  0.00      PROA   
ATOM   1825  O   PRO P 119      72.031  70.785 -34.608  0.00  0.00      PROA   
ATOM   1826  N   PRO P 120      71.848  68.649 -33.953  0.00  0.00      PROA   
ATOM   1827  CD  PRO P 120      72.380  67.455 -33.281  0.00  0.00      PROA   
ATOM   1828  HD1 PRO P 120      72.246  67.533 -32.181  0.00  0.00      PROA   
ATOM   1829  HD2 PRO P 120      73.455  67.338 -33.539  0.00  0.00      PROA   
ATOM   1830  CA  PRO P 120      70.940  68.294 -35.021  0.00  0.00      PROA   
ATOM   1831  HA  PRO P 120      71.113  68.901 -35.898  0.00  0.00      PROA   
ATOM   1832  CB  PRO P 120      71.200  66.800 -35.243  0.00  0.00      PROA   
ATOM   1833  HB1 PRO P 120      72.074  66.697 -35.922  0.00  0.00      PROA   
ATOM   1834  HB2 PRO P 120      70.342  66.246 -35.679  0.00  0.00      PROA   
ATOM   1835  CG  PRO P 120      71.587  66.281 -33.858  0.00  0.00      PROA   
ATOM   1836  HG1 PRO P 120      70.675  66.100 -33.250  0.00  0.00      PROA   
ATOM   1837  HG2 PRO P 120      72.185  65.346 -33.915  0.00  0.00      PROA   
ATOM   1838  C   PRO P 120      69.539  68.507 -34.533  0.00  0.00      PROA   
ATOM   1839  O   PRO P 120      68.627  68.362 -35.343  0.00  0.00      PROA   
ATOM   1840  N   SER P 121      69.356  68.819 -33.221  0.00  0.00      PROA   
ATOM   1841  HN  SER P 121      70.148  68.923 -32.624  0.00  0.00      PROA   
ATOM   1842  CA  SER P 121      68.086  69.005 -32.548  0.00  0.00      PROA   
ATOM   1843  HA  SER P 121      68.315  68.984 -31.493  0.00  0.00      PROA   
ATOM   1844  CB  SER P 121      67.435  70.376 -32.862  0.00  0.00      PROA   
ATOM   1845  HB1 SER P 121      66.545  70.558 -32.222  0.00  0.00      PROA   
ATOM   1846  HB2 SER P 121      67.122  70.427 -33.926  0.00  0.00      PROA   
ATOM   1847  OG  SER P 121      68.361  71.426 -32.626  0.00  0.00      PROA   
ATOM   1848  HG1 SER P 121      67.902  72.238 -32.855  0.00  0.00      PROA   
ATOM   1849  C   SER P 121      67.148  67.851 -32.823  0.00  0.00      PROA   
ATOM   1850  O   SER P 121      67.589  66.710 -32.948  0.00  0.00      PROA   
ATOM   1851  N   ASP P 122      65.832  68.130 -32.928  0.00  0.00      PROA   
ATOM   1852  HN  ASP P 122      65.489  69.056 -32.789  0.00  0.00      PROA   
ATOM   1853  CA  ASP P 122      64.845  67.166 -33.349  0.00  0.00      PROA   
ATOM   1854  HA  ASP P 122      65.274  66.175 -33.336  0.00  0.00      PROA   
ATOM   1855  CB  ASP P 122      63.611  67.222 -32.399  0.00  0.00      PROA   
ATOM   1856  HB1 ASP P 122      63.068  68.181 -32.541  0.00  0.00      PROA   
ATOM   1857  HB2 ASP P 122      63.987  67.201 -31.353  0.00  0.00      PROA   
ATOM   1858  CG  ASP P 122      62.633  66.049 -32.549  0.00  0.00      PROA   
ATOM   1859  OD1 ASP P 122      62.985  65.033 -33.205  0.00  0.00      PROA   
ATOM   1860  OD2 ASP P 122      61.534  66.140 -31.939  0.00  0.00      PROA   
ATOM   1861  C   ASP P 122      64.455  67.529 -34.772  0.00  0.00      PROA   
ATOM   1862  O   ASP P 122      63.574  66.910 -35.366  0.00  0.00      PROA   
ATOM   1863  N   GLU P 123      65.124  68.557 -35.357  0.00  0.00      PROA   
ATOM   1864  HN  GLU P 123      65.884  69.003 -34.892  0.00  0.00      PROA   
ATOM   1865  CA  GLU P 123      64.754  69.139 -36.625  0.00  0.00      PROA   
ATOM   1866  HA  GLU P 123      63.682  69.072 -36.736  0.00  0.00      PROA   
ATOM   1867  CB  GLU P 123      65.174  70.635 -36.684  0.00  0.00      PROA   
ATOM   1868  HB1 GLU P 123      64.785  71.120 -35.763  0.00  0.00      PROA   
ATOM   1869  HB2 GLU P 123      64.673  71.117 -37.551  0.00  0.00      PROA   
ATOM   1870  CG  GLU P 123      66.695  70.862 -36.788  0.00  0.00      PROA   
ATOM   1871  HG1 GLU P 123      67.061  70.530 -37.783  0.00  0.00      PROA   
ATOM   1872  HG2 GLU P 123      67.208  70.247 -36.019  0.00  0.00      PROA   
ATOM   1873  CD  GLU P 123      67.071  72.328 -36.585  0.00  0.00      PROA   
ATOM   1874  OE1 GLU P 123      67.778  72.623 -35.585  0.00  0.00      PROA   
ATOM   1875  OE2 GLU P 123      66.666  73.171 -37.428  0.00  0.00      PROA   
ATOM   1876  C   GLU P 123      65.418  68.402 -37.762  0.00  0.00      PROA   
ATOM   1877  O   GLU P 123      64.923  68.447 -38.887  0.00  0.00      PROA   
ATOM   1878  N   GLN P 124      66.536  67.683 -37.487  0.00  0.00      PROA   
ATOM   1879  HN  GLN P 124      66.925  67.660 -36.569  0.00  0.00      PROA   
ATOM   1880  CA  GLN P 124      67.209  66.862 -38.466  0.00  0.00      PROA   
ATOM   1881  HA  GLN P 124      66.795  67.032 -39.449  0.00  0.00      PROA   
ATOM   1882  CB  GLN P 124      68.749  67.056 -38.526  0.00  0.00      PROA   
ATOM   1883  HB1 GLN P 124      69.141  66.395 -39.329  0.00  0.00      PROA   
ATOM   1884  HB2 GLN P 124      69.203  66.743 -37.561  0.00  0.00      PROA   
ATOM   1885  CG  GLN P 124      69.209  68.489 -38.831  0.00  0.00      PROA   
ATOM   1886  HG1 GLN P 124      68.888  69.162 -38.007  0.00  0.00      PROA   
ATOM   1887  HG2 GLN P 124      68.745  68.834 -39.779  0.00  0.00      PROA   
ATOM   1888  CD  GLN P 124      70.739  68.519 -38.987  0.00  0.00      PROA   
ATOM   1889  OE1 GLN P 124      71.324  67.657 -39.655  0.00  0.00      PROA   
ATOM   1890  NE2 GLN P 124      71.396  69.540 -38.359  0.00  0.00      PROA   
ATOM   1891 HE21 GLN P 124      70.881  70.218 -37.834  0.00  0.00      PROA   
ATOM   1892 HE22 GLN P 124      72.391  69.612 -38.429  0.00  0.00      PROA   
ATOM   1893  C   GLN P 124      66.993  65.426 -38.086  0.00  0.00      PROA   
ATOM   1894  O   GLN P 124      67.367  64.539 -38.844  0.00  0.00      PROA   
ATOM   1895  N   LEU P 125      66.361  65.158 -36.917  0.00  0.00      PROA   
ATOM   1896  HN  LEU P 125      66.049  65.889 -36.316  0.00  0.00      PROA   
ATOM   1897  CA  LEU P 125      66.090  63.814 -36.459  0.00  0.00      PROA   
ATOM   1898  HA  LEU P 125      66.657  63.109 -37.049  0.00  0.00      PROA   
ATOM   1899  CB  LEU P 125      66.449  63.595 -34.970  0.00  0.00      PROA   
ATOM   1900  HB1 LEU P 125      66.161  62.565 -34.669  0.00  0.00      PROA   
ATOM   1901  HB2 LEU P 125      65.871  64.307 -34.342  0.00  0.00      PROA   
ATOM   1902  CG  LEU P 125      67.958  63.759 -34.640  0.00  0.00      PROA   
ATOM   1903  HG  LEU P 125      68.235  64.816 -34.838  0.00  0.00      PROA   
ATOM   1904  CD1 LEU P 125      68.223  63.483 -33.147  0.00  0.00      PROA   
ATOM   1905 HD11 LEU P 125      68.039  62.412 -32.915  0.00  0.00      PROA   
ATOM   1906 HD12 LEU P 125      67.549  64.101 -32.517  0.00  0.00      PROA   
ATOM   1907 HD13 LEU P 125      69.276  63.725 -32.888  0.00  0.00      PROA   
ATOM   1908  CD2 LEU P 125      68.871  62.870 -35.509  0.00  0.00      PROA   
ATOM   1909 HD21 LEU P 125      68.784  63.140 -36.583  0.00  0.00      PROA   
ATOM   1910 HD22 LEU P 125      68.599  61.800 -35.386  0.00  0.00      PROA   
ATOM   1911 HD23 LEU P 125      69.931  63.000 -35.202  0.00  0.00      PROA   
ATOM   1912  C   LEU P 125      64.636  63.503 -36.709  0.00  0.00      PROA   
ATOM   1913  O   LEU P 125      64.121  62.477 -36.271  0.00  0.00      PROA   
ATOM   1914  N   LYS P 126      63.965  64.379 -37.490  0.00  0.00      PROA   
ATOM   1915  HN  LYS P 126      64.390  65.238 -37.763  0.00  0.00      PROA   
ATOM   1916  CA  LYS P 126      62.714  64.103 -38.146  0.00  0.00      PROA   
ATOM   1917  HA  LYS P 126      62.410  63.089 -37.933  0.00  0.00      PROA   
ATOM   1918  CB  LYS P 126      61.570  65.046 -37.701  0.00  0.00      PROA   
ATOM   1919  HB1 LYS P 126      60.729  65.025 -38.427  0.00  0.00      PROA   
ATOM   1920  HB2 LYS P 126      61.951  66.089 -37.647  0.00  0.00      PROA   
ATOM   1921  CG  LYS P 126      60.977  64.632 -36.342  0.00  0.00      PROA   
ATOM   1922  HG1 LYS P 126      61.785  64.555 -35.583  0.00  0.00      PROA   
ATOM   1923  HG2 LYS P 126      60.532  63.622 -36.466  0.00  0.00      PROA   
ATOM   1924  CD  LYS P 126      59.888  65.590 -35.831  0.00  0.00      PROA   
ATOM   1925  HD1 LYS P 126      59.283  65.932 -36.698  0.00  0.00      PROA   
ATOM   1926  HD2 LYS P 126      60.373  66.486 -35.387  0.00  0.00      PROA   
ATOM   1927  CE  LYS P 126      58.919  64.953 -34.820  0.00  0.00      PROA   
ATOM   1928  HE1 LYS P 126      58.359  64.121 -35.298  0.00  0.00      PROA   
ATOM   1929  HE2 LYS P 126      58.197  65.711 -34.447  0.00  0.00      PROA   
ATOM   1930  NZ  LYS P 126      59.631  64.393 -33.648  0.00  0.00      PROA   
ATOM   1931  HZ1 LYS P 126      60.297  63.660 -33.966  0.00  0.00      PROA   
ATOM   1932  HZ2 LYS P 126      58.942  63.975 -32.992  0.00  0.00      PROA   
ATOM   1933  HZ3 LYS P 126      60.155  65.151 -33.165  0.00  0.00      PROA   
ATOM   1934  C   LYS P 126      62.958  64.170 -39.632  0.00  0.00      PROA   
ATOM   1935  O   LYS P 126      62.027  64.342 -40.417  0.00  0.00      PROA   
ATOM   1936  N   SER P 127      64.241  64.016 -40.052  0.00  0.00      PROA   
ATOM   1937  HN  SER P 127      64.985  63.866 -39.405  0.00  0.00      PROA   
ATOM   1938  CA  SER P 127      64.621  64.042 -41.442  0.00  0.00      PROA   
ATOM   1939  HA  SER P 127      63.756  63.882 -42.068  0.00  0.00      PROA   
ATOM   1940  CB  SER P 127      65.312  65.373 -41.824  0.00  0.00      PROA   
ATOM   1941  HB1 SER P 127      65.568  65.379 -42.905  0.00  0.00      PROA   
ATOM   1942  HB2 SER P 127      66.237  65.513 -41.225  0.00  0.00      PROA   
ATOM   1943  OG  SER P 127      64.461  66.483 -41.570  0.00  0.00      PROA   
ATOM   1944  HG1 SER P 127      64.364  66.527 -40.616  0.00  0.00      PROA   
ATOM   1945  C   SER P 127      65.586  62.906 -41.687  0.00  0.00      PROA   
ATOM   1946  O   SER P 127      65.584  62.331 -42.774  0.00  0.00      PROA   
ATOM   1947  N   GLY P 128      66.391  62.517 -40.664  0.00  0.00      PROA   
ATOM   1948  HN  GLY P 128      66.423  63.036 -39.813  0.00  0.00      PROA   
ATOM   1949  CA  GLY P 128      67.120  61.269 -40.641  0.00  0.00      PROA   
ATOM   1950  HA1 GLY P 128      66.769  60.626 -41.435  0.00  0.00      PROA   
ATOM   1951  HA2 GLY P 128      66.922  60.843 -39.669  0.00  0.00      PROA   
ATOM   1952  C   GLY P 128      68.617  61.384 -40.776  0.00  0.00      PROA   
ATOM   1953  O   GLY P 128      69.248  60.390 -41.133  0.00  0.00      PROA   
ATOM   1954  N   THR P 129      69.245  62.557 -40.487  0.00  0.00      PROA   
ATOM   1955  HN  THR P 129      68.738  63.370 -40.212  0.00  0.00      PROA   
ATOM   1956  CA  THR P 129      70.697  62.682 -40.494  0.00  0.00      PROA   
ATOM   1957  HA  THR P 129      71.112  61.719 -40.236  0.00  0.00      PROA   
ATOM   1958  CB  THR P 129      71.358  63.147 -41.806  0.00  0.00      PROA   
ATOM   1959  HB  THR P 129      72.457  63.019 -41.701  0.00  0.00      PROA   
ATOM   1960  OG1 THR P 129      71.146  64.525 -42.098  0.00  0.00      PROA   
ATOM   1961  HG1 THR P 129      70.197  64.663 -42.048  0.00  0.00      PROA   
ATOM   1962  CG2 THR P 129      70.932  62.284 -43.013  0.00  0.00      PROA   
ATOM   1963 HG21 THR P 129      69.842  62.380 -43.207  0.00  0.00      PROA   
ATOM   1964 HG22 THR P 129      71.164  61.214 -42.822  0.00  0.00      PROA   
ATOM   1965 HG23 THR P 129      71.479  62.600 -43.926  0.00  0.00      PROA   
ATOM   1966  C   THR P 129      71.059  63.617 -39.362  0.00  0.00      PROA   
ATOM   1967  O   THR P 129      70.187  64.150 -38.681  0.00  0.00      PROA   
ATOM   1968  N   ALA P 130      72.378  63.802 -39.114  0.00  0.00      PROA   
ATOM   1969  HN  ALA P 130      73.087  63.367 -39.664  0.00  0.00      PROA   
ATOM   1970  CA  ALA P 130      72.840  64.625 -38.027  0.00  0.00      PROA   
ATOM   1971  HA  ALA P 130      72.247  65.527 -37.998  0.00  0.00      PROA   
ATOM   1972  CB  ALA P 130      72.762  63.893 -36.676  0.00  0.00      PROA   
ATOM   1973  HB1 ALA P 130      73.329  62.938 -36.722  0.00  0.00      PROA   
ATOM   1974  HB2 ALA P 130      71.704  63.652 -36.436  0.00  0.00      PROA   
ATOM   1975  HB3 ALA P 130      73.168  64.512 -35.847  0.00  0.00      PROA   
ATOM   1976  C   ALA P 130      74.272  65.021 -38.269  0.00  0.00      PROA   
ATOM   1977  O   ALA P 130      74.931  64.496 -39.166  0.00  0.00      PROA   
ATOM   1978  N   VAL P 131      74.750  65.984 -37.435  0.00  0.00      PROA   
ATOM   1979  HN  VAL P 131      74.119  66.392 -36.781  0.00  0.00      PROA   
ATOM   1980  CA  VAL P 131      76.107  66.476 -37.267  0.00  0.00      PROA   
ATOM   1981  HA  VAL P 131      75.941  67.280 -36.567  0.00  0.00      PROA   
ATOM   1982  CB  VAL P 131      77.114  65.596 -36.517  0.00  0.00      PROA   
ATOM   1983  HB  VAL P 131      78.111  66.086 -36.527  0.00  0.00      PROA   
ATOM   1984  CG1 VAL P 131      76.679  65.523 -35.040  0.00  0.00      PROA   
ATOM   1985 HG11 VAL P 131      75.656  65.097 -34.957  0.00  0.00      PROA   
ATOM   1986 HG12 VAL P 131      76.681  66.540 -34.593  0.00  0.00      PROA   
ATOM   1987 HG13 VAL P 131      77.380  64.883 -34.463  0.00  0.00      PROA   
ATOM   1988  CG2 VAL P 131      77.273  64.195 -37.137  0.00  0.00      PROA   
ATOM   1989 HG21 VAL P 131      77.511  64.267 -38.219  0.00  0.00      PROA   
ATOM   1990 HG22 VAL P 131      76.341  63.603 -37.012  0.00  0.00      PROA   
ATOM   1991 HG23 VAL P 131      78.097  63.648 -36.630  0.00  0.00      PROA   
ATOM   1992  C   VAL P 131      76.708  67.180 -38.460  0.00  0.00      PROA   
ATOM   1993  O   VAL P 131      76.972  66.584 -39.504  0.00  0.00      PROA   
ATOM   1994  N   VAL P 132      76.936  68.505 -38.285  0.00  0.00      PROA   
ATOM   1995  HN  VAL P 132      76.710  68.940 -37.417  0.00  0.00      PROA   
ATOM   1996  CA  VAL P 132      77.498  69.405 -39.265  0.00  0.00      PROA   
ATOM   1997  HA  VAL P 132      78.144  68.849 -39.927  0.00  0.00      PROA   
ATOM   1998  CB  VAL P 132      76.426  70.165 -40.063  0.00  0.00      PROA   
ATOM   1999  HB  VAL P 132      75.819  70.786 -39.369  0.00  0.00      PROA   
ATOM   2000  CG1 VAL P 132      77.052  71.077 -41.139  0.00  0.00      PROA   
ATOM   2001 HG11 VAL P 132      77.769  70.500 -41.762  0.00  0.00      PROA   
ATOM   2002 HG12 VAL P 132      77.583  71.939 -40.681  0.00  0.00      PROA   
ATOM   2003 HG13 VAL P 132      76.259  71.485 -41.802  0.00  0.00      PROA   
ATOM   2004  CG2 VAL P 132      75.453  69.165 -40.729  0.00  0.00      PROA   
ATOM   2005 HG21 VAL P 132      74.860  68.610 -39.971  0.00  0.00      PROA   
ATOM   2006 HG22 VAL P 132      76.012  68.438 -41.356  0.00  0.00      PROA   
ATOM   2007 HG23 VAL P 132      74.737  69.712 -41.380  0.00  0.00      PROA   
ATOM   2008  C   VAL P 132      78.350  70.335 -38.415  0.00  0.00      PROA   
ATOM   2009  O   VAL P 132      78.154  70.429 -37.205  0.00  0.00      PROA   
ATOM   2010  N   CYS P 133      79.359  71.001 -39.023  0.00  0.00      PROA   
ATOM   2011  HN  CYS P 133      79.501  70.917 -40.006  0.00  0.00      PROA   
ATOM   2012  CA  CYS P 133      80.331  71.829 -38.347  0.00  0.00      PROA   
ATOM   2013  HA  CYS P 133      79.894  72.227 -37.443  0.00  0.00      PROA   
ATOM   2014  CB  CYS P 133      81.629  71.025 -38.020  0.00  0.00      PROA   
ATOM   2015  HB1 CYS P 133      82.023  70.591 -38.963  0.00  0.00      PROA   
ATOM   2016  HB2 CYS P 133      81.320  70.174 -37.376  0.00  0.00      PROA   
ATOM   2017  SG  CYS P 133      82.962  71.921 -37.149  0.00  0.00      PROA   
ATOM   2018  C   CYS P 133      80.620  72.977 -39.286  0.00  0.00      PROA   
ATOM   2019  O   CYS P 133      80.285  72.925 -40.468  0.00  0.00      PROA   
ATOM   2020  N   LEU P 134      81.233  74.064 -38.760  0.00  0.00      PROA   
ATOM   2021  HN  LEU P 134      81.477  74.103 -37.794  0.00  0.00      PROA   
ATOM   2022  CA  LEU P 134      81.605  75.218 -39.535  0.00  0.00      PROA   
ATOM   2023  HA  LEU P 134      81.819  74.908 -40.547  0.00  0.00      PROA   
ATOM   2024  CB  LEU P 134      80.507  76.313 -39.529  0.00  0.00      PROA   
ATOM   2025  HB1 LEU P 134      80.260  76.562 -38.475  0.00  0.00      PROA   
ATOM   2026  HB2 LEU P 134      79.602  75.864 -39.992  0.00  0.00      PROA   
ATOM   2027  CG  LEU P 134      80.805  77.635 -40.281  0.00  0.00      PROA   
ATOM   2028  HG  LEU P 134      81.743  78.070 -39.877  0.00  0.00      PROA   
ATOM   2029  CD1 LEU P 134      80.994  77.415 -41.794  0.00  0.00      PROA   
ATOM   2030 HD11 LEU P 134      80.070  76.990 -42.242  0.00  0.00      PROA   
ATOM   2031 HD12 LEU P 134      81.835  76.714 -41.987  0.00  0.00      PROA   
ATOM   2032 HD13 LEU P 134      81.221  78.379 -42.297  0.00  0.00      PROA   
ATOM   2033  CD2 LEU P 134      79.701  78.678 -40.013  0.00  0.00      PROA   
ATOM   2034 HD21 LEU P 134      79.611  78.873 -38.923  0.00  0.00      PROA   
ATOM   2035 HD22 LEU P 134      78.723  78.307 -40.390  0.00  0.00      PROA   
ATOM   2036 HD23 LEU P 134      79.940  79.634 -40.526  0.00  0.00      PROA   
ATOM   2037  C   LEU P 134      82.870  75.758 -38.934  0.00  0.00      PROA   
ATOM   2038  O   LEU P 134      83.050  75.765 -37.719  0.00  0.00      PROA   
ATOM   2039  N   LEU P 135      83.777  76.220 -39.820  0.00  0.00      PROA   
ATOM   2040  HN  LEU P 135      83.590  76.140 -40.796  0.00  0.00      PROA   
ATOM   2041  CA  LEU P 135      84.997  76.927 -39.530  0.00  0.00      PROA   
ATOM   2042  HA  LEU P 135      85.114  77.074 -38.466  0.00  0.00      PROA   
ATOM   2043  CB  LEU P 135      86.280  76.322 -40.166  0.00  0.00      PROA   
ATOM   2044  HB1 LEU P 135      87.097  77.073 -40.098  0.00  0.00      PROA   
ATOM   2045  HB2 LEU P 135      86.094  76.130 -41.244  0.00  0.00      PROA   
ATOM   2046  CG  LEU P 135      86.839  75.016 -39.539  0.00  0.00      PROA   
ATOM   2047  HG  LEU P 135      87.089  75.236 -38.479  0.00  0.00      PROA   
ATOM   2048  CD1 LEU P 135      85.859  73.824 -39.535  0.00  0.00      PROA   
ATOM   2049 HD11 LEU P 135      85.458  73.644 -40.555  0.00  0.00      PROA   
ATOM   2050 HD12 LEU P 135      85.012  74.012 -38.841  0.00  0.00      PROA   
ATOM   2051 HD13 LEU P 135      86.377  72.903 -39.190  0.00  0.00      PROA   
ATOM   2052  CD2 LEU P 135      88.153  74.630 -40.249  0.00  0.00      PROA   
ATOM   2053 HD21 LEU P 135      88.897  75.451 -40.164  0.00  0.00      PROA   
ATOM   2054 HD22 LEU P 135      87.968  74.433 -41.327  0.00  0.00      PROA   
ATOM   2055 HD23 LEU P 135      88.585  73.713 -39.793  0.00  0.00      PROA   
ATOM   2056  C   LEU P 135      84.740  78.238 -40.214  0.00  0.00      PROA   
ATOM   2057  O   LEU P 135      84.197  78.254 -41.317  0.00  0.00      PROA   
ATOM   2058  N   ASN P 136      85.083  79.374 -39.569  0.00  0.00      PROA   
ATOM   2059  HN  ASN P 136      85.535  79.375 -38.681  0.00  0.00      PROA   
ATOM   2060  CA  ASN P 136      84.726  80.659 -40.115  0.00  0.00      PROA   
ATOM   2061  HA  ASN P 136      84.669  80.587 -41.191  0.00  0.00      PROA   
ATOM   2062  CB  ASN P 136      83.378  81.171 -39.529  0.00  0.00      PROA   
ATOM   2063  HB1 ASN P 136      83.511  81.630 -38.526  0.00  0.00      PROA   
ATOM   2064  HB2 ASN P 136      82.707  80.294 -39.402  0.00  0.00      PROA   
ATOM   2065  CG  ASN P 136      82.663  82.140 -40.484  0.00  0.00      PROA   
ATOM   2066  OD1 ASN P 136      81.737  81.732 -41.196  0.00  0.00      PROA   
ATOM   2067  ND2 ASN P 136      83.072  83.442 -40.462  0.00  0.00      PROA   
ATOM   2068 HD21 ASN P 136      82.626  84.116 -41.050  0.00  0.00      PROA   
ATOM   2069 HD22 ASN P 136      83.818  83.722 -39.857  0.00  0.00      PROA   
ATOM   2070  C   ASN P 136      85.858  81.582 -39.773  0.00  0.00      PROA   
ATOM   2071  O   ASN P 136      86.362  81.571 -38.652  0.00  0.00      PROA   
ATOM   2072  N   ASN P 137      86.290  82.389 -40.775  0.00  0.00      PROA   
ATOM   2073  HN  ASN P 137      85.852  82.352 -41.669  0.00  0.00      PROA   
ATOM   2074  CA  ASN P 137      87.374  83.345 -40.685  0.00  0.00      PROA   
ATOM   2075  HA  ASN P 137      87.391  83.826 -41.652  0.00  0.00      PROA   
ATOM   2076  CB  ASN P 137      87.217  84.457 -39.605  0.00  0.00      PROA   
ATOM   2077  HB1 ASN P 137      88.047  85.190 -39.691  0.00  0.00      PROA   
ATOM   2078  HB2 ASN P 137      87.250  84.015 -38.586  0.00  0.00      PROA   
ATOM   2079  CG  ASN P 137      85.891  85.219 -39.755  0.00  0.00      PROA   
ATOM   2080  OD1 ASN P 137      85.113  85.305 -38.797  0.00  0.00      PROA   
ATOM   2081  ND2 ASN P 137      85.635  85.765 -40.983  0.00  0.00      PROA   
ATOM   2082 HD21 ASN P 137      84.787  86.271 -41.138  0.00  0.00      PROA   
ATOM   2083 HD22 ASN P 137      86.299  85.663 -41.723  0.00  0.00      PROA   
ATOM   2084  C   ASN P 137      88.700  82.645 -40.533  0.00  0.00      PROA   
ATOM   2085  O   ASN P 137      89.519  83.031 -39.701  0.00  0.00      PROA   
ATOM   2086  N   PHE P 138      88.933  81.592 -41.351  0.00  0.00      PROA   
ATOM   2087  HN  PHE P 138      88.266  81.312 -42.037  0.00  0.00      PROA   
ATOM   2088  CA  PHE P 138      90.116  80.771 -41.267  0.00  0.00      PROA   
ATOM   2089  HA  PHE P 138      90.749  81.122 -40.466  0.00  0.00      PROA   
ATOM   2090  CB  PHE P 138      89.781  79.261 -41.005  0.00  0.00      PROA   
ATOM   2091  HB1 PHE P 138      88.870  79.200 -40.372  0.00  0.00      PROA   
ATOM   2092  HB2 PHE P 138      90.626  78.826 -40.430  0.00  0.00      PROA   
ATOM   2093  CG  PHE P 138      89.546  78.390 -42.222  0.00  0.00      PROA   
ATOM   2094  CD1 PHE P 138      88.425  78.578 -43.046  0.00  0.00      PROA   
ATOM   2095  HD1 PHE P 138      87.695  79.333 -42.793  0.00  0.00      PROA   
ATOM   2096  CE1 PHE P 138      88.279  77.830 -44.219  0.00  0.00      PROA   
ATOM   2097  HE1 PHE P 138      87.438  78.005 -44.874  0.00  0.00      PROA   
ATOM   2098  CZ  PHE P 138      89.225  76.860 -44.564  0.00  0.00      PROA   
ATOM   2099  HZ  PHE P 138      89.111  76.290 -45.475  0.00  0.00      PROA   
ATOM   2100  CD2 PHE P 138      90.465  77.383 -42.558  0.00  0.00      PROA   
ATOM   2101  HD2 PHE P 138      91.323  77.218 -41.923  0.00  0.00      PROA   
ATOM   2102  CE2 PHE P 138      90.309  76.619 -43.719  0.00  0.00      PROA   
ATOM   2103  HE2 PHE P 138      91.038  75.866 -43.977  0.00  0.00      PROA   
ATOM   2104  C   PHE P 138      90.819  81.007 -42.578  0.00  0.00      PROA   
ATOM   2105  O   PHE P 138      90.183  81.219 -43.609  0.00  0.00      PROA   
ATOM   2106  N   TYR P 139      92.167  80.995 -42.554  0.00  0.00      PROA   
ATOM   2107  HN  TYR P 139      92.681  80.851 -41.712  0.00  0.00      PROA   
ATOM   2108  CA  TYR P 139      92.945  81.130 -43.755  0.00  0.00      PROA   
ATOM   2109  HA  TYR P 139      92.442  80.602 -44.551  0.00  0.00      PROA   
ATOM   2110  CB  TYR P 139      93.224  82.619 -44.120  0.00  0.00      PROA   
ATOM   2111  HB1 TYR P 139      94.045  83.067 -43.519  0.00  0.00      PROA   
ATOM   2112  HB2 TYR P 139      92.306  83.219 -43.942  0.00  0.00      PROA   
ATOM   2113  CG  TYR P 139      93.547  82.707 -45.587  0.00  0.00      PROA   
ATOM   2114  CD1 TYR P 139      94.872  82.647 -46.055  0.00  0.00      PROA   
ATOM   2115  HD1 TYR P 139      95.688  82.600 -45.350  0.00  0.00      PROA   
ATOM   2116  CE1 TYR P 139      95.134  82.537 -47.428  0.00  0.00      PROA   
ATOM   2117  HE1 TYR P 139      96.152  82.424 -47.770  0.00  0.00      PROA   
ATOM   2118  CZ  TYR P 139      94.072  82.538 -48.344  0.00  0.00      PROA   
ATOM   2119  OH  TYR P 139      94.308  82.333 -49.719  0.00  0.00      PROA   
ATOM   2120  HH  TYR P 139      93.464  82.380 -50.175  0.00  0.00      PROA   
ATOM   2121  CD2 TYR P 139      92.498  82.762 -46.518  0.00  0.00      PROA   
ATOM   2122  HD2 TYR P 139      91.475  82.800 -46.175  0.00  0.00      PROA   
ATOM   2123  CE2 TYR P 139      92.759  82.694 -47.889  0.00  0.00      PROA   
ATOM   2124  HE2 TYR P 139      91.935  82.708 -48.587  0.00  0.00      PROA   
ATOM   2125  C   TYR P 139      94.237  80.443 -43.389  0.00  0.00      PROA   
ATOM   2126  O   TYR P 139      94.605  80.497 -42.216  0.00  0.00      PROA   
ATOM   2127  N   PRO P 140      94.993  79.819 -44.292  0.00  0.00      PROA   
ATOM   2128  CD  PRO P 140      96.308  79.313 -43.892  0.00  0.00      PROA   
ATOM   2129  HD1 PRO P 140      96.290  78.848 -42.882  0.00  0.00      PROA   
ATOM   2130  HD2 PRO P 140      97.020  80.165 -43.915  0.00  0.00      PROA   
ATOM   2131  CA  PRO P 140      94.614  79.309 -45.609  0.00  0.00      PROA   
ATOM   2132  HA  PRO P 140      94.218  80.118 -46.204  0.00  0.00      PROA   
ATOM   2133  CB  PRO P 140      95.950  78.801 -46.172  0.00  0.00      PROA   
ATOM   2134  HB1 PRO P 140      96.512  79.672 -46.571  0.00  0.00      PROA   
ATOM   2135  HB2 PRO P 140      95.867  78.048 -46.984  0.00  0.00      PROA   
ATOM   2136  CG  PRO P 140      96.689  78.278 -44.947  0.00  0.00      PROA   
ATOM   2137  HG1 PRO P 140      96.294  77.279 -44.664  0.00  0.00      PROA   
ATOM   2138  HG2 PRO P 140      97.787  78.215 -45.106  0.00  0.00      PROA   
ATOM   2139  C   PRO P 140      93.534  78.249 -45.586  0.00  0.00      PROA   
ATOM   2140  O   PRO P 140      92.839  78.086 -44.587  0.00  0.00      PROA   
ATOM   2141  N   ARG P 141      93.404  77.514 -46.714  0.00  0.00      PROA   
ATOM   2142  HN  ARG P 141      94.056  77.641 -47.458  0.00  0.00      PROA   
ATOM   2143  CA  ARG P 141      92.320  76.623 -47.047  0.00  0.00      PROA   
ATOM   2144  HA  ARG P 141      91.406  76.969 -46.587  0.00  0.00      PROA   
ATOM   2145  CB  ARG P 141      92.223  76.597 -48.598  0.00  0.00      PROA   
ATOM   2146  HB1 ARG P 141      93.057  76.005 -49.030  0.00  0.00      PROA   
ATOM   2147  HB2 ARG P 141      92.375  77.640 -48.951  0.00  0.00      PROA   
ATOM   2148  CG  ARG P 141      90.895  76.125 -49.214  0.00  0.00      PROA   
ATOM   2149  HG1 ARG P 141      90.081  76.794 -48.861  0.00  0.00      PROA   
ATOM   2150  HG2 ARG P 141      90.671  75.090 -48.877  0.00  0.00      PROA   
ATOM   2151  CD  ARG P 141      90.964  76.159 -50.751  0.00  0.00      PROA   
ATOM   2152  HD1 ARG P 141      91.799  75.513 -51.098  0.00  0.00      PROA   
ATOM   2153  HD2 ARG P 141      91.149  77.192 -51.118  0.00  0.00      PROA   
ATOM   2154  NE  ARG P 141      89.706  75.604 -51.351  0.00  0.00      PROA   
ATOM   2155  HE  ARG P 141      89.649  74.613 -51.472  0.00  0.00      PROA   
ATOM   2156  CZ  ARG P 141      88.692  76.365 -51.843  0.00  0.00      PROA   
ATOM   2157  NH1 ARG P 141      88.673  77.711 -51.707  0.00  0.00      PROA   
ATOM   2158 HH11 ARG P 141      89.421  78.176 -51.234  0.00  0.00      PROA   
ATOM   2159 HH12 ARG P 141      87.908  78.240 -52.075  0.00  0.00      PROA   
ATOM   2160  NH2 ARG P 141      87.665  75.755 -52.485  0.00  0.00      PROA   
ATOM   2161 HH21 ARG P 141      87.663  74.760 -52.591  0.00  0.00      PROA   
ATOM   2162 HH22 ARG P 141      86.910  76.299 -52.849  0.00  0.00      PROA   
ATOM   2163  C   ARG P 141      92.670  75.221 -46.589  0.00  0.00      PROA   
ATOM   2164  O   ARG P 141      91.898  74.287 -46.806  0.00  0.00      PROA   
ATOM   2165  N   GLU P 142      93.846  75.039 -45.938  0.00  0.00      PROA   
ATOM   2166  HN  GLU P 142      94.423  75.816 -45.698  0.00  0.00      PROA   
ATOM   2167  CA  GLU P 142      94.439  73.743 -45.699  0.00  0.00      PROA   
ATOM   2168  HA  GLU P 142      93.963  73.017 -46.342  0.00  0.00      PROA   
ATOM   2169  CB  GLU P 142      95.958  73.720 -46.028  0.00  0.00      PROA   
ATOM   2170  HB1 GLU P 142      96.357  72.713 -45.779  0.00  0.00      PROA   
ATOM   2171  HB2 GLU P 142      96.506  74.456 -45.402  0.00  0.00      PROA   
ATOM   2172  CG  GLU P 142      96.270  73.907 -47.530  0.00  0.00      PROA   
ATOM   2173  HG1 GLU P 142      95.443  73.488 -48.142  0.00  0.00      PROA   
ATOM   2174  HG2 GLU P 142      97.195  73.344 -47.777  0.00  0.00      PROA   
ATOM   2175  CD  GLU P 142      96.512  75.375 -47.882  0.00  0.00      PROA   
ATOM   2176  OE1 GLU P 142      97.510  75.948 -47.367  0.00  0.00      PROA   
ATOM   2177  OE2 GLU P 142      95.715  75.940 -48.678  0.00  0.00      PROA   
ATOM   2178  C   GLU P 142      94.224  73.284 -44.276  0.00  0.00      PROA   
ATOM   2179  O   GLU P 142      94.984  72.456 -43.774  0.00  0.00      PROA   
ATOM   2180  N   ALA P 143      93.171  73.791 -43.582  0.00  0.00      PROA   
ATOM   2181  HN  ALA P 143      92.571  74.481 -43.979  0.00  0.00      PROA   
ATOM   2182  CA  ALA P 143      92.801  73.322 -42.261  0.00  0.00      PROA   
ATOM   2183  HA  ALA P 143      93.674  73.425 -41.633  0.00  0.00      PROA   
ATOM   2184  CB  ALA P 143      91.657  74.118 -41.608  0.00  0.00      PROA   
ATOM   2185  HB1 ALA P 143      90.730  74.058 -42.218  0.00  0.00      PROA   
ATOM   2186  HB2 ALA P 143      91.953  75.185 -41.520  0.00  0.00      PROA   
ATOM   2187  HB3 ALA P 143      91.438  73.743 -40.586  0.00  0.00      PROA   
ATOM   2188  C   ALA P 143      92.396  71.872 -42.265  0.00  0.00      PROA   
ATOM   2189  O   ALA P 143      91.733  71.394 -43.185  0.00  0.00      PROA   
ATOM   2190  N   LYS P 144      92.808  71.155 -41.198  0.00  0.00      PROA   
ATOM   2191  HN  LYS P 144      93.353  71.583 -40.481  0.00  0.00      PROA   
ATOM   2192  CA  LYS P 144      92.498  69.770 -40.965  0.00  0.00      PROA   
ATOM   2193  HA  LYS P 144      92.301  69.275 -41.904  0.00  0.00      PROA   
ATOM   2194  CB  LYS P 144      93.658  69.053 -40.222  0.00  0.00      PROA   
ATOM   2195  HB1 LYS P 144      93.911  69.616 -39.299  0.00  0.00      PROA   
ATOM   2196  HB2 LYS P 144      94.551  69.116 -40.881  0.00  0.00      PROA   
ATOM   2197  CG  LYS P 144      93.433  67.569 -39.871  0.00  0.00      PROA   
ATOM   2198  HG1 LYS P 144      94.230  66.972 -40.363  0.00  0.00      PROA   
ATOM   2199  HG2 LYS P 144      92.464  67.216 -40.286  0.00  0.00      PROA   
ATOM   2200  CD  LYS P 144      93.480  67.256 -38.361  0.00  0.00      PROA   
ATOM   2201  HD1 LYS P 144      94.475  67.554 -37.969  0.00  0.00      PROA   
ATOM   2202  HD2 LYS P 144      93.386  66.155 -38.243  0.00  0.00      PROA   
ATOM   2203  CE  LYS P 144      92.385  67.950 -37.535  0.00  0.00      PROA   
ATOM   2204  HE1 LYS P 144      91.379  67.697 -37.932  0.00  0.00      PROA   
ATOM   2205  HE2 LYS P 144      92.520  69.053 -37.553  0.00  0.00      PROA   
ATOM   2206  NZ  LYS P 144      92.417  67.530 -36.116  0.00  0.00      PROA   
ATOM   2207  HZ1 LYS P 144      93.334  67.787 -35.699  0.00  0.00      PROA   
ATOM   2208  HZ2 LYS P 144      92.285  66.500 -36.057  0.00  0.00      PROA   
ATOM   2209  HZ3 LYS P 144      91.653  68.008 -35.595  0.00  0.00      PROA   
ATOM   2210  C   LYS P 144      91.260  69.765 -40.121  0.00  0.00      PROA   
ATOM   2211  O   LYS P 144      91.152  70.551 -39.182  0.00  0.00      PROA   
ATOM   2212  N   VAL P 145      90.285  68.887 -40.457  0.00  0.00      PROA   
ATOM   2213  HN  VAL P 145      90.373  68.284 -41.246  0.00  0.00      PROA   
ATOM   2214  CA  VAL P 145      89.093  68.708 -39.667  0.00  0.00      PROA   
ATOM   2215  HA  VAL P 145      89.257  69.115 -38.680  0.00  0.00      PROA   
ATOM   2216  CB  VAL P 145      87.822  69.324 -40.252  0.00  0.00      PROA   
ATOM   2217  HB  VAL P 145      87.518  68.800 -41.183  0.00  0.00      PROA   
ATOM   2218  CG1 VAL P 145      86.685  69.203 -39.212  0.00  0.00      PROA   
ATOM   2219 HG11 VAL P 145      87.018  69.599 -38.229  0.00  0.00      PROA   
ATOM   2220 HG12 VAL P 145      86.370  68.146 -39.082  0.00  0.00      PROA   
ATOM   2221 HG13 VAL P 145      85.801  69.791 -39.539  0.00  0.00      PROA   
ATOM   2222  CG2 VAL P 145      88.077  70.802 -40.616  0.00  0.00      PROA   
ATOM   2223 HG21 VAL P 145      88.815  70.891 -41.441  0.00  0.00      PROA   
ATOM   2224 HG22 VAL P 145      88.456  71.360 -39.733  0.00  0.00      PROA   
ATOM   2225 HG23 VAL P 145      87.130  71.277 -40.951  0.00  0.00      PROA   
ATOM   2226  C   VAL P 145      88.932  67.217 -39.540  0.00  0.00      PROA   
ATOM   2227  O   VAL P 145      89.029  66.485 -40.525  0.00  0.00      PROA   
ATOM   2228  N   GLN P 146      88.689  66.748 -38.295  0.00  0.00      PROA   
ATOM   2229  HN  GLN P 146      88.648  67.374 -37.520  0.00  0.00      PROA   
ATOM   2230  CA  GLN P 146      88.420  65.373 -37.964  0.00  0.00      PROA   
ATOM   2231  HA  GLN P 146      88.464  64.768 -38.857  0.00  0.00      PROA   
ATOM   2232  CB  GLN P 146      89.390  64.774 -36.914  0.00  0.00      PROA   
ATOM   2233  HB1 GLN P 146      88.955  63.839 -36.500  0.00  0.00      PROA   
ATOM   2234  HB2 GLN P 146      89.502  65.496 -36.077  0.00  0.00      PROA   
ATOM   2235  CG  GLN P 146      90.775  64.439 -37.499  0.00  0.00      PROA   
ATOM   2236  HG1 GLN P 146      91.223  65.355 -37.940  0.00  0.00      PROA   
ATOM   2237  HG2 GLN P 146      90.671  63.684 -38.308  0.00  0.00      PROA   
ATOM   2238  CD  GLN P 146      91.718  63.894 -36.415  0.00  0.00      PROA   
ATOM   2239  OE1 GLN P 146      92.780  64.471 -36.156  0.00  0.00      PROA   
ATOM   2240  NE2 GLN P 146      91.318  62.751 -35.781  0.00  0.00      PROA   
ATOM   2241 HE21 GLN P 146      91.896  62.344 -35.073  0.00  0.00      PROA   
ATOM   2242 HE22 GLN P 146      90.452  62.318 -36.030  0.00  0.00      PROA   
ATOM   2243  C   GLN P 146      87.020  65.303 -37.435  0.00  0.00      PROA   
ATOM   2244  O   GLN P 146      86.530  66.242 -36.809  0.00  0.00      PROA   
ATOM   2245  N   TRP P 147      86.350  64.162 -37.708  0.00  0.00      PROA   
ATOM   2246  HN  TRP P 147      86.782  63.427 -38.226  0.00  0.00      PROA   
ATOM   2247  CA  TRP P 147      85.004  63.887 -37.283  0.00  0.00      PROA   
ATOM   2248  HA  TRP P 147      84.625  64.722 -36.711  0.00  0.00      PROA   
ATOM   2249  CB  TRP P 147      84.035  63.579 -38.457  0.00  0.00      PROA   
ATOM   2250  HB1 TRP P 147      83.213  62.913 -38.118  0.00  0.00      PROA   
ATOM   2251  HB2 TRP P 147      84.588  63.036 -39.252  0.00  0.00      PROA   
ATOM   2252  CG  TRP P 147      83.384  64.797 -39.028  0.00  0.00      PROA   
ATOM   2253  CD1 TRP P 147      83.516  65.364 -40.270  0.00  0.00      PROA   
ATOM   2254  HD1 TRP P 147      84.164  65.002 -41.055  0.00  0.00      PROA   
ATOM   2255  NE1 TRP P 147      82.686  66.447 -40.368  0.00  0.00      PROA   
ATOM   2256  HE1 TRP P 147      82.593  67.015 -41.157  0.00  0.00      PROA   
ATOM   2257  CE2 TRP P 147      82.005  66.618 -39.194  0.00  0.00      PROA   
ATOM   2258  CD2 TRP P 147      82.423  65.591 -38.321  0.00  0.00      PROA   
ATOM   2259  CE3 TRP P 147      81.874  65.513 -37.040  0.00  0.00      PROA   
ATOM   2260  HE3 TRP P 147      82.165  64.736 -36.349  0.00  0.00      PROA   
ATOM   2261  CZ3 TRP P 147      80.932  66.464 -36.652  0.00  0.00      PROA   
ATOM   2262  HZ3 TRP P 147      80.506  66.416 -35.661  0.00  0.00      PROA   
ATOM   2263  CZ2 TRP P 147      81.053  67.555 -38.818  0.00  0.00      PROA   
ATOM   2264  HZ2 TRP P 147      80.720  68.335 -39.487  0.00  0.00      PROA   
ATOM   2265  CH2 TRP P 147      80.525  67.465 -37.529  0.00  0.00      PROA   
ATOM   2266  HH2 TRP P 147      79.787  68.182 -37.201  0.00  0.00      PROA   
ATOM   2267  C   TRP P 147      85.053  62.711 -36.361  0.00  0.00      PROA   
ATOM   2268  O   TRP P 147      85.716  61.714 -36.641  0.00  0.00      PROA   
ATOM   2269  N   LYS P 148      84.336  62.834 -35.222  0.00  0.00      PROA   
ATOM   2270  HN  LYS P 148      83.822  63.666 -35.031  0.00  0.00      PROA   
ATOM   2271  CA  LYS P 148      84.227  61.812 -34.215  0.00  0.00      PROA   
ATOM   2272  HA  LYS P 148      84.744  60.919 -34.533  0.00  0.00      PROA   
ATOM   2273  CB  LYS P 148      84.738  62.254 -32.821  0.00  0.00      PROA   
ATOM   2274  HB1 LYS P 148      84.701  61.389 -32.125  0.00  0.00      PROA   
ATOM   2275  HB2 LYS P 148      84.074  63.046 -32.413  0.00  0.00      PROA   
ATOM   2276  CG  LYS P 148      86.171  62.825 -32.837  0.00  0.00      PROA   
ATOM   2277  HG1 LYS P 148      86.430  63.139 -31.804  0.00  0.00      PROA   
ATOM   2278  HG2 LYS P 148      86.195  63.733 -33.476  0.00  0.00      PROA   
ATOM   2279  CD  LYS P 148      87.241  61.837 -33.334  0.00  0.00      PROA   
ATOM   2280  HD1 LYS P 148      86.928  61.414 -34.312  0.00  0.00      PROA   
ATOM   2281  HD2 LYS P 148      87.312  60.995 -32.612  0.00  0.00      PROA   
ATOM   2282  CE  LYS P 148      88.629  62.466 -33.531  0.00  0.00      PROA   
ATOM   2283  HE1 LYS P 148      88.573  63.306 -34.256  0.00  0.00      PROA   
ATOM   2284  HE2 LYS P 148      89.343  61.703 -33.908  0.00  0.00      PROA   
ATOM   2285  NZ  LYS P 148      89.178  63.005 -32.264  0.00  0.00      PROA   
ATOM   2286  HZ1 LYS P 148      89.272  62.235 -31.571  0.00  0.00      PROA   
ATOM   2287  HZ2 LYS P 148      88.536  63.732 -31.890  0.00  0.00      PROA   
ATOM   2288  HZ3 LYS P 148      90.112  63.426 -32.443  0.00  0.00      PROA   
ATOM   2289  C   LYS P 148      82.759  61.524 -34.145  0.00  0.00      PROA   
ATOM   2290  O   LYS P 148      81.933  62.422 -34.307  0.00  0.00      PROA   
ATOM   2291  N   VAL P 149      82.414  60.233 -33.948  0.00  0.00      PROA   
ATOM   2292  HN  VAL P 149      83.107  59.528 -33.817  0.00  0.00      PROA   
ATOM   2293  CA  VAL P 149      81.053  59.756 -33.959  0.00  0.00      PROA   
ATOM   2294  HA  VAL P 149      80.368  60.583 -34.076  0.00  0.00      PROA   
ATOM   2295  CB  VAL P 149      80.822  58.771 -35.100  0.00  0.00      PROA   
ATOM   2296  HB  VAL P 149      81.691  58.083 -35.180  0.00  0.00      PROA   
ATOM   2297  CG1 VAL P 149      79.556  57.916 -34.905  0.00  0.00      PROA   
ATOM   2298 HG11 VAL P 149      78.672  58.559 -34.706  0.00  0.00      PROA   
ATOM   2299 HG12 VAL P 149      79.692  57.205 -34.063  0.00  0.00      PROA   
ATOM   2300 HG13 VAL P 149      79.356  57.320 -35.821  0.00  0.00      PROA   
ATOM   2301  CG2 VAL P 149      80.719  59.596 -36.395  0.00  0.00      PROA   
ATOM   2302 HG21 VAL P 149      81.635  60.204 -36.555  0.00  0.00      PROA   
ATOM   2303 HG22 VAL P 149      79.847  60.283 -36.342  0.00  0.00      PROA   
ATOM   2304 HG23 VAL P 149      80.584  58.925 -37.271  0.00  0.00      PROA   
ATOM   2305  C   VAL P 149      80.789  59.162 -32.608  0.00  0.00      PROA   
ATOM   2306  O   VAL P 149      79.760  59.447 -31.999  0.00  0.00      PROA   
ATOM   2307  N   ASP P 150      81.747  58.370 -32.079  0.00  0.00      PROA   
ATOM   2308  HN  ASP P 150      82.584  58.154 -32.576  0.00  0.00      PROA   
ATOM   2309  CA  ASP P 150      81.643  57.814 -30.753  0.00  0.00      PROA   
ATOM   2310  HA  ASP P 150      81.014  58.443 -30.140  0.00  0.00      PROA   
ATOM   2311  CB  ASP P 150      81.107  56.351 -30.817  0.00  0.00      PROA   
ATOM   2312  HB1 ASP P 150      81.871  55.682 -31.267  0.00  0.00      PROA   
ATOM   2313  HB2 ASP P 150      80.224  56.345 -31.492  0.00  0.00      PROA   
ATOM   2314  CG  ASP P 150      80.657  55.774 -29.468  0.00  0.00      PROA   
ATOM   2315  OD1 ASP P 150      80.741  56.485 -28.433  0.00  0.00      PROA   
ATOM   2316  OD2 ASP P 150      80.206  54.596 -29.468  0.00  0.00      PROA   
ATOM   2317  C   ASP P 150      83.042  57.829 -30.192  0.00  0.00      PROA   
ATOM   2318  O   ASP P 150      83.233  57.952 -28.983  0.00  0.00      PROA   
ATOM   2319  N   ASN P 151      84.050  57.762 -31.091  0.00  0.00      PROA   
ATOM   2320  HN  ASN P 151      83.860  57.681 -32.066  0.00  0.00      PROA   
ATOM   2321  CA  ASN P 151      85.444  57.752 -30.742  0.00  0.00      PROA   
ATOM   2322  HA  ASN P 151      85.668  58.676 -30.231  0.00  0.00      PROA   
ATOM   2323  CB  ASN P 151      85.869  56.508 -29.891  0.00  0.00      PROA   
ATOM   2324  HB1 ASN P 151      85.561  55.577 -30.414  0.00  0.00      PROA   
ATOM   2325  HB2 ASN P 151      85.341  56.530 -28.914  0.00  0.00      PROA   
ATOM   2326  CG  ASN P 151      87.382  56.426 -29.607  0.00  0.00      PROA   
ATOM   2327  OD1 ASN P 151      88.004  55.384 -29.844  0.00  0.00      PROA   
ATOM   2328  ND2 ASN P 151      87.972  57.560 -29.122  0.00  0.00      PROA   
ATOM   2329 HD21 ASN P 151      88.951  57.565 -28.918  0.00  0.00      PROA   
ATOM   2330 HD22 ASN P 151      87.424  58.382 -28.970  0.00  0.00      PROA   
ATOM   2331  C   ASN P 151      86.165  57.730 -32.063  0.00  0.00      PROA   
ATOM   2332  O   ASN P 151      87.102  58.495 -32.282  0.00  0.00      PROA   
ATOM   2333  N   ALA P 152      85.721  56.824 -32.968  0.00  0.00      PROA   
ATOM   2334  HN  ALA P 152      84.944  56.241 -32.743  0.00  0.00      PROA   
ATOM   2335  CA  ALA P 152      86.322  56.529 -34.248  0.00  0.00      PROA   
ATOM   2336  HA  ALA P 152      87.326  56.184 -34.046  0.00  0.00      PROA   
ATOM   2337  CB  ALA P 152      85.561  55.411 -34.987  0.00  0.00      PROA   
ATOM   2338  HB1 ALA P 152      84.523  55.732 -35.221  0.00  0.00      PROA   
ATOM   2339  HB2 ALA P 152      85.505  54.506 -34.345  0.00  0.00      PROA   
ATOM   2340  HB3 ALA P 152      86.072  55.132 -35.933  0.00  0.00      PROA   
ATOM   2341  C   ALA P 152      86.404  57.714 -35.175  0.00  0.00      PROA   
ATOM   2342  O   ALA P 152      85.538  58.588 -35.170  0.00  0.00      PROA   
ATOM   2343  N   LEU P 153      87.477  57.735 -36.002  0.00  0.00      PROA   
ATOM   2344  HN  LEU P 153      88.177  57.028 -35.940  0.00  0.00      PROA   
ATOM   2345  CA  LEU P 153      87.668  58.670 -37.082  0.00  0.00      PROA   
ATOM   2346  HA  LEU P 153      87.068  59.550 -36.906  0.00  0.00      PROA   
ATOM   2347  CB  LEU P 153      89.157  59.072 -37.267  0.00  0.00      PROA   
ATOM   2348  HB1 LEU P 153      89.764  58.147 -37.375  0.00  0.00      PROA   
ATOM   2349  HB2 LEU P 153      89.491  59.577 -36.335  0.00  0.00      PROA   
ATOM   2350  CG  LEU P 153      89.483  60.005 -38.465  0.00  0.00      PROA   
ATOM   2351  HG  LEU P 153      89.178  59.493 -39.403  0.00  0.00      PROA   
ATOM   2352  CD1 LEU P 153      88.719  61.341 -38.399  0.00  0.00      PROA   
ATOM   2353 HD11 LEU P 153      87.622  61.175 -38.451  0.00  0.00      PROA   
ATOM   2354 HD12 LEU P 153      89.012  61.996 -39.246  0.00  0.00      PROA   
ATOM   2355 HD13 LEU P 153      88.954  61.863 -37.447  0.00  0.00      PROA   
ATOM   2356  CD2 LEU P 153      91.002  60.248 -38.580  0.00  0.00      PROA   
ATOM   2357 HD21 LEU P 153      91.540  59.283 -38.701  0.00  0.00      PROA   
ATOM   2358 HD22 LEU P 153      91.384  60.754 -37.668  0.00  0.00      PROA   
ATOM   2359 HD23 LEU P 153      91.224  60.889 -39.460  0.00  0.00      PROA   
ATOM   2360  C   LEU P 153      87.181  57.973 -38.319  0.00  0.00      PROA   
ATOM   2361  O   LEU P 153      87.433  56.783 -38.508  0.00  0.00      PROA   
ATOM   2362  N   GLN P 154      86.454  58.709 -39.186  0.00  0.00      PROA   
ATOM   2363  HN  GLN P 154      86.244  59.669 -39.013  0.00  0.00      PROA   
ATOM   2364  CA  GLN P 154      85.951  58.177 -40.423  0.00  0.00      PROA   
ATOM   2365  HA  GLN P 154      86.659  57.450 -40.794  0.00  0.00      PROA   
ATOM   2366  CB  GLN P 154      84.544  57.512 -40.357  0.00  0.00      PROA   
ATOM   2367  HB1 GLN P 154      84.614  56.645 -39.666  0.00  0.00      PROA   
ATOM   2368  HB2 GLN P 154      84.309  57.098 -41.361  0.00  0.00      PROA   
ATOM   2369  CG  GLN P 154      83.347  58.394 -39.926  0.00  0.00      PROA   
ATOM   2370  HG1 GLN P 154      82.415  57.791 -39.974  0.00  0.00      PROA   
ATOM   2371  HG2 GLN P 154      83.235  59.244 -40.633  0.00  0.00      PROA   
ATOM   2372  CD  GLN P 154      83.502  58.962 -38.510  0.00  0.00      PROA   
ATOM   2373  OE1 GLN P 154      83.593  60.182 -38.330  0.00  0.00      PROA   
ATOM   2374  NE2 GLN P 154      83.530  58.045 -37.496  0.00  0.00      PROA   
ATOM   2375 HE21 GLN P 154      83.629  58.350 -36.549  0.00  0.00      PROA   
ATOM   2376 HE22 GLN P 154      83.453  57.069 -37.702  0.00  0.00      PROA   
ATOM   2377  C   GLN P 154      85.931  59.319 -41.390  0.00  0.00      PROA   
ATOM   2378  O   GLN P 154      85.682  60.468 -41.024  0.00  0.00      PROA   
ATOM   2379  N   SER P 155      86.231  58.998 -42.665  0.00  0.00      PROA   
ATOM   2380  HN  SER P 155      86.441  58.059 -42.925  0.00  0.00      PROA   
ATOM   2381  CA  SER P 155      86.261  59.946 -43.742  0.00  0.00      PROA   
ATOM   2382  HA  SER P 155      85.493  60.689 -43.584  0.00  0.00      PROA   
ATOM   2383  CB  SER P 155      87.656  60.607 -43.914  0.00  0.00      PROA   
ATOM   2384  HB1 SER P 155      88.424  59.843 -44.161  0.00  0.00      PROA   
ATOM   2385  HB2 SER P 155      87.945  61.088 -42.955  0.00  0.00      PROA   
ATOM   2386  OG  SER P 155      87.659  61.613 -44.921  0.00  0.00      PROA   
ATOM   2387  HG1 SER P 155      87.084  62.311 -44.600  0.00  0.00      PROA   
ATOM   2388  C   SER P 155      85.908  59.123 -44.949  0.00  0.00      PROA   
ATOM   2389  O   SER P 155      86.241  57.941 -45.023  0.00  0.00      PROA   
ATOM   2390  N   GLY P 156      85.194  59.747 -45.913  0.00  0.00      PROA   
ATOM   2391  HN  GLY P 156      84.947  60.708 -45.821  0.00  0.00      PROA   
ATOM   2392  CA  GLY P 156      84.702  59.106 -47.112  0.00  0.00      PROA   
ATOM   2393  HA1 GLY P 156      85.011  58.072 -47.152  0.00  0.00      PROA   
ATOM   2394  HA2 GLY P 156      85.049  59.694 -47.948  0.00  0.00      PROA   
ATOM   2395  C   GLY P 156      83.204  59.154 -47.085  0.00  0.00      PROA   
ATOM   2396  O   GLY P 156      82.549  58.890 -48.091  0.00  0.00      PROA   
ATOM   2397  N   ASN P 157      82.636  59.523 -45.915  0.00  0.00      PROA   
ATOM   2398  HN  ASN P 157      83.202  59.681 -45.110  0.00  0.00      PROA   
ATOM   2399  CA  ASN P 157      81.241  59.834 -45.726  0.00  0.00      PROA   
ATOM   2400  HA  ASN P 157      80.707  59.694 -46.655  0.00  0.00      PROA   
ATOM   2401  CB  ASN P 157      80.570  58.956 -44.621  0.00  0.00      PROA   
ATOM   2402  HB1 ASN P 157      80.609  57.900 -44.962  0.00  0.00      PROA   
ATOM   2403  HB2 ASN P 157      79.499  59.242 -44.537  0.00  0.00      PROA   
ATOM   2404  CG  ASN P 157      81.231  59.028 -43.226  0.00  0.00      PROA   
ATOM   2405  OD1 ASN P 157      82.344  59.533 -43.044  0.00  0.00      PROA   
ATOM   2406  ND2 ASN P 157      80.485  58.506 -42.204  0.00  0.00      PROA   
ATOM   2407 HD21 ASN P 157      80.840  58.520 -41.269  0.00  0.00      PROA   
ATOM   2408 HD22 ASN P 157      79.583  58.116 -42.391  0.00  0.00      PROA   
ATOM   2409  C   ASN P 157      81.169  61.299 -45.363  0.00  0.00      PROA   
ATOM   2410  O   ASN P 157      80.085  61.843 -45.164  0.00  0.00      PROA   
ATOM   2411  N   SER P 158      82.344  61.974 -45.310  0.00  0.00      PROA   
ATOM   2412  HN  SER P 158      83.207  61.503 -45.476  0.00  0.00      PROA   
ATOM   2413  CA  SER P 158      82.471  63.384 -45.057  0.00  0.00      PROA   
ATOM   2414  HA  SER P 158      81.603  63.710 -44.503  0.00  0.00      PROA   
ATOM   2415  CB  SER P 158      83.727  63.731 -44.216  0.00  0.00      PROA   
ATOM   2416  HB1 SER P 158      83.647  63.216 -43.235  0.00  0.00      PROA   
ATOM   2417  HB2 SER P 158      83.780  64.824 -44.024  0.00  0.00      PROA   
ATOM   2418  OG  SER P 158      84.933  63.302 -44.839  0.00  0.00      PROA   
ATOM   2419  HG1 SER P 158      85.034  63.848 -45.622  0.00  0.00      PROA   
ATOM   2420  C   SER P 158      82.470  64.090 -46.391  0.00  0.00      PROA   
ATOM   2421  O   SER P 158      82.562  63.454 -47.441  0.00  0.00      PROA   
ATOM   2422  N   GLN P 159      82.320  65.432 -46.368  0.00  0.00      PROA   
ATOM   2423  HN  GLN P 159      82.292  65.942 -45.511  0.00  0.00      PROA   
ATOM   2424  CA  GLN P 159      82.044  66.196 -47.556  0.00  0.00      PROA   
ATOM   2425  HA  GLN P 159      82.774  65.923 -48.303  0.00  0.00      PROA   
ATOM   2426  CB  GLN P 159      80.621  65.957 -48.144  0.00  0.00      PROA   
ATOM   2427  HB1 GLN P 159      80.632  64.984 -48.679  0.00  0.00      PROA   
ATOM   2428  HB2 GLN P 159      80.407  66.725 -48.918  0.00  0.00      PROA   
ATOM   2429  CG  GLN P 159      79.510  65.868 -47.072  0.00  0.00      PROA   
ATOM   2430  HG1 GLN P 159      79.845  66.350 -46.129  0.00  0.00      PROA   
ATOM   2431  HG2 GLN P 159      79.300  64.802 -46.841  0.00  0.00      PROA   
ATOM   2432  CD  GLN P 159      78.213  66.554 -47.523  0.00  0.00      PROA   
ATOM   2433  OE1 GLN P 159      77.169  65.906 -47.656  0.00  0.00      PROA   
ATOM   2434  NE2 GLN P 159      78.292  67.904 -47.731  0.00  0.00      PROA   
ATOM   2435 HE21 GLN P 159      77.480  68.413 -48.020  0.00  0.00      PROA   
ATOM   2436 HE22 GLN P 159      79.161  68.379 -47.599  0.00  0.00      PROA   
ATOM   2437  C   GLN P 159      82.262  67.655 -47.254  0.00  0.00      PROA   
ATOM   2438  O   GLN P 159      81.329  68.457 -47.230  0.00  0.00      PROA   
ATOM   2439  N   GLU P 160      83.541  68.028 -47.008  0.00  0.00      PROA   
ATOM   2440  HN  GLU P 160      84.270  67.348 -46.998  0.00  0.00      PROA   
ATOM   2441  CA  GLU P 160      83.993  69.390 -46.808  0.00  0.00      PROA   
ATOM   2442  HA  GLU P 160      83.394  69.806 -46.012  0.00  0.00      PROA   
ATOM   2443  CB  GLU P 160      85.488  69.506 -46.392  0.00  0.00      PROA   
ATOM   2444  HB1 GLU P 160      85.795  70.573 -46.433  0.00  0.00      PROA   
ATOM   2445  HB2 GLU P 160      86.120  68.951 -47.118  0.00  0.00      PROA   
ATOM   2446  CG  GLU P 160      85.806  69.041 -44.953  0.00  0.00      PROA   
ATOM   2447  HG1 GLU P 160      85.170  69.608 -44.241  0.00  0.00      PROA   
ATOM   2448  HG2 GLU P 160      86.867  69.274 -44.719  0.00  0.00      PROA   
ATOM   2449  CD  GLU P 160      85.584  67.539 -44.773  0.00  0.00      PROA   
ATOM   2450  OE1 GLU P 160      86.320  66.747 -45.420  0.00  0.00      PROA   
ATOM   2451  OE2 GLU P 160      84.669  67.165 -43.993  0.00  0.00      PROA   
ATOM   2452  C   GLU P 160      83.768  70.230 -48.044  0.00  0.00      PROA   
ATOM   2453  O   GLU P 160      83.868  69.737 -49.167  0.00  0.00      PROA   
ATOM   2454  N   SER P 161      83.453  71.528 -47.845  0.00  0.00      PROA   
ATOM   2455  HN  SER P 161      83.369  71.907 -46.927  0.00  0.00      PROA   
ATOM   2456  CA  SER P 161      83.232  72.461 -48.921  0.00  0.00      PROA   
ATOM   2457  HA  SER P 161      83.850  72.189 -49.765  0.00  0.00      PROA   
ATOM   2458  CB  SER P 161      81.739  72.574 -49.329  0.00  0.00      PROA   
ATOM   2459  HB1 SER P 161      81.129  73.000 -48.505  0.00  0.00      PROA   
ATOM   2460  HB2 SER P 161      81.353  71.557 -49.554  0.00  0.00      PROA   
ATOM   2461  OG  SER P 161      81.571  73.366 -50.499  0.00  0.00      PROA   
ATOM   2462  HG1 SER P 161      80.631  73.360 -50.691  0.00  0.00      PROA   
ATOM   2463  C   SER P 161      83.712  73.769 -48.363  0.00  0.00      PROA   
ATOM   2464  O   SER P 161      83.652  73.982 -47.155  0.00  0.00      PROA   
ATOM   2465  N   VAL P 162      84.236  74.662 -49.237  0.00  0.00      PROA   
ATOM   2466  HN  VAL P 162      84.258  74.484 -50.218  0.00  0.00      PROA   
ATOM   2467  CA  VAL P 162      84.864  75.892 -48.814  0.00  0.00      PROA   
ATOM   2468  HA  VAL P 162      84.532  76.144 -47.818  0.00  0.00      PROA   
ATOM   2469  CB  VAL P 162      86.396  75.858 -48.870  0.00  0.00      PROA   
ATOM   2470  HB  VAL P 162      86.752  75.914 -49.921  0.00  0.00      PROA   
ATOM   2471  CG1 VAL P 162      86.971  77.055 -48.087  0.00  0.00      PROA   
ATOM   2472 HG11 VAL P 162      86.648  77.011 -47.025  0.00  0.00      PROA   
ATOM   2473 HG12 VAL P 162      86.640  78.023 -48.521  0.00  0.00      PROA   
ATOM   2474 HG13 VAL P 162      88.082  77.031 -48.108  0.00  0.00      PROA   
ATOM   2475  CG2 VAL P 162      86.930  74.529 -48.298  0.00  0.00      PROA   
ATOM   2476 HG21 VAL P 162      86.654  73.670 -48.945  0.00  0.00      PROA   
ATOM   2477 HG22 VAL P 162      86.514  74.363 -47.281  0.00  0.00      PROA   
ATOM   2478 HG23 VAL P 162      88.038  74.563 -48.228  0.00  0.00      PROA   
ATOM   2479  C   VAL P 162      84.373  76.943 -49.773  0.00  0.00      PROA   
ATOM   2480  O   VAL P 162      84.354  76.722 -50.983  0.00  0.00      PROA   
ATOM   2481  N   THR P 163      83.973  78.125 -49.236  0.00  0.00      PROA   
ATOM   2482  HN  THR P 163      83.965  78.244 -48.246  0.00  0.00      PROA   
ATOM   2483  CA  THR P 163      83.627  79.326 -49.975  0.00  0.00      PROA   
ATOM   2484  HA  THR P 163      82.866  79.048 -50.689  0.00  0.00      PROA   
ATOM   2485  CB  THR P 163      83.062  80.438 -49.082  0.00  0.00      PROA   
ATOM   2486  HB  THR P 163      82.852  81.358 -49.668  0.00  0.00      PROA   
ATOM   2487  OG1 THR P 163      83.962  80.780 -48.031  0.00  0.00      PROA   
ATOM   2488  HG1 THR P 163      84.756  81.106 -48.460  0.00  0.00      PROA   
ATOM   2489  CG2 THR P 163      81.721  79.982 -48.475  0.00  0.00      PROA   
ATOM   2490 HG21 THR P 163      81.869  79.104 -47.809  0.00  0.00      PROA   
ATOM   2491 HG22 THR P 163      81.007  79.706 -49.280  0.00  0.00      PROA   
ATOM   2492 HG23 THR P 163      81.269  80.800 -47.875  0.00  0.00      PROA   
ATOM   2493  C   THR P 163      84.814  79.862 -50.758  0.00  0.00      PROA   
ATOM   2494  O   THR P 163      85.936  79.374 -50.632  0.00  0.00      PROA   
ATOM   2495  N   GLU P 164      84.577  80.916 -51.577  0.00  0.00      PROA   
ATOM   2496  HN  GLU P 164      83.653  81.262 -51.721  0.00  0.00      PROA   
ATOM   2497  CA  GLU P 164      85.628  81.718 -52.158  0.00  0.00      PROA   
ATOM   2498  HA  GLU P 164      86.493  81.093 -52.321  0.00  0.00      PROA   
ATOM   2499  CB  GLU P 164      85.244  82.364 -53.518  0.00  0.00      PROA   
ATOM   2500  HB1 GLU P 164      84.940  81.543 -54.203  0.00  0.00      PROA   
ATOM   2501  HB2 GLU P 164      86.156  82.833 -53.944  0.00  0.00      PROA   
ATOM   2502  CG  GLU P 164      84.116  83.419 -53.462  0.00  0.00      PROA   
ATOM   2503  HG1 GLU P 164      84.389  84.237 -52.763  0.00  0.00      PROA   
ATOM   2504  HG2 GLU P 164      83.183  82.941 -53.096  0.00  0.00      PROA   
ATOM   2505  CD  GLU P 164      83.850  84.042 -54.839  0.00  0.00      PROA   
ATOM   2506  OE1 GLU P 164      84.539  83.671 -55.826  0.00  0.00      PROA   
ATOM   2507  OE2 GLU P 164      82.943  84.915 -54.913  0.00  0.00      PROA   
ATOM   2508  C   GLU P 164      85.981  82.782 -51.148  0.00  0.00      PROA   
ATOM   2509  O   GLU P 164      85.282  82.975 -50.153  0.00  0.00      PROA   
ATOM   2510  N   GLN P 165      87.114  83.483 -51.385  0.00  0.00      PROA   
ATOM   2511  HN  GLN P 165      87.661  83.299 -52.198  0.00  0.00      PROA   
ATOM   2512  CA  GLN P 165      87.636  84.527 -50.535  0.00  0.00      PROA   
ATOM   2513  HA  GLN P 165      87.668  84.133 -49.530  0.00  0.00      PROA   
ATOM   2514  CB  GLN P 165      89.067  84.972 -50.928  0.00  0.00      PROA   
ATOM   2515  HB1 GLN P 165      89.431  85.730 -50.201  0.00  0.00      PROA   
ATOM   2516  HB2 GLN P 165      89.044  85.442 -51.934  0.00  0.00      PROA   
ATOM   2517  CG  GLN P 165      90.057  83.795 -50.955  0.00  0.00      PROA   
ATOM   2518  HG1 GLN P 165      89.716  83.035 -51.690  0.00  0.00      PROA   
ATOM   2519  HG2 GLN P 165      90.106  83.325 -49.950  0.00  0.00      PROA   
ATOM   2520  CD  GLN P 165      91.452  84.261 -51.382  0.00  0.00      PROA   
ATOM   2521  OE1 GLN P 165      91.900  83.950 -52.493  0.00  0.00      PROA   
ATOM   2522  NE2 GLN P 165      92.143  85.010 -50.471  0.00  0.00      PROA   
ATOM   2523 HE21 GLN P 165      91.727  85.233 -49.589  0.00  0.00      PROA   
ATOM   2524 HE22 GLN P 165      93.060  85.341 -50.692  0.00  0.00      PROA   
ATOM   2525  C   GLN P 165      86.743  85.739 -50.546  0.00  0.00      PROA   
ATOM   2526  O   GLN P 165      85.975  85.958 -51.481  0.00  0.00      PROA   
ATOM   2527  N   ASP P 166      86.839  86.562 -49.476  0.00  0.00      PROA   
ATOM   2528  HN  ASP P 166      87.417  86.328 -48.698  0.00  0.00      PROA   
ATOM   2529  CA  ASP P 166      86.266  87.888 -49.432  0.00  0.00      PROA   
ATOM   2530  HA  ASP P 166      85.348  87.886 -50.001  0.00  0.00      PROA   
ATOM   2531  CB  ASP P 166      85.967  88.317 -47.962  0.00  0.00      PROA   
ATOM   2532  HB1 ASP P 166      86.923  88.412 -47.404  0.00  0.00      PROA   
ATOM   2533  HB2 ASP P 166      85.385  87.503 -47.480  0.00  0.00      PROA   
ATOM   2534  CG  ASP P 166      85.160  89.614 -47.808  0.00  0.00      PROA   
ATOM   2535  OD1 ASP P 166      84.430  89.999 -48.759  0.00  0.00      PROA   
ATOM   2536  OD2 ASP P 166      85.198  90.184 -46.684  0.00  0.00      PROA   
ATOM   2537  C   ASP P 166      87.278  88.794 -50.110  0.00  0.00      PROA   
ATOM   2538  O   ASP P 166      88.418  88.393 -50.341  0.00  0.00      PROA   
ATOM   2539  N   SER P 167      86.882  90.031 -50.484  0.00  0.00      PROA   
ATOM   2540  HN  SER P 167      85.955  90.357 -50.315  0.00  0.00      PROA   
ATOM   2541  CA  SER P 167      87.772  90.969 -51.129  0.00  0.00      PROA   
ATOM   2542  HA  SER P 167      88.639  90.447 -51.507  0.00  0.00      PROA   
ATOM   2543  CB  SER P 167      87.099  91.683 -52.332  0.00  0.00      PROA   
ATOM   2544  HB1 SER P 167      86.905  90.931 -53.127  0.00  0.00      PROA   
ATOM   2545  HB2 SER P 167      87.765  92.464 -52.756  0.00  0.00      PROA   
ATOM   2546  OG  SER P 167      85.850  92.270 -51.981  0.00  0.00      PROA   
ATOM   2547  HG1 SER P 167      85.269  91.539 -51.758  0.00  0.00      PROA   
ATOM   2548  C   SER P 167      88.263  91.986 -50.128  0.00  0.00      PROA   
ATOM   2549  O   SER P 167      89.150  92.778 -50.440  0.00  0.00      PROA   
ATOM   2550  N   LYS P 168      87.720  91.947 -48.886  0.00  0.00      PROA   
ATOM   2551  HN  LYS P 168      87.019  91.275 -48.661  0.00  0.00      PROA   
ATOM   2552  CA  LYS P 168      88.064  92.845 -47.810  0.00  0.00      PROA   
ATOM   2553  HA  LYS P 168      88.670  93.653 -48.191  0.00  0.00      PROA   
ATOM   2554  CB  LYS P 168      86.828  93.474 -47.103  0.00  0.00      PROA   
ATOM   2555  HB1 LYS P 168      87.067  93.720 -46.046  0.00  0.00      PROA   
ATOM   2556  HB2 LYS P 168      86.006  92.726 -47.095  0.00  0.00      PROA   
ATOM   2557  CG  LYS P 168      86.304  94.793 -47.713  0.00  0.00      PROA   
ATOM   2558  HG1 LYS P 168      87.042  95.600 -47.518  0.00  0.00      PROA   
ATOM   2559  HG2 LYS P 168      85.377  95.058 -47.160  0.00  0.00      PROA   
ATOM   2560  CD  LYS P 168      85.974  94.776 -49.217  0.00  0.00      PROA   
ATOM   2561  HD1 LYS P 168      85.022  95.328 -49.368  0.00  0.00      PROA   
ATOM   2562  HD2 LYS P 168      85.802  93.730 -49.549  0.00  0.00      PROA   
ATOM   2563  CE  LYS P 168      87.051  95.465 -50.072  0.00  0.00      PROA   
ATOM   2564  HE1 LYS P 168      88.050  95.012 -49.893  0.00  0.00      PROA   
ATOM   2565  HE2 LYS P 168      87.102  96.548 -49.827  0.00  0.00      PROA   
ATOM   2566  NZ  LYS P 168      86.761  95.347 -51.520  0.00  0.00      PROA   
ATOM   2567  HZ1 LYS P 168      85.857  95.816 -51.732  0.00  0.00      PROA   
ATOM   2568  HZ2 LYS P 168      86.699  94.341 -51.777  0.00  0.00      PROA   
ATOM   2569  HZ3 LYS P 168      87.523  95.798 -52.064  0.00  0.00      PROA   
ATOM   2570  C   LYS P 168      88.919  92.087 -46.836  0.00  0.00      PROA   
ATOM   2571  O   LYS P 168      90.144  92.184 -46.896  0.00  0.00      PROA   
ATOM   2572  N   ASP P 169      88.286  91.315 -45.909  0.00  0.00      PROA   
ATOM   2573  HN  ASP P 169      87.291  91.255 -45.889  0.00  0.00      PROA   
ATOM   2574  CA  ASP P 169      88.963  90.545 -44.883  0.00  0.00      PROA   
ATOM   2575  HA  ASP P 169      89.578  91.239 -44.328  0.00  0.00      PROA   
ATOM   2576  CB  ASP P 169      87.937  89.883 -43.908  0.00  0.00      PROA   
ATOM   2577  HB1 ASP P 169      87.316  89.155 -44.473  0.00  0.00      PROA   
ATOM   2578  HB2 ASP P 169      87.257  90.678 -43.533  0.00  0.00      PROA   
ATOM   2579  CG  ASP P 169      88.554  89.172 -42.691  0.00  0.00      PROA   
ATOM   2580  OD1 ASP P 169      87.768  88.533 -41.940  0.00  0.00      PROA   
ATOM   2581  OD2 ASP P 169      89.788  89.285 -42.467  0.00  0.00      PROA   
ATOM   2582  C   ASP P 169      89.858  89.502 -45.508  0.00  0.00      PROA   
ATOM   2583  O   ASP P 169      91.030  89.404 -45.156  0.00  0.00      PROA   
ATOM   2584  N   SER P 170      89.311  88.769 -46.505  0.00  0.00      PROA   
ATOM   2585  HN  SER P 170      88.343  88.873 -46.720  0.00  0.00      PROA   
ATOM   2586  CA  SER P 170      90.019  87.905 -47.418  0.00  0.00      PROA   
ATOM   2587  HA  SER P 170      89.343  87.804 -48.255  0.00  0.00      PROA   
ATOM   2588  CB  SER P 170      91.351  88.492 -47.957  0.00  0.00      PROA   
ATOM   2589  HB1 SER P 170      92.156  88.451 -47.193  0.00  0.00      PROA   
ATOM   2590  HB2 SER P 170      91.188  89.554 -48.241  0.00  0.00      PROA   
ATOM   2591  OG  SER P 170      91.791  87.804 -49.117  0.00  0.00      PROA   
ATOM   2592  HG1 SER P 170      92.007  86.914 -48.829  0.00  0.00      PROA   
ATOM   2593  C   SER P 170      90.163  86.520 -46.836  0.00  0.00      PROA   
ATOM   2594  O   SER P 170      91.108  85.797 -47.152  0.00  0.00      PROA   
ATOM   2595  N   THR P 171      89.207  86.117 -45.968  0.00  0.00      PROA   
ATOM   2596  HN  THR P 171      88.438  86.708 -45.734  0.00  0.00      PROA   
ATOM   2597  CA  THR P 171      89.232  84.840 -45.293  0.00  0.00      PROA   
ATOM   2598  HA  THR P 171      90.222  84.415 -45.370  0.00  0.00      PROA   
ATOM   2599  CB  THR P 171      88.903  84.932 -43.808  0.00  0.00      PROA   
ATOM   2600  HB  THR P 171      88.797  83.918 -43.367  0.00  0.00      PROA   
ATOM   2601  OG1 THR P 171      87.694  85.652 -43.581  0.00  0.00      PROA   
ATOM   2602  HG1 THR P 171      87.762  86.453 -44.105  0.00  0.00      PROA   
ATOM   2603  CG2 THR P 171      90.064  85.635 -43.072  0.00  0.00      PROA   
ATOM   2604 HG21 THR P 171      90.194  86.675 -43.438  0.00  0.00      PROA   
ATOM   2605 HG22 THR P 171      91.014  85.082 -43.237  0.00  0.00      PROA   
ATOM   2606 HG23 THR P 171      89.866  85.667 -41.979  0.00  0.00      PROA   
ATOM   2607  C   THR P 171      88.278  83.896 -45.983  0.00  0.00      PROA   
ATOM   2608  O   THR P 171      87.339  84.315 -46.659  0.00  0.00      PROA   
ATOM   2609  N   TYR P 172      88.528  82.578 -45.800  0.00  0.00      PROA   
ATOM   2610  HN  TYR P 172      89.327  82.287 -45.279  0.00  0.00      PROA   
ATOM   2611  CA  TYR P 172      87.664  81.497 -46.207  0.00  0.00      PROA   
ATOM   2612  HA  TYR P 172      87.046  81.828 -47.029  0.00  0.00      PROA   
ATOM   2613  CB  TYR P 172      88.443  80.212 -46.605  0.00  0.00      PROA   
ATOM   2614  HB1 TYR P 172      87.758  79.348 -46.743  0.00  0.00      PROA   
ATOM   2615  HB2 TYR P 172      89.173  79.957 -45.806  0.00  0.00      PROA   
ATOM   2616  CG  TYR P 172      89.178  80.354 -47.908  0.00  0.00      PROA   
ATOM   2617  CD1 TYR P 172      88.464  80.650 -49.081  0.00  0.00      PROA   
ATOM   2618  HD1 TYR P 172      87.403  80.845 -49.028  0.00  0.00      PROA   
ATOM   2619  CE1 TYR P 172      89.105  80.660 -50.323  0.00  0.00      PROA   
ATOM   2620  HE1 TYR P 172      88.538  80.880 -51.215  0.00  0.00      PROA   
ATOM   2621  CZ  TYR P 172      90.476  80.387 -50.408  0.00  0.00      PROA   
ATOM   2622  OH  TYR P 172      91.122  80.413 -51.663  0.00  0.00      PROA   
ATOM   2623  HH  TYR P 172      92.049  80.203 -51.525  0.00  0.00      PROA   
ATOM   2624  CD2 TYR P 172      90.550  80.062 -48.005  0.00  0.00      PROA   
ATOM   2625  HD2 TYR P 172      91.110  79.802 -47.119  0.00  0.00      PROA   
ATOM   2626  CE2 TYR P 172      91.198  80.089 -49.247  0.00  0.00      PROA   
ATOM   2627  HE2 TYR P 172      92.256  79.879 -49.303  0.00  0.00      PROA   
ATOM   2628  C   TYR P 172      86.749  81.138 -45.063  0.00  0.00      PROA   
ATOM   2629  O   TYR P 172      86.927  81.594 -43.935  0.00  0.00      PROA   
ATOM   2630  N   SER P 173      85.744  80.283 -45.361  0.00  0.00      PROA   
ATOM   2631  HN  SER P 173      85.597  79.980 -46.300  0.00  0.00      PROA   
ATOM   2632  CA  SER P 173      84.902  79.635 -44.387  0.00  0.00      PROA   
ATOM   2633  HA  SER P 173      85.430  79.553 -43.448  0.00  0.00      PROA   
ATOM   2634  CB  SER P 173      83.519  80.301 -44.190  0.00  0.00      PROA   
ATOM   2635  HB1 SER P 173      82.931  79.752 -43.424  0.00  0.00      PROA   
ATOM   2636  HB2 SER P 173      82.948  80.312 -45.142  0.00  0.00      PROA   
ATOM   2637  OG  SER P 173      83.671  81.646 -43.757  0.00  0.00      PROA   
ATOM   2638  HG1 SER P 173      82.782  81.983 -43.622  0.00  0.00      PROA   
ATOM   2639  C   SER P 173      84.701  78.262 -44.962  0.00  0.00      PROA   
ATOM   2640  O   SER P 173      84.467  78.130 -46.160  0.00  0.00      PROA   
ATOM   2641  N   LEU P 174      84.836  77.210 -44.119  0.00  0.00      PROA   
ATOM   2642  HN  LEU P 174      85.004  77.355 -43.147  0.00  0.00      PROA   
ATOM   2643  CA  LEU P 174      84.819  75.825 -44.528  0.00  0.00      PROA   
ATOM   2644  HA  LEU P 174      84.534  75.746 -45.567  0.00  0.00      PROA   
ATOM   2645  CB  LEU P 174      86.207  75.150 -44.328  0.00  0.00      PROA   
ATOM   2646  HB1 LEU P 174      86.609  75.393 -43.321  0.00  0.00      PROA   
ATOM   2647  HB2 LEU P 174      86.860  75.648 -45.076  0.00  0.00      PROA   
ATOM   2648  CG  LEU P 174      86.370  73.623 -44.571  0.00  0.00      PROA   
ATOM   2649  HG  LEU P 174      85.736  73.342 -45.439  0.00  0.00      PROA   
ATOM   2650  CD1 LEU P 174      87.836  73.299 -44.937  0.00  0.00      PROA   
ATOM   2651 HD11 LEU P 174      88.503  73.534 -44.080  0.00  0.00      PROA   
ATOM   2652 HD12 LEU P 174      88.170  73.898 -45.812  0.00  0.00      PROA   
ATOM   2653 HD13 LEU P 174      87.943  72.222 -45.185  0.00  0.00      PROA   
ATOM   2654  CD2 LEU P 174      85.972  72.739 -43.376  0.00  0.00      PROA   
ATOM   2655 HD21 LEU P 174      84.893  72.838 -43.134  0.00  0.00      PROA   
ATOM   2656 HD22 LEU P 174      86.565  73.018 -42.479  0.00  0.00      PROA   
ATOM   2657 HD23 LEU P 174      86.173  71.671 -43.607  0.00  0.00      PROA   
ATOM   2658  C   LEU P 174      83.777  75.165 -43.690  0.00  0.00      PROA   
ATOM   2659  O   LEU P 174      83.886  75.145 -42.469  0.00  0.00      PROA   
ATOM   2660  N   SER P 175      82.735  74.592 -44.334  0.00  0.00      PROA   
ATOM   2661  HN  SER P 175      82.662  74.623 -45.328  0.00  0.00      PROA   
ATOM   2662  CA  SER P 175      81.686  73.873 -43.662  0.00  0.00      PROA   
ATOM   2663  HA  SER P 175      81.677  74.128 -42.613  0.00  0.00      PROA   
ATOM   2664  CB  SER P 175      80.279  74.154 -44.256  0.00  0.00      PROA   
ATOM   2665  HB1 SER P 175      80.243  73.895 -45.335  0.00  0.00      PROA   
ATOM   2666  HB2 SER P 175      80.066  75.240 -44.153  0.00  0.00      PROA   
ATOM   2667  OG  SER P 175      79.247  73.453 -43.569  0.00  0.00      PROA   
ATOM   2668  HG1 SER P 175      79.385  72.523 -43.763  0.00  0.00      PROA   
ATOM   2669  C   SER P 175      82.049  72.427 -43.819  0.00  0.00      PROA   
ATOM   2670  O   SER P 175      81.997  71.873 -44.916  0.00  0.00      PROA   
ATOM   2671  N   SER P 176      82.438  71.796 -42.688  0.00  0.00      PROA   
ATOM   2672  HN  SER P 176      82.479  72.284 -41.819  0.00  0.00      PROA   
ATOM   2673  CA  SER P 176      82.792  70.404 -42.621  0.00  0.00      PROA   
ATOM   2674  HA  SER P 176      83.141  70.076 -43.588  0.00  0.00      PROA   
ATOM   2675  CB  SER P 176      83.870  70.133 -41.543  0.00  0.00      PROA   
ATOM   2676  HB1 SER P 176      83.496  70.389 -40.529  0.00  0.00      PROA   
ATOM   2677  HB2 SER P 176      84.757  70.771 -41.748  0.00  0.00      PROA   
ATOM   2678  OG  SER P 176      84.308  68.782 -41.551  0.00  0.00      PROA   
ATOM   2679  HG1 SER P 176      84.751  68.650 -42.392  0.00  0.00      PROA   
ATOM   2680  C   SER P 176      81.503  69.715 -42.291  0.00  0.00      PROA   
ATOM   2681  O   SER P 176      80.723  70.208 -41.483  0.00  0.00      PROA   
ATOM   2682  N   THR P 177      81.220  68.584 -42.965  0.00  0.00      PROA   
ATOM   2683  HN  THR P 177      81.873  68.162 -43.589  0.00  0.00      PROA   
ATOM   2684  CA  THR P 177      79.904  68.000 -42.940  0.00  0.00      PROA   
ATOM   2685  HA  THR P 177      79.396  68.259 -42.023  0.00  0.00      PROA   
ATOM   2686  CB  THR P 177      79.068  68.420 -44.146  0.00  0.00      PROA   
ATOM   2687  HB  THR P 177      79.625  68.204 -45.083  0.00  0.00      PROA   
ATOM   2688  OG1 THR P 177      78.849  69.826 -44.127  0.00  0.00      PROA   
ATOM   2689  HG1 THR P 177      79.720  70.228 -44.148  0.00  0.00      PROA   
ATOM   2690  CG2 THR P 177      77.704  67.700 -44.185  0.00  0.00      PROA   
ATOM   2691 HG21 THR P 177      77.144  67.872 -43.242  0.00  0.00      PROA   
ATOM   2692 HG22 THR P 177      77.831  66.606 -44.331  0.00  0.00      PROA   
ATOM   2693 HG23 THR P 177      77.099  68.082 -45.035  0.00  0.00      PROA   
ATOM   2694  C   THR P 177      80.141  66.523 -42.932  0.00  0.00      PROA   
ATOM   2695  O   THR P 177      81.028  66.026 -43.620  0.00  0.00      PROA   
ATOM   2696  N   LEU P 178      79.349  65.800 -42.109  0.00  0.00      PROA   
ATOM   2697  HN  LEU P 178      78.652  66.242 -41.550  0.00  0.00      PROA   
ATOM   2698  CA  LEU P 178      79.414  64.370 -41.974  0.00  0.00      PROA   
ATOM   2699  HA  LEU P 178      80.128  63.966 -42.676  0.00  0.00      PROA   
ATOM   2700  CB  LEU P 178      79.759  63.943 -40.528  0.00  0.00      PROA   
ATOM   2701  HB1 LEU P 178      78.941  64.252 -39.842  0.00  0.00      PROA   
ATOM   2702  HB2 LEU P 178      80.666  64.505 -40.220  0.00  0.00      PROA   
ATOM   2703  CG  LEU P 178      80.068  62.442 -40.323  0.00  0.00      PROA   
ATOM   2704  HG  LEU P 178      79.212  61.844 -40.702  0.00  0.00      PROA   
ATOM   2705  CD1 LEU P 178      81.329  62.001 -41.090  0.00  0.00      PROA   
ATOM   2706 HD11 LEU P 178      82.206  62.608 -40.778  0.00  0.00      PROA   
ATOM   2707 HD12 LEU P 178      81.187  62.117 -42.186  0.00  0.00      PROA   
ATOM   2708 HD13 LEU P 178      81.549  60.933 -40.876  0.00  0.00      PROA   
ATOM   2709  CD2 LEU P 178      80.200  62.116 -38.825  0.00  0.00      PROA   
ATOM   2710 HD21 LEU P 178      79.249  62.340 -38.295  0.00  0.00      PROA   
ATOM   2711 HD22 LEU P 178      81.013  62.715 -38.364  0.00  0.00      PROA   
ATOM   2712 HD23 LEU P 178      80.431  61.037 -38.698  0.00  0.00      PROA   
ATOM   2713  C   LEU P 178      78.044  63.874 -42.323  0.00  0.00      PROA   
ATOM   2714  O   LEU P 178      77.047  64.534 -42.032  0.00  0.00      PROA   
ATOM   2715  N   THR P 179      77.979  62.691 -42.976  0.00  0.00      PROA   
ATOM   2716  HN  THR P 179      78.804  62.182 -43.208  0.00  0.00      PROA   
ATOM   2717  CA  THR P 179      76.741  62.072 -43.376  0.00  0.00      PROA   
ATOM   2718  HA  THR P 179      75.907  62.679 -43.056  0.00  0.00      PROA   
ATOM   2719  CB  THR P 179      76.643  61.833 -44.879  0.00  0.00      PROA   
ATOM   2720  HB  THR P 179      77.437  61.133 -45.216  0.00  0.00      PROA   
ATOM   2721  OG1 THR P 179      76.844  63.060 -45.572  0.00  0.00      PROA   
ATOM   2722  HG1 THR P 179      77.003  62.824 -46.489  0.00  0.00      PROA   
ATOM   2723  CG2 THR P 179      75.260  61.258 -45.257  0.00  0.00      PROA   
ATOM   2724 HG21 THR P 179      74.446  61.931 -44.910  0.00  0.00      PROA   
ATOM   2725 HG22 THR P 179      75.108  60.257 -44.800  0.00  0.00      PROA   
ATOM   2726 HG23 THR P 179      75.177  61.146 -46.359  0.00  0.00      PROA   
ATOM   2727  C   THR P 179      76.682  60.774 -42.626  0.00  0.00      PROA   
ATOM   2728  O   THR P 179      77.607  59.965 -42.674  0.00  0.00      PROA   
ATOM   2729  N   LEU P 180      75.563  60.572 -41.897  0.00  0.00      PROA   
ATOM   2730  HN  LEU P 180      74.842  61.260 -41.860  0.00  0.00      PROA   
ATOM   2731  CA  LEU P 180      75.287  59.365 -41.168  0.00  0.00      PROA   
ATOM   2732  HA  LEU P 180      75.540  58.528 -41.802  0.00  0.00      PROA   
ATOM   2733  CB  LEU P 180      76.037  59.205 -39.811  0.00  0.00      PROA   
ATOM   2734  HB1 LEU P 180      77.070  58.889 -40.072  0.00  0.00      PROA   
ATOM   2735  HB2 LEU P 180      75.595  58.378 -39.216  0.00  0.00      PROA   
ATOM   2736  CG  LEU P 180      76.190  60.461 -38.908  0.00  0.00      PROA   
ATOM   2737  HG  LEU P 180      76.681  61.259 -39.506  0.00  0.00      PROA   
ATOM   2738  CD1 LEU P 180      74.860  61.030 -38.377  0.00  0.00      PROA   
ATOM   2739 HD11 LEU P 180      74.277  60.238 -37.860  0.00  0.00      PROA   
ATOM   2740 HD12 LEU P 180      74.249  61.450 -39.204  0.00  0.00      PROA   
ATOM   2741 HD13 LEU P 180      75.061  61.848 -37.654  0.00  0.00      PROA   
ATOM   2742  CD2 LEU P 180      77.135  60.151 -37.728  0.00  0.00      PROA   
ATOM   2743 HD21 LEU P 180      78.118  59.796 -38.104  0.00  0.00      PROA   
ATOM   2744 HD22 LEU P 180      76.697  59.362 -37.079  0.00  0.00      PROA   
ATOM   2745 HD23 LEU P 180      77.300  61.062 -37.114  0.00  0.00      PROA   
ATOM   2746  C   LEU P 180      73.798  59.335 -40.985  0.00  0.00      PROA   
ATOM   2747  O   LEU P 180      73.122  60.344 -41.174  0.00  0.00      PROA   
ATOM   2748  N   SER P 181      73.247  58.147 -40.644  0.00  0.00      PROA   
ATOM   2749  HN  SER P 181      73.808  57.335 -40.503  0.00  0.00      PROA   
ATOM   2750  CA  SER P 181      71.828  57.960 -40.454  0.00  0.00      PROA   
ATOM   2751  HA  SER P 181      71.301  58.668 -41.077  0.00  0.00      PROA   
ATOM   2752  CB  SER P 181      71.332  56.543 -40.856  0.00  0.00      PROA   
ATOM   2753  HB1 SER P 181      71.521  56.395 -41.941  0.00  0.00      PROA   
ATOM   2754  HB2 SER P 181      70.240  56.442 -40.682  0.00  0.00      PROA   
ATOM   2755  OG  SER P 181      72.007  55.508 -40.150  0.00  0.00      PROA   
ATOM   2756  HG1 SER P 181      72.920  55.536 -40.446  0.00  0.00      PROA   
ATOM   2757  C   SER P 181      71.477  58.251 -39.019  0.00  0.00      PROA   
ATOM   2758  O   SER P 181      72.342  58.281 -38.145  0.00  0.00      PROA   
ATOM   2759  N   LYS P 182      70.165  58.478 -38.763  0.00  0.00      PROA   
ATOM   2760  HN  LYS P 182      69.501  58.492 -39.506  0.00  0.00      PROA   
ATOM   2761  CA  LYS P 182      69.592  58.613 -37.444  0.00  0.00      PROA   
ATOM   2762  HA  LYS P 182      70.159  59.379 -36.935  0.00  0.00      PROA   
ATOM   2763  CB  LYS P 182      68.114  59.081 -37.467  0.00  0.00      PROA   
ATOM   2764  HB1 LYS P 182      67.549  58.471 -38.203  0.00  0.00      PROA   
ATOM   2765  HB2 LYS P 182      68.101  60.135 -37.818  0.00  0.00      PROA   
ATOM   2766  CG  LYS P 182      67.390  59.000 -36.109  0.00  0.00      PROA   
ATOM   2767  HG1 LYS P 182      68.042  59.464 -35.339  0.00  0.00      PROA   
ATOM   2768  HG2 LYS P 182      67.231  57.936 -35.833  0.00  0.00      PROA   
ATOM   2769  CD  LYS P 182      66.026  59.705 -36.092  0.00  0.00      PROA   
ATOM   2770  HD1 LYS P 182      65.398  59.286 -36.907  0.00  0.00      PROA   
ATOM   2771  HD2 LYS P 182      66.181  60.784 -36.307  0.00  0.00      PROA   
ATOM   2772  CE  LYS P 182      65.267  59.541 -34.764  0.00  0.00      PROA   
ATOM   2773  HE1 LYS P 182      65.080  58.466 -34.556  0.00  0.00      PROA   
ATOM   2774  HE2 LYS P 182      64.295  60.079 -34.805  0.00  0.00      PROA   
ATOM   2775  NZ  LYS P 182      66.033  60.089 -33.619  0.00  0.00      PROA   
ATOM   2776  HZ1 LYS P 182      65.483  59.972 -32.744  0.00  0.00      PROA   
ATOM   2777  HZ2 LYS P 182      66.220  61.100 -33.780  0.00  0.00      PROA   
ATOM   2778  HZ3 LYS P 182      66.935  59.580 -33.533  0.00  0.00      PROA   
ATOM   2779  C   LYS P 182      69.732  57.352 -36.633  0.00  0.00      PROA   
ATOM   2780  O   LYS P 182      69.962  57.414 -35.430  0.00  0.00      PROA   
ATOM   2781  N   ALA P 183      69.602  56.171 -37.289  0.00  0.00      PROA   
ATOM   2782  HN  ALA P 183      69.426  56.154 -38.270  0.00  0.00      PROA   
ATOM   2783  CA  ALA P 183      69.700  54.868 -36.668  0.00  0.00      PROA   
ATOM   2784  HA  ALA P 183      68.935  54.813 -35.908  0.00  0.00      PROA   
ATOM   2785  CB  ALA P 183      69.477  53.737 -37.690  0.00  0.00      PROA   
ATOM   2786  HB1 ALA P 183      70.239  53.772 -38.497  0.00  0.00      PROA   
ATOM   2787  HB2 ALA P 183      68.475  53.847 -38.158  0.00  0.00      PROA   
ATOM   2788  HB3 ALA P 183      69.520  52.741 -37.199  0.00  0.00      PROA   
ATOM   2789  C   ALA P 183      71.043  54.651 -36.014  0.00  0.00      PROA   
ATOM   2790  O   ALA P 183      71.116  54.146 -34.895  0.00  0.00      PROA   
ATOM   2791  N   ASP P 184      72.130  55.078 -36.705  0.00  0.00      PROA   
ATOM   2792  HN  ASP P 184      72.022  55.470 -37.615  0.00  0.00      PROA   
ATOM   2793  CA  ASP P 184      73.493  55.074 -36.217  0.00  0.00      PROA   
ATOM   2794  HA  ASP P 184      73.711  54.074 -35.871  0.00  0.00      PROA   
ATOM   2795  CB  ASP P 184      74.523  55.483 -37.308  0.00  0.00      PROA   
ATOM   2796  HB1 ASP P 184      75.542  55.552 -36.872  0.00  0.00      PROA   
ATOM   2797  HB2 ASP P 184      74.251  56.479 -37.718  0.00  0.00      PROA   
ATOM   2798  CG  ASP P 184      74.587  54.476 -38.464  0.00  0.00      PROA   
ATOM   2799  OD1 ASP P 184      74.018  53.358 -38.342  0.00  0.00      PROA   
ATOM   2800  OD2 ASP P 184      75.262  54.807 -39.476  0.00  0.00      PROA   
ATOM   2801  C   ASP P 184      73.667  56.009 -35.044  0.00  0.00      PROA   
ATOM   2802  O   ASP P 184      74.443  55.725 -34.136  0.00  0.00      PROA   
ATOM   2803  N   TYR P 185      72.948  57.158 -35.059  0.00  0.00      PROA   
ATOM   2804  HN  TYR P 185      72.306  57.334 -35.801  0.00  0.00      PROA   
ATOM   2805  CA  TYR P 185      73.054  58.237 -34.101  0.00  0.00      PROA   
ATOM   2806  HA  TYR P 185      74.094  58.530 -34.114  0.00  0.00      PROA   
ATOM   2807  CB  TYR P 185      72.152  59.437 -34.510  0.00  0.00      PROA   
ATOM   2808  HB1 TYR P 185      71.105  59.320 -34.157  0.00  0.00      PROA   
ATOM   2809  HB2 TYR P 185      72.130  59.507 -35.618  0.00  0.00      PROA   
ATOM   2810  CG  TYR P 185      72.717  60.738 -34.005  0.00  0.00      PROA   
ATOM   2811  CD1 TYR P 185      73.891  61.241 -34.589  0.00  0.00      PROA   
ATOM   2812  HD1 TYR P 185      74.381  60.684 -35.374  0.00  0.00      PROA   
ATOM   2813  CE1 TYR P 185      74.439  62.454 -34.161  0.00  0.00      PROA   
ATOM   2814  HE1 TYR P 185      75.347  62.816 -34.620  0.00  0.00      PROA   
ATOM   2815  CZ  TYR P 185      73.821  63.176 -33.134  0.00  0.00      PROA   
ATOM   2816  OH  TYR P 185      74.398  64.387 -32.697  0.00  0.00      PROA   
ATOM   2817  HH  TYR P 185      73.855  64.734 -31.985  0.00  0.00      PROA   
ATOM   2818  CD2 TYR P 185      72.085  61.487 -32.997  0.00  0.00      PROA   
ATOM   2819  HD2 TYR P 185      71.167  61.126 -32.557  0.00  0.00      PROA   
ATOM   2820  CE2 TYR P 185      72.639  62.695 -32.553  0.00  0.00      PROA   
ATOM   2821  HE2 TYR P 185      72.150  63.252 -31.767  0.00  0.00      PROA   
ATOM   2822  C   TYR P 185      72.702  57.781 -32.696  0.00  0.00      PROA   
ATOM   2823  O   TYR P 185      73.343  58.197 -31.735  0.00  0.00      PROA   
ATOM   2824  N   GLU P 186      71.676  56.902 -32.545  0.00  0.00      PROA   
ATOM   2825  HN  GLU P 186      71.149  56.588 -33.331  0.00  0.00      PROA   
ATOM   2826  CA  GLU P 186      71.302  56.312 -31.273  0.00  0.00      PROA   
ATOM   2827  HA  GLU P 186      71.124  57.132 -30.594  0.00  0.00      PROA   
ATOM   2828  CB  GLU P 186      69.996  55.473 -31.326  0.00  0.00      PROA   
ATOM   2829  HB1 GLU P 186      69.928  54.854 -30.406  0.00  0.00      PROA   
ATOM   2830  HB2 GLU P 186      70.021  54.774 -32.189  0.00  0.00      PROA   
ATOM   2831  CG  GLU P 186      68.706  56.321 -31.326  0.00  0.00      PROA   
ATOM   2832  HG1 GLU P 186      68.796  57.131 -30.570  0.00  0.00      PROA   
ATOM   2833  HG2 GLU P 186      67.848  55.678 -31.035  0.00  0.00      PROA   
ATOM   2834  CD  GLU P 186      68.414  56.910 -32.704  0.00  0.00      PROA   
ATOM   2835  OE1 GLU P 186      68.073  56.116 -33.622  0.00  0.00      PROA   
ATOM   2836  OE2 GLU P 186      68.519  58.156 -32.855  0.00  0.00      PROA   
ATOM   2837  C   GLU P 186      72.398  55.475 -30.653  0.00  0.00      PROA   
ATOM   2838  O   GLU P 186      72.626  55.554 -29.446  0.00  0.00      PROA   
ATOM   2839  N   LYS P 187      73.100  54.661 -31.482  0.00  0.00      PROA   
ATOM   2840  HN  LYS P 187      72.890  54.636 -32.456  0.00  0.00      PROA   
ATOM   2841  CA  LYS P 187      74.175  53.774 -31.080  0.00  0.00      PROA   
ATOM   2842  HA  LYS P 187      73.782  53.098 -30.335  0.00  0.00      PROA   
ATOM   2843  CB  LYS P 187      74.749  52.967 -32.278  0.00  0.00      PROA   
ATOM   2844  HB1 LYS P 187      75.451  52.194 -31.897  0.00  0.00      PROA   
ATOM   2845  HB2 LYS P 187      75.326  53.637 -32.951  0.00  0.00      PROA   
ATOM   2846  CG  LYS P 187      73.687  52.277 -33.151  0.00  0.00      PROA   
ATOM   2847  HG1 LYS P 187      72.961  53.036 -33.513  0.00  0.00      PROA   
ATOM   2848  HG2 LYS P 187      73.132  51.530 -32.544  0.00  0.00      PROA   
ATOM   2849  CD  LYS P 187      74.294  51.592 -34.388  0.00  0.00      PROA   
ATOM   2850  HD1 LYS P 187      74.965  50.774 -34.052  0.00  0.00      PROA   
ATOM   2851  HD2 LYS P 187      74.911  52.340 -34.930  0.00  0.00      PROA   
ATOM   2852  CE  LYS P 187      73.230  51.034 -35.346  0.00  0.00      PROA   
ATOM   2853  HE1 LYS P 187      72.553  51.845 -35.689  0.00  0.00      PROA   
ATOM   2854  HE2 LYS P 187      72.632  50.243 -34.846  0.00  0.00      PROA   
ATOM   2855  NZ  LYS P 187      73.854  50.436 -36.550  0.00  0.00      PROA   
ATOM   2856  HZ1 LYS P 187      74.491  49.665 -36.265  0.00  0.00      PROA   
ATOM   2857  HZ2 LYS P 187      74.396  51.165 -37.056  0.00  0.00      PROA   
ATOM   2858  HZ3 LYS P 187      73.112  50.060 -37.174  0.00  0.00      PROA   
ATOM   2859  C   LYS P 187      75.334  54.548 -30.495  0.00  0.00      PROA   
ATOM   2860  O   LYS P 187      75.936  54.143 -29.502  0.00  0.00      PROA   
ATOM   2861  N   HSD P 188      75.660  55.686 -31.146  0.00  0.00      PROA   
ATOM   2862  HN  HSD P 188      75.102  56.007 -31.908  0.00  0.00      PROA   
ATOM   2863  CA  HSD P 188      76.866  56.438 -30.934  0.00  0.00      PROA   
ATOM   2864  HA  HSD P 188      77.602  55.795 -30.475  0.00  0.00      PROA   
ATOM   2865  CB  HSD P 188      77.425  56.927 -32.281  0.00  0.00      PROA   
ATOM   2866  HB1 HSD P 188      78.375  57.479 -32.117  0.00  0.00      PROA   
ATOM   2867  HB2 HSD P 188      76.700  57.601 -32.784  0.00  0.00      PROA   
ATOM   2868  ND1 HSD P 188      78.383  54.632 -32.861  0.00  0.00      PROA   
ATOM   2869  HD1 HSD P 188      78.767  54.436 -31.959  0.00  0.00      PROA   
ATOM   2870  CG  HSD P 188      77.705  55.780 -33.216  0.00  0.00      PROA   
ATOM   2871  CE1 HSD P 188      78.413  53.840 -33.961  0.00  0.00      PROA   
ATOM   2872  HE1 HSD P 188      78.891  52.860 -33.967  0.00  0.00      PROA   
ATOM   2873  NE2 HSD P 188      77.809  54.395 -34.995  0.00  0.00      PROA   
ATOM   2874  CD2 HSD P 188      77.366  55.617 -34.523  0.00  0.00      PROA   
ATOM   2875  HD2 HSD P 188      76.843  56.296 -35.186  0.00  0.00      PROA   
ATOM   2876  C   HSD P 188      76.590  57.570 -29.983  0.00  0.00      PROA   
ATOM   2877  O   HSD P 188      75.437  57.826 -29.639  0.00  0.00      PROA   
ATOM   2878  N   LYS P 189      77.667  58.220 -29.468  0.00  0.00      PROA   
ATOM   2879  HN  LYS P 189      78.591  58.057 -29.804  0.00  0.00      PROA   
ATOM   2880  CA  LYS P 189      77.572  58.993 -28.250  0.00  0.00      PROA   
ATOM   2881  HA  LYS P 189      76.538  59.230 -28.046  0.00  0.00      PROA   
ATOM   2882  CB  LYS P 189      78.159  58.237 -27.026  0.00  0.00      PROA   
ATOM   2883  HB1 LYS P 189      77.971  58.830 -26.105  0.00  0.00      PROA   
ATOM   2884  HB2 LYS P 189      79.258  58.119 -27.135  0.00  0.00      PROA   
ATOM   2885  CG  LYS P 189      77.577  56.824 -26.829  0.00  0.00      PROA   
ATOM   2886  HG1 LYS P 189      77.748  56.234 -27.755  0.00  0.00      PROA   
ATOM   2887  HG2 LYS P 189      76.480  56.896 -26.665  0.00  0.00      PROA   
ATOM   2888  CD  LYS P 189      78.223  56.061 -25.660  0.00  0.00      PROA   
ATOM   2889  HD1 LYS P 189      77.987  56.597 -24.715  0.00  0.00      PROA   
ATOM   2890  HD2 LYS P 189      79.326  56.074 -25.786  0.00  0.00      PROA   
ATOM   2891  CE  LYS P 189      77.748  54.604 -25.533  0.00  0.00      PROA   
ATOM   2892  HE1 LYS P 189      76.642  54.560 -25.442  0.00  0.00      PROA   
ATOM   2893  HE2 LYS P 189      78.208  54.127 -24.642  0.00  0.00      PROA   
ATOM   2894  NZ  LYS P 189      78.137  53.798 -26.717  0.00  0.00      PROA   
ATOM   2895  HZ1 LYS P 189      79.171  53.812 -26.821  0.00  0.00      PROA   
ATOM   2896  HZ2 LYS P 189      77.699  54.203 -27.569  0.00  0.00      PROA   
ATOM   2897  HZ3 LYS P 189      77.813  52.818 -26.593  0.00  0.00      PROA   
ATOM   2898  C   LYS P 189      78.307  60.298 -28.407  0.00  0.00      PROA   
ATOM   2899  O   LYS P 189      77.683  61.354 -28.333  0.00  0.00      PROA   
ATOM   2900  N   VAL P 190      79.653  60.267 -28.591  0.00  0.00      PROA   
ATOM   2901  HN  VAL P 190      80.141  59.407 -28.716  0.00  0.00      PROA   
ATOM   2902  CA  VAL P 190      80.490  61.440 -28.439  0.00  0.00      PROA   
ATOM   2903  HA  VAL P 190      79.936  62.209 -27.920  0.00  0.00      PROA   
ATOM   2904  CB  VAL P 190      81.769  61.168 -27.647  0.00  0.00      PROA   
ATOM   2905  HB  VAL P 190      82.402  60.426 -28.178  0.00  0.00      PROA   
ATOM   2906  CG1 VAL P 190      82.583  62.471 -27.471  0.00  0.00      PROA   
ATOM   2907 HG11 VAL P 190      81.961  63.254 -26.987  0.00  0.00      PROA   
ATOM   2908 HG12 VAL P 190      82.948  62.858 -28.446  0.00  0.00      PROA   
ATOM   2909 HG13 VAL P 190      83.468  62.279 -26.827  0.00  0.00      PROA   
ATOM   2910  CG2 VAL P 190      81.390  60.558 -26.279  0.00  0.00      PROA   
ATOM   2911 HG21 VAL P 190      80.910  59.564 -26.400  0.00  0.00      PROA   
ATOM   2912 HG22 VAL P 190      80.692  61.228 -25.733  0.00  0.00      PROA   
ATOM   2913 HG23 VAL P 190      82.302  60.422 -25.659  0.00  0.00      PROA   
ATOM   2914  C   VAL P 190      80.844  61.950 -29.809  0.00  0.00      PROA   
ATOM   2915  O   VAL P 190      81.563  61.297 -30.561  0.00  0.00      PROA   
ATOM   2916  N   TYR P 191      80.348  63.164 -30.139  0.00  0.00      PROA   
ATOM   2917  HN  TYR P 191      79.789  63.679 -29.494  0.00  0.00      PROA   
ATOM   2918  CA  TYR P 191      80.517  63.791 -31.428  0.00  0.00      PROA   
ATOM   2919  HA  TYR P 191      80.994  63.104 -32.112  0.00  0.00      PROA   
ATOM   2920  CB  TYR P 191      79.200  64.325 -32.043  0.00  0.00      PROA   
ATOM   2921  HB1 TYR P 191      79.366  64.736 -33.061  0.00  0.00      PROA   
ATOM   2922  HB2 TYR P 191      78.756  65.115 -31.401  0.00  0.00      PROA   
ATOM   2923  CG  TYR P 191      78.223  63.190 -32.129  0.00  0.00      PROA   
ATOM   2924  CD1 TYR P 191      78.293  62.278 -33.194  0.00  0.00      PROA   
ATOM   2925  HD1 TYR P 191      79.027  62.418 -33.973  0.00  0.00      PROA   
ATOM   2926  CE1 TYR P 191      77.442  61.167 -33.233  0.00  0.00      PROA   
ATOM   2927  HE1 TYR P 191      77.515  60.465 -34.051  0.00  0.00      PROA   
ATOM   2928  CZ  TYR P 191      76.510  60.969 -32.207  0.00  0.00      PROA   
ATOM   2929  OH  TYR P 191      75.653  59.856 -32.233  0.00  0.00      PROA   
ATOM   2930  HH  TYR P 191      75.092  59.894 -31.455  0.00  0.00      PROA   
ATOM   2931  CD2 TYR P 191      77.247  63.009 -31.133  0.00  0.00      PROA   
ATOM   2932  HD2 TYR P 191      77.177  63.709 -30.313  0.00  0.00      PROA   
ATOM   2933  CE2 TYR P 191      76.401  61.898 -31.167  0.00  0.00      PROA   
ATOM   2934  HE2 TYR P 191      75.669  61.758 -30.385  0.00  0.00      PROA   
ATOM   2935  C   TYR P 191      81.411  64.965 -31.203  0.00  0.00      PROA   
ATOM   2936  O   TYR P 191      81.300  65.654 -30.192  0.00  0.00      PROA   
ATOM   2937  N   ALA P 192      82.345  65.204 -32.146  0.00  0.00      PROA   
ATOM   2938  HN  ALA P 192      82.437  64.639 -32.963  0.00  0.00      PROA   
ATOM   2939  CA  ALA P 192      83.271  66.291 -32.014  0.00  0.00      PROA   
ATOM   2940  HA  ALA P 192      82.776  67.128 -31.546  0.00  0.00      PROA   
ATOM   2941  CB  ALA P 192      84.540  65.917 -31.225  0.00  0.00      PROA   
ATOM   2942  HB1 ALA P 192      85.094  65.094 -31.725  0.00  0.00      PROA   
ATOM   2943  HB2 ALA P 192      84.267  65.578 -30.203  0.00  0.00      PROA   
ATOM   2944  HB3 ALA P 192      85.217  66.793 -31.131  0.00  0.00      PROA   
ATOM   2945  C   ALA P 192      83.691  66.706 -33.385  0.00  0.00      PROA   
ATOM   2946  O   ALA P 192      83.742  65.901 -34.313  0.00  0.00      PROA   
ATOM   2947  N   CYS P 193      84.019  68.008 -33.508  0.00  0.00      PROA   
ATOM   2948  HN  CYS P 193      83.923  68.630 -32.734  0.00  0.00      PROA   
ATOM   2949  CA  CYS P 193      84.610  68.597 -34.674  0.00  0.00      PROA   
ATOM   2950  HA  CYS P 193      84.834  67.841 -35.411  0.00  0.00      PROA   
ATOM   2951  CB  CYS P 193      83.711  69.705 -35.280  0.00  0.00      PROA   
ATOM   2952  HB1 CYS P 193      83.491  70.473 -34.508  0.00  0.00      PROA   
ATOM   2953  HB2 CYS P 193      82.746  69.224 -35.548  0.00  0.00      PROA   
ATOM   2954  SG  CYS P 193      84.359  70.499 -36.781  0.00  0.00      PROA   
ATOM   2955  C   CYS P 193      85.883  69.165 -34.124  0.00  0.00      PROA   
ATOM   2956  O   CYS P 193      85.863  70.092 -33.316  0.00  0.00      PROA   
ATOM   2957  N   GLU P 194      87.024  68.574 -34.539  0.00  0.00      PROA   
ATOM   2958  HN  GLU P 194      87.006  67.846 -35.220  0.00  0.00      PROA   
ATOM   2959  CA  GLU P 194      88.322  68.858 -33.987  0.00  0.00      PROA   
ATOM   2960  HA  GLU P 194      88.247  69.582 -33.188  0.00  0.00      PROA   
ATOM   2961  CB  GLU P 194      89.022  67.580 -33.462  0.00  0.00      PROA   
ATOM   2962  HB1 GLU P 194      89.029  66.816 -34.269  0.00  0.00      PROA   
ATOM   2963  HB2 GLU P 194      88.397  67.181 -32.636  0.00  0.00      PROA   
ATOM   2964  CG  GLU P 194      90.460  67.796 -32.953  0.00  0.00      PROA   
ATOM   2965  HG1 GLU P 194      90.466  68.549 -32.136  0.00  0.00      PROA   
ATOM   2966  HG2 GLU P 194      91.108  68.174 -33.772  0.00  0.00      PROA   
ATOM   2967  CD  GLU P 194      91.017  66.471 -32.431  0.00  0.00      PROA   
ATOM   2968  OE1 GLU P 194      90.483  65.966 -31.408  0.00  0.00      PROA   
ATOM   2969  OE2 GLU P 194      91.979  65.943 -33.052  0.00  0.00      PROA   
ATOM   2970  C   GLU P 194      89.113  69.445 -35.107  0.00  0.00      PROA   
ATOM   2971  O   GLU P 194      89.237  68.837 -36.168  0.00  0.00      PROA   
ATOM   2972  N   VAL P 195      89.636  70.673 -34.895  0.00  0.00      PROA   
ATOM   2973  HN  VAL P 195      89.545  71.131 -34.014  0.00  0.00      PROA   
ATOM   2974  CA  VAL P 195      90.262  71.448 -35.932  0.00  0.00      PROA   
ATOM   2975  HA  VAL P 195      90.350  70.855 -36.831  0.00  0.00      PROA   
ATOM   2976  CB  VAL P 195      89.495  72.725 -36.260  0.00  0.00      PROA   
ATOM   2977  HB  VAL P 195      89.437  73.378 -35.364  0.00  0.00      PROA   
ATOM   2978  CG1 VAL P 195      90.202  73.503 -37.390  0.00  0.00      PROA   
ATOM   2979 HG11 VAL P 195      90.323  72.862 -38.290  0.00  0.00      PROA   
ATOM   2980 HG12 VAL P 195      91.202  73.866 -37.071  0.00  0.00      PROA   
ATOM   2981 HG13 VAL P 195      89.589  74.386 -37.672  0.00  0.00      PROA   
ATOM   2982  CG2 VAL P 195      88.054  72.345 -36.670  0.00  0.00      PROA   
ATOM   2983 HG21 VAL P 195      87.497  71.898 -35.819  0.00  0.00      PROA   
ATOM   2984 HG22 VAL P 195      88.070  71.618 -37.509  0.00  0.00      PROA   
ATOM   2985 HG23 VAL P 195      87.502  73.251 -37.001  0.00  0.00      PROA   
ATOM   2986  C   VAL P 195      91.643  71.773 -35.443  0.00  0.00      PROA   
ATOM   2987  O   VAL P 195      91.821  72.288 -34.341  0.00  0.00      PROA   
ATOM   2988  N   THR P 196      92.650  71.462 -36.289  0.00  0.00      PROA   
ATOM   2989  HN  THR P 196      92.459  71.012 -37.157  0.00  0.00      PROA   
ATOM   2990  CA  THR P 196      94.035  71.805 -36.089  0.00  0.00      PROA   
ATOM   2991  HA  THR P 196      94.135  72.463 -35.238  0.00  0.00      PROA   
ATOM   2992  CB  THR P 196      94.949  70.594 -35.947  0.00  0.00      PROA   
ATOM   2993  HB  THR P 196      94.989  70.014 -36.894  0.00  0.00      PROA   
ATOM   2994  OG1 THR P 196      94.439  69.709 -34.958  0.00  0.00      PROA   
ATOM   2995  HG1 THR P 196      94.227  70.256 -34.198  0.00  0.00      PROA   
ATOM   2996  CG2 THR P 196      96.378  71.032 -35.558  0.00  0.00      PROA   
ATOM   2997 HG21 THR P 196      96.361  71.624 -34.619  0.00  0.00      PROA   
ATOM   2998 HG22 THR P 196      96.831  71.654 -36.360  0.00  0.00      PROA   
ATOM   2999 HG23 THR P 196      97.026  70.143 -35.405  0.00  0.00      PROA   
ATOM   3000  C   THR P 196      94.362  72.557 -37.347  0.00  0.00      PROA   
ATOM   3001  O   THR P 196      93.977  72.136 -38.437  0.00  0.00      PROA   
ATOM   3002  N   HSD P 197      95.049  73.714 -37.225  0.00  0.00      PROA   
ATOM   3003  HN  HSD P 197      95.373  74.056 -36.346  0.00  0.00      PROA   
ATOM   3004  CA  HSD P 197      95.290  74.555 -38.367  0.00  0.00      PROA   
ATOM   3005  HA  HSD P 197      95.544  73.933 -39.212  0.00  0.00      PROA   
ATOM   3006  CB  HSD P 197      94.071  75.458 -38.697  0.00  0.00      PROA   
ATOM   3007  HB1 HSD P 197      93.925  76.206 -37.889  0.00  0.00      PROA   
ATOM   3008  HB2 HSD P 197      93.159  74.825 -38.727  0.00  0.00      PROA   
ATOM   3009  ND1 HSD P 197      93.516  77.331 -40.331  0.00  0.00      PROA   
ATOM   3010  HD1 HSD P 197      92.942  77.862 -39.709  0.00  0.00      PROA   
ATOM   3011  CG  HSD P 197      94.152  76.146 -40.034  0.00  0.00      PROA   
ATOM   3012  CE1 HSD P 197      93.803  77.610 -41.626  0.00  0.00      PROA   
ATOM   3013  HE1 HSD P 197      93.391  78.477 -42.141  0.00  0.00      PROA   
ATOM   3014  NE2 HSD P 197      94.578  76.698 -42.179  0.00  0.00      PROA   
ATOM   3015  CD2 HSD P 197      94.801  75.778 -41.173  0.00  0.00      PROA   
ATOM   3016  HD2 HSD P 197      95.421  74.912 -41.370  0.00  0.00      PROA   
ATOM   3017  C   HSD P 197      96.476  75.419 -38.043  0.00  0.00      PROA   
ATOM   3018  O   HSD P 197      96.917  75.489 -36.897  0.00  0.00      PROA   
ATOM   3019  N   GLN P 198      97.027  76.094 -39.079  0.00  0.00      PROA   
ATOM   3020  HN  GLN P 198      96.682  75.978 -40.007  0.00  0.00      PROA   
ATOM   3021  CA  GLN P 198      98.057  77.092 -38.938  0.00  0.00      PROA   
ATOM   3022  HA  GLN P 198      98.623  76.890 -38.041  0.00  0.00      PROA   
ATOM   3023  CB  GLN P 198      99.043  77.138 -40.134  0.00  0.00      PROA   
ATOM   3024  HB1 GLN P 198      99.537  76.144 -40.183  0.00  0.00      PROA   
ATOM   3025  HB2 GLN P 198      99.832  77.893 -39.925  0.00  0.00      PROA   
ATOM   3026  CG  GLN P 198      98.396  77.442 -41.498  0.00  0.00      PROA   
ATOM   3027  HG1 GLN P 198      98.034  78.493 -41.509  0.00  0.00      PROA   
ATOM   3028  HG2 GLN P 198      97.529  76.771 -41.675  0.00  0.00      PROA   
ATOM   3029  CD  GLN P 198      99.436  77.281 -42.616  0.00  0.00      PROA   
ATOM   3030  OE1 GLN P 198     100.336  78.119 -42.756  0.00  0.00      PROA   
ATOM   3031  NE2 GLN P 198      99.300  76.184 -43.421  0.00  0.00      PROA   
ATOM   3032 HE21 GLN P 198      99.946  76.029 -44.168  0.00  0.00      PROA   
ATOM   3033 HE22 GLN P 198      98.551  75.540 -43.265  0.00  0.00      PROA   
ATOM   3034  C   GLN P 198      97.349  78.410 -38.782  0.00  0.00      PROA   
ATOM   3035  O   GLN P 198      96.351  78.682 -39.450  0.00  0.00      PROA   
ATOM   3036  N   GLY P 199      97.839  79.235 -37.830  0.00  0.00      PROA   
ATOM   3037  HN  GLY P 199      98.654  78.989 -37.311  0.00  0.00      PROA   
ATOM   3038  CA  GLY P 199      97.216  80.476 -37.432  0.00  0.00      PROA   
ATOM   3039  HA1 GLY P 199      96.611  80.868 -38.236  0.00  0.00      PROA   
ATOM   3040  HA2 GLY P 199      98.013  81.141 -37.133  0.00  0.00      PROA   
ATOM   3041  C   GLY P 199      96.337  80.235 -36.242  0.00  0.00      PROA   
ATOM   3042  O   GLY P 199      95.613  81.132 -35.815  0.00  0.00      PROA   
ATOM   3043  N   LEU P 200      96.400  79.007 -35.678  0.00  0.00      PROA   
ATOM   3044  HN  LEU P 200      97.008  78.312 -36.054  0.00  0.00      PROA   
ATOM   3045  CA  LEU P 200      95.637  78.574 -34.540  0.00  0.00      PROA   
ATOM   3046  HA  LEU P 200      95.033  79.389 -34.168  0.00  0.00      PROA   
ATOM   3047  CB  LEU P 200      94.760  77.346 -34.885  0.00  0.00      PROA   
ATOM   3048  HB1 LEU P 200      95.414  76.518 -35.234  0.00  0.00      PROA   
ATOM   3049  HB2 LEU P 200      94.109  77.626 -35.741  0.00  0.00      PROA   
ATOM   3050  CG  LEU P 200      93.862  76.793 -33.755  0.00  0.00      PROA   
ATOM   3051  HG  LEU P 200      94.533  76.479 -32.927  0.00  0.00      PROA   
ATOM   3052  CD1 LEU P 200      92.880  77.836 -33.188  0.00  0.00      PROA   
ATOM   3053 HD11 LEU P 200      92.191  78.194 -33.983  0.00  0.00      PROA   
ATOM   3054 HD12 LEU P 200      93.428  78.708 -32.771  0.00  0.00      PROA   
ATOM   3055 HD13 LEU P 200      92.273  77.385 -32.374  0.00  0.00      PROA   
ATOM   3056  CD2 LEU P 200      93.115  75.532 -34.234  0.00  0.00      PROA   
ATOM   3057 HD21 LEU P 200      93.838  74.756 -34.564  0.00  0.00      PROA   
ATOM   3058 HD22 LEU P 200      92.445  75.777 -35.086  0.00  0.00      PROA   
ATOM   3059 HD23 LEU P 200      92.500  75.114 -33.408  0.00  0.00      PROA   
ATOM   3060  C   LEU P 200      96.685  78.221 -33.527  0.00  0.00      PROA   
ATOM   3061  O   LEU P 200      97.701  77.615 -33.866  0.00  0.00      PROA   
ATOM   3062  N   SER P 201      96.482  78.645 -32.257  0.00  0.00      PROA   
ATOM   3063  HN  SER P 201      95.627  79.079 -31.984  0.00  0.00      PROA   
ATOM   3064  CA  SER P 201      97.533  78.672 -31.262  0.00  0.00      PROA   
ATOM   3065  HA  SER P 201      98.488  78.733 -31.763  0.00  0.00      PROA   
ATOM   3066  CB  SER P 201      97.407  79.921 -30.345  0.00  0.00      PROA   
ATOM   3067  HB1 SER P 201      97.534  80.828 -30.974  0.00  0.00      PROA   
ATOM   3068  HB2 SER P 201      98.198  79.932 -29.566  0.00  0.00      PROA   
ATOM   3069  OG  SER P 201      96.130  80.007 -29.718  0.00  0.00      PROA   
ATOM   3070  HG1 SER P 201      96.089  79.273 -29.101  0.00  0.00      PROA   
ATOM   3071  C   SER P 201      97.540  77.426 -30.409  0.00  0.00      PROA   
ATOM   3072  O   SER P 201      98.428  77.273 -29.572  0.00  0.00      PROA   
ATOM   3073  N   SER P 202      96.584  76.502 -30.653  0.00  0.00      PROA   
ATOM   3074  HN  SER P 202      95.913  76.662 -31.372  0.00  0.00      PROA   
ATOM   3075  CA  SER P 202      96.385  75.267 -29.931  0.00  0.00      PROA   
ATOM   3076  HA  SER P 202      97.230  74.633 -30.155  0.00  0.00      PROA   
ATOM   3077  CB  SER P 202      96.133  75.362 -28.394  0.00  0.00      PROA   
ATOM   3078  HB1 SER P 202      95.701  74.412 -28.013  0.00  0.00      PROA   
ATOM   3079  HB2 SER P 202      95.426  76.188 -28.170  0.00  0.00      PROA   
ATOM   3080  OG  SER P 202      97.332  75.572 -27.662  0.00  0.00      PROA   
ATOM   3081  HG1 SER P 202      97.647  76.443 -27.915  0.00  0.00      PROA   
ATOM   3082  C   SER P 202      95.114  74.725 -30.529  0.00  0.00      PROA   
ATOM   3083  O   SER P 202      94.158  75.494 -30.628  0.00  0.00      PROA   
ATOM   3084  N   PRO P 203      95.039  73.461 -30.970  0.00  0.00      PROA   
ATOM   3085  CD  PRO P 203      96.047  72.436 -30.678  0.00  0.00      PROA   
ATOM   3086  HD1 PRO P 203      96.470  72.556 -29.658  0.00  0.00      PROA   
ATOM   3087  HD2 PRO P 203      96.851  72.514 -31.440  0.00  0.00      PROA   
ATOM   3088  CA  PRO P 203      93.842  72.867 -31.554  0.00  0.00      PROA   
ATOM   3089  HA  PRO P 203      93.618  73.401 -32.466  0.00  0.00      PROA   
ATOM   3090  CB  PRO P 203      94.217  71.405 -31.826  0.00  0.00      PROA   
ATOM   3091  HB1 PRO P 203      94.657  71.340 -32.844  0.00  0.00      PROA   
ATOM   3092  HB2 PRO P 203      93.360  70.701 -31.762  0.00  0.00      PROA   
ATOM   3093  CG  PRO P 203      95.313  71.098 -30.803  0.00  0.00      PROA   
ATOM   3094  HG1 PRO P 203      94.848  70.836 -29.829  0.00  0.00      PROA   
ATOM   3095  HG2 PRO P 203      95.982  70.273 -31.130  0.00  0.00      PROA   
ATOM   3096  C   PRO P 203      92.636  72.990 -30.655  0.00  0.00      PROA   
ATOM   3097  O   PRO P 203      92.768  72.813 -29.444  0.00  0.00      PROA   
ATOM   3098  N   VAL P 204      91.467  73.316 -31.247  0.00  0.00      PROA   
ATOM   3099  HN  VAL P 204      91.403  73.432 -32.235  0.00  0.00      PROA   
ATOM   3100  CA  VAL P 204      90.252  73.572 -30.521  0.00  0.00      PROA   
ATOM   3101  HA  VAL P 204      90.431  73.445 -29.464  0.00  0.00      PROA   
ATOM   3102  CB  VAL P 204      89.707  74.987 -30.731  0.00  0.00      PROA   
ATOM   3103  HB  VAL P 204      90.497  75.695 -30.400  0.00  0.00      PROA   
ATOM   3104  CG1 VAL P 204      89.418  75.287 -32.219  0.00  0.00      PROA   
ATOM   3105 HG11 VAL P 204      88.591  74.646 -32.590  0.00  0.00      PROA   
ATOM   3106 HG12 VAL P 204      90.317  75.115 -32.849  0.00  0.00      PROA   
ATOM   3107 HG13 VAL P 204      89.111  76.348 -32.337  0.00  0.00      PROA   
ATOM   3108  CG2 VAL P 204      88.471  75.228 -29.835  0.00  0.00      PROA   
ATOM   3109 HG21 VAL P 204      88.711  75.001 -28.775  0.00  0.00      PROA   
ATOM   3110 HG22 VAL P 204      87.620  74.589 -30.155  0.00  0.00      PROA   
ATOM   3111 HG23 VAL P 204      88.153  76.290 -29.905  0.00  0.00      PROA   
ATOM   3112  C   VAL P 204      89.297  72.500 -30.956  0.00  0.00      PROA   
ATOM   3113  O   VAL P 204      89.189  72.176 -32.139  0.00  0.00      PROA   
ATOM   3114  N   THR P 205      88.613  71.893 -29.963  0.00  0.00      PROA   
ATOM   3115  HN  THR P 205      88.736  72.169 -29.012  0.00  0.00      PROA   
ATOM   3116  CA  THR P 205      87.668  70.830 -30.168  0.00  0.00      PROA   
ATOM   3117  HA  THR P 205      87.546  70.638 -31.224  0.00  0.00      PROA   
ATOM   3118  CB  THR P 205      88.038  69.541 -29.445  0.00  0.00      PROA   
ATOM   3119  HB  THR P 205      87.997  69.676 -28.343  0.00  0.00      PROA   
ATOM   3120  OG1 THR P 205      89.375  69.173 -29.762  0.00  0.00      PROA   
ATOM   3121  HG1 THR P 205      89.624  68.505 -29.120  0.00  0.00      PROA   
ATOM   3122  CG2 THR P 205      87.083  68.406 -29.865  0.00  0.00      PROA   
ATOM   3123 HG21 THR P 205      87.098  68.273 -30.968  0.00  0.00      PROA   
ATOM   3124 HG22 THR P 205      86.041  68.633 -29.553  0.00  0.00      PROA   
ATOM   3125 HG23 THR P 205      87.382  67.448 -29.389  0.00  0.00      PROA   
ATOM   3126  C   THR P 205      86.391  71.385 -29.616  0.00  0.00      PROA   
ATOM   3127  O   THR P 205      86.360  71.921 -28.509  0.00  0.00      PROA   
ATOM   3128  N   LYS P 206      85.308  71.275 -30.412  0.00  0.00      PROA   
ATOM   3129  HN  LYS P 206      85.372  70.845 -31.309  0.00  0.00      PROA   
ATOM   3130  CA  LYS P 206      83.996  71.733 -30.053  0.00  0.00      PROA   
ATOM   3131  HA  LYS P 206      83.987  72.138 -29.051  0.00  0.00      PROA   
ATOM   3132  CB  LYS P 206      83.460  72.752 -31.086  0.00  0.00      PROA   
ATOM   3133  HB1 LYS P 206      83.295  72.254 -32.065  0.00  0.00      PROA   
ATOM   3134  HB2 LYS P 206      84.242  73.524 -31.248  0.00  0.00      PROA   
ATOM   3135  CG  LYS P 206      82.175  73.479 -30.664  0.00  0.00      PROA   
ATOM   3136  HG1 LYS P 206      81.439  72.726 -30.310  0.00  0.00      PROA   
ATOM   3137  HG2 LYS P 206      81.764  73.974 -31.570  0.00  0.00      PROA   
ATOM   3138  CD  LYS P 206      82.353  74.545 -29.569  0.00  0.00      PROA   
ATOM   3139  HD1 LYS P 206      83.083  75.306 -29.919  0.00  0.00      PROA   
ATOM   3140  HD2 LYS P 206      82.774  74.065 -28.660  0.00  0.00      PROA   
ATOM   3141  CE  LYS P 206      81.034  75.240 -29.187  0.00  0.00      PROA   
ATOM   3142  HE1 LYS P 206      81.209  76.016 -28.411  0.00  0.00      PROA   
ATOM   3143  HE2 LYS P 206      80.302  74.498 -28.802  0.00  0.00      PROA   
ATOM   3144  NZ  LYS P 206      80.415  75.917 -30.350  0.00  0.00      PROA   
ATOM   3145  HZ1 LYS P 206      80.208  75.216 -31.090  0.00  0.00      PROA   
ATOM   3146  HZ2 LYS P 206      81.072  76.631 -30.723  0.00  0.00      PROA   
ATOM   3147  HZ3 LYS P 206      79.533  76.381 -30.053  0.00  0.00      PROA   
ATOM   3148  C   LYS P 206      83.207  70.456 -30.107  0.00  0.00      PROA   
ATOM   3149  O   LYS P 206      83.117  69.824 -31.158  0.00  0.00      PROA   
ATOM   3150  N   SER P 207      82.666  70.023 -28.945  0.00  0.00      PROA   
ATOM   3151  HN  SER P 207      82.703  70.568 -28.111  0.00  0.00      PROA   
ATOM   3152  CA  SER P 207      82.160  68.681 -28.791  0.00  0.00      PROA   
ATOM   3153  HA  SER P 207      81.827  68.317 -29.752  0.00  0.00      PROA   
ATOM   3154  CB  SER P 207      83.219  67.694 -28.228  0.00  0.00      PROA   
ATOM   3155  HB1 SER P 207      84.046  67.614 -28.966  0.00  0.00      PROA   
ATOM   3156  HB2 SER P 207      82.790  66.680 -28.080  0.00  0.00      PROA   
ATOM   3157  OG  SER P 207      83.785  68.147 -27.002  0.00  0.00      PROA   
ATOM   3158  HG1 SER P 207      83.074  68.119 -26.358  0.00  0.00      PROA   
ATOM   3159  C   SER P 207      80.955  68.705 -27.897  0.00  0.00      PROA   
ATOM   3160  O   SER P 207      80.755  69.632 -27.113  0.00  0.00      PROA   
ATOM   3161  N   PHE P 208      80.108  67.665 -28.049  0.00  0.00      PROA   
ATOM   3162  HN  PHE P 208      80.313  66.927 -28.687  0.00  0.00      PROA   
ATOM   3163  CA  PHE P 208      78.842  67.549 -27.380  0.00  0.00      PROA   
ATOM   3164  HA  PHE P 208      78.999  67.764 -26.333  0.00  0.00      PROA   
ATOM   3165  CB  PHE P 208      77.737  68.494 -27.960  0.00  0.00      PROA   
ATOM   3166  HB1 PHE P 208      78.130  69.533 -28.002  0.00  0.00      PROA   
ATOM   3167  HB2 PHE P 208      76.887  68.489 -27.244  0.00  0.00      PROA   
ATOM   3168  CG  PHE P 208      77.200  68.160 -29.344  0.00  0.00      PROA   
ATOM   3169  CD1 PHE P 208      78.026  67.839 -30.442  0.00  0.00      PROA   
ATOM   3170  HD1 PHE P 208      79.102  67.810 -30.345  0.00  0.00      PROA   
ATOM   3171  CE1 PHE P 208      77.479  67.554 -31.699  0.00  0.00      PROA   
ATOM   3172  HE1 PHE P 208      78.125  67.302 -32.526  0.00  0.00      PROA   
ATOM   3173  CZ  PHE P 208      76.098  67.611 -31.885  0.00  0.00      PROA   
ATOM   3174  HZ  PHE P 208      75.667  67.404 -32.854  0.00  0.00      PROA   
ATOM   3175  CD2 PHE P 208      75.811  68.220 -29.556  0.00  0.00      PROA   
ATOM   3176  HD2 PHE P 208      75.151  68.477 -28.742  0.00  0.00      PROA   
ATOM   3177  CE2 PHE P 208      75.270  67.952 -30.814  0.00  0.00      PROA   
ATOM   3178  HE2 PHE P 208      74.201  67.996 -30.959  0.00  0.00      PROA   
ATOM   3179  C   PHE P 208      78.463  66.095 -27.521  0.00  0.00      PROA   
ATOM   3180  O   PHE P 208      79.033  65.376 -28.340  0.00  0.00      PROA   
ATOM   3181  N   ASN P 209      77.486  65.630 -26.708  0.00  0.00      PROA   
ATOM   3182  HN  ASN P 209      77.037  66.222 -26.043  0.00  0.00      PROA   
ATOM   3183  CA  ASN P 209      77.005  64.266 -26.748  0.00  0.00      PROA   
ATOM   3184  HA  ASN P 209      77.504  63.716 -27.532  0.00  0.00      PROA   
ATOM   3185  CB  ASN P 209      77.122  63.493 -25.405  0.00  0.00      PROA   
ATOM   3186  HB1 ASN P 209      76.646  62.494 -25.505  0.00  0.00      PROA   
ATOM   3187  HB2 ASN P 209      76.601  64.056 -24.602  0.00  0.00      PROA   
ATOM   3188  CG  ASN P 209      78.590  63.285 -24.997  0.00  0.00      PROA   
ATOM   3189  OD1 ASN P 209      79.529  63.619 -25.728  0.00  0.00      PROA   
ATOM   3190  ND2 ASN P 209      78.777  62.705 -23.771  0.00  0.00      PROA   
ATOM   3191 HD21 ASN P 209      79.703  62.538 -23.433  0.00  0.00      PROA   
ATOM   3192 HD22 ASN P 209      77.987  62.451 -23.213  0.00  0.00      PROA   
ATOM   3193  C   ASN P 209      75.550  64.358 -27.095  0.00  0.00      PROA   
ATOM   3194  O   ASN P 209      74.836  65.195 -26.543  0.00  0.00      PROA   
ATOM   3195  N   ARG P 210      75.093  63.493 -28.042  0.00  0.00      PROA   
ATOM   3196  HN  ARG P 210      75.709  62.818 -28.438  0.00  0.00      PROA   
ATOM   3197  CA  ARG P 210      73.757  63.482 -28.609  0.00  0.00      PROA   
ATOM   3198  HA  ARG P 210      73.837  62.854 -29.484  0.00  0.00      PROA   
ATOM   3199  CB  ARG P 210      72.675  62.850 -27.700  0.00  0.00      PROA   
ATOM   3200  HB1 ARG P 210      71.704  62.852 -28.241  0.00  0.00      PROA   
ATOM   3201  HB2 ARG P 210      72.554  63.455 -26.776  0.00  0.00      PROA   
ATOM   3202  CG  ARG P 210      72.978  61.391 -27.292  0.00  0.00      PROA   
ATOM   3203  HG1 ARG P 210      72.100  60.997 -26.736  0.00  0.00      PROA   
ATOM   3204  HG2 ARG P 210      73.837  61.396 -26.587  0.00  0.00      PROA   
ATOM   3205  CD  ARG P 210      73.325  60.425 -28.444  0.00  0.00      PROA   
ATOM   3206  HD1 ARG P 210      73.469  59.391 -28.065  0.00  0.00      PROA   
ATOM   3207  HD2 ARG P 210      74.267  60.738 -28.943  0.00  0.00      PROA   
ATOM   3208  NE  ARG P 210      72.242  60.435 -29.483  0.00  0.00      PROA   
ATOM   3209  HE  ARG P 210      72.364  61.021 -30.284  0.00  0.00      PROA   
ATOM   3210  CZ  ARG P 210      71.099  59.707 -29.385  0.00  0.00      PROA   
ATOM   3211  NH1 ARG P 210      70.863  58.886 -28.334  0.00  0.00      PROA   
ATOM   3212 HH11 ARG P 210      71.541  58.806 -27.603  0.00  0.00      PROA   
ATOM   3213 HH12 ARG P 210      70.013  58.361 -28.290  0.00  0.00      PROA   
ATOM   3214  NH2 ARG P 210      70.170  59.802 -30.368  0.00  0.00      PROA   
ATOM   3215 HH21 ARG P 210      70.333  60.401 -31.152  0.00  0.00      PROA   
ATOM   3216 HH22 ARG P 210      69.327  59.267 -30.312  0.00  0.00      PROA   
ATOM   3217  C   ARG P 210      73.395  64.845 -29.145  0.00  0.00      PROA   
ATOM   3218  O   ARG P 210      74.130  65.354 -29.984  0.00  0.00      PROA   
ATOM   3219  N   GLY P 211      72.294  65.475 -28.666  0.00  0.00      PROA   
ATOM   3220  HN  GLY P 211      71.675  65.041 -28.016  0.00  0.00      PROA   
ATOM   3221  CA  GLY P 211      72.030  66.865 -28.967  0.00  0.00      PROA   
ATOM   3222  HA1 GLY P 211      72.677  67.222 -29.755  0.00  0.00      PROA   
ATOM   3223  HA2 GLY P 211      72.166  67.404 -28.041  0.00  0.00      PROA   
ATOM   3224  C   GLY P 211      70.635  67.100 -29.429  0.00  0.00      PROA   
ATOM   3225  O   GLY P 211      70.339  68.189 -29.920  0.00  0.00      PROA   
ATOM   3226  N   GLU P 212      69.733  66.095 -29.296  0.00  0.00      PROA   
ATOM   3227  HN  GLU P 212      69.999  65.205 -28.934  0.00  0.00      PROA   
ATOM   3228  CA  GLU P 212      68.319  66.259 -29.560  0.00  0.00      PROA   
ATOM   3229  HA  GLU P 212      68.250  66.653 -30.563  0.00  0.00      PROA   
ATOM   3230  CB  GLU P 212      67.499  64.938 -29.533  0.00  0.00      PROA   
ATOM   3231  HB1 GLU P 212      67.924  64.248 -30.292  0.00  0.00      PROA   
ATOM   3232  HB2 GLU P 212      66.465  65.176 -29.862  0.00  0.00      PROA   
ATOM   3233  CG  GLU P 212      67.399  64.202 -28.177  0.00  0.00      PROA   
ATOM   3234  HG1 GLU P 212      66.621  63.413 -28.260  0.00  0.00      PROA   
ATOM   3235  HG2 GLU P 212      67.082  64.899 -27.372  0.00  0.00      PROA   
ATOM   3236  CD  GLU P 212      68.722  63.526 -27.812  0.00  0.00      PROA   
ATOM   3237  OE1 GLU P 212      69.134  62.596 -28.557  0.00  0.00      PROA   
ATOM   3238  OE2 GLU P 212      69.338  63.929 -26.789  0.00  0.00      PROA   
ATOM   3239  C   GLU P 212      67.714  67.280 -28.625  0.00  0.00      PROA   
ATOM   3240  O   GLU P 212      68.067  67.343 -27.447  0.00  0.00      PROA   
ATOM   3241  N   CYS P 213      66.815  68.134 -29.167  0.00  0.00      PROA   
ATOM   3242  HN  CYS P 213      66.539  68.058 -30.122  0.00  0.00      PROA   
ATOM   3243  CA  CYS P 213      66.225  69.232 -28.440  0.00  0.00      PROA   
ATOM   3244  HA  CYS P 213      66.393  69.107 -27.381  0.00  0.00      PROA   
ATOM   3245  CB  CYS P 213      66.758  70.620 -28.886  0.00  0.00      PROA   
ATOM   3246  HB1 CYS P 213      66.214  71.409 -28.324  0.00  0.00      PROA   
ATOM   3247  HB2 CYS P 213      66.539  70.770 -29.965  0.00  0.00      PROA   
ATOM   3248  SG  CYS P 213      68.548  70.807 -28.608  0.00  0.00      PROA   
ATOM   3249  HG1 CYS P 213      68.899  69.959 -29.565  0.00  0.00      PROA   
ATOM   3250  C   CYS P 213      64.717  69.173 -28.705  0.00  0.00      PROA   
ATOM   3251  OT1 CYS P 213      64.309  69.374 -29.881  0.00  0.00      PROA   
ATOM   3252  OT2 CYS P 213      63.954  68.932 -27.732  0.00  0.00      PROA   
ATOM   3253  N   GLU P   1      71.340  93.484 -82.965  0.00  0.00      PROB   
ATOM   3254  HT1 GLU P   1      72.376  93.558 -83.021  0.00  0.00      PROB   
ATOM   3255  HT2 GLU P   1      70.924  94.436 -82.910  0.00  0.00      PROB   
ATOM   3256  HT3 GLU P   1      70.979  92.995 -83.809  0.00  0.00      PROB   
ATOM   3257  CA  GLU P   1      70.964  92.711 -81.751  0.00  0.00      PROB   
ATOM   3258  HA  GLU P   1      71.375  93.244 -80.906  0.00  0.00      PROB   
ATOM   3259  CB  GLU P   1      69.418  92.605 -81.596  0.00  0.00      PROB   
ATOM   3260  HB1 GLU P   1      69.184  91.833 -80.832  0.00  0.00      PROB   
ATOM   3261  HB2 GLU P   1      68.949  92.266 -82.545  0.00  0.00      PROB   
ATOM   3262  CG  GLU P   1      68.740  93.891 -81.075  0.00  0.00      PROB   
ATOM   3263  HG1 GLU P   1      69.278  94.252 -80.172  0.00  0.00      PROB   
ATOM   3264  HG2 GLU P   1      67.694  93.657 -80.783  0.00  0.00      PROB   
ATOM   3265  CD  GLU P   1      68.708  94.983 -82.146  0.00  0.00      PROB   
ATOM   3266  OE1 GLU P   1      69.317  96.062 -81.915  0.00  0.00      PROB   
ATOM   3267  OE2 GLU P   1      68.075  94.750 -83.210  0.00  0.00      PROB   
ATOM   3268  C   GLU P   1      71.582  91.342 -81.778  0.00  0.00      PROB   
ATOM   3269  O   GLU P   1      72.081  90.886 -82.806  0.00  0.00      PROB   
ATOM   3270  N   VAL P   2      71.571  90.659 -80.611  0.00  0.00      PROB   
ATOM   3271  HN  VAL P   2      71.189  91.062 -79.783  0.00  0.00      PROB   
ATOM   3272  CA  VAL P   2      72.034  89.302 -80.469  0.00  0.00      PROB   
ATOM   3273  HA  VAL P   2      72.128  88.838 -81.439  0.00  0.00      PROB   
ATOM   3274  CB  VAL P   2      73.351  89.170 -79.703  0.00  0.00      PROB   
ATOM   3275  HB  VAL P   2      73.277  89.699 -78.729  0.00  0.00      PROB   
ATOM   3276  CG1 VAL P   2      73.685  87.686 -79.424  0.00  0.00      PROB   
ATOM   3277 HG11 VAL P   2      73.703  87.109 -80.373  0.00  0.00      PROB   
ATOM   3278 HG12 VAL P   2      72.949  87.221 -78.735  0.00  0.00      PROB   
ATOM   3279 HG13 VAL P   2      74.686  87.614 -78.946  0.00  0.00      PROB   
ATOM   3280  CG2 VAL P   2      74.475  89.840 -80.523  0.00  0.00      PROB   
ATOM   3281 HG21 VAL P   2      74.279  90.926 -80.655  0.00  0.00      PROB   
ATOM   3282 HG22 VAL P   2      74.555  89.367 -81.525  0.00  0.00      PROB   
ATOM   3283 HG23 VAL P   2      75.447  89.725 -79.999  0.00  0.00      PROB   
ATOM   3284  C   VAL P   2      70.934  88.613 -79.720  0.00  0.00      PROB   
ATOM   3285  O   VAL P   2      70.548  89.045 -78.634  0.00  0.00      PROB   
ATOM   3286  N   GLN P   3      70.407  87.511 -80.296  0.00  0.00      PROB   
ATOM   3287  HN  GLN P   3      70.692  87.202 -81.201  0.00  0.00      PROB   
ATOM   3288  CA  GLN P   3      69.506  86.639 -79.596  0.00  0.00      PROB   
ATOM   3289  HA  GLN P   3      69.715  86.680 -78.537  0.00  0.00      PROB   
ATOM   3290  CB  GLN P   3      68.010  86.953 -79.846  0.00  0.00      PROB   
ATOM   3291  HB1 GLN P   3      67.801  86.944 -80.937  0.00  0.00      PROB   
ATOM   3292  HB2 GLN P   3      67.834  87.987 -79.481  0.00  0.00      PROB   
ATOM   3293  CG  GLN P   3      67.042  85.995 -79.123  0.00  0.00      PROB   
ATOM   3294  HG1 GLN P   3      67.344  85.905 -78.058  0.00  0.00      PROB   
ATOM   3295  HG2 GLN P   3      67.077  84.984 -79.583  0.00  0.00      PROB   
ATOM   3296  CD  GLN P   3      65.605  86.533 -79.174  0.00  0.00      PROB   
ATOM   3297  OE1 GLN P   3      65.025  86.867 -78.134  0.00  0.00      PROB   
ATOM   3298  NE2 GLN P   3      65.030  86.612 -80.412  0.00  0.00      PROB   
ATOM   3299 HE21 GLN P   3      64.096  86.956 -80.508  0.00  0.00      PROB   
ATOM   3300 HE22 GLN P   3      65.545  86.326 -81.221  0.00  0.00      PROB   
ATOM   3301  C   GLN P   3      69.833  85.264 -80.084  0.00  0.00      PROB   
ATOM   3302  O   GLN P   3      69.846  85.011 -81.287  0.00  0.00      PROB   
ATOM   3303  N   LEU P   4      70.107  84.342 -79.134  0.00  0.00      PROB   
ATOM   3304  HN  LEU P   4      70.105  84.581 -78.166  0.00  0.00      PROB   
ATOM   3305  CA  LEU P   4      70.370  82.959 -79.422  0.00  0.00      PROB   
ATOM   3306  HA  LEU P   4      70.054  82.733 -80.430  0.00  0.00      PROB   
ATOM   3307  CB  LEU P   4      71.842  82.523 -79.212  0.00  0.00      PROB   
ATOM   3308  HB1 LEU P   4      71.931  81.426 -79.361  0.00  0.00      PROB   
ATOM   3309  HB2 LEU P   4      72.133  82.751 -78.164  0.00  0.00      PROB   
ATOM   3310  CG  LEU P   4      72.872  83.213 -80.140  0.00  0.00      PROB   
ATOM   3311  HG  LEU P   4      72.791  84.312 -79.999  0.00  0.00      PROB   
ATOM   3312  CD1 LEU P   4      74.304  82.811 -79.754  0.00  0.00      PROB   
ATOM   3313 HD11 LEU P   4      74.418  81.706 -79.793  0.00  0.00      PROB   
ATOM   3314 HD12 LEU P   4      74.543  83.158 -78.726  0.00  0.00      PROB   
ATOM   3315 HD13 LEU P   4      75.032  83.263 -80.462  0.00  0.00      PROB   
ATOM   3316  CD2 LEU P   4      72.626  82.917 -81.630  0.00  0.00      PROB   
ATOM   3317 HD21 LEU P   4      71.656  83.350 -81.955  0.00  0.00      PROB   
ATOM   3318 HD22 LEU P   4      72.607  81.821 -81.815  0.00  0.00      PROB   
ATOM   3319 HD23 LEU P   4      73.435  83.362 -82.247  0.00  0.00      PROB   
ATOM   3320  C   LEU P   4      69.503  82.186 -78.478  0.00  0.00      PROB   
ATOM   3321  O   LEU P   4      69.483  82.458 -77.278  0.00  0.00      PROB   
ATOM   3322  N   VAL P   5      68.752  81.204 -79.025  0.00  0.00      PROB   
ATOM   3323  HN  VAL P   5      68.788  81.013 -80.003  0.00  0.00      PROB   
ATOM   3324  CA  VAL P   5      67.863  80.359 -78.269  0.00  0.00      PROB   
ATOM   3325  HA  VAL P   5      67.952  80.567 -77.213  0.00  0.00      PROB   
ATOM   3326  CB  VAL P   5      66.402  80.478 -78.696  0.00  0.00      PROB   
ATOM   3327  HB  VAL P   5      66.290  80.223 -79.771  0.00  0.00      PROB   
ATOM   3328  CG1 VAL P   5      65.523  79.516 -77.865  0.00  0.00      PROB   
ATOM   3329 HG11 VAL P   5      65.657  79.712 -76.780  0.00  0.00      PROB   
ATOM   3330 HG12 VAL P   5      65.780  78.455 -78.072  0.00  0.00      PROB   
ATOM   3331 HG13 VAL P   5      64.452  79.667 -78.121  0.00  0.00      PROB   
ATOM   3332  CG2 VAL P   5      65.952  81.945 -78.514  0.00  0.00      PROB   
ATOM   3333 HG21 VAL P   5      66.517  82.624 -79.187  0.00  0.00      PROB   
ATOM   3334 HG22 VAL P   5      66.111  82.270 -77.463  0.00  0.00      PROB   
ATOM   3335 HG23 VAL P   5      64.872  82.044 -78.754  0.00  0.00      PROB   
ATOM   3336  C   VAL P   5      68.382  78.979 -78.538  0.00  0.00      PROB   
ATOM   3337  O   VAL P   5      68.439  78.546 -79.687  0.00  0.00      PROB   
ATOM   3338  N   GLU P   6      68.799  78.270 -77.465  0.00  0.00      PROB   
ATOM   3339  HN  GLU P   6      68.719  78.633 -76.540  0.00  0.00      PROB   
ATOM   3340  CA  GLU P   6      69.443  76.986 -77.571  0.00  0.00      PROB   
ATOM   3341  HA  GLU P   6      69.619  76.749 -78.610  0.00  0.00      PROB   
ATOM   3342  CB  GLU P   6      70.801  76.925 -76.830  0.00  0.00      PROB   
ATOM   3343  HB1 GLU P   6      71.215  75.898 -76.932  0.00  0.00      PROB   
ATOM   3344  HB2 GLU P   6      70.651  77.129 -75.748  0.00  0.00      PROB   
ATOM   3345  CG  GLU P   6      71.826  77.926 -77.401  0.00  0.00      PROB   
ATOM   3346  HG1 GLU P   6      71.480  78.966 -77.222  0.00  0.00      PROB   
ATOM   3347  HG2 GLU P   6      71.922  77.773 -78.497  0.00  0.00      PROB   
ATOM   3348  CD  GLU P   6      73.194  77.715 -76.752  0.00  0.00      PROB   
ATOM   3349  OE1 GLU P   6      73.744  76.590 -76.888  0.00  0.00      PROB   
ATOM   3350  OE2 GLU P   6      73.715  78.676 -76.126  0.00  0.00      PROB   
ATOM   3351  C   GLU P   6      68.517  75.947 -77.010  0.00  0.00      PROB   
ATOM   3352  O   GLU P   6      67.590  76.254 -76.261  0.00  0.00      PROB   
ATOM   3353  N   SER P   7      68.765  74.673 -77.404  0.00  0.00      PROB   
ATOM   3354  HN  SER P   7      69.517  74.493 -78.034  0.00  0.00      PROB   
ATOM   3355  CA  SER P   7      68.070  73.479 -76.976  0.00  0.00      PROB   
ATOM   3356  HA  SER P   7      67.025  73.619 -77.211  0.00  0.00      PROB   
ATOM   3357  CB  SER P   7      68.607  72.227 -77.727  0.00  0.00      PROB   
ATOM   3358  HB1 SER P   7      69.680  72.066 -77.489  0.00  0.00      PROB   
ATOM   3359  HB2 SER P   7      68.517  72.408 -78.819  0.00  0.00      PROB   
ATOM   3360  OG  SER P   7      67.885  71.037 -77.427  0.00  0.00      PROB   
ATOM   3361  HG1 SER P   7      68.070  70.842 -76.505  0.00  0.00      PROB   
ATOM   3362  C   SER P   7      68.212  73.290 -75.484  0.00  0.00      PROB   
ATOM   3363  O   SER P   7      69.215  73.688 -74.897  0.00  0.00      PROB   
ATOM   3364  N   GLY P   8      67.184  72.688 -74.837  0.00  0.00      PROB   
ATOM   3365  HN  GLY P   8      66.359  72.422 -75.330  0.00  0.00      PROB   
ATOM   3366  CA  GLY P   8      67.211  72.298 -73.444  0.00  0.00      PROB   
ATOM   3367  HA1 GLY P   8      66.239  71.881 -73.222  0.00  0.00      PROB   
ATOM   3368  HA2 GLY P   8      67.439  73.176 -72.859  0.00  0.00      PROB   
ATOM   3369  C   GLY P   8      68.249  71.243 -73.156  0.00  0.00      PROB   
ATOM   3370  O   GLY P   8      68.795  70.617 -74.065  0.00  0.00      PROB   
ATOM   3371  N   GLY P   9      68.526  71.023 -71.848  0.00  0.00      PROB   
ATOM   3372  HN  GLY P   9      68.060  71.547 -71.139  0.00  0.00      PROB   
ATOM   3373  CA  GLY P   9      69.482  70.059 -71.351  0.00  0.00      PROB   
ATOM   3374  HA1 GLY P   9      69.598  70.270 -70.298  0.00  0.00      PROB   
ATOM   3375  HA2 GLY P   9      70.400  70.175 -71.908  0.00  0.00      PROB   
ATOM   3376  C   GLY P   9      69.015  68.637 -71.490  0.00  0.00      PROB   
ATOM   3377  O   GLY P   9      68.051  68.335 -72.192  0.00  0.00      PROB   
ATOM   3378  N   GLY P  10      69.708  67.715 -70.784  0.00  0.00      PROB   
ATOM   3379  HN  GLY P  10      70.490  67.961 -70.216  0.00  0.00      PROB   
ATOM   3380  CA  GLY P  10      69.358  66.321 -70.809  0.00  0.00      PROB   
ATOM   3381  HA1 GLY P  10      69.272  65.998 -71.836  0.00  0.00      PROB   
ATOM   3382  HA2 GLY P  10      68.461  66.193 -70.221  0.00  0.00      PROB   
ATOM   3383  C   GLY P  10      70.475  65.559 -70.174  0.00  0.00      PROB   
ATOM   3384  O   GLY P  10      71.641  65.936 -70.280  0.00  0.00      PROB   
ATOM   3385  N   LEU P  11      70.118  64.441 -69.502  0.00  0.00      PROB   
ATOM   3386  HN  LEU P  11      69.163  64.162 -69.447  0.00  0.00      PROB   
ATOM   3387  CA  LEU P  11      71.039  63.578 -68.810  0.00  0.00      PROB   
ATOM   3388  HA  LEU P  11      72.037  63.988 -68.860  0.00  0.00      PROB   
ATOM   3389  CB  LEU P  11      70.648  63.398 -67.320  0.00  0.00      PROB   
ATOM   3390  HB1 LEU P  11      69.554  63.211 -67.263  0.00  0.00      PROB   
ATOM   3391  HB2 LEU P  11      70.839  64.370 -66.816  0.00  0.00      PROB   
ATOM   3392  CG  LEU P  11      71.354  62.285 -66.503  0.00  0.00      PROB   
ATOM   3393  HG  LEU P  11      70.993  61.304 -66.880  0.00  0.00      PROB   
ATOM   3394  CD1 LEU P  11      72.890  62.274 -66.626  0.00  0.00      PROB   
ATOM   3395 HD11 LEU P  11      73.317  63.232 -66.258  0.00  0.00      PROB   
ATOM   3396 HD12 LEU P  11      73.205  62.117 -67.679  0.00  0.00      PROB   
ATOM   3397 HD13 LEU P  11      73.311  61.444 -66.019  0.00  0.00      PROB   
ATOM   3398  CD2 LEU P  11      70.941  62.389 -65.022  0.00  0.00      PROB   
ATOM   3399 HD21 LEU P  11      69.842  62.264 -64.913  0.00  0.00      PROB   
ATOM   3400 HD22 LEU P  11      71.227  63.381 -64.610  0.00  0.00      PROB   
ATOM   3401 HD23 LEU P  11      71.453  61.605 -64.424  0.00  0.00      PROB   
ATOM   3402  C   LEU P  11      71.012  62.281 -69.560  0.00  0.00      PROB   
ATOM   3403  O   LEU P  11      69.998  61.585 -69.585  0.00  0.00      PROB   
ATOM   3404  N   VAL P  12      72.147  61.964 -70.228  0.00  0.00      PROB   
ATOM   3405  HN  VAL P  12      72.954  62.546 -70.167  0.00  0.00      PROB   
ATOM   3406  CA  VAL P  12      72.282  60.835 -71.114  0.00  0.00      PROB   
ATOM   3407  HA  VAL P  12      71.388  60.230 -71.078  0.00  0.00      PROB   
ATOM   3408  CB  VAL P  12      72.570  61.242 -72.560  0.00  0.00      PROB   
ATOM   3409  HB  VAL P  12      73.544  61.772 -72.626  0.00  0.00      PROB   
ATOM   3410  CG1 VAL P  12      72.620  59.993 -73.467  0.00  0.00      PROB   
ATOM   3411 HG11 VAL P  12      71.663  59.431 -73.405  0.00  0.00      PROB   
ATOM   3412 HG12 VAL P  12      73.452  59.315 -73.179  0.00  0.00      PROB   
ATOM   3413 HG13 VAL P  12      72.781  60.299 -74.523  0.00  0.00      PROB   
ATOM   3414  CG2 VAL P  12      71.475  62.223 -73.036  0.00  0.00      PROB   
ATOM   3415 HG21 VAL P  12      70.468  61.772 -72.905  0.00  0.00      PROB   
ATOM   3416 HG22 VAL P  12      71.617  62.456 -74.113  0.00  0.00      PROB   
ATOM   3417 HG23 VAL P  12      71.516  63.179 -72.471  0.00  0.00      PROB   
ATOM   3418  C   VAL P  12      73.430  60.043 -70.554  0.00  0.00      PROB   
ATOM   3419  O   VAL P  12      74.468  60.603 -70.211  0.00  0.00      PROB   
ATOM   3420  N   GLN P  13      73.241  58.707 -70.428  0.00  0.00      PROB   
ATOM   3421  HN  GLN P  13      72.380  58.294 -70.713  0.00  0.00      PROB   
ATOM   3422  CA  GLN P  13      74.203  57.767 -69.893  0.00  0.00      PROB   
ATOM   3423  HA  GLN P  13      74.437  58.132 -68.904  0.00  0.00      PROB   
ATOM   3424  CB  GLN P  13      73.609  56.337 -69.788  0.00  0.00      PROB   
ATOM   3425  HB1 GLN P  13      74.367  55.655 -69.348  0.00  0.00      PROB   
ATOM   3426  HB2 GLN P  13      73.371  55.962 -70.806  0.00  0.00      PROB   
ATOM   3427  CG  GLN P  13      72.324  56.237 -68.938  0.00  0.00      PROB   
ATOM   3428  HG1 GLN P  13      72.027  55.170 -68.853  0.00  0.00      PROB   
ATOM   3429  HG2 GLN P  13      71.496  56.781 -69.441  0.00  0.00      PROB   
ATOM   3430  CD  GLN P  13      72.557  56.796 -67.526  0.00  0.00      PROB   
ATOM   3431  OE1 GLN P  13      73.220  56.145 -66.710  0.00  0.00      PROB   
ATOM   3432  NE2 GLN P  13      72.001  58.013 -67.241  0.00  0.00      PROB   
ATOM   3433 HE21 GLN P  13      72.124  58.418 -66.335  0.00  0.00      PROB   
ATOM   3434 HE22 GLN P  13      71.474  58.498 -67.940  0.00  0.00      PROB   
ATOM   3435  C   GLN P  13      75.462  57.699 -70.746  0.00  0.00      PROB   
ATOM   3436  O   GLN P  13      75.352  57.878 -71.958  0.00  0.00      PROB   
ATOM   3437  N   PRO P  14      76.659  57.463 -70.185  0.00  0.00      PROB   
ATOM   3438  CD  PRO P  14      76.881  57.456 -68.738  0.00  0.00      PROB   
ATOM   3439  HD1 PRO P  14      76.328  56.603 -68.289  0.00  0.00      PROB   
ATOM   3440  HD2 PRO P  14      76.542  58.418 -68.297  0.00  0.00      PROB   
ATOM   3441  CA  PRO P  14      77.888  57.118 -70.896  0.00  0.00      PROB   
ATOM   3442  HA  PRO P  14      78.265  58.046 -71.298  0.00  0.00      PROB   
ATOM   3443  CB  PRO P  14      78.812  56.540 -69.817  0.00  0.00      PROB   
ATOM   3444  HB1 PRO P  14      79.885  56.700 -70.060  0.00  0.00      PROB   
ATOM   3445  HB2 PRO P  14      78.624  55.455 -69.670  0.00  0.00      PROB   
ATOM   3446  CG  PRO P  14      78.390  57.280 -68.547  0.00  0.00      PROB   
ATOM   3447  HG1 PRO P  14      78.638  56.717 -67.622  0.00  0.00      PROB   
ATOM   3448  HG2 PRO P  14      78.883  58.276 -68.517  0.00  0.00      PROB   
ATOM   3449  C   PRO P  14      77.740  56.168 -72.060  0.00  0.00      PROB   
ATOM   3450  O   PRO P  14      77.038  55.165 -71.929  0.00  0.00      PROB   
ATOM   3451  N   GLY P  15      78.406  56.477 -73.197  0.00  0.00      PROB   
ATOM   3452  HN  GLY P  15      78.953  57.308 -73.258  0.00  0.00      PROB   
ATOM   3453  CA  GLY P  15      78.423  55.651 -74.381  0.00  0.00      PROB   
ATOM   3454  HA1 GLY P  15      78.456  54.613 -74.086  0.00  0.00      PROB   
ATOM   3455  HA2 GLY P  15      79.288  55.953 -74.953  0.00  0.00      PROB   
ATOM   3456  C   GLY P  15      77.200  55.875 -75.224  0.00  0.00      PROB   
ATOM   3457  O   GLY P  15      76.921  55.092 -76.131  0.00  0.00      PROB   
ATOM   3458  N   GLY P  16      76.440  56.961 -74.938  0.00  0.00      PROB   
ATOM   3459  HN  GLY P  16      76.699  57.583 -74.203  0.00  0.00      PROB   
ATOM   3460  CA  GLY P  16      75.213  57.299 -75.614  0.00  0.00      PROB   
ATOM   3461  HA1 GLY P  16      74.610  57.840 -74.898  0.00  0.00      PROB   
ATOM   3462  HA2 GLY P  16      74.735  56.403 -75.982  0.00  0.00      PROB   
ATOM   3463  C   GLY P  16      75.510  58.204 -76.768  0.00  0.00      PROB   
ATOM   3464  O   GLY P  16      76.563  58.117 -77.397  0.00  0.00      PROB   
ATOM   3465  N   SER P  17      74.560  59.116 -77.054  0.00  0.00      PROB   
ATOM   3466  HN  SER P  17      73.700  59.145 -76.552  0.00  0.00      PROB   
ATOM   3467  CA  SER P  17      74.742  60.164 -78.021  0.00  0.00      PROB   
ATOM   3468  HA  SER P  17      75.720  60.597 -77.869  0.00  0.00      PROB   
ATOM   3469  CB  SER P  17      74.597  59.712 -79.502  0.00  0.00      PROB   
ATOM   3470  HB1 SER P  17      75.448  59.046 -79.760  0.00  0.00      PROB   
ATOM   3471  HB2 SER P  17      74.626  60.586 -80.186  0.00  0.00      PROB   
ATOM   3472  OG  SER P  17      73.392  58.989 -79.731  0.00  0.00      PROB   
ATOM   3473  HG1 SER P  17      73.477  58.172 -79.234  0.00  0.00      PROB   
ATOM   3474  C   SER P  17      73.722  61.210 -77.678  0.00  0.00      PROB   
ATOM   3475  O   SER P  17      72.715  60.921 -77.034  0.00  0.00      PROB   
ATOM   3476  N   LEU P  18      73.970  62.465 -78.109  0.00  0.00      PROB   
ATOM   3477  HN  LEU P  18      74.795  62.694 -78.619  0.00  0.00      PROB   
ATOM   3478  CA  LEU P  18      73.045  63.546 -77.891  0.00  0.00      PROB   
ATOM   3479  HA  LEU P  18      72.043  63.179 -78.061  0.00  0.00      PROB   
ATOM   3480  CB  LEU P  18      73.116  64.186 -76.475  0.00  0.00      PROB   
ATOM   3481  HB1 LEU P  18      72.915  63.359 -75.760  0.00  0.00      PROB   
ATOM   3482  HB2 LEU P  18      72.292  64.921 -76.350  0.00  0.00      PROB   
ATOM   3483  CG  LEU P  18      74.452  64.854 -76.047  0.00  0.00      PROB   
ATOM   3484  HG  LEU P  18      75.288  64.333 -76.560  0.00  0.00      PROB   
ATOM   3485  CD1 LEU P  18      74.518  66.352 -76.412  0.00  0.00      PROB   
ATOM   3486 HD11 LEU P  18      73.648  66.890 -75.978  0.00  0.00      PROB   
ATOM   3487 HD12 LEU P  18      74.515  66.503 -77.513  0.00  0.00      PROB   
ATOM   3488 HD13 LEU P  18      75.445  66.809 -76.004  0.00  0.00      PROB   
ATOM   3489  CD2 LEU P  18      74.683  64.675 -74.531  0.00  0.00      PROB   
ATOM   3490 HD21 LEU P  18      74.679  63.597 -74.263  0.00  0.00      PROB   
ATOM   3491 HD22 LEU P  18      73.881  65.185 -73.957  0.00  0.00      PROB   
ATOM   3492 HD23 LEU P  18      75.662  65.108 -74.234  0.00  0.00      PROB   
ATOM   3493  C   LEU P  18      73.347  64.552 -78.953  0.00  0.00      PROB   
ATOM   3494  O   LEU P  18      74.415  64.523 -79.561  0.00  0.00      PROB   
ATOM   3495  N   ARG P  19      72.387  65.466 -79.209  0.00  0.00      PROB   
ATOM   3496  HN  ARG P  19      71.513  65.459 -78.728  0.00  0.00      PROB   
ATOM   3497  CA  ARG P  19      72.577  66.544 -80.140  0.00  0.00      PROB   
ATOM   3498  HA  ARG P  19      73.617  66.835 -80.112  0.00  0.00      PROB   
ATOM   3499  CB  ARG P  19      72.190  66.240 -81.615  0.00  0.00      PROB   
ATOM   3500  HB1 ARG P  19      72.906  65.488 -82.009  0.00  0.00      PROB   
ATOM   3501  HB2 ARG P  19      72.344  67.164 -82.212  0.00  0.00      PROB   
ATOM   3502  CG  ARG P  19      70.754  65.746 -81.888  0.00  0.00      PROB   
ATOM   3503  HG1 ARG P  19      70.382  66.325 -82.761  0.00  0.00      PROB   
ATOM   3504  HG2 ARG P  19      70.074  65.980 -81.041  0.00  0.00      PROB   
ATOM   3505  CD  ARG P  19      70.650  64.261 -82.287  0.00  0.00      PROB   
ATOM   3506  HD1 ARG P  19      71.453  64.004 -83.010  0.00  0.00      PROB   
ATOM   3507  HD2 ARG P  19      69.664  64.074 -82.764  0.00  0.00      PROB   
ATOM   3508  NE  ARG P  19      70.711  63.389 -81.068  0.00  0.00      PROB   
ATOM   3509  HE  ARG P  19      70.118  63.632 -80.300  0.00  0.00      PROB   
ATOM   3510  CZ  ARG P  19      71.365  62.199 -81.009  0.00  0.00      PROB   
ATOM   3511  NH1 ARG P  19      72.216  61.790 -81.978  0.00  0.00      PROB   
ATOM   3512 HH11 ARG P  19      72.388  62.374 -82.771  0.00  0.00      PROB   
ATOM   3513 HH12 ARG P  19      72.679  60.907 -81.897  0.00  0.00      PROB   
ATOM   3514  NH2 ARG P  19      71.150  61.392 -79.941  0.00  0.00      PROB   
ATOM   3515 HH21 ARG P  19      70.524  61.679 -79.216  0.00  0.00      PROB   
ATOM   3516 HH22 ARG P  19      71.624  60.514 -79.875  0.00  0.00      PROB   
ATOM   3517  C   ARG P  19      71.786  67.703 -79.617  0.00  0.00      PROB   
ATOM   3518  O   ARG P  19      70.746  67.526 -78.986  0.00  0.00      PROB   
ATOM   3519  N   LEU P  20      72.310  68.927 -79.856  0.00  0.00      PROB   
ATOM   3520  HN  LEU P  20      73.141  69.026 -80.398  0.00  0.00      PROB   
ATOM   3521  CA  LEU P  20      71.799  70.161 -79.311  0.00  0.00      PROB   
ATOM   3522  HA  LEU P  20      70.806  70.005 -78.914  0.00  0.00      PROB   
ATOM   3523  CB  LEU P  20      72.721  70.796 -78.237  0.00  0.00      PROB   
ATOM   3524  HB1 LEU P  20      72.271  71.741 -77.865  0.00  0.00      PROB   
ATOM   3525  HB2 LEU P  20      73.701  71.043 -78.697  0.00  0.00      PROB   
ATOM   3526  CG  LEU P  20      72.994  69.887 -77.012  0.00  0.00      PROB   
ATOM   3527  HG  LEU P  20      73.455  68.945 -77.380  0.00  0.00      PROB   
ATOM   3528  CD1 LEU P  20      74.018  70.536 -76.060  0.00  0.00      PROB   
ATOM   3529 HD11 LEU P  20      73.615  71.492 -75.662  0.00  0.00      PROB   
ATOM   3530 HD12 LEU P  20      74.967  70.753 -76.595  0.00  0.00      PROB   
ATOM   3531 HD13 LEU P  20      74.240  69.859 -75.207  0.00  0.00      PROB   
ATOM   3532  CD2 LEU P  20      71.696  69.510 -76.269  0.00  0.00      PROB   
ATOM   3533 HD21 LEU P  20      71.023  68.914 -76.921  0.00  0.00      PROB   
ATOM   3534 HD22 LEU P  20      71.148  70.425 -75.957  0.00  0.00      PROB   
ATOM   3535 HD23 LEU P  20      71.927  68.905 -75.367  0.00  0.00      PROB   
ATOM   3536  C   LEU P  20      71.693  71.103 -80.471  0.00  0.00      PROB   
ATOM   3537  O   LEU P  20      72.215  70.828 -81.549  0.00  0.00      PROB   
ATOM   3538  N   SER P  21      70.965  72.226 -80.271  0.00  0.00      PROB   
ATOM   3539  HN  SER P  21      70.566  72.434 -79.381  0.00  0.00      PROB   
ATOM   3540  CA  SER P  21      70.654  73.165 -81.319  0.00  0.00      PROB   
ATOM   3541  HA  SER P  21      71.278  72.978 -82.181  0.00  0.00      PROB   
ATOM   3542  CB  SER P  21      69.161  73.145 -81.730  0.00  0.00      PROB   
ATOM   3543  HB1 SER P  21      68.981  73.842 -82.577  0.00  0.00      PROB   
ATOM   3544  HB2 SER P  21      68.513  73.446 -80.879  0.00  0.00      PROB   
ATOM   3545  OG  SER P  21      68.767  71.842 -82.135  0.00  0.00      PROB   
ATOM   3546  HG1 SER P  21      68.821  71.294 -81.349  0.00  0.00      PROB   
ATOM   3547  C   SER P  21      70.960  74.537 -80.798  0.00  0.00      PROB   
ATOM   3548  O   SER P  21      70.998  74.771 -79.591  0.00  0.00      PROB   
ATOM   3549  N   CYS P  22      71.191  75.475 -81.738  0.00  0.00      PROB   
ATOM   3550  HN  CYS P  22      71.189  75.236 -82.706  0.00  0.00      PROB   
ATOM   3551  CA  CYS P  22      71.387  76.872 -81.468  0.00  0.00      PROB   
ATOM   3552  HA  CYS P  22      70.871  77.154 -80.562  0.00  0.00      PROB   
ATOM   3553  CB  CYS P  22      72.890  77.266 -81.417  0.00  0.00      PROB   
ATOM   3554  HB1 CYS P  22      73.403  76.863 -82.317  0.00  0.00      PROB   
ATOM   3555  HB2 CYS P  22      73.334  76.760 -80.534  0.00  0.00      PROB   
ATOM   3556  SG  CYS P  22      73.206  79.058 -81.294  0.00  0.00      PROB   
ATOM   3557  C   CYS P  22      70.735  77.533 -82.640  0.00  0.00      PROB   
ATOM   3558  O   CYS P  22      71.040  77.197 -83.778  0.00  0.00      PROB   
ATOM   3559  N   ALA P  23      69.830  78.500 -82.380  0.00  0.00      PROB   
ATOM   3560  HN  ALA P  23      69.616  78.766 -81.443  0.00  0.00      PROB   
ATOM   3561  CA  ALA P  23      69.089  79.201 -83.397  0.00  0.00      PROB   
ATOM   3562  HA  ALA P  23      69.343  78.826 -84.378  0.00  0.00      PROB   
ATOM   3563  CB  ALA P  23      67.563  79.121 -83.198  0.00  0.00      PROB   
ATOM   3564  HB1 ALA P  23      67.271  79.517 -82.202  0.00  0.00      PROB   
ATOM   3565  HB2 ALA P  23      67.233  78.062 -83.260  0.00  0.00      PROB   
ATOM   3566  HB3 ALA P  23      67.030  79.697 -83.984  0.00  0.00      PROB   
ATOM   3567  C   ALA P  23      69.509  80.633 -83.297  0.00  0.00      PROB   
ATOM   3568  O   ALA P  23      69.774  81.125 -82.202  0.00  0.00      PROB   
ATOM   3569  N   ALA P  24      69.610  81.319 -84.458  0.00  0.00      PROB   
ATOM   3570  HN  ALA P  24      69.374  80.896 -85.329  0.00  0.00      PROB   
ATOM   3571  CA  ALA P  24      70.121  82.662 -84.546  0.00  0.00      PROB   
ATOM   3572  HA  ALA P  24      70.397  83.022 -83.566  0.00  0.00      PROB   
ATOM   3573  CB  ALA P  24      71.335  82.772 -85.483  0.00  0.00      PROB   
ATOM   3574  HB1 ALA P  24      71.091  82.385 -86.495  0.00  0.00      PROB   
ATOM   3575  HB2 ALA P  24      72.170  82.167 -85.069  0.00  0.00      PROB   
ATOM   3576  HB3 ALA P  24      71.681  83.824 -85.574  0.00  0.00      PROB   
ATOM   3577  C   ALA P  24      69.034  83.541 -85.075  0.00  0.00      PROB   
ATOM   3578  O   ALA P  24      68.339  83.192 -86.029  0.00  0.00      PROB   
ATOM   3579  N   SER P  25      68.866  84.712 -84.424  0.00  0.00      PROB   
ATOM   3580  HN  SER P  25      69.444  84.965 -83.652  0.00  0.00      PROB   
ATOM   3581  CA  SER P  25      67.855  85.670 -84.775  0.00  0.00      PROB   
ATOM   3582  HA  SER P  25      67.821  85.752 -85.852  0.00  0.00      PROB   
ATOM   3583  CB  SER P  25      66.443  85.306 -84.237  0.00  0.00      PROB   
ATOM   3584  HB1 SER P  25      66.084  84.394 -84.760  0.00  0.00      PROB   
ATOM   3585  HB2 SER P  25      65.719  86.124 -84.437  0.00  0.00      PROB   
ATOM   3586  OG  SER P  25      66.459  85.027 -82.841  0.00  0.00      PROB   
ATOM   3587  HG1 SER P  25      66.984  84.230 -82.736  0.00  0.00      PROB   
ATOM   3588  C   SER P  25      68.300  86.998 -84.231  0.00  0.00      PROB   
ATOM   3589  O   SER P  25      69.085  87.067 -83.287  0.00  0.00      PROB   
ATOM   3590  N   GLY P  26      67.805  88.095 -84.849  0.00  0.00      PROB   
ATOM   3591  HN  GLY P  26      67.189  88.007 -85.628  0.00  0.00      PROB   
ATOM   3592  CA  GLY P  26      68.079  89.454 -84.441  0.00  0.00      PROB   
ATOM   3593  HA1 GLY P  26      68.289  89.483 -83.382  0.00  0.00      PROB   
ATOM   3594  HA2 GLY P  26      67.212  90.037 -84.714  0.00  0.00      PROB   
ATOM   3595  C   GLY P  26      69.262  90.005 -85.185  0.00  0.00      PROB   
ATOM   3596  O   GLY P  26      69.683  91.133 -84.934  0.00  0.00      PROB   
ATOM   3597  N   PHE P  27      69.822  89.213 -86.125  0.00  0.00      PROB   
ATOM   3598  HN  PHE P  27      69.466  88.301 -86.315  0.00  0.00      PROB   
ATOM   3599  CA  PHE P  27      70.958  89.606 -86.913  0.00  0.00      PROB   
ATOM   3600  HA  PHE P  27      70.781  90.607 -87.278  0.00  0.00      PROB   
ATOM   3601  CB  PHE P  27      72.324  89.570 -86.158  0.00  0.00      PROB   
ATOM   3602  HB1 PHE P  27      72.303  90.332 -85.349  0.00  0.00      PROB   
ATOM   3603  HB2 PHE P  27      73.151  89.846 -86.846  0.00  0.00      PROB   
ATOM   3604  CG  PHE P  27      72.638  88.231 -85.522  0.00  0.00      PROB   
ATOM   3605  CD1 PHE P  27      72.131  87.887 -84.253  0.00  0.00      PROB   
ATOM   3606  HD1 PHE P  27      71.466  88.565 -83.738  0.00  0.00      PROB   
ATOM   3607  CE1 PHE P  27      72.474  86.673 -83.647  0.00  0.00      PROB   
ATOM   3608  HE1 PHE P  27      72.077  86.421 -82.675  0.00  0.00      PROB   
ATOM   3609  CZ  PHE P  27      73.339  85.791 -84.302  0.00  0.00      PROB   
ATOM   3610  HZ  PHE P  27      73.610  84.855 -83.835  0.00  0.00      PROB   
ATOM   3611  CD2 PHE P  27      73.508  87.332 -86.162  0.00  0.00      PROB   
ATOM   3612  HD2 PHE P  27      73.923  87.585 -87.127  0.00  0.00      PROB   
ATOM   3613  CE2 PHE P  27      73.854  86.118 -85.562  0.00  0.00      PROB   
ATOM   3614  HE2 PHE P  27      74.524  85.441 -86.071  0.00  0.00      PROB   
ATOM   3615  C   PHE P  27      70.967  88.685 -88.100  0.00  0.00      PROB   
ATOM   3616  O   PHE P  27      70.345  87.623 -88.078  0.00  0.00      PROB   
ATOM   3617  N   ALA P  28      71.672  89.101 -89.182  0.00  0.00      PROB   
ATOM   3618  HN  ALA P  28      72.157  89.972 -89.172  0.00  0.00      PROB   
ATOM   3619  CA  ALA P  28      71.799  88.348 -90.409  0.00  0.00      PROB   
ATOM   3620  HA  ALA P  28      70.803  88.071 -90.724  0.00  0.00      PROB   
ATOM   3621  CB  ALA P  28      72.459  89.162 -91.535  0.00  0.00      PROB   
ATOM   3622  HB1 ALA P  28      73.472  89.503 -91.231  0.00  0.00      PROB   
ATOM   3623  HB2 ALA P  28      71.847  90.062 -91.758  0.00  0.00      PROB   
ATOM   3624  HB3 ALA P  28      72.545  88.562 -92.467  0.00  0.00      PROB   
ATOM   3625  C   ALA P  28      72.603  87.096 -90.185  0.00  0.00      PROB   
ATOM   3626  O   ALA P  28      73.709  87.144 -89.647  0.00  0.00      PROB   
ATOM   3627  N   PHE P  29      72.023  85.938 -90.586  0.00  0.00      PROB   
ATOM   3628  HN  PHE P  29      71.127  85.948 -91.024  0.00  0.00      PROB   
ATOM   3629  CA  PHE P  29      72.583  84.619 -90.403  0.00  0.00      PROB   
ATOM   3630  HA  PHE P  29      72.773  84.506 -89.346  0.00  0.00      PROB   
ATOM   3631  CB  PHE P  29      71.568  83.528 -90.857  0.00  0.00      PROB   
ATOM   3632  HB1 PHE P  29      71.312  83.672 -91.928  0.00  0.00      PROB   
ATOM   3633  HB2 PHE P  29      70.635  83.645 -90.264  0.00  0.00      PROB   
ATOM   3634  CG  PHE P  29      72.062  82.113 -90.651  0.00  0.00      PROB   
ATOM   3635  CD1 PHE P  29      72.337  81.655 -89.352  0.00  0.00      PROB   
ATOM   3636  HD1 PHE P  29      72.209  82.323 -88.512  0.00  0.00      PROB   
ATOM   3637  CE1 PHE P  29      72.754  80.339 -89.130  0.00  0.00      PROB   
ATOM   3638  HE1 PHE P  29      72.943  79.997 -88.123  0.00  0.00      PROB   
ATOM   3639  CZ  PHE P  29      72.918  79.467 -90.211  0.00  0.00      PROB   
ATOM   3640  HZ  PHE P  29      73.241  78.450 -90.040  0.00  0.00      PROB   
ATOM   3641  CD2 PHE P  29      72.215  81.222 -91.730  0.00  0.00      PROB   
ATOM   3642  HD2 PHE P  29      72.000  81.552 -92.736  0.00  0.00      PROB   
ATOM   3643  CE2 PHE P  29      72.650  79.908 -91.512  0.00  0.00      PROB   
ATOM   3644  HE2 PHE P  29      72.775  79.233 -92.345  0.00  0.00      PROB   
ATOM   3645  C   PHE P  29      73.895  84.454 -91.133  0.00  0.00      PROB   
ATOM   3646  O   PHE P  29      74.856  83.940 -90.567  0.00  0.00      PROB   
ATOM   3647  N   SER P  30      73.953  84.925 -92.402  0.00  0.00      PROB   
ATOM   3648  HN  SER P  30      73.173  85.389 -92.814  0.00  0.00      PROB   
ATOM   3649  CA  SER P  30      75.078  84.717 -93.285  0.00  0.00      PROB   
ATOM   3650  HA  SER P  30      75.678  83.897 -92.922  0.00  0.00      PROB   
ATOM   3651  CB  SER P  30      74.626  84.406 -94.733  0.00  0.00      PROB   
ATOM   3652  HB1 SER P  30      75.502  84.215 -95.388  0.00  0.00      PROB   
ATOM   3653  HB2 SER P  30      74.039  85.253 -95.150  0.00  0.00      PROB   
ATOM   3654  OG  SER P  30      73.793  83.254 -94.757  0.00  0.00      PROB   
ATOM   3655  HG1 SER P  30      74.354  82.517 -94.503  0.00  0.00      PROB   
ATOM   3656  C   SER P  30      75.917  85.967 -93.281  0.00  0.00      PROB   
ATOM   3657  O   SER P  30      76.174  86.570 -94.323  0.00  0.00      PROB   
ATOM   3658  N   THR P  31      76.376  86.366 -92.076  0.00  0.00      PROB   
ATOM   3659  HN  THR P  31      76.144  85.857 -91.251  0.00  0.00      PROB   
ATOM   3660  CA  THR P  31      77.227  87.506 -91.862  0.00  0.00      PROB   
ATOM   3661  HA  THR P  31      77.893  87.619 -92.704  0.00  0.00      PROB   
ATOM   3662  CB  THR P  31      76.476  88.806 -91.582  0.00  0.00      PROB   
ATOM   3663  HB  THR P  31      75.759  88.678 -90.743  0.00  0.00      PROB   
ATOM   3664  OG1 THR P  31      75.720  89.182 -92.725  0.00  0.00      PROB   
ATOM   3665  HG1 THR P  31      75.109  88.460 -92.887  0.00  0.00      PROB   
ATOM   3666  CG2 THR P  31      77.458  89.949 -91.238  0.00  0.00      PROB   
ATOM   3667 HG21 THR P  31      78.202  90.081 -92.053  0.00  0.00      PROB   
ATOM   3668 HG22 THR P  31      78.003  89.738 -90.293  0.00  0.00      PROB   
ATOM   3669 HG23 THR P  31      76.907  90.904 -91.103  0.00  0.00      PROB   
ATOM   3670  C   THR P  31      78.037  87.090 -90.673  0.00  0.00      PROB   
ATOM   3671  O   THR P  31      79.259  86.970 -90.754  0.00  0.00      PROB   
ATOM   3672  N   TYR P  32      77.345  86.843 -89.537  0.00  0.00      PROB   
ATOM   3673  HN  TYR P  32      76.353  86.935 -89.510  0.00  0.00      PROB   
ATOM   3674  CA  TYR P  32      77.955  86.449 -88.295  0.00  0.00      PROB   
ATOM   3675  HA  TYR P  32      79.027  86.565 -88.348  0.00  0.00      PROB   
ATOM   3676  CB  TYR P  32      77.398  87.229 -87.078  0.00  0.00      PROB   
ATOM   3677  HB1 TYR P  32      77.899  86.917 -86.136  0.00  0.00      PROB   
ATOM   3678  HB2 TYR P  32      76.306  87.061 -86.970  0.00  0.00      PROB   
ATOM   3679  CG  TYR P  32      77.638  88.704 -87.275  0.00  0.00      PROB   
ATOM   3680  CD1 TYR P  32      78.951  89.205 -87.313  0.00  0.00      PROB   
ATOM   3681  HD1 TYR P  32      79.786  88.529 -87.204  0.00  0.00      PROB   
ATOM   3682  CE1 TYR P  32      79.190  90.572 -87.496  0.00  0.00      PROB   
ATOM   3683  HE1 TYR P  32      80.206  90.937 -87.526  0.00  0.00      PROB   
ATOM   3684  CZ  TYR P  32      78.113  91.458 -87.641  0.00  0.00      PROB   
ATOM   3685  OH  TYR P  32      78.353  92.837 -87.831  0.00  0.00      PROB   
ATOM   3686  HH  TYR P  32      79.303  92.975 -87.830  0.00  0.00      PROB   
ATOM   3687  CD2 TYR P  32      76.565  89.604 -87.414  0.00  0.00      PROB   
ATOM   3688  HD2 TYR P  32      75.549  89.239 -87.388  0.00  0.00      PROB   
ATOM   3689  CE2 TYR P  32      76.799  90.971 -87.599  0.00  0.00      PROB   
ATOM   3690  HE2 TYR P  32      75.963  91.646 -87.711  0.00  0.00      PROB   
ATOM   3691  C   TYR P  32      77.629  84.999 -88.127  0.00  0.00      PROB   
ATOM   3692  O   TYR P  32      76.463  84.628 -87.993  0.00  0.00      PROB   
ATOM   3693  N   ASP P  33      78.677  84.141 -88.151  0.00  0.00      PROB   
ATOM   3694  HN  ASP P  33      79.612  84.466 -88.272  0.00  0.00      PROB   
ATOM   3695  CA  ASP P  33      78.533  82.715 -87.994  0.00  0.00      PROB   
ATOM   3696  HA  ASP P  33      77.559  82.442 -88.373  0.00  0.00      PROB   
ATOM   3697  CB  ASP P  33      79.572  81.874 -88.807  0.00  0.00      PROB   
ATOM   3698  HB1 ASP P  33      79.507  82.205 -89.866  0.00  0.00      PROB   
ATOM   3699  HB2 ASP P  33      79.260  80.808 -88.776  0.00  0.00      PROB   
ATOM   3700  CG  ASP P  33      81.048  81.944 -88.372  0.00  0.00      PROB   
ATOM   3701  OD1 ASP P  33      81.884  81.363 -89.117  0.00  0.00      PROB   
ATOM   3702  OD2 ASP P  33      81.367  82.534 -87.309  0.00  0.00      PROB   
ATOM   3703  C   ASP P  33      78.545  82.407 -86.523  0.00  0.00      PROB   
ATOM   3704  O   ASP P  33      78.919  83.242 -85.700  0.00  0.00      PROB   
ATOM   3705  N   MET P  34      78.099  81.184 -86.173  0.00  0.00      PROB   
ATOM   3706  HN  MET P  34      77.807  80.525 -86.863  0.00  0.00      PROB   
ATOM   3707  CA  MET P  34      77.982  80.736 -84.813  0.00  0.00      PROB   
ATOM   3708  HA  MET P  34      78.248  81.541 -84.143  0.00  0.00      PROB   
ATOM   3709  CB  MET P  34      76.564  80.264 -84.406  0.00  0.00      PROB   
ATOM   3710  HB1 MET P  34      76.634  79.542 -83.564  0.00  0.00      PROB   
ATOM   3711  HB2 MET P  34      76.098  79.730 -85.261  0.00  0.00      PROB   
ATOM   3712  CG  MET P  34      75.629  81.395 -83.923  0.00  0.00      PROB   
ATOM   3713  HG1 MET P  34      76.059  81.804 -82.984  0.00  0.00      PROB   
ATOM   3714  HG2 MET P  34      74.655  80.932 -83.654  0.00  0.00      PROB   
ATOM   3715  SD  MET P  34      75.334  82.768 -85.084  0.00  0.00      PROB   
ATOM   3716  CE  MET P  34      74.681  81.830 -86.496  0.00  0.00      PROB   
ATOM   3717  HE1 MET P  34      73.847  81.166 -86.184  0.00  0.00      PROB   
ATOM   3718  HE2 MET P  34      75.465  81.195 -86.961  0.00  0.00      PROB   
ATOM   3719  HE3 MET P  34      74.300  82.520 -87.279  0.00  0.00      PROB   
ATOM   3720  C   MET P  34      78.997  79.659 -84.619  0.00  0.00      PROB   
ATOM   3721  O   MET P  34      79.304  78.892 -85.531  0.00  0.00      PROB   
ATOM   3722  N   SER P  35      79.590  79.647 -83.412  0.00  0.00      PROB   
ATOM   3723  HN  SER P  35      79.306  80.277 -82.694  0.00  0.00      PROB   
ATOM   3724  CA  SER P  35      80.714  78.823 -83.085  0.00  0.00      PROB   
ATOM   3725  HA  SER P  35      80.845  78.040 -83.817  0.00  0.00      PROB   
ATOM   3726  CB  SER P  35      82.002  79.657 -82.922  0.00  0.00      PROB   
ATOM   3727  HB1 SER P  35      82.877  78.996 -82.743  0.00  0.00      PROB   
ATOM   3728  HB2 SER P  35      81.914  80.369 -82.073  0.00  0.00      PROB   
ATOM   3729  OG  SER P  35      82.236  80.436 -84.089  0.00  0.00      PROB   
ATOM   3730  HG1 SER P  35      81.521  81.075 -84.129  0.00  0.00      PROB   
ATOM   3731  C   SER P  35      80.369  78.224 -81.763  0.00  0.00      PROB   
ATOM   3732  O   SER P  35      80.156  78.938 -80.787  0.00  0.00      PROB   
ATOM   3733  N   TRP P  36      80.302  76.876 -81.701  0.00  0.00      PROB   
ATOM   3734  HN  TRP P  36      80.437  76.315 -82.514  0.00  0.00      PROB   
ATOM   3735  CA  TRP P  36      80.133  76.143 -80.470  0.00  0.00      PROB   
ATOM   3736  HA  TRP P  36      79.298  76.583 -79.946  0.00  0.00      PROB   
ATOM   3737  CB  TRP P  36      79.817  74.650 -80.715  0.00  0.00      PROB   
ATOM   3738  HB1 TRP P  36      79.841  74.089 -79.757  0.00  0.00      PROB   
ATOM   3739  HB2 TRP P  36      80.598  74.219 -81.378  0.00  0.00      PROB   
ATOM   3740  CG  TRP P  36      78.474  74.442 -81.343  0.00  0.00      PROB   
ATOM   3741  CD1 TRP P  36      78.174  74.221 -82.662  0.00  0.00      PROB   
ATOM   3742  HD1 TRP P  36      78.896  74.170 -83.464  0.00  0.00      PROB   
ATOM   3743  NE1 TRP P  36      76.821  74.075 -82.808  0.00  0.00      PROB   
ATOM   3744  HE1 TRP P  36      76.364  73.885 -83.649  0.00  0.00      PROB   
ATOM   3745  CE2 TRP P  36      76.211  74.194 -81.592  0.00  0.00      PROB   
ATOM   3746  CD2 TRP P  36      77.223  74.448 -80.639  0.00  0.00      PROB   
ATOM   3747  CE3 TRP P  36      76.877  74.625 -79.301  0.00  0.00      PROB   
ATOM   3748  HE3 TRP P  36      77.627  74.814 -78.547  0.00  0.00      PROB   
ATOM   3749  CZ3 TRP P  36      75.539  74.502 -78.929  0.00  0.00      PROB   
ATOM   3750  HZ3 TRP P  36      75.267  74.608 -77.889  0.00  0.00      PROB   
ATOM   3751  CZ2 TRP P  36      74.874  74.084 -81.226  0.00  0.00      PROB   
ATOM   3752  HZ2 TRP P  36      74.097  73.876 -81.947  0.00  0.00      PROB   
ATOM   3753  CH2 TRP P  36      74.556  74.229 -79.875  0.00  0.00      PROB   
ATOM   3754  HH2 TRP P  36      73.530  74.127 -79.553  0.00  0.00      PROB   
ATOM   3755  C   TRP P  36      81.351  76.296 -79.596  0.00  0.00      PROB   
ATOM   3756  O   TRP P  36      82.482  76.243 -80.078  0.00  0.00      PROB   
ATOM   3757  N   VAL P  37      81.119  76.521 -78.283  0.00  0.00      PROB   
ATOM   3758  HN  VAL P  37      80.188  76.565 -77.929  0.00  0.00      PROB   
ATOM   3759  CA  VAL P  37      82.153  76.715 -77.300  0.00  0.00      PROB   
ATOM   3760  HA  VAL P  37      83.092  76.338 -77.676  0.00  0.00      PROB   
ATOM   3761  CB  VAL P  37      82.313  78.162 -76.823  0.00  0.00      PROB   
ATOM   3762  HB  VAL P  37      81.365  78.526 -76.373  0.00  0.00      PROB   
ATOM   3763  CG1 VAL P  37      83.434  78.257 -75.762  0.00  0.00      PROB   
ATOM   3764 HG11 VAL P  37      84.387  77.857 -76.169  0.00  0.00      PROB   
ATOM   3765 HG12 VAL P  37      83.169  77.687 -74.846  0.00  0.00      PROB   
ATOM   3766 HG13 VAL P  37      83.593  79.318 -75.471  0.00  0.00      PROB   
ATOM   3767  CG2 VAL P  37      82.634  79.071 -78.027  0.00  0.00      PROB   
ATOM   3768 HG21 VAL P  37      81.800  79.075 -78.761  0.00  0.00      PROB   
ATOM   3769 HG22 VAL P  37      83.561  78.728 -78.534  0.00  0.00      PROB   
ATOM   3770 HG23 VAL P  37      82.790  80.115 -77.680  0.00  0.00      PROB   
ATOM   3771  C   VAL P  37      81.709  75.856 -76.153  0.00  0.00      PROB   
ATOM   3772  O   VAL P  37      80.575  75.956 -75.692  0.00  0.00      PROB   
ATOM   3773  N   ARG P  38      82.615  74.982 -75.670  0.00  0.00      PROB   
ATOM   3774  HN  ARG P  38      83.523  74.907 -76.075  0.00  0.00      PROB   
ATOM   3775  CA  ARG P  38      82.388  74.137 -74.530  0.00  0.00      PROB   
ATOM   3776  HA  ARG P  38      81.329  73.958 -74.413  0.00  0.00      PROB   
ATOM   3777  CB  ARG P  38      83.115  72.775 -74.657  0.00  0.00      PROB   
ATOM   3778  HB1 ARG P  38      84.185  72.942 -74.902  0.00  0.00      PROB   
ATOM   3779  HB2 ARG P  38      82.662  72.234 -75.516  0.00  0.00      PROB   
ATOM   3780  CG  ARG P  38      83.043  71.872 -73.413  0.00  0.00      PROB   
ATOM   3781  HG1 ARG P  38      81.981  71.839 -73.089  0.00  0.00      PROB   
ATOM   3782  HG2 ARG P  38      83.640  72.314 -72.588  0.00  0.00      PROB   
ATOM   3783  CD  ARG P  38      83.511  70.429 -73.664  0.00  0.00      PROB   
ATOM   3784  HD1 ARG P  38      82.859  69.954 -74.429  0.00  0.00      PROB   
ATOM   3785  HD2 ARG P  38      83.480  69.839 -72.724  0.00  0.00      PROB   
ATOM   3786  NE  ARG P  38      84.917  70.436 -74.180  0.00  0.00      PROB   
ATOM   3787  HE  ARG P  38      85.422  71.299 -74.183  0.00  0.00      PROB   
ATOM   3788  CZ  ARG P  38      85.509  69.329 -74.700  0.00  0.00      PROB   
ATOM   3789  NH1 ARG P  38      84.874  68.133 -74.706  0.00  0.00      PROB   
ATOM   3790 HH11 ARG P  38      85.328  67.329 -75.088  0.00  0.00      PROB   
ATOM   3791 HH12 ARG P  38      83.956  68.054 -74.318  0.00  0.00      PROB   
ATOM   3792  NH2 ARG P  38      86.755  69.422 -75.222  0.00  0.00      PROB   
ATOM   3793 HH21 ARG P  38      87.236  70.299 -75.214  0.00  0.00      PROB   
ATOM   3794 HH22 ARG P  38      87.201  68.610 -75.600  0.00  0.00      PROB   
ATOM   3795  C   ARG P  38      82.898  74.874 -73.331  0.00  0.00      PROB   
ATOM   3796  O   ARG P  38      84.011  75.394 -73.346  0.00  0.00      PROB   
ATOM   3797  N   GLN P  39      82.076  74.936 -72.262  0.00  0.00      PROB   
ATOM   3798  HN  GLN P  39      81.155  74.554 -72.290  0.00  0.00      PROB   
ATOM   3799  CA  GLN P  39      82.497  75.439 -70.985  0.00  0.00      PROB   
ATOM   3800  HA  GLN P  39      83.563  75.612 -70.983  0.00  0.00      PROB   
ATOM   3801  CB  GLN P  39      81.758  76.727 -70.528  0.00  0.00      PROB   
ATOM   3802  HB1 GLN P  39      80.659  76.571 -70.577  0.00  0.00      PROB   
ATOM   3803  HB2 GLN P  39      82.011  77.513 -71.271  0.00  0.00      PROB   
ATOM   3804  CG  GLN P  39      82.143  77.196 -69.105  0.00  0.00      PROB   
ATOM   3805  HG1 GLN P  39      83.249  77.188 -69.001  0.00  0.00      PROB   
ATOM   3806  HG2 GLN P  39      81.718  76.498 -68.352  0.00  0.00      PROB   
ATOM   3807  CD  GLN P  39      81.634  78.618 -68.819  0.00  0.00      PROB   
ATOM   3808  OE1 GLN P  39      81.118  79.310 -69.702  0.00  0.00      PROB   
ATOM   3809  NE2 GLN P  39      81.800  79.057 -67.533  0.00  0.00      PROB   
ATOM   3810 HE21 GLN P  39      82.226  78.460 -66.852  0.00  0.00      PROB   
ATOM   3811 HE22 GLN P  39      81.497  79.974 -67.276  0.00  0.00      PROB   
ATOM   3812  C   GLN P  39      82.210  74.350 -70.014  0.00  0.00      PROB   
ATOM   3813  O   GLN P  39      81.060  74.106 -69.660  0.00  0.00      PROB   
ATOM   3814  N   ALA P  40      83.282  73.694 -69.518  0.00  0.00      PROB   
ATOM   3815  HN  ALA P  40      84.206  73.886 -69.841  0.00  0.00      PROB   
ATOM   3816  CA  ALA P  40      83.189  72.776 -68.416  0.00  0.00      PROB   
ATOM   3817  HA  ALA P  40      82.256  72.239 -68.503  0.00  0.00      PROB   
ATOM   3818  CB  ALA P  40      84.335  71.752 -68.408  0.00  0.00      PROB   
ATOM   3819  HB1 ALA P  40      85.317  72.266 -68.489  0.00  0.00      PROB   
ATOM   3820  HB2 ALA P  40      84.237  71.073 -69.283  0.00  0.00      PROB   
ATOM   3821  HB3 ALA P  40      84.316  71.136 -67.484  0.00  0.00      PROB   
ATOM   3822  C   ALA P  40      83.247  73.665 -67.189  0.00  0.00      PROB   
ATOM   3823  O   ALA P  40      84.152  74.498 -67.146  0.00  0.00      PROB   
ATOM   3824  N   PRO P  41      82.303  73.588 -66.238  0.00  0.00      PROB   
ATOM   3825  CD  PRO P  41      81.379  72.454 -66.107  0.00  0.00      PROB   
ATOM   3826  HD1 PRO P  41      81.957  71.558 -65.794  0.00  0.00      PROB   
ATOM   3827  HD2 PRO P  41      80.839  72.257 -67.057  0.00  0.00      PROB   
ATOM   3828  CA  PRO P  41      81.900  74.668 -65.342  0.00  0.00      PROB   
ATOM   3829  HA  PRO P  41      81.263  75.300 -65.943  0.00  0.00      PROB   
ATOM   3830  CB  PRO P  41      81.088  73.966 -64.253  0.00  0.00      PROB   
ATOM   3831  HB1 PRO P  41      80.378  74.654 -63.746  0.00  0.00      PROB   
ATOM   3832  HB2 PRO P  41      81.758  73.499 -63.499  0.00  0.00      PROB   
ATOM   3833  CG  PRO P  41      80.366  72.860 -65.026  0.00  0.00      PROB   
ATOM   3834  HG1 PRO P  41      80.075  72.007 -64.376  0.00  0.00      PROB   
ATOM   3835  HG2 PRO P  41      79.461  73.282 -65.512  0.00  0.00      PROB   
ATOM   3836  C   PRO P  41      82.947  75.598 -64.776  0.00  0.00      PROB   
ATOM   3837  O   PRO P  41      82.786  76.808 -64.925  0.00  0.00      PROB   
ATOM   3838  N   GLY P  42      84.005  75.058 -64.127  0.00  0.00      PROB   
ATOM   3839  HN  GLY P  42      84.099  74.070 -64.024  0.00  0.00      PROB   
ATOM   3840  CA  GLY P  42      85.070  75.843 -63.547  0.00  0.00      PROB   
ATOM   3841  HA1 GLY P  42      84.993  75.736 -62.475  0.00  0.00      PROB   
ATOM   3842  HA2 GLY P  42      85.014  76.868 -63.882  0.00  0.00      PROB   
ATOM   3843  C   GLY P  42      86.390  75.290 -63.985  0.00  0.00      PROB   
ATOM   3844  O   GLY P  42      87.432  75.883 -63.707  0.00  0.00      PROB   
ATOM   3845  N   LYS P  43      86.371  74.123 -64.678  0.00  0.00      PROB   
ATOM   3846  HN  LYS P  43      85.501  73.679 -64.878  0.00  0.00      PROB   
ATOM   3847  CA  LYS P  43      87.524  73.415 -65.194  0.00  0.00      PROB   
ATOM   3848  HA  LYS P  43      88.189  73.230 -64.364  0.00  0.00      PROB   
ATOM   3849  CB  LYS P  43      87.073  72.068 -65.814  0.00  0.00      PROB   
ATOM   3850  HB1 LYS P  43      86.495  72.250 -66.745  0.00  0.00      PROB   
ATOM   3851  HB2 LYS P  43      86.362  71.620 -65.087  0.00  0.00      PROB   
ATOM   3852  CG  LYS P  43      88.158  70.996 -66.054  0.00  0.00      PROB   
ATOM   3853  HG1 LYS P  43      87.631  70.034 -66.232  0.00  0.00      PROB   
ATOM   3854  HG2 LYS P  43      88.755  70.878 -65.124  0.00  0.00      PROB   
ATOM   3855  CD  LYS P  43      89.120  71.205 -67.241  0.00  0.00      PROB   
ATOM   3856  HD1 LYS P  43      89.749  70.293 -67.318  0.00  0.00      PROB   
ATOM   3857  HD2 LYS P  43      89.807  72.050 -67.023  0.00  0.00      PROB   
ATOM   3858  CE  LYS P  43      88.423  71.439 -68.590  0.00  0.00      PROB   
ATOM   3859  HE1 LYS P  43      87.840  72.385 -68.582  0.00  0.00      PROB   
ATOM   3860  HE2 LYS P  43      87.745  70.592 -68.831  0.00  0.00      PROB   
ATOM   3861  NZ  LYS P  43      89.414  71.545 -69.686  0.00  0.00      PROB   
ATOM   3862  HZ1 LYS P  43      89.975  70.670 -69.733  0.00  0.00      PROB   
ATOM   3863  HZ2 LYS P  43      90.044  72.353 -69.507  0.00  0.00      PROB   
ATOM   3864  HZ3 LYS P  43      88.917  71.686 -70.589  0.00  0.00      PROB   
ATOM   3865  C   LYS P  43      88.235  74.265 -66.222  0.00  0.00      PROB   
ATOM   3866  O   LYS P  43      89.462  74.341 -66.220  0.00  0.00      PROB   
ATOM   3867  N   GLY P  44      87.465  74.954 -67.097  0.00  0.00      PROB   
ATOM   3868  HN  GLY P  44      86.470  74.893 -67.070  0.00  0.00      PROB   
ATOM   3869  CA  GLY P  44      88.004  75.801 -68.131  0.00  0.00      PROB   
ATOM   3870  HA1 GLY P  44      89.030  75.536 -68.340  0.00  0.00      PROB   
ATOM   3871  HA2 GLY P  44      87.868  76.825 -67.815  0.00  0.00      PROB   
ATOM   3872  C   GLY P  44      87.209  75.565 -69.371  0.00  0.00      PROB   
ATOM   3873  O   GLY P  44      86.337  74.698 -69.409  0.00  0.00      PROB   
ATOM   3874  N   LEU P  45      87.501  76.361 -70.426  0.00  0.00      PROB   
ATOM   3875  HN  LEU P  45      88.230  77.039 -70.377  0.00  0.00      PROB   
ATOM   3876  CA  LEU P  45      86.763  76.341 -71.664  0.00  0.00      PROB   
ATOM   3877  HA  LEU P  45      85.921  75.671 -71.574  0.00  0.00      PROB   
ATOM   3878  CB  LEU P  45      86.231  77.723 -72.130  0.00  0.00      PROB   
ATOM   3879  HB1 LEU P  45      85.782  77.597 -73.139  0.00  0.00      PROB   
ATOM   3880  HB2 LEU P  45      87.063  78.453 -72.223  0.00  0.00      PROB   
ATOM   3881  CG  LEU P  45      85.127  78.324 -71.225  0.00  0.00      PROB   
ATOM   3882  HG  LEU P  45      84.566  77.469 -70.789  0.00  0.00      PROB   
ATOM   3883  CD1 LEU P  45      85.667  79.160 -70.051  0.00  0.00      PROB   
ATOM   3884 HD11 LEU P  45      86.208  80.051 -70.436  0.00  0.00      PROB   
ATOM   3885 HD12 LEU P  45      86.361  78.565 -69.420  0.00  0.00      PROB   
ATOM   3886 HD13 LEU P  45      84.828  79.510 -69.412  0.00  0.00      PROB   
ATOM   3887  CD2 LEU P  45      84.118  79.143 -72.052  0.00  0.00      PROB   
ATOM   3888 HD21 LEU P  45      83.624  78.494 -72.807  0.00  0.00      PROB   
ATOM   3889 HD22 LEU P  45      84.629  79.976 -72.580  0.00  0.00      PROB   
ATOM   3890 HD23 LEU P  45      83.333  79.568 -71.391  0.00  0.00      PROB   
ATOM   3891  C   LEU P  45      87.666  75.805 -72.731  0.00  0.00      PROB   
ATOM   3892  O   LEU P  45      88.870  76.050 -72.739  0.00  0.00      PROB   
ATOM   3893  N   GLU P  46      87.065  75.032 -73.658  0.00  0.00      PROB   
ATOM   3894  HN  GLU P  46      86.091  74.827 -73.597  0.00  0.00      PROB   
ATOM   3895  CA  GLU P  46      87.718  74.510 -74.824  0.00  0.00      PROB   
ATOM   3896  HA  GLU P  46      88.684  74.973 -74.961  0.00  0.00      PROB   
ATOM   3897  CB  GLU P  46      87.832  72.960 -74.849  0.00  0.00      PROB   
ATOM   3898  HB1 GLU P  46      88.355  72.686 -75.790  0.00  0.00      PROB   
ATOM   3899  HB2 GLU P  46      86.829  72.485 -74.886  0.00  0.00      PROB   
ATOM   3900  CG  GLU P  46      88.653  72.369 -73.681  0.00  0.00      PROB   
ATOM   3901  HG1 GLU P  46      89.316  73.148 -73.247  0.00  0.00      PROB   
ATOM   3902  HG2 GLU P  46      89.300  71.561 -74.083  0.00  0.00      PROB   
ATOM   3903  CD  GLU P  46      87.756  71.777 -72.587  0.00  0.00      PROB   
ATOM   3904  OE1 GLU P  46      87.841  70.540 -72.359  0.00  0.00      PROB   
ATOM   3905  OE2 GLU P  46      86.982  72.547 -71.958  0.00  0.00      PROB   
ATOM   3906  C   GLU P  46      86.802  74.919 -75.930  0.00  0.00      PROB   
ATOM   3907  O   GLU P  46      85.607  74.646 -75.876  0.00  0.00      PROB   
ATOM   3908  N   TRP P  47      87.327  75.596 -76.975  0.00  0.00      PROB   
ATOM   3909  HN  TRP P  47      88.285  75.870 -76.996  0.00  0.00      PROB   
ATOM   3910  CA  TRP P  47      86.576  75.842 -78.186  0.00  0.00      PROB   
ATOM   3911  HA  TRP P  47      85.625  76.261 -77.893  0.00  0.00      PROB   
ATOM   3912  CB  TRP P  47      87.262  76.897 -79.102  0.00  0.00      PROB   
ATOM   3913  HB1 TRP P  47      88.342  76.642 -79.159  0.00  0.00      PROB   
ATOM   3914  HB2 TRP P  47      87.188  77.881 -78.592  0.00  0.00      PROB   
ATOM   3915  CG  TRP P  47      86.731  77.026 -80.498  0.00  0.00      PROB   
ATOM   3916  CD1 TRP P  47      85.485  77.449 -80.880  0.00  0.00      PROB   
ATOM   3917  HD1 TRP P  47      84.728  77.835 -80.213  0.00  0.00      PROB   
ATOM   3918  NE1 TRP P  47      85.330  77.270 -82.226  0.00  0.00      PROB   
ATOM   3919  HE1 TRP P  47      84.526  77.486 -82.736  0.00  0.00      PROB   
ATOM   3920  CE2 TRP P  47      86.476  76.745 -82.753  0.00  0.00      PROB   
ATOM   3921  CD2 TRP P  47      87.393  76.586 -81.691  0.00  0.00      PROB   
ATOM   3922  CE3 TRP P  47      88.661  76.069 -81.950  0.00  0.00      PROB   
ATOM   3923  HE3 TRP P  47      89.394  75.949 -81.165  0.00  0.00      PROB   
ATOM   3924  CZ3 TRP P  47      88.975  75.674 -83.250  0.00  0.00      PROB   
ATOM   3925  HZ3 TRP P  47      89.945  75.248 -83.459  0.00  0.00      PROB   
ATOM   3926  CZ2 TRP P  47      86.793  76.368 -84.049  0.00  0.00      PROB   
ATOM   3927  HZ2 TRP P  47      86.096  76.467 -84.868  0.00  0.00      PROB   
ATOM   3928  CH2 TRP P  47      88.048  75.809 -84.276  0.00  0.00      PROB   
ATOM   3929  HH2 TRP P  47      88.294  75.467 -85.271  0.00  0.00      PROB   
ATOM   3930  C   TRP P  47      86.292  74.531 -78.891  0.00  0.00      PROB   
ATOM   3931  O   TRP P  47      87.148  73.651 -78.940  0.00  0.00      PROB   
ATOM   3932  N   VAL P  48      85.060  74.377 -79.435  0.00  0.00      PROB   
ATOM   3933  HN  VAL P  48      84.374  75.098 -79.385  0.00  0.00      PROB   
ATOM   3934  CA  VAL P  48      84.648  73.176 -80.120  0.00  0.00      PROB   
ATOM   3935  HA  VAL P  48      85.241  72.347 -79.763  0.00  0.00      PROB   
ATOM   3936  CB  VAL P  48      83.179  72.807 -79.899  0.00  0.00      PROB   
ATOM   3937  HB  VAL P  48      82.509  73.614 -80.264  0.00  0.00      PROB   
ATOM   3938  CG1 VAL P  48      82.822  71.490 -80.624  0.00  0.00      PROB   
ATOM   3939 HG11 VAL P  48      83.478  70.669 -80.264  0.00  0.00      PROB   
ATOM   3940 HG12 VAL P  48      82.934  71.575 -81.726  0.00  0.00      PROB   
ATOM   3941 HG13 VAL P  48      81.766  71.218 -80.409  0.00  0.00      PROB   
ATOM   3942  CG2 VAL P  48      82.937  72.659 -78.383  0.00  0.00      PROB   
ATOM   3943 HG21 VAL P  48      83.129  73.619 -77.859  0.00  0.00      PROB   
ATOM   3944 HG22 VAL P  48      83.604  71.878 -77.958  0.00  0.00      PROB   
ATOM   3945 HG23 VAL P  48      81.883  72.365 -78.192  0.00  0.00      PROB   
ATOM   3946  C   VAL P  48      84.988  73.400 -81.569  0.00  0.00      PROB   
ATOM   3947  O   VAL P  48      86.110  73.125 -81.992  0.00  0.00      PROB   
ATOM   3948  N   ALA P  49      84.024  73.905 -82.365  0.00  0.00      PROB   
ATOM   3949  HN  ALA P  49      83.135  74.181 -82.009  0.00  0.00      PROB   
ATOM   3950  CA  ALA P  49      84.172  73.946 -83.788  0.00  0.00      PROB   
ATOM   3951  HA  ALA P  49      85.183  74.233 -84.037  0.00  0.00      PROB   
ATOM   3952  CB  ALA P  49      83.826  72.607 -84.461  0.00  0.00      PROB   
ATOM   3953  HB1 ALA P  49      82.780  72.309 -84.233  0.00  0.00      PROB   
ATOM   3954  HB2 ALA P  49      84.501  71.813 -84.077  0.00  0.00      PROB   
ATOM   3955  HB3 ALA P  49      83.956  72.667 -85.563  0.00  0.00      PROB   
ATOM   3956  C   ALA P  49      83.240  74.995 -84.293  0.00  0.00      PROB   
ATOM   3957  O   ALA P  49      82.284  75.380 -83.622  0.00  0.00      PROB   
ATOM   3958  N   THR P  50      83.542  75.492 -85.508  0.00  0.00      PROB   
ATOM   3959  HN  THR P  50      84.324  75.146 -86.021  0.00  0.00      PROB   
ATOM   3960  CA  THR P  50      82.815  76.542 -86.162  0.00  0.00      PROB   
ATOM   3961  HA  THR P  50      81.913  76.772 -85.614  0.00  0.00      PROB   
ATOM   3962  CB  THR P  50      83.657  77.796 -86.359  0.00  0.00      PROB   
ATOM   3963  HB  THR P  50      84.559  77.568 -86.966  0.00  0.00      PROB   
ATOM   3964  OG1 THR P  50      84.118  78.253 -85.097  0.00  0.00      PROB   
ATOM   3965  HG1 THR P  50      84.821  78.879 -85.284  0.00  0.00      PROB   
ATOM   3966  CG2 THR P  50      82.850  78.920 -87.046  0.00  0.00      PROB   
ATOM   3967 HG21 THR P  50      81.906  79.119 -86.494  0.00  0.00      PROB   
ATOM   3968 HG22 THR P  50      82.596  78.642 -88.091  0.00  0.00      PROB   
ATOM   3969 HG23 THR P  50      83.443  79.858 -87.080  0.00  0.00      PROB   
ATOM   3970  C   THR P  50      82.442  75.961 -87.487  0.00  0.00      PROB   
ATOM   3971  O   THR P  50      83.245  75.277 -88.118  0.00  0.00      PROB   
ATOM   3972  N   ILE P  51      81.194  76.227 -87.925  0.00  0.00      PROB   
ATOM   3973  HN  ILE P  51      80.545  76.722 -87.353  0.00  0.00      PROB   
ATOM   3974  CA  ILE P  51      80.745  75.980 -89.267  0.00  0.00      PROB   
ATOM   3975  HA  ILE P  51      81.597  75.748 -89.889  0.00  0.00      PROB   
ATOM   3976  CB  ILE P  51      79.726  74.845 -89.398  0.00  0.00      PROB   
ATOM   3977  HB  ILE P  51      80.267  73.900 -89.175  0.00  0.00      PROB   
ATOM   3978  CG2 ILE P  51      78.598  74.981 -88.351  0.00  0.00      PROB   
ATOM   3979 HG21 ILE P  51      77.971  75.875 -88.558  0.00  0.00      PROB   
ATOM   3980 HG22 ILE P  51      79.000  75.047 -87.318  0.00  0.00      PROB   
ATOM   3981 HG23 ILE P  51      77.941  74.086 -88.395  0.00  0.00      PROB   
ATOM   3982  CG1 ILE P  51      79.138  74.703 -90.824  0.00  0.00      PROB   
ATOM   3983 HG11 ILE P  51      78.599  75.638 -91.088  0.00  0.00      PROB   
ATOM   3984 HG12 ILE P  51      78.385  73.885 -90.805  0.00  0.00      PROB   
ATOM   3985  CD  ILE P  51      80.164  74.384 -91.912  0.00  0.00      PROB   
ATOM   3986  HD1 ILE P  51      80.681  73.428 -91.684  0.00  0.00      PROB   
ATOM   3987  HD2 ILE P  51      80.921  75.193 -91.997  0.00  0.00      PROB   
ATOM   3988  HD3 ILE P  51      79.654  74.278 -92.893  0.00  0.00      PROB   
ATOM   3989  C   ILE P  51      80.214  77.314 -89.702  0.00  0.00      PROB   
ATOM   3990  O   ILE P  51      79.378  77.918 -89.031  0.00  0.00      PROB   
ATOM   3991  N   SER P  52      80.751  77.834 -90.834  0.00  0.00      PROB   
ATOM   3992  HN  SER P  52      81.448  77.336 -91.345  0.00  0.00      PROB   
ATOM   3993  CA  SER P  52      80.369  79.105 -91.400  0.00  0.00      PROB   
ATOM   3994  HA  SER P  52      80.406  79.822 -90.594  0.00  0.00      PROB   
ATOM   3995  CB  SER P  52      81.341  79.592 -92.507  0.00  0.00      PROB   
ATOM   3996  HB1 SER P  52      81.292  78.929 -93.398  0.00  0.00      PROB   
ATOM   3997  HB2 SER P  52      82.379  79.560 -92.112  0.00  0.00      PROB   
ATOM   3998  OG  SER P  52      81.069  80.926 -92.919  0.00  0.00      PROB   
ATOM   3999  HG1 SER P  52      81.711  81.129 -93.603  0.00  0.00      PROB   
ATOM   4000  C   SER P  52      78.946  79.024 -91.894  0.00  0.00      PROB   
ATOM   4001  O   SER P  52      78.500  77.989 -92.390  0.00  0.00      PROB   
ATOM   4002  N   SER P  53      78.202  80.138 -91.731  0.00  0.00      PROB   
ATOM   4003  HN  SER P  53      78.605  80.973 -91.363  0.00  0.00      PROB   
ATOM   4004  CA  SER P  53      76.779  80.195 -91.949  0.00  0.00      PROB   
ATOM   4005  HA  SER P  53      76.356  79.207 -91.849  0.00  0.00      PROB   
ATOM   4006  CB  SER P  53      76.120  81.135 -90.920  0.00  0.00      PROB   
ATOM   4007  HB1 SER P  53      75.043  81.293 -91.141  0.00  0.00      PROB   
ATOM   4008  HB2 SER P  53      76.635  82.119 -90.926  0.00  0.00      PROB   
ATOM   4009  OG  SER P  53      76.220  80.584 -89.614  0.00  0.00      PROB   
ATOM   4010  HG1 SER P  53      75.800  81.218 -89.028  0.00  0.00      PROB   
ATOM   4011  C   SER P  53      76.476  80.699 -93.335  0.00  0.00      PROB   
ATOM   4012  O   SER P  53      75.313  80.822 -93.714  0.00  0.00      PROB   
ATOM   4013  N   GLY P  54      77.528  80.956 -94.142  0.00  0.00      PROB   
ATOM   4014  HN  GLY P  54      78.467  80.858 -93.821  0.00  0.00      PROB   
ATOM   4015  CA  GLY P  54      77.380  81.324 -95.521  0.00  0.00      PROB   
ATOM   4016  HA1 GLY P  54      77.032  82.345 -95.567  0.00  0.00      PROB   
ATOM   4017  HA2 GLY P  54      76.749  80.600 -96.016  0.00  0.00      PROB   
ATOM   4018  C   GLY P  54      78.759  81.250 -96.078  0.00  0.00      PROB   
ATOM   4019  O   GLY P  54      79.680  81.870 -95.547  0.00  0.00      PROB   
ATOM   4020  N   GLY P  55      78.937  80.466 -97.169  0.00  0.00      PROB   
ATOM   4021  HN  GLY P  55      78.171  79.992 -97.598  0.00  0.00      PROB   
ATOM   4022  CA  GLY P  55      80.234  80.183 -97.741  0.00  0.00      PROB   
ATOM   4023  HA1 GLY P  55      80.820  81.090 -97.760  0.00  0.00      PROB   
ATOM   4024  HA2 GLY P  55      80.060  79.765 -98.721  0.00  0.00      PROB   
ATOM   4025  C   GLY P  55      80.940  79.154 -96.904  0.00  0.00      PROB   
ATOM   4026  O   GLY P  55      82.144  79.269 -96.679  0.00  0.00      PROB   
ATOM   4027  N   SER P  56      80.157  78.157 -96.407  0.00  0.00      PROB   
ATOM   4028  HN  SER P  56      79.192  78.147 -96.658  0.00  0.00      PROB   
ATOM   4029  CA  SER P  56      80.507  77.078 -95.501  0.00  0.00      PROB   
ATOM   4030  HA  SER P  56      80.310  77.476 -94.517  0.00  0.00      PROB   
ATOM   4031  CB  SER P  56      79.567  75.851 -95.627  0.00  0.00      PROB   
ATOM   4032  HB1 SER P  56      78.554  76.147 -95.279  0.00  0.00      PROB   
ATOM   4033  HB2 SER P  56      79.913  75.003 -94.997  0.00  0.00      PROB   
ATOM   4034  OG  SER P  56      79.445  75.411 -96.974  0.00  0.00      PROB   
ATOM   4035  HG1 SER P  56      80.314  75.092 -97.228  0.00  0.00      PROB   
ATOM   4036  C   SER P  56      81.946  76.616 -95.496  0.00  0.00      PROB   
ATOM   4037  O   SER P  56      82.494  76.205 -96.518  0.00  0.00      PROB   
ATOM   4038  N   TYR P  57      82.571  76.680 -94.303  0.00  0.00      PROB   
ATOM   4039  HN  TYR P  57      82.107  77.048 -93.501  0.00  0.00      PROB   
ATOM   4040  CA  TYR P  57      83.905  76.210 -94.063  0.00  0.00      PROB   
ATOM   4041  HA  TYR P  57      84.084  75.335 -94.671  0.00  0.00      PROB   
ATOM   4042  CB  TYR P  57      84.996  77.291 -94.339  0.00  0.00      PROB   
ATOM   4043  HB1 TYR P  57      84.719  78.237 -93.827  0.00  0.00      PROB   
ATOM   4044  HB2 TYR P  57      85.048  77.493 -95.430  0.00  0.00      PROB   
ATOM   4045  CG  TYR P  57      86.368  76.860 -93.869  0.00  0.00      PROB   
ATOM   4046  CD1 TYR P  57      86.950  77.460 -92.739  0.00  0.00      PROB   
ATOM   4047  HD1 TYR P  57      86.420  78.247 -92.225  0.00  0.00      PROB   
ATOM   4048  CE1 TYR P  57      88.185  77.019 -92.251  0.00  0.00      PROB   
ATOM   4049  HE1 TYR P  57      88.605  77.480 -91.369  0.00  0.00      PROB   
ATOM   4050  CZ  TYR P  57      88.859  75.974 -92.896  0.00  0.00      PROB   
ATOM   4051  OH  TYR P  57      90.087  75.501 -92.382  0.00  0.00      PROB   
ATOM   4052  HH  TYR P  57      90.277  75.986 -91.575  0.00  0.00      PROB   
ATOM   4053  CD2 TYR P  57      87.061  75.827 -94.522  0.00  0.00      PROB   
ATOM   4054  HD2 TYR P  57      86.624  75.351 -95.388  0.00  0.00      PROB   
ATOM   4055  CE2 TYR P  57      88.299  75.383 -94.038  0.00  0.00      PROB   
ATOM   4056  HE2 TYR P  57      88.809  74.573 -94.539  0.00  0.00      PROB   
ATOM   4057  C   TYR P  57      83.884  75.787 -92.623  0.00  0.00      PROB   
ATOM   4058  O   TYR P  57      83.318  76.483 -91.782  0.00  0.00      PROB   
ATOM   4059  N   THR P  58      84.512  74.629 -92.315  0.00  0.00      PROB   
ATOM   4060  HN  THR P  58      84.977  74.087 -93.010  0.00  0.00      PROB   
ATOM   4061  CA  THR P  58      84.545  74.087 -90.982  0.00  0.00      PROB   
ATOM   4062  HA  THR P  58      84.078  74.792 -90.310  0.00  0.00      PROB   
ATOM   4063  CB  THR P  58      83.801  72.758 -90.850  0.00  0.00      PROB   
ATOM   4064  HB  THR P  58      82.754  72.915 -91.187  0.00  0.00      PROB   
ATOM   4065  OG1 THR P  58      83.730  72.325 -89.495  0.00  0.00      PROB   
ATOM   4066  HG1 THR P  58      83.299  73.034 -89.012  0.00  0.00      PROB   
ATOM   4067  CG2 THR P  58      84.425  71.651 -91.728  0.00  0.00      PROB   
ATOM   4068 HG21 THR P  58      85.464  71.422 -91.407  0.00  0.00      PROB   
ATOM   4069 HG22 THR P  58      84.439  71.961 -92.795  0.00  0.00      PROB   
ATOM   4070 HG23 THR P  58      83.826  70.718 -91.650  0.00  0.00      PROB   
ATOM   4071  C   THR P  58      85.988  73.983 -90.577  0.00  0.00      PROB   
ATOM   4072  O   THR P  58      86.865  73.679 -91.386  0.00  0.00      PROB   
ATOM   4073  N   TYR P  59      86.247  74.254 -89.281  0.00  0.00      PROB   
ATOM   4074  HN  TYR P  59      85.525  74.555 -88.663  0.00  0.00      PROB   
ATOM   4075  CA  TYR P  59      87.522  74.027 -88.665  0.00  0.00      PROB   
ATOM   4076  HA  TYR P  59      87.997  73.191 -89.157  0.00  0.00      PROB   
ATOM   4077  CB  TYR P  59      88.462  75.271 -88.678  0.00  0.00      PROB   
ATOM   4078  HB1 TYR P  59      87.957  76.129 -88.185  0.00  0.00      PROB   
ATOM   4079  HB2 TYR P  59      88.678  75.551 -89.731  0.00  0.00      PROB   
ATOM   4080  CG  TYR P  59      89.792  75.010 -88.000  0.00  0.00      PROB   
ATOM   4081  CD1 TYR P  59      90.585  73.910 -88.373  0.00  0.00      PROB   
ATOM   4082  HD1 TYR P  59      90.264  73.260 -89.174  0.00  0.00      PROB   
ATOM   4083  CE1 TYR P  59      91.777  73.624 -87.695  0.00  0.00      PROB   
ATOM   4084  HE1 TYR P  59      92.364  72.764 -87.985  0.00  0.00      PROB   
ATOM   4085  CZ  TYR P  59      92.194  74.440 -86.635  0.00  0.00      PROB   
ATOM   4086  OH  TYR P  59      93.381  74.143 -85.930  0.00  0.00      PROB   
ATOM   4087  HH  TYR P  59      93.494  74.808 -85.248  0.00  0.00      PROB   
ATOM   4088  CD2 TYR P  59      90.253  75.854 -86.973  0.00  0.00      PROB   
ATOM   4089  HD2 TYR P  59      89.670  76.716 -86.686  0.00  0.00      PROB   
ATOM   4090  CE2 TYR P  59      91.430  75.559 -86.278  0.00  0.00      PROB   
ATOM   4091  HE2 TYR P  59      91.749  76.202 -85.470  0.00  0.00      PROB   
ATOM   4092  C   TYR P  59      87.164  73.601 -87.268  0.00  0.00      PROB   
ATOM   4093  O   TYR P  59      86.231  74.126 -86.663  0.00  0.00      PROB   
ATOM   4094  N   TYR P  60      87.904  72.596 -86.757  0.00  0.00      PROB   
ATOM   4095  HN  TYR P  60      88.659  72.210 -87.281  0.00  0.00      PROB   
ATOM   4096  CA  TYR P  60      87.678  71.964 -85.485  0.00  0.00      PROB   
ATOM   4097  HA  TYR P  60      86.859  72.433 -84.960  0.00  0.00      PROB   
ATOM   4098  CB  TYR P  60      87.465  70.428 -85.598  0.00  0.00      PROB   
ATOM   4099  HB1 TYR P  60      87.415  69.959 -84.592  0.00  0.00      PROB   
ATOM   4100  HB2 TYR P  60      88.331  69.993 -86.142  0.00  0.00      PROB   
ATOM   4101  CG  TYR P  60      86.227  70.034 -86.369  0.00  0.00      PROB   
ATOM   4102  CD1 TYR P  60      86.229  69.996 -87.777  0.00  0.00      PROB   
ATOM   4103  HD1 TYR P  60      87.103  70.321 -88.321  0.00  0.00      PROB   
ATOM   4104  CE1 TYR P  60      85.117  69.520 -88.484  0.00  0.00      PROB   
ATOM   4105  HE1 TYR P  60      85.138  69.503 -89.564  0.00  0.00      PROB   
ATOM   4106  CZ  TYR P  60      83.988  69.062 -87.791  0.00  0.00      PROB   
ATOM   4107  OH  TYR P  60      82.865  68.579 -88.500  0.00  0.00      PROB   
ATOM   4108  HH  TYR P  60      83.057  68.643 -89.438  0.00  0.00      PROB   
ATOM   4109  CD2 TYR P  60      85.091  69.555 -85.690  0.00  0.00      PROB   
ATOM   4110  HD2 TYR P  60      85.076  69.539 -84.610  0.00  0.00      PROB   
ATOM   4111  CE2 TYR P  60      83.979  69.078 -86.391  0.00  0.00      PROB   
ATOM   4112  HE2 TYR P  60      83.117  68.725 -85.844  0.00  0.00      PROB   
ATOM   4113  C   TYR P  60      88.945  72.151 -84.702  0.00  0.00      PROB   
ATOM   4114  O   TYR P  60      90.032  72.234 -85.271  0.00  0.00      PROB   
ATOM   4115  N   LEU P  61      88.823  72.193 -83.351  0.00  0.00      PROB   
ATOM   4116  HN  LEU P  61      87.922  72.198 -82.924  0.00  0.00      PROB   
ATOM   4117  CA  LEU P  61      89.926  72.070 -82.418  0.00  0.00      PROB   
ATOM   4118  HA  LEU P  61      90.689  72.762 -82.739  0.00  0.00      PROB   
ATOM   4119  CB  LEU P  61      89.512  72.472 -80.973  0.00  0.00      PROB   
ATOM   4120  HB1 LEU P  61      88.662  71.849 -80.621  0.00  0.00      PROB   
ATOM   4121  HB2 LEU P  61      89.122  73.509 -81.048  0.00  0.00      PROB   
ATOM   4122  CG  LEU P  61      90.625  72.470 -79.893  0.00  0.00      PROB   
ATOM   4123  HG  LEU P  61      91.605  72.531 -80.415  0.00  0.00      PROB   
ATOM   4124  CD1 LEU P  61      90.542  73.711 -78.977  0.00  0.00      PROB   
ATOM   4125 HD11 LEU P  61      89.624  73.674 -78.352  0.00  0.00      PROB   
ATOM   4126 HD12 LEU P  61      90.519  74.641 -79.584  0.00  0.00      PROB   
ATOM   4127 HD13 LEU P  61      91.423  73.751 -78.302  0.00  0.00      PROB   
ATOM   4128  CD2 LEU P  61      90.598  71.186 -79.042  0.00  0.00      PROB   
ATOM   4129 HD21 LEU P  61      90.610  70.286 -79.693  0.00  0.00      PROB   
ATOM   4130 HD22 LEU P  61      89.672  71.156 -78.428  0.00  0.00      PROB   
ATOM   4131 HD23 LEU P  61      91.475  71.150 -78.361  0.00  0.00      PROB   
ATOM   4132  C   LEU P  61      90.494  70.667 -82.538  0.00  0.00      PROB   
ATOM   4133  O   LEU P  61      89.789  69.743 -82.943  0.00  0.00      PROB   
ATOM   4134  N   ASP P  62      91.812  70.500 -82.273  0.00  0.00      PROB   
ATOM   4135  HN  ASP P  62      92.356  71.256 -81.918  0.00  0.00      PROB   
ATOM   4136  CA  ASP P  62      92.581  69.310 -82.596  0.00  0.00      PROB   
ATOM   4137  HA  ASP P  62      92.511  69.167 -83.664  0.00  0.00      PROB   
ATOM   4138  CB  ASP P  62      94.081  69.466 -82.213  0.00  0.00      PROB   
ATOM   4139  HB1 ASP P  62      94.632  68.522 -82.410  0.00  0.00      PROB   
ATOM   4140  HB2 ASP P  62      94.157  69.698 -81.129  0.00  0.00      PROB   
ATOM   4141  CG  ASP P  62      94.772  70.585 -83.005  0.00  0.00      PROB   
ATOM   4142  OD1 ASP P  62      95.939  70.905 -82.649  0.00  0.00      PROB   
ATOM   4143  OD2 ASP P  62      94.184  71.095 -83.996  0.00  0.00      PROB   
ATOM   4144  C   ASP P  62      92.068  68.044 -81.947  0.00  0.00      PROB   
ATOM   4145  O   ASP P  62      91.961  67.011 -82.607  0.00  0.00      PROB   
ATOM   4146  N   SER P  63      91.715  68.109 -80.642  0.00  0.00      PROB   
ATOM   4147  HN  SER P  63      91.786  68.963 -80.132  0.00  0.00      PROB   
ATOM   4148  CA  SER P  63      91.239  66.973 -79.884  0.00  0.00      PROB   
ATOM   4149  HA  SER P  63      91.767  66.089 -80.210  0.00  0.00      PROB   
ATOM   4150  CB  SER P  63      91.464  67.172 -78.365  0.00  0.00      PROB   
ATOM   4151  HB1 SER P  63      91.108  66.289 -77.793  0.00  0.00      PROB   
ATOM   4152  HB2 SER P  63      90.923  68.075 -78.009  0.00  0.00      PROB   
ATOM   4153  OG  SER P  63      92.847  67.348 -78.087  0.00  0.00      PROB   
ATOM   4154  HG1 SER P  63      93.268  66.511 -78.296  0.00  0.00      PROB   
ATOM   4155  C   SER P  63      89.762  66.760 -80.096  0.00  0.00      PROB   
ATOM   4156  O   SER P  63      89.254  65.666 -79.865  0.00  0.00      PROB   
ATOM   4157  N   VAL P  64      89.052  67.811 -80.567  0.00  0.00      PROB   
ATOM   4158  HN  VAL P  64      89.514  68.667 -80.784  0.00  0.00      PROB   
ATOM   4159  CA  VAL P  64      87.618  67.854 -80.738  0.00  0.00      PROB   
ATOM   4160  HA  VAL P  64      87.170  67.388 -79.873  0.00  0.00      PROB   
ATOM   4161  CB  VAL P  64      87.163  69.317 -80.781  0.00  0.00      PROB   
ATOM   4162  HB  VAL P  64      87.994  69.919 -81.207  0.00  0.00      PROB   
ATOM   4163  CG1 VAL P  64      85.940  69.603 -81.677  0.00  0.00      PROB   
ATOM   4164 HG11 VAL P  64      86.173  69.384 -82.741  0.00  0.00      PROB   
ATOM   4165 HG12 VAL P  64      85.661  70.676 -81.605  0.00  0.00      PROB   
ATOM   4166 HG13 VAL P  64      85.062  68.999 -81.363  0.00  0.00      PROB   
ATOM   4167  CG2 VAL P  64      86.947  69.784 -79.325  0.00  0.00      PROB   
ATOM   4168 HG21 VAL P  64      87.855  69.593 -78.714  0.00  0.00      PROB   
ATOM   4169 HG22 VAL P  64      86.092  69.241 -78.868  0.00  0.00      PROB   
ATOM   4170 HG23 VAL P  64      86.732  70.873 -79.299  0.00  0.00      PROB   
ATOM   4171  C   VAL P  64      87.168  67.052 -81.937  0.00  0.00      PROB   
ATOM   4172  O   VAL P  64      86.027  66.594 -81.976  0.00  0.00      PROB   
ATOM   4173  N   LYS P  65      88.067  66.818 -82.926  0.00  0.00      PROB   
ATOM   4174  HN  LYS P  65      88.992  67.189 -82.881  0.00  0.00      PROB   
ATOM   4175  CA  LYS P  65      87.783  66.006 -84.090  0.00  0.00      PROB   
ATOM   4176  HA  LYS P  65      86.915  66.446 -84.558  0.00  0.00      PROB   
ATOM   4177  CB  LYS P  65      88.916  66.023 -85.145  0.00  0.00      PROB   
ATOM   4178  HB1 LYS P  65      88.756  65.224 -85.899  0.00  0.00      PROB   
ATOM   4179  HB2 LYS P  65      89.890  65.836 -84.644  0.00  0.00      PROB   
ATOM   4180  CG  LYS P  65      88.961  67.356 -85.907  0.00  0.00      PROB   
ATOM   4181  HG1 LYS P  65      89.096  68.183 -85.177  0.00  0.00      PROB   
ATOM   4182  HG2 LYS P  65      87.975  67.492 -86.400  0.00  0.00      PROB   
ATOM   4183  CD  LYS P  65      90.051  67.438 -86.989  0.00  0.00      PROB   
ATOM   4184  HD1 LYS P  65      89.741  68.182 -87.753  0.00  0.00      PROB   
ATOM   4185  HD2 LYS P  65      90.119  66.453 -87.498  0.00  0.00      PROB   
ATOM   4186  CE  LYS P  65      91.439  67.830 -86.457  0.00  0.00      PROB   
ATOM   4187  HE1 LYS P  65      92.201  67.716 -87.257  0.00  0.00      PROB   
ATOM   4188  HE2 LYS P  65      91.725  67.202 -85.586  0.00  0.00      PROB   
ATOM   4189  NZ  LYS P  65      91.464  69.250 -86.027  0.00  0.00      PROB   
ATOM   4190  HZ1 LYS P  65      90.770  69.393 -85.265  0.00  0.00      PROB   
ATOM   4191  HZ2 LYS P  65      91.223  69.860 -86.834  0.00  0.00      PROB   
ATOM   4192  HZ3 LYS P  65      92.414  69.491 -85.680  0.00  0.00      PROB   
ATOM   4193  C   LYS P  65      87.421  64.583 -83.752  0.00  0.00      PROB   
ATOM   4194  O   LYS P  65      88.038  63.961 -82.889  0.00  0.00      PROB   
ATOM   4195  N   GLY P  66      86.374  64.061 -84.440  0.00  0.00      PROB   
ATOM   4196  HN  GLY P  66      85.906  64.603 -85.134  0.00  0.00      PROB   
ATOM   4197  CA  GLY P  66      85.825  62.741 -84.240  0.00  0.00      PROB   
ATOM   4198  HA1 GLY P  66      86.597  62.078 -83.878  0.00  0.00      PROB   
ATOM   4199  HA2 GLY P  66      85.411  62.431 -85.188  0.00  0.00      PROB   
ATOM   4200  C   GLY P  66      84.713  62.790 -83.231  0.00  0.00      PROB   
ATOM   4201  O   GLY P  66      83.610  62.309 -83.487  0.00  0.00      PROB   
ATOM   4202  N   ARG P  67      85.007  63.370 -82.042  0.00  0.00      PROB   
ATOM   4203  HN  ARG P  67      85.915  63.755 -81.895  0.00  0.00      PROB   
ATOM   4204  CA  ARG P  67      84.134  63.484 -80.896  0.00  0.00      PROB   
ATOM   4205  HA  ARG P  67      83.819  62.485 -80.636  0.00  0.00      PROB   
ATOM   4206  CB  ARG P  67      84.866  64.116 -79.683  0.00  0.00      PROB   
ATOM   4207  HB1 ARG P  67      84.200  64.055 -78.796  0.00  0.00      PROB   
ATOM   4208  HB2 ARG P  67      85.076  65.188 -79.888  0.00  0.00      PROB   
ATOM   4209  CG  ARG P  67      86.212  63.441 -79.347  0.00  0.00      PROB   
ATOM   4210  HG1 ARG P  67      86.845  63.447 -80.260  0.00  0.00      PROB   
ATOM   4211  HG2 ARG P  67      86.045  62.378 -79.068  0.00  0.00      PROB   
ATOM   4212  CD  ARG P  67      87.045  64.157 -78.266  0.00  0.00      PROB   
ATOM   4213  HD1 ARG P  67      87.098  65.250 -78.463  0.00  0.00      PROB   
ATOM   4214  HD2 ARG P  67      88.079  63.751 -78.280  0.00  0.00      PROB   
ATOM   4215  NE  ARG P  67      86.516  63.905 -76.887  0.00  0.00      PROB   
ATOM   4216  HE  ARG P  67      86.926  63.158 -76.363  0.00  0.00      PROB   
ATOM   4217  CZ  ARG P  67      85.674  64.750 -76.237  0.00  0.00      PROB   
ATOM   4218  NH1 ARG P  67      85.055  65.769 -76.871  0.00  0.00      PROB   
ATOM   4219 HH11 ARG P  67      84.431  66.367 -76.368  0.00  0.00      PROB   
ATOM   4220 HH12 ARG P  67      85.203  65.911 -77.850  0.00  0.00      PROB   
ATOM   4221  NH2 ARG P  67      85.451  64.569 -74.915  0.00  0.00      PROB   
ATOM   4222 HH21 ARG P  67      85.904  63.822 -74.429  0.00  0.00      PROB   
ATOM   4223 HH22 ARG P  67      84.825  65.177 -74.425  0.00  0.00      PROB   
ATOM   4224  C   ARG P  67      82.909  64.314 -81.206  0.00  0.00      PROB   
ATOM   4225  O   ARG P  67      81.805  63.964 -80.794  0.00  0.00      PROB   
ATOM   4226  N   PHE P  68      83.097  65.427 -81.958  0.00  0.00      PROB   
ATOM   4227  HN  PHE P  68      84.006  65.673 -82.286  0.00  0.00      PROB   
ATOM   4228  CA  PHE P  68      82.045  66.340 -82.336  0.00  0.00      PROB   
ATOM   4229  HA  PHE P  68      81.102  65.984 -81.949  0.00  0.00      PROB   
ATOM   4230  CB  PHE P  68      82.261  67.811 -81.895  0.00  0.00      PROB   
ATOM   4231  HB1 PHE P  68      81.486  68.475 -82.333  0.00  0.00      PROB   
ATOM   4232  HB2 PHE P  68      83.251  68.172 -82.249  0.00  0.00      PROB   
ATOM   4233  CG  PHE P  68      82.200  67.979 -80.399  0.00  0.00      PROB   
ATOM   4234  CD1 PHE P  68      83.357  67.848 -79.610  0.00  0.00      PROB   
ATOM   4235  HD1 PHE P  68      84.283  67.518 -80.058  0.00  0.00      PROB   
ATOM   4236  CE1 PHE P  68      83.339  68.193 -78.255  0.00  0.00      PROB   
ATOM   4237  HE1 PHE P  68      84.246  68.139 -77.671  0.00  0.00      PROB   
ATOM   4238  CZ  PHE P  68      82.155  68.630 -77.659  0.00  0.00      PROB   
ATOM   4239  HZ  PHE P  68      82.147  68.872 -76.607  0.00  0.00      PROB   
ATOM   4240  CD2 PHE P  68      81.013  68.426 -79.787  0.00  0.00      PROB   
ATOM   4241  HD2 PHE P  68      80.120  68.555 -80.380  0.00  0.00      PROB   
ATOM   4242  CE2 PHE P  68      80.989  68.747 -78.425  0.00  0.00      PROB   
ATOM   4243  HE2 PHE P  68      80.073  69.087 -77.965  0.00  0.00      PROB   
ATOM   4244  C   PHE P  68      81.953  66.375 -83.832  0.00  0.00      PROB   
ATOM   4245  O   PHE P  68      82.947  66.207 -84.537  0.00  0.00      PROB   
ATOM   4246  N   THR P  69      80.720  66.630 -84.325  0.00  0.00      PROB   
ATOM   4247  HN  THR P  69      79.937  66.703 -83.712  0.00  0.00      PROB   
ATOM   4248  CA  THR P  69      80.427  66.948 -85.700  0.00  0.00      PROB   
ATOM   4249  HA  THR P  69      81.302  67.383 -86.160  0.00  0.00      PROB   
ATOM   4250  CB  THR P  69      79.920  65.785 -86.554  0.00  0.00      PROB   
ATOM   4251  HB  THR P  69      79.480  66.163 -87.501  0.00  0.00      PROB   
ATOM   4252  OG1 THR P  69      78.930  65.016 -85.875  0.00  0.00      PROB   
ATOM   4253  HG1 THR P  69      78.203  65.618 -85.700  0.00  0.00      PROB   
ATOM   4254  CG2 THR P  69      81.107  64.870 -86.924  0.00  0.00      PROB   
ATOM   4255 HG21 THR P  69      81.552  64.408 -86.017  0.00  0.00      PROB   
ATOM   4256 HG22 THR P  69      81.895  65.457 -87.445  0.00  0.00      PROB   
ATOM   4257 HG23 THR P  69      80.772  64.057 -87.602  0.00  0.00      PROB   
ATOM   4258  C   THR P  69      79.376  68.022 -85.598  0.00  0.00      PROB   
ATOM   4259  O   THR P  69      78.453  67.909 -84.793  0.00  0.00      PROB   
ATOM   4260  N   ILE P  70      79.515  69.106 -86.400  0.00  0.00      PROB   
ATOM   4261  HN  ILE P  70      80.264  69.177 -87.053  0.00  0.00      PROB   
ATOM   4262  CA  ILE P  70      78.631  70.253 -86.345  0.00  0.00      PROB   
ATOM   4263  HA  ILE P  70      77.737  69.978 -85.805  0.00  0.00      PROB   
ATOM   4264  CB  ILE P  70      79.225  71.507 -85.678  0.00  0.00      PROB   
ATOM   4265  HB  ILE P  70      78.391  72.225 -85.524  0.00  0.00      PROB   
ATOM   4266  CG2 ILE P  70      79.743  71.141 -84.267  0.00  0.00      PROB   
ATOM   4267 HG21 ILE P  70      80.605  70.443 -84.320  0.00  0.00      PROB   
ATOM   4268 HG22 ILE P  70      78.936  70.660 -83.673  0.00  0.00      PROB   
ATOM   4269 HG23 ILE P  70      80.072  72.058 -83.732  0.00  0.00      PROB   
ATOM   4270  CG1 ILE P  70      80.285  72.290 -86.504  0.00  0.00      PROB   
ATOM   4271 HG11 ILE P  70      80.586  73.175 -85.904  0.00  0.00      PROB   
ATOM   4272 HG12 ILE P  70      79.805  72.674 -87.430  0.00  0.00      PROB   
ATOM   4273  CD  ILE P  70      81.547  71.523 -86.895  0.00  0.00      PROB   
ATOM   4274  HD1 ILE P  70      81.320  70.752 -87.662  0.00  0.00      PROB   
ATOM   4275  HD2 ILE P  70      81.996  71.023 -86.011  0.00  0.00      PROB   
ATOM   4276  HD3 ILE P  70      82.298  72.225 -87.317  0.00  0.00      PROB   
ATOM   4277  C   ILE P  70      78.224  70.535 -87.768  0.00  0.00      PROB   
ATOM   4278  O   ILE P  70      78.890  70.110 -88.711  0.00  0.00      PROB   
ATOM   4279  N   SER P  71      77.082  71.241 -87.947  0.00  0.00      PROB   
ATOM   4280  HN  SER P  71      76.553  71.586 -87.176  0.00  0.00      PROB   
ATOM   4281  CA  SER P  71      76.529  71.506 -89.253  0.00  0.00      PROB   
ATOM   4282  HA  SER P  71      77.333  71.732 -89.938  0.00  0.00      PROB   
ATOM   4283  CB  SER P  71      75.666  70.320 -89.768  0.00  0.00      PROB   
ATOM   4284  HB1 SER P  71      74.782  70.167 -89.113  0.00  0.00      PROB   
ATOM   4285  HB2 SER P  71      76.277  69.392 -89.742  0.00  0.00      PROB   
ATOM   4286  OG  SER P  71      75.225  70.504 -91.108  0.00  0.00      PROB   
ATOM   4287  HG1 SER P  71      76.015  70.476 -91.653  0.00  0.00      PROB   
ATOM   4288  C   SER P  71      75.671  72.733 -89.089  0.00  0.00      PROB   
ATOM   4289  O   SER P  71      75.194  73.011 -87.991  0.00  0.00      PROB   
ATOM   4290  N   ARG P  72      75.472  73.501 -90.192  0.00  0.00      PROB   
ATOM   4291  HN  ARG P  72      75.883  73.259 -91.067  0.00  0.00      PROB   
ATOM   4292  CA  ARG P  72      74.647  74.689 -90.212  0.00  0.00      PROB   
ATOM   4293  HA  ARG P  72      74.367  74.942 -89.201  0.00  0.00      PROB   
ATOM   4294  CB  ARG P  72      75.325  75.941 -90.853  0.00  0.00      PROB   
ATOM   4295  HB1 ARG P  72      76.376  75.994 -90.496  0.00  0.00      PROB   
ATOM   4296  HB2 ARG P  72      74.803  76.821 -90.421  0.00  0.00      PROB   
ATOM   4297  CG  ARG P  72      75.298  76.151 -92.389  0.00  0.00      PROB   
ATOM   4298  HG1 ARG P  72      75.609  77.205 -92.552  0.00  0.00      PROB   
ATOM   4299  HG2 ARG P  72      74.263  76.077 -92.786  0.00  0.00      PROB   
ATOM   4300  CD  ARG P  72      76.259  75.302 -93.243  0.00  0.00      PROB   
ATOM   4301  HD1 ARG P  72      77.286  75.322 -92.820  0.00  0.00      PROB   
ATOM   4302  HD2 ARG P  72      76.282  75.707 -94.277  0.00  0.00      PROB   
ATOM   4303  NE  ARG P  72      75.784  73.886 -93.319  0.00  0.00      PROB   
ATOM   4304  HE  ARG P  72      74.931  73.646 -92.856  0.00  0.00      PROB   
ATOM   4305  CZ  ARG P  72      76.445  72.920 -94.007  0.00  0.00      PROB   
ATOM   4306  NH1 ARG P  72      77.605  73.178 -94.655  0.00  0.00      PROB   
ATOM   4307 HH11 ARG P  72      77.994  74.099 -94.634  0.00  0.00      PROB   
ATOM   4308 HH12 ARG P  72      78.069  72.449 -95.159  0.00  0.00      PROB   
ATOM   4309  NH2 ARG P  72      75.926  71.668 -94.050  0.00  0.00      PROB   
ATOM   4310 HH21 ARG P  72      75.068  71.468 -93.577  0.00  0.00      PROB   
ATOM   4311 HH22 ARG P  72      76.398  70.948 -94.557  0.00  0.00      PROB   
ATOM   4312  C   ARG P  72      73.400  74.324 -90.970  0.00  0.00      PROB   
ATOM   4313  O   ARG P  72      73.330  73.286 -91.629  0.00  0.00      PROB   
ATOM   4314  N   ASP P  73      72.365  75.185 -90.865  0.00  0.00      PROB   
ATOM   4315  HN  ASP P  73      72.420  75.996 -90.288  0.00  0.00      PROB   
ATOM   4316  CA  ASP P  73      71.159  75.059 -91.639  0.00  0.00      PROB   
ATOM   4317  HA  ASP P  73      71.394  74.593 -92.585  0.00  0.00      PROB   
ATOM   4318  CB  ASP P  73      70.037  74.287 -90.885  0.00  0.00      PROB   
ATOM   4319  HB1 ASP P  73      69.701  74.869 -90.000  0.00  0.00      PROB   
ATOM   4320  HB2 ASP P  73      70.464  73.329 -90.520  0.00  0.00      PROB   
ATOM   4321  CG  ASP P  73      68.820  73.954 -91.755  0.00  0.00      PROB   
ATOM   4322  OD1 ASP P  73      68.920  74.044 -93.007  0.00  0.00      PROB   
ATOM   4323  OD2 ASP P  73      67.791  73.533 -91.163  0.00  0.00      PROB   
ATOM   4324  C   ASP P  73      70.748  76.481 -91.880  0.00  0.00      PROB   
ATOM   4325  O   ASP P  73      70.804  77.296 -90.964  0.00  0.00      PROB   
ATOM   4326  N   SER P  74      70.349  76.814 -93.129  0.00  0.00      PROB   
ATOM   4327  HN  SER P  74      70.290  76.131 -93.853  0.00  0.00      PROB   
ATOM   4328  CA  SER P  74      70.049  78.169 -93.531  0.00  0.00      PROB   
ATOM   4329  HA  SER P  74      70.269  78.850 -92.723  0.00  0.00      PROB   
ATOM   4330  CB  SER P  74      70.895  78.600 -94.762  0.00  0.00      PROB   
ATOM   4331  HB1 SER P  74      71.968  78.581 -94.472  0.00  0.00      PROB   
ATOM   4332  HB2 SER P  74      70.646  79.634 -95.079  0.00  0.00      PROB   
ATOM   4333  OG  SER P  74      70.734  77.716 -95.867  0.00  0.00      PROB   
ATOM   4334  HG1 SER P  74      69.827  77.825 -96.162  0.00  0.00      PROB   
ATOM   4335  C   SER P  74      68.580  78.313 -93.843  0.00  0.00      PROB   
ATOM   4336  O   SER P  74      68.149  79.380 -94.276  0.00  0.00      PROB   
ATOM   4337  N   SER P  75      67.770  77.252 -93.601  0.00  0.00      PROB   
ATOM   4338  HN  SER P  75      68.128  76.396 -93.237  0.00  0.00      PROB   
ATOM   4339  CA  SER P  75      66.345  77.276 -93.857  0.00  0.00      PROB   
ATOM   4340  HA  SER P  75      66.112  78.090 -94.527  0.00  0.00      PROB   
ATOM   4341  CB  SER P  75      65.841  75.966 -94.526  0.00  0.00      PROB   
ATOM   4342  HB1 SER P  75      66.365  75.838 -95.498  0.00  0.00      PROB   
ATOM   4343  HB2 SER P  75      64.751  76.029 -94.731  0.00  0.00      PROB   
ATOM   4344  OG  SER P  75      66.091  74.809 -93.736  0.00  0.00      PROB   
ATOM   4345  HG1 SER P  75      67.046  74.711 -93.704  0.00  0.00      PROB   
ATOM   4346  C   SER P  75      65.604  77.514 -92.563  0.00  0.00      PROB   
ATOM   4347  O   SER P  75      64.378  77.613 -92.563  0.00  0.00      PROB   
ATOM   4348  N   LYS P  76      66.349  77.654 -91.443  0.00  0.00      PROB   
ATOM   4349  HN  LYS P  76      67.344  77.604 -91.487  0.00  0.00      PROB   
ATOM   4350  CA  LYS P  76      65.811  77.842 -90.119  0.00  0.00      PROB   
ATOM   4351  HA  LYS P  76      64.945  78.484 -90.178  0.00  0.00      PROB   
ATOM   4352  CB  LYS P  76      65.438  76.509 -89.406  0.00  0.00      PROB   
ATOM   4353  HB1 LYS P  76      65.471  76.623 -88.301  0.00  0.00      PROB   
ATOM   4354  HB2 LYS P  76      66.186  75.737 -89.685  0.00  0.00      PROB   
ATOM   4355  CG  LYS P  76      64.021  76.000 -89.729  0.00  0.00      PROB   
ATOM   4356  HG1 LYS P  76      63.870  75.933 -90.827  0.00  0.00      PROB   
ATOM   4357  HG2 LYS P  76      63.295  76.746 -89.340  0.00  0.00      PROB   
ATOM   4358  CD  LYS P  76      63.706  74.629 -89.100  0.00  0.00      PROB   
ATOM   4359  HD1 LYS P  76      62.768  74.720 -88.510  0.00  0.00      PROB   
ATOM   4360  HD2 LYS P  76      64.514  74.348 -88.391  0.00  0.00      PROB   
ATOM   4361  CE  LYS P  76      63.501  73.506 -90.130  0.00  0.00      PROB   
ATOM   4362  HE1 LYS P  76      62.652  73.749 -90.804  0.00  0.00      PROB   
ATOM   4363  HE2 LYS P  76      63.298  72.542 -89.618  0.00  0.00      PROB   
ATOM   4364  NZ  LYS P  76      64.703  73.320 -90.976  0.00  0.00      PROB   
ATOM   4365  HZ1 LYS P  76      65.514  73.063 -90.379  0.00  0.00      PROB   
ATOM   4366  HZ2 LYS P  76      64.912  74.208 -91.476  0.00  0.00      PROB   
ATOM   4367  HZ3 LYS P  76      64.529  72.565 -91.670  0.00  0.00      PROB   
ATOM   4368  C   LYS P  76      66.840  78.557 -89.286  0.00  0.00      PROB   
ATOM   4369  O   LYS P  76      66.525  79.009 -88.186  0.00  0.00      PROB   
ATOM   4370  N   ASN P  77      68.083  78.705 -89.816  0.00  0.00      PROB   
ATOM   4371  HN  ASN P  77      68.301  78.308 -90.705  0.00  0.00      PROB   
ATOM   4372  CA  ASN P  77      69.165  79.466 -89.221  0.00  0.00      PROB   
ATOM   4373  HA  ASN P  77      69.976  79.430 -89.933  0.00  0.00      PROB   
ATOM   4374  CB  ASN P  77      68.837  80.965 -88.946  0.00  0.00      PROB   
ATOM   4375  HB1 ASN P  77      69.726  81.481 -88.526  0.00  0.00      PROB   
ATOM   4376  HB2 ASN P  77      68.013  81.051 -88.206  0.00  0.00      PROB   
ATOM   4377  CG  ASN P  77      68.441  81.691 -90.244  0.00  0.00      PROB   
ATOM   4378  OD1 ASN P  77      68.674  81.207 -91.358  0.00  0.00      PROB   
ATOM   4379  ND2 ASN P  77      67.805  82.890 -90.074  0.00  0.00      PROB   
ATOM   4380 HD21 ASN P  77      67.510  83.417 -90.872  0.00  0.00      PROB   
ATOM   4381 HD22 ASN P  77      67.633  83.239 -89.153  0.00  0.00      PROB   
ATOM   4382  C   ASN P  77      69.651  78.783 -87.967  0.00  0.00      PROB   
ATOM   4383  O   ASN P  77      69.874  79.432 -86.947  0.00  0.00      PROB   
ATOM   4384  N   THR P  78      69.798  77.437 -88.026  0.00  0.00      PROB   
ATOM   4385  HN  THR P  78      69.671  76.937 -88.878  0.00  0.00      PROB   
ATOM   4386  CA  THR P  78      69.988  76.622 -86.852  0.00  0.00      PROB   
ATOM   4387  HA  THR P  78      70.155  77.259 -85.996  0.00  0.00      PROB   
ATOM   4388  CB  THR P  78      68.778  75.735 -86.574  0.00  0.00      PROB   
ATOM   4389  HB  THR P  78      68.607  75.038 -87.422  0.00  0.00      PROB   
ATOM   4390  OG1 THR P  78      67.610  76.538 -86.453  0.00  0.00      PROB   
ATOM   4391  HG1 THR P  78      67.525  77.008 -87.286  0.00  0.00      PROB   
ATOM   4392  CG2 THR P  78      68.954  74.924 -85.274  0.00  0.00      PROB   
ATOM   4393 HG21 THR P  78      69.104  75.599 -84.405  0.00  0.00      PROB   
ATOM   4394 HG22 THR P  78      69.826  74.239 -85.347  0.00  0.00      PROB   
ATOM   4395 HG23 THR P  78      68.052  74.304 -85.082  0.00  0.00      PROB   
ATOM   4396  C   THR P  78      71.218  75.779 -87.060  0.00  0.00      PROB   
ATOM   4397  O   THR P  78      71.280  74.959 -87.973  0.00  0.00      PROB   
ATOM   4398  N   LEU P  79      72.226  75.959 -86.173  0.00  0.00      PROB   
ATOM   4399  HN  LEU P  79      72.162  76.660 -85.467  0.00  0.00      PROB   
ATOM   4400  CA  LEU P  79      73.399  75.123 -86.085  0.00  0.00      PROB   
ATOM   4401  HA  LEU P  79      73.590  74.680 -87.051  0.00  0.00      PROB   
ATOM   4402  CB  LEU P  79      74.680  75.848 -85.599  0.00  0.00      PROB   
ATOM   4403  HB1 LEU P  79      75.423  75.103 -85.241  0.00  0.00      PROB   
ATOM   4404  HB2 LEU P  79      74.434  76.509 -84.741  0.00  0.00      PROB   
ATOM   4405  CG  LEU P  79      75.424  76.660 -86.686  0.00  0.00      PROB   
ATOM   4406  HG  LEU P  79      75.573  75.993 -87.562  0.00  0.00      PROB   
ATOM   4407  CD1 LEU P  79      74.653  77.899 -87.175  0.00  0.00      PROB   
ATOM   4408 HD11 LEU P  79      73.709  77.600 -87.681  0.00  0.00      PROB   
ATOM   4409 HD12 LEU P  79      75.267  78.470 -87.904  0.00  0.00      PROB   
ATOM   4410 HD13 LEU P  79      74.404  78.564 -86.321  0.00  0.00      PROB   
ATOM   4411  CD2 LEU P  79      76.826  77.037 -86.176  0.00  0.00      PROB   
ATOM   4412 HD21 LEU P  79      77.415  76.123 -85.947  0.00  0.00      PROB   
ATOM   4413 HD22 LEU P  79      76.748  77.634 -85.241  0.00  0.00      PROB   
ATOM   4414 HD23 LEU P  79      77.371  77.630 -86.941  0.00  0.00      PROB   
ATOM   4415  C   LEU P  79      73.096  74.022 -85.112  0.00  0.00      PROB   
ATOM   4416  O   LEU P  79      72.173  74.124 -84.308  0.00  0.00      PROB   
ATOM   4417  N   TYR P  80      73.881  72.926 -85.189  0.00  0.00      PROB   
ATOM   4418  HN  TYR P  80      74.625  72.866 -85.850  0.00  0.00      PROB   
ATOM   4419  CA  TYR P  80      73.703  71.770 -84.352  0.00  0.00      PROB   
ATOM   4420  HA  TYR P  80      73.159  72.044 -83.461  0.00  0.00      PROB   
ATOM   4421  CB  TYR P  80      73.040  70.563 -85.075  0.00  0.00      PROB   
ATOM   4422  HB1 TYR P  80      72.808  69.753 -84.350  0.00  0.00      PROB   
ATOM   4423  HB2 TYR P  80      73.712  70.149 -85.857  0.00  0.00      PROB   
ATOM   4424  CG  TYR P  80      71.760  70.984 -85.750  0.00  0.00      PROB   
ATOM   4425  CD1 TYR P  80      70.561  71.049 -85.022  0.00  0.00      PROB   
ATOM   4426  HD1 TYR P  80      70.563  70.807 -83.970  0.00  0.00      PROB   
ATOM   4427  CE1 TYR P  80      69.366  71.428 -85.647  0.00  0.00      PROB   
ATOM   4428  HE1 TYR P  80      68.455  71.481 -85.070  0.00  0.00      PROB   
ATOM   4429  CZ  TYR P  80      69.359  71.747 -87.013  0.00  0.00      PROB   
ATOM   4430  OH  TYR P  80      68.160  72.146 -87.645  0.00  0.00      PROB   
ATOM   4431  HH  TYR P  80      68.357  72.325 -88.568  0.00  0.00      PROB   
ATOM   4432  CD2 TYR P  80      71.738  71.288 -87.125  0.00  0.00      PROB   
ATOM   4433  HD2 TYR P  80      72.650  71.236 -87.701  0.00  0.00      PROB   
ATOM   4434  CE2 TYR P  80      70.547  71.672 -87.751  0.00  0.00      PROB   
ATOM   4435  HE2 TYR P  80      70.552  71.908 -88.805  0.00  0.00      PROB   
ATOM   4436  C   TYR P  80      75.084  71.338 -83.968  0.00  0.00      PROB   
ATOM   4437  O   TYR P  80      76.055  71.657 -84.650  0.00  0.00      PROB   
ATOM   4438  N   LEU P  81      75.179  70.558 -82.869  0.00  0.00      PROB   
ATOM   4439  HN  LEU P  81      74.383  70.370 -82.299  0.00  0.00      PROB   
ATOM   4440  CA  LEU P  81      76.357  69.797 -82.543  0.00  0.00      PROB   
ATOM   4441  HA  LEU P  81      76.981  69.726 -83.422  0.00  0.00      PROB   
ATOM   4442  CB  LEU P  81      77.234  70.316 -81.364  0.00  0.00      PROB   
ATOM   4443  HB1 LEU P  81      77.617  71.308 -81.686  0.00  0.00      PROB   
ATOM   4444  HB2 LEU P  81      78.120  69.654 -81.254  0.00  0.00      PROB   
ATOM   4445  CG  LEU P  81      76.605  70.517 -79.954  0.00  0.00      PROB   
ATOM   4446  HG  LEU P  81      75.728  71.190 -80.067  0.00  0.00      PROB   
ATOM   4447  CD1 LEU P  81      76.134  69.231 -79.240  0.00  0.00      PROB   
ATOM   4448 HD11 LEU P  81      76.939  68.465 -79.252  0.00  0.00      PROB   
ATOM   4449 HD12 LEU P  81      75.224  68.811 -79.720  0.00  0.00      PROB   
ATOM   4450 HD13 LEU P  81      75.880  69.453 -78.182  0.00  0.00      PROB   
ATOM   4451  CD2 LEU P  81      77.620  71.230 -79.038  0.00  0.00      PROB   
ATOM   4452 HD21 LEU P  81      78.022  72.141 -79.530  0.00  0.00      PROB   
ATOM   4453 HD22 LEU P  81      78.474  70.555 -78.814  0.00  0.00      PROB   
ATOM   4454 HD23 LEU P  81      77.139  71.523 -78.080  0.00  0.00      PROB   
ATOM   4455  C   LEU P  81      75.839  68.425 -82.275  0.00  0.00      PROB   
ATOM   4456  O   LEU P  81      74.634  68.223 -82.135  0.00  0.00      PROB   
ATOM   4457  N   GLN P  82      76.750  67.436 -82.231  0.00  0.00      PROB   
ATOM   4458  HN  GLN P  82      77.722  67.608 -82.373  0.00  0.00      PROB   
ATOM   4459  CA  GLN P  82      76.389  66.081 -81.941  0.00  0.00      PROB   
ATOM   4460  HA  GLN P  82      75.563  66.066 -81.246  0.00  0.00      PROB   
ATOM   4461  CB  GLN P  82      76.058  65.264 -83.217  0.00  0.00      PROB   
ATOM   4462  HB1 GLN P  82      76.949  65.229 -83.880  0.00  0.00      PROB   
ATOM   4463  HB2 GLN P  82      75.265  65.823 -83.757  0.00  0.00      PROB   
ATOM   4464  CG  GLN P  82      75.538  63.839 -82.944  0.00  0.00      PROB   
ATOM   4465  HG1 GLN P  82      74.674  63.885 -82.247  0.00  0.00      PROB   
ATOM   4466  HG2 GLN P  82      76.330  63.214 -82.478  0.00  0.00      PROB   
ATOM   4467  CD  GLN P  82      75.078  63.189 -84.255  0.00  0.00      PROB   
ATOM   4468  OE1 GLN P  82      73.874  63.030 -84.488  0.00  0.00      PROB   
ATOM   4469  NE2 GLN P  82      76.069  62.812 -85.120  0.00  0.00      PROB   
ATOM   4470 HE21 GLN P  82      77.027  62.966 -84.881  0.00  0.00      PROB   
ATOM   4471 HE22 GLN P  82      75.833  62.383 -85.993  0.00  0.00      PROB   
ATOM   4472  C   GLN P  82      77.601  65.518 -81.271  0.00  0.00      PROB   
ATOM   4473  O   GLN P  82      78.726  65.895 -81.590  0.00  0.00      PROB   
ATOM   4474  N   MET P  83      77.379  64.597 -80.312  0.00  0.00      PROB   
ATOM   4475  HN  MET P  83      76.452  64.338 -80.052  0.00  0.00      PROB   
ATOM   4476  CA  MET P  83      78.422  63.864 -79.651  0.00  0.00      PROB   
ATOM   4477  HA  MET P  83      79.335  63.936 -80.222  0.00  0.00      PROB   
ATOM   4478  CB  MET P  83      78.693  64.296 -78.190  0.00  0.00      PROB   
ATOM   4479  HB1 MET P  83      79.413  63.591 -77.722  0.00  0.00      PROB   
ATOM   4480  HB2 MET P  83      77.742  64.252 -77.616  0.00  0.00      PROB   
ATOM   4481  CG  MET P  83      79.291  65.708 -78.079  0.00  0.00      PROB   
ATOM   4482  HG1 MET P  83      78.548  66.452 -78.439  0.00  0.00      PROB   
ATOM   4483  HG2 MET P  83      80.161  65.753 -78.768  0.00  0.00      PROB   
ATOM   4484  SD  MET P  83      79.851  66.143 -76.401  0.00  0.00      PROB   
ATOM   4485  CE  MET P  83      78.218  66.357 -75.640  0.00  0.00      PROB   
ATOM   4486  HE1 MET P  83      78.315  66.653 -74.574  0.00  0.00      PROB   
ATOM   4487  HE2 MET P  83      77.627  65.417 -75.678  0.00  0.00      PROB   
ATOM   4488  HE3 MET P  83      77.644  67.152 -76.163  0.00  0.00      PROB   
ATOM   4489  C   MET P  83      77.993  62.434 -79.665  0.00  0.00      PROB   
ATOM   4490  O   MET P  83      76.819  62.120 -79.856  0.00  0.00      PROB   
ATOM   4491  N   ASN P  84      78.976  61.532 -79.487  0.00  0.00      PROB   
ATOM   4492  HN  ASN P  84      79.919  61.816 -79.330  0.00  0.00      PROB   
ATOM   4493  CA  ASN P  84      78.764  60.114 -79.540  0.00  0.00      PROB   
ATOM   4494  HA  ASN P  84      77.818  59.887 -79.073  0.00  0.00      PROB   
ATOM   4495  CB  ASN P  84      78.802  59.523 -80.986  0.00  0.00      PROB   
ATOM   4496  HB1 ASN P  84      78.002  60.005 -81.588  0.00  0.00      PROB   
ATOM   4497  HB2 ASN P  84      78.572  58.437 -80.936  0.00  0.00      PROB   
ATOM   4498  CG  ASN P  84      80.156  59.692 -81.709  0.00  0.00      PROB   
ATOM   4499  OD1 ASN P  84      80.922  58.728 -81.821  0.00  0.00      PROB   
ATOM   4500  ND2 ASN P  84      80.425  60.929 -82.228  0.00  0.00      PROB   
ATOM   4501 HD21 ASN P  84      81.282  61.089 -82.718  0.00  0.00      PROB   
ATOM   4502 HD22 ASN P  84      79.766  61.673 -82.117  0.00  0.00      PROB   
ATOM   4503  C   ASN P  84      79.860  59.545 -78.688  0.00  0.00      PROB   
ATOM   4504  O   ASN P  84      80.913  60.162 -78.528  0.00  0.00      PROB   
ATOM   4505  N   SER P  85      79.604  58.345 -78.109  0.00  0.00      PROB   
ATOM   4506  HN  SER P  85      78.732  57.888 -78.265  0.00  0.00      PROB   
ATOM   4507  CA  SER P  85      80.506  57.625 -77.235  0.00  0.00      PROB   
ATOM   4508  HA  SER P  85      79.955  56.757 -76.906  0.00  0.00      PROB   
ATOM   4509  CB  SER P  85      81.804  57.133 -77.926  0.00  0.00      PROB   
ATOM   4510  HB1 SER P  85      82.413  56.530 -77.218  0.00  0.00      PROB   
ATOM   4511  HB2 SER P  85      82.416  57.988 -78.286  0.00  0.00      PROB   
ATOM   4512  OG  SER P  85      81.491  56.309 -79.041  0.00  0.00      PROB   
ATOM   4513  HG1 SER P  85      81.075  56.886 -79.687  0.00  0.00      PROB   
ATOM   4514  C   SER P  85      80.822  58.445 -76.011  0.00  0.00      PROB   
ATOM   4515  O   SER P  85      81.985  58.725 -75.729  0.00  0.00      PROB   
ATOM   4516  N   LEU P  86      79.754  58.889 -75.299  0.00  0.00      PROB   
ATOM   4517  HN  LEU P  86      78.833  58.594 -75.542  0.00  0.00      PROB   
ATOM   4518  CA  LEU P  86      79.799  59.899 -74.264  0.00  0.00      PROB   
ATOM   4519  HA  LEU P  86      80.225  60.770 -74.740  0.00  0.00      PROB   
ATOM   4520  CB  LEU P  86      78.407  60.300 -73.720  0.00  0.00      PROB   
ATOM   4521  HB1 LEU P  86      78.520  61.166 -73.034  0.00  0.00      PROB   
ATOM   4522  HB2 LEU P  86      77.982  59.450 -73.145  0.00  0.00      PROB   
ATOM   4523  CG  LEU P  86      77.374  60.702 -74.801  0.00  0.00      PROB   
ATOM   4524  HG  LEU P  86      77.262  59.841 -75.494  0.00  0.00      PROB   
ATOM   4525  CD1 LEU P  86      75.995  60.950 -74.165  0.00  0.00      PROB   
ATOM   4526 HD11 LEU P  86      76.046  61.801 -73.453  0.00  0.00      PROB   
ATOM   4527 HD12 LEU P  86      75.659  60.046 -73.612  0.00  0.00      PROB   
ATOM   4528 HD13 LEU P  86      75.243  61.187 -74.947  0.00  0.00      PROB   
ATOM   4529  CD2 LEU P  86      77.811  61.910 -75.651  0.00  0.00      PROB   
ATOM   4530 HD21 LEU P  86      78.743  61.679 -76.210  0.00  0.00      PROB   
ATOM   4531 HD22 LEU P  86      77.989  62.796 -75.004  0.00  0.00      PROB   
ATOM   4532 HD23 LEU P  86      77.020  62.164 -76.389  0.00  0.00      PROB   
ATOM   4533  C   LEU P  86      80.705  59.544 -73.112  0.00  0.00      PROB   
ATOM   4534  O   LEU P  86      80.882  58.375 -72.771  0.00  0.00      PROB   
ATOM   4535  N   ARG P  87      81.346  60.588 -72.537  0.00  0.00      PROB   
ATOM   4536  HN  ARG P  87      81.128  61.526 -72.797  0.00  0.00      PROB   
ATOM   4537  CA  ARG P  87      82.488  60.451 -71.670  0.00  0.00      PROB   
ATOM   4538  HA  ARG P  87      82.583  59.430 -71.334  0.00  0.00      PROB   
ATOM   4539  CB  ARG P  87      83.799  60.926 -72.365  0.00  0.00      PROB   
ATOM   4540  HB1 ARG P  87      84.677  60.629 -71.753  0.00  0.00      PROB   
ATOM   4541  HB2 ARG P  87      83.801  62.033 -72.458  0.00  0.00      PROB   
ATOM   4542  CG  ARG P  87      83.964  60.356 -73.788  0.00  0.00      PROB   
ATOM   4543  HG1 ARG P  87      83.093  60.688 -74.393  0.00  0.00      PROB   
ATOM   4544  HG2 ARG P  87      83.945  59.246 -73.731  0.00  0.00      PROB   
ATOM   4545  CD  ARG P  87      85.241  60.813 -74.511  0.00  0.00      PROB   
ATOM   4546  HD1 ARG P  87      86.140  60.415 -73.993  0.00  0.00      PROB   
ATOM   4547  HD2 ARG P  87      85.309  61.921 -74.548  0.00  0.00      PROB   
ATOM   4548  NE  ARG P  87      85.247  60.272 -75.913  0.00  0.00      PROB   
ATOM   4549  HE  ARG P  87      85.819  59.474 -76.104  0.00  0.00      PROB   
ATOM   4550  CZ  ARG P  87      84.482  60.770 -76.922  0.00  0.00      PROB   
ATOM   4551  NH1 ARG P  87      83.685  61.852 -76.755  0.00  0.00      PROB   
ATOM   4552 HH11 ARG P  87      83.132  62.187 -77.518  0.00  0.00      PROB   
ATOM   4553 HH12 ARG P  87      83.643  62.309 -75.867  0.00  0.00      PROB   
ATOM   4554  NH2 ARG P  87      84.516  60.163 -78.134  0.00  0.00      PROB   
ATOM   4555 HH21 ARG P  87      85.098  59.363 -78.277  0.00  0.00      PROB   
ATOM   4556 HH22 ARG P  87      83.956  60.515 -78.884  0.00  0.00      PROB   
ATOM   4557  C   ARG P  87      82.210  61.337 -70.489  0.00  0.00      PROB   
ATOM   4558  O   ARG P  87      81.118  61.882 -70.342  0.00  0.00      PROB   
ATOM   4559  N   ALA P  88      83.227  61.503 -69.611  0.00  0.00      PROB   
ATOM   4560  HN  ALA P  88      84.102  61.048 -69.752  0.00  0.00      PROB   
ATOM   4561  CA  ALA P  88      83.155  62.333 -68.430  0.00  0.00      PROB   
ATOM   4562  HA  ALA P  88      82.125  62.447 -68.126  0.00  0.00      PROB   
ATOM   4563  CB  ALA P  88      83.970  61.731 -67.270  0.00  0.00      PROB   
ATOM   4564  HB1 ALA P  88      85.045  61.655 -67.540  0.00  0.00      PROB   
ATOM   4565  HB2 ALA P  88      83.599  60.709 -67.041  0.00  0.00      PROB   
ATOM   4566  HB3 ALA P  88      83.873  62.347 -66.351  0.00  0.00      PROB   
ATOM   4567  C   ALA P  88      83.730  63.691 -68.740  0.00  0.00      PROB   
ATOM   4568  O   ALA P  88      83.898  64.520 -67.847  0.00  0.00      PROB   
ATOM   4569  N   GLU P  89      84.023  63.948 -70.035  0.00  0.00      PROB   
ATOM   4570  HN  GLU P  89      83.893  63.249 -70.734  0.00  0.00      PROB   
ATOM   4571  CA  GLU P  89      84.479  65.219 -70.534  0.00  0.00      PROB   
ATOM   4572  HA  GLU P  89      84.643  65.910 -69.721  0.00  0.00      PROB   
ATOM   4573  CB  GLU P  89      85.787  65.011 -71.342  0.00  0.00      PROB   
ATOM   4574  HB1 GLU P  89      85.570  64.399 -72.243  0.00  0.00      PROB   
ATOM   4575  HB2 GLU P  89      86.458  64.406 -70.695  0.00  0.00      PROB   
ATOM   4576  CG  GLU P  89      86.544  66.297 -71.725  0.00  0.00      PROB   
ATOM   4577  HG1 GLU P  89      86.810  66.866 -70.808  0.00  0.00      PROB   
ATOM   4578  HG2 GLU P  89      85.913  66.948 -72.368  0.00  0.00      PROB   
ATOM   4579  CD  GLU P  89      87.823  65.934 -72.483  0.00  0.00      PROB   
ATOM   4580  OE1 GLU P  89      88.691  65.246 -71.883  0.00  0.00      PROB   
ATOM   4581  OE2 GLU P  89      87.946  66.337 -73.671  0.00  0.00      PROB   
ATOM   4582  C   GLU P  89      83.375  65.743 -71.429  0.00  0.00      PROB   
ATOM   4583  O   GLU P  89      83.488  66.828 -71.997  0.00  0.00      PROB   
ATOM   4584  N   ASP P  90      82.243  64.997 -71.535  0.00  0.00      PROB   
ATOM   4585  HN  ASP P  90      82.146  64.133 -71.046  0.00  0.00      PROB   
ATOM   4586  CA  ASP P  90      81.113  65.373 -72.359  0.00  0.00      PROB   
ATOM   4587  HA  ASP P  90      81.415  66.133 -73.064  0.00  0.00      PROB   
ATOM   4588  CB  ASP P  90      80.490  64.188 -73.157  0.00  0.00      PROB   
ATOM   4589  HB1 ASP P  90      79.544  64.513 -73.639  0.00  0.00      PROB   
ATOM   4590  HB2 ASP P  90      80.254  63.347 -72.470  0.00  0.00      PROB   
ATOM   4591  CG  ASP P  90      81.418  63.677 -74.268  0.00  0.00      PROB   
ATOM   4592  OD1 ASP P  90      80.890  63.036 -75.216  0.00  0.00      PROB   
ATOM   4593  OD2 ASP P  90      82.659  63.852 -74.167  0.00  0.00      PROB   
ATOM   4594  C   ASP P  90      80.050  65.973 -71.471  0.00  0.00      PROB   
ATOM   4595  O   ASP P  90      78.988  66.365 -71.954  0.00  0.00      PROB   
ATOM   4596  N   THR P  91      80.337  66.103 -70.151  0.00  0.00      PROB   
ATOM   4597  HN  THR P  91      81.199  65.768 -69.780  0.00  0.00      PROB   
ATOM   4598  CA  THR P  91      79.491  66.787 -69.204  0.00  0.00      PROB   
ATOM   4599  HA  THR P  91      78.483  66.805 -69.591  0.00  0.00      PROB   
ATOM   4600  CB  THR P  91      79.421  66.095 -67.836  0.00  0.00      PROB   
ATOM   4601  HB  THR P  91      78.839  65.157 -67.964  0.00  0.00      PROB   
ATOM   4602  OG1 THR P  91      78.746  66.877 -66.854  0.00  0.00      PROB   
ATOM   4603  HG1 THR P  91      79.196  67.725 -66.838  0.00  0.00      PROB   
ATOM   4604  CG2 THR P  91      80.808  65.668 -67.305  0.00  0.00      PROB   
ATOM   4605 HG21 THR P  91      81.475  66.543 -67.147  0.00  0.00      PROB   
ATOM   4606 HG22 THR P  91      81.298  64.968 -68.015  0.00  0.00      PROB   
ATOM   4607 HG23 THR P  91      80.698  65.138 -66.335  0.00  0.00      PROB   
ATOM   4608  C   THR P  91      79.985  68.214 -69.149  0.00  0.00      PROB   
ATOM   4609  O   THR P  91      81.037  68.508 -68.583  0.00  0.00      PROB   
ATOM   4610  N   ALA P  92      79.230  69.133 -69.790  0.00  0.00      PROB   
ATOM   4611  HN  ALA P  92      78.377  68.894 -70.248  0.00  0.00      PROB   
ATOM   4612  CA  ALA P  92      79.630  70.511 -69.877  0.00  0.00      PROB   
ATOM   4613  HA  ALA P  92      79.942  70.842 -68.897  0.00  0.00      PROB   
ATOM   4614  CB  ALA P  92      80.758  70.749 -70.900  0.00  0.00      PROB   
ATOM   4615  HB1 ALA P  92      80.445  70.420 -71.914  0.00  0.00      PROB   
ATOM   4616  HB2 ALA P  92      81.663  70.170 -70.616  0.00  0.00      PROB   
ATOM   4617  HB3 ALA P  92      81.043  71.821 -70.946  0.00  0.00      PROB   
ATOM   4618  C   ALA P  92      78.435  71.320 -70.284  0.00  0.00      PROB   
ATOM   4619  O   ALA P  92      77.421  70.785 -70.731  0.00  0.00      PROB   
ATOM   4620  N   VAL P  93      78.558  72.658 -70.127  0.00  0.00      PROB   
ATOM   4621  HN  VAL P  93      79.391  73.046 -69.741  0.00  0.00      PROB   
ATOM   4622  CA  VAL P  93      77.578  73.634 -70.529  0.00  0.00      PROB   
ATOM   4623  HA  VAL P  93      76.612  73.157 -70.611  0.00  0.00      PROB   
ATOM   4624  CB  VAL P  93      77.480  74.823 -69.574  0.00  0.00      PROB   
ATOM   4625  HB  VAL P  93      78.428  75.403 -69.566  0.00  0.00      PROB   
ATOM   4626  CG1 VAL P  93      76.330  75.753 -70.016  0.00  0.00      PROB   
ATOM   4627 HG11 VAL P  93      75.369  75.196 -70.027  0.00  0.00      PROB   
ATOM   4628 HG12 VAL P  93      76.513  76.169 -71.029  0.00  0.00      PROB   
ATOM   4629 HG13 VAL P  93      76.233  76.602 -69.305  0.00  0.00      PROB   
ATOM   4630  CG2 VAL P  93      77.249  74.302 -68.139  0.00  0.00      PROB   
ATOM   4631 HG21 VAL P  93      78.119  73.714 -67.776  0.00  0.00      PROB   
ATOM   4632 HG22 VAL P  93      76.341  73.662 -68.108  0.00  0.00      PROB   
ATOM   4633 HG23 VAL P  93      77.099  75.157 -67.446  0.00  0.00      PROB   
ATOM   4634  C   VAL P  93      78.037  74.109 -71.882  0.00  0.00      PROB   
ATOM   4635  O   VAL P  93      79.100  74.712 -72.006  0.00  0.00      PROB   
ATOM   4636  N   TYR P  94      77.240  73.827 -72.937  0.00  0.00      PROB   
ATOM   4637  HN  TYR P  94      76.376  73.345 -72.816  0.00  0.00      PROB   
ATOM   4638  CA  TYR P  94      77.585  74.140 -74.300  0.00  0.00      PROB   
ATOM   4639  HA  TYR P  94      78.653  74.278 -74.376  0.00  0.00      PROB   
ATOM   4640  CB  TYR P  94      77.163  73.045 -75.311  0.00  0.00      PROB   
ATOM   4641  HB1 TYR P  94      77.329  73.373 -76.359  0.00  0.00      PROB   
ATOM   4642  HB2 TYR P  94      76.094  72.771 -75.184  0.00  0.00      PROB   
ATOM   4643  CG  TYR P  94      78.019  71.834 -75.058  0.00  0.00      PROB   
ATOM   4644  CD1 TYR P  94      79.291  71.749 -75.649  0.00  0.00      PROB   
ATOM   4645  HD1 TYR P  94      79.636  72.537 -76.301  0.00  0.00      PROB   
ATOM   4646  CE1 TYR P  94      80.131  70.667 -75.370  0.00  0.00      PROB   
ATOM   4647  HE1 TYR P  94      81.113  70.635 -75.819  0.00  0.00      PROB   
ATOM   4648  CZ  TYR P  94      79.711  69.655 -74.498  0.00  0.00      PROB   
ATOM   4649  OH  TYR P  94      80.574  68.586 -74.169  0.00  0.00      PROB   
ATOM   4650  HH  TYR P  94      80.113  68.011 -73.554  0.00  0.00      PROB   
ATOM   4651  CD2 TYR P  94      77.590  70.798 -74.211  0.00  0.00      PROB   
ATOM   4652  HD2 TYR P  94      76.616  70.855 -73.748  0.00  0.00      PROB   
ATOM   4653  CE2 TYR P  94      78.436  69.719 -73.924  0.00  0.00      PROB   
ATOM   4654  HE2 TYR P  94      78.113  68.946 -73.242  0.00  0.00      PROB   
ATOM   4655  C   TYR P  94      76.931  75.429 -74.673  0.00  0.00      PROB   
ATOM   4656  O   TYR P  94      75.730  75.492 -74.926  0.00  0.00      PROB   
ATOM   4657  N   TYR P  95      77.762  76.491 -74.725  0.00  0.00      PROB   
ATOM   4658  HN  TYR P  95      78.724  76.388 -74.483  0.00  0.00      PROB   
ATOM   4659  CA  TYR P  95      77.404  77.805 -75.178  0.00  0.00      PROB   
ATOM   4660  HA  TYR P  95      76.368  77.985 -74.928  0.00  0.00      PROB   
ATOM   4661  CB  TYR P  95      78.283  78.922 -74.564  0.00  0.00      PROB   
ATOM   4662  HB1 TYR P  95      78.141  79.894 -75.082  0.00  0.00      PROB   
ATOM   4663  HB2 TYR P  95      79.359  78.649 -74.625  0.00  0.00      PROB   
ATOM   4664  CG  TYR P  95      77.898  79.109 -73.122  0.00  0.00      PROB   
ATOM   4665  CD1 TYR P  95      76.861  79.998 -72.787  0.00  0.00      PROB   
ATOM   4666  HD1 TYR P  95      76.338  80.531 -73.568  0.00  0.00      PROB   
ATOM   4667  CE1 TYR P  95      76.492  80.194 -71.452  0.00  0.00      PROB   
ATOM   4668  HE1 TYR P  95      75.688  80.875 -71.215  0.00  0.00      PROB   
ATOM   4669  CZ  TYR P  95      77.156  79.497 -70.434  0.00  0.00      PROB   
ATOM   4670  OH  TYR P  95      76.774  79.680 -69.086  0.00  0.00      PROB   
ATOM   4671  HH  TYR P  95      76.041  80.299 -69.069  0.00  0.00      PROB   
ATOM   4672  CD2 TYR P  95      78.569  78.428 -72.092  0.00  0.00      PROB   
ATOM   4673  HD2 TYR P  95      79.370  77.745 -72.334  0.00  0.00      PROB   
ATOM   4674  CE2 TYR P  95      78.196  78.614 -70.756  0.00  0.00      PROB   
ATOM   4675  HE2 TYR P  95      78.708  78.068 -69.978  0.00  0.00      PROB   
ATOM   4676  C   TYR P  95      77.521  77.864 -76.669  0.00  0.00      PROB   
ATOM   4677  O   TYR P  95      78.247  77.091 -77.290  0.00  0.00      PROB   
ATOM   4678  N   CYS P  96      76.771  78.810 -77.261  0.00  0.00      PROB   
ATOM   4679  HN  CYS P  96      76.177  79.400 -76.720  0.00  0.00      PROB   
ATOM   4680  CA  CYS P  96      76.766  79.086 -78.667  0.00  0.00      PROB   
ATOM   4681  HA  CYS P  96      77.490  78.473 -79.184  0.00  0.00      PROB   
ATOM   4682  CB  CYS P  96      75.350  78.894 -79.253  0.00  0.00      PROB   
ATOM   4683  HB1 CYS P  96      74.636  79.555 -78.717  0.00  0.00      PROB   
ATOM   4684  HB2 CYS P  96      75.044  77.848 -79.040  0.00  0.00      PROB   
ATOM   4685  SG  CYS P  96      75.211  79.160 -81.041  0.00  0.00      PROB   
ATOM   4686  C   CYS P  96      77.186  80.522 -78.713  0.00  0.00      PROB   
ATOM   4687  O   CYS P  96      76.630  81.353 -77.999  0.00  0.00      PROB   
ATOM   4688  N   ALA P  97      78.220  80.834 -79.521  0.00  0.00      PROB   
ATOM   4689  HN  ALA P  97      78.633  80.157 -80.125  0.00  0.00      PROB   
ATOM   4690  CA  ALA P  97      78.891  82.106 -79.470  0.00  0.00      PROB   
ATOM   4691  HA  ALA P  97      78.458  82.720 -78.694  0.00  0.00      PROB   
ATOM   4692  CB  ALA P  97      80.387  81.946 -79.149  0.00  0.00      PROB   
ATOM   4693  HB1 ALA P  97      80.907  81.342 -79.923  0.00  0.00      PROB   
ATOM   4694  HB2 ALA P  97      80.508  81.429 -78.174  0.00  0.00      PROB   
ATOM   4695  HB3 ALA P  97      80.880  82.939 -79.073  0.00  0.00      PROB   
ATOM   4696  C   ALA P  97      78.762  82.737 -80.833  0.00  0.00      PROB   
ATOM   4697  O   ALA P  97      79.194  82.118 -81.802  0.00  0.00      PROB   
ATOM   4698  N   PRO P  98      78.196  83.930 -80.997  0.00  0.00      PROB   
ATOM   4699  CD  PRO P  98      77.580  84.718 -79.926  0.00  0.00      PROB   
ATOM   4700  HD1 PRO P  98      78.359  85.060 -79.211  0.00  0.00      PROB   
ATOM   4701  HD2 PRO P  98      76.827  84.097 -79.395  0.00  0.00      PROB   
ATOM   4702  CA  PRO P  98      77.981  84.524 -82.304  0.00  0.00      PROB   
ATOM   4703  HA  PRO P  98      77.814  83.772 -83.061  0.00  0.00      PROB   
ATOM   4704  CB  PRO P  98      76.766  85.433 -82.075  0.00  0.00      PROB   
ATOM   4705  HB1 PRO P  98      75.844  84.819 -82.161  0.00  0.00      PROB   
ATOM   4706  HB2 PRO P  98      76.696  86.278 -82.793  0.00  0.00      PROB   
ATOM   4707  CG  PRO P  98      76.909  85.903 -80.623  0.00  0.00      PROB   
ATOM   4708  HG1 PRO P  98      77.577  86.790 -80.580  0.00  0.00      PROB   
ATOM   4709  HG2 PRO P  98      75.928  86.153 -80.166  0.00  0.00      PROB   
ATOM   4710  C   PRO P  98      79.205  85.336 -82.645  0.00  0.00      PROB   
ATOM   4711  O   PRO P  98      80.060  85.507 -81.778  0.00  0.00      PROB   
ATOM   4712  N   THR P  99      79.295  85.818 -83.909  0.00  0.00      PROB   
ATOM   4713  HN  THR P  99      78.566  85.632 -84.563  0.00  0.00      PROB   
ATOM   4714  CA  THR P  99      80.379  86.613 -84.450  0.00  0.00      PROB   
ATOM   4715  HA  THR P  99      79.957  86.955 -85.383  0.00  0.00      PROB   
ATOM   4716  CB  THR P  99      80.742  87.874 -83.640  0.00  0.00      PROB   
ATOM   4717  HB  THR P  99      79.909  88.089 -82.937  0.00  0.00      PROB   
ATOM   4718  OG1 THR P  99      80.830  89.008 -84.495  0.00  0.00      PROB   
ATOM   4719  HG1 THR P  99      80.775  89.776 -83.921  0.00  0.00      PROB   
ATOM   4720  CG2 THR P  99      82.049  87.764 -82.826  0.00  0.00      PROB   
ATOM   4721 HG21 THR P  99      82.930  87.704 -83.500  0.00  0.00      PROB   
ATOM   4722 HG22 THR P  99      82.045  86.867 -82.169  0.00  0.00      PROB   
ATOM   4723 HG23 THR P  99      82.174  88.660 -82.181  0.00  0.00      PROB   
ATOM   4724  C   THR P  99      81.531  85.715 -84.849  0.00  0.00      PROB   
ATOM   4725  O   THR P  99      81.648  84.578 -84.392  0.00  0.00      PROB   
ATOM   4726  N   THR P 100      82.369  86.203 -85.796  0.00  0.00      PROB   
ATOM   4727  HN  THR P 100      82.288  87.145 -86.112  0.00  0.00      PROB   
ATOM   4728  CA  THR P 100      83.306  85.394 -86.548  0.00  0.00      PROB   
ATOM   4729  HA  THR P 100      82.955  84.372 -86.561  0.00  0.00      PROB   
ATOM   4730  CB  THR P 100      83.420  85.887 -87.994  0.00  0.00      PROB   
ATOM   4731  HB  THR P 100      84.158  85.276 -88.557  0.00  0.00      PROB   
ATOM   4732  OG1 THR P 100      83.829  87.252 -88.061  0.00  0.00      PROB   
ATOM   4733  HG1 THR P 100      84.129  87.394 -88.962  0.00  0.00      PROB   
ATOM   4734  CG2 THR P 100      82.053  85.739 -88.697  0.00  0.00      PROB   
ATOM   4735 HG21 THR P 100      81.275  86.362 -88.205  0.00  0.00      PROB   
ATOM   4736 HG22 THR P 100      81.721  84.679 -88.680  0.00  0.00      PROB   
ATOM   4737 HG23 THR P 100      82.130  86.057 -89.759  0.00  0.00      PROB   
ATOM   4738  C   THR P 100      84.681  85.401 -85.909  0.00  0.00      PROB   
ATOM   4739  O   THR P 100      85.610  84.785 -86.429  0.00  0.00      PROB   
ATOM   4740  N   VAL P 101      84.832  86.091 -84.759  0.00  0.00      PROB   
ATOM   4741  HN  VAL P 101      84.059  86.554 -84.332  0.00  0.00      PROB   
ATOM   4742  CA  VAL P 101      86.097  86.272 -84.093  0.00  0.00      PROB   
ATOM   4743  HA  VAL P 101      86.780  85.494 -84.398  0.00  0.00      PROB   
ATOM   4744  CB  VAL P 101      86.710  87.649 -84.398  0.00  0.00      PROB   
ATOM   4745  HB  VAL P 101      86.791  87.724 -85.504  0.00  0.00      PROB   
ATOM   4746  CG1 VAL P 101      85.797  88.804 -83.925  0.00  0.00      PROB   
ATOM   4747 HG11 VAL P 101      85.673  88.789 -82.821  0.00  0.00      PROB   
ATOM   4748 HG12 VAL P 101      84.795  88.741 -84.401  0.00  0.00      PROB   
ATOM   4749 HG13 VAL P 101      86.251  89.778 -84.206  0.00  0.00      PROB   
ATOM   4750  CG2 VAL P 101      88.146  87.783 -83.844  0.00  0.00      PROB   
ATOM   4751 HG21 VAL P 101      88.637  88.683 -84.271  0.00  0.00      PROB   
ATOM   4752 HG22 VAL P 101      88.749  86.889 -84.113  0.00  0.00      PROB   
ATOM   4753 HG23 VAL P 101      88.140  87.892 -82.738  0.00  0.00      PROB   
ATOM   4754  C   VAL P 101      85.789  86.075 -82.636  0.00  0.00      PROB   
ATOM   4755  O   VAL P 101      84.632  86.143 -82.228  0.00  0.00      PROB   
ATOM   4756  N   VAL P 102      86.843  85.790 -81.829  0.00  0.00      PROB   
ATOM   4757  HN  VAL P 102      87.737  85.673 -82.254  0.00  0.00      PROB   
ATOM   4758  CA  VAL P 102      86.918  85.724 -80.379  0.00  0.00      PROB   
ATOM   4759  HA  VAL P 102      86.633  84.711 -80.134  0.00  0.00      PROB   
ATOM   4760  CB  VAL P 102      88.375  85.910 -79.967  0.00  0.00      PROB   
ATOM   4761  HB  VAL P 102      88.773  86.824 -80.458  0.00  0.00      PROB   
ATOM   4762  CG1 VAL P 102      88.590  86.063 -78.453  0.00  0.00      PROB   
ATOM   4763 HG11 VAL P 102      89.674  86.215 -78.259  0.00  0.00      PROB   
ATOM   4764 HG12 VAL P 102      88.278  85.142 -77.915  0.00  0.00      PROB   
ATOM   4765 HG13 VAL P 102      88.039  86.938 -78.047  0.00  0.00      PROB   
ATOM   4766  CG2 VAL P 102      89.151  84.688 -80.491  0.00  0.00      PROB   
ATOM   4767 HG21 VAL P 102      89.120  84.624 -81.600  0.00  0.00      PROB   
ATOM   4768 HG22 VAL P 102      88.714  83.755 -80.075  0.00  0.00      PROB   
ATOM   4769 HG23 VAL P 102      90.214  84.735 -80.171  0.00  0.00      PROB   
ATOM   4770  C   VAL P 102      85.962  86.697 -79.694  0.00  0.00      PROB   
ATOM   4771  O   VAL P 102      85.906  87.847 -80.127  0.00  0.00      PROB   
ATOM   4772  N   PRO P 103      85.161  86.327 -78.691  0.00  0.00      PROB   
ATOM   4773  CD  PRO P 103      85.291  85.075 -77.948  0.00  0.00      PROB   
ATOM   4774  HD1 PRO P 103      86.241  85.059 -77.372  0.00  0.00      PROB   
ATOM   4775  HD2 PRO P 103      85.242  84.212 -78.645  0.00  0.00      PROB   
ATOM   4776  CA  PRO P 103      83.821  86.877 -78.570  0.00  0.00      PROB   
ATOM   4777  HA  PRO P 103      83.386  87.030 -79.547  0.00  0.00      PROB   
ATOM   4778  CB  PRO P 103      83.031  85.820 -77.779  0.00  0.00      PROB   
ATOM   4779  HB1 PRO P 103      82.539  85.128 -78.496  0.00  0.00      PROB   
ATOM   4780  HB2 PRO P 103      82.246  86.240 -77.114  0.00  0.00      PROB   
ATOM   4781  CG  PRO P 103      84.094  85.040 -77.003  0.00  0.00      PROB   
ATOM   4782  HG1 PRO P 103      84.341  85.576 -76.062  0.00  0.00      PROB   
ATOM   4783  HG2 PRO P 103      83.784  83.999 -76.767  0.00  0.00      PROB   
ATOM   4784  C   PRO P 103      83.821  88.179 -77.819  0.00  0.00      PROB   
ATOM   4785  O   PRO P 103      84.234  88.223 -76.662  0.00  0.00      PROB   
ATOM   4786  N   PHE P 104      83.307  89.240 -78.478  0.00  0.00      PROB   
ATOM   4787  HN  PHE P 104      83.023  89.160 -79.430  0.00  0.00      PROB   
ATOM   4788  CA  PHE P 104      83.010  90.511 -77.862  0.00  0.00      PROB   
ATOM   4789  HA  PHE P 104      83.239  90.473 -76.807  0.00  0.00      PROB   
ATOM   4790  CB  PHE P 104      83.769  91.689 -78.524  0.00  0.00      PROB   
ATOM   4791  HB1 PHE P 104      83.579  92.642 -77.985  0.00  0.00      PROB   
ATOM   4792  HB2 PHE P 104      83.466  91.807 -79.586  0.00  0.00      PROB   
ATOM   4793  CG  PHE P 104      85.247  91.398 -78.465  0.00  0.00      PROB   
ATOM   4794  CD1 PHE P 104      85.932  91.453 -77.237  0.00  0.00      PROB   
ATOM   4795  HD1 PHE P 104      85.400  91.727 -76.338  0.00  0.00      PROB   
ATOM   4796  CE1 PHE P 104      87.291  91.126 -77.163  0.00  0.00      PROB   
ATOM   4797  HE1 PHE P 104      87.806  91.159 -76.214  0.00  0.00      PROB   
ATOM   4798  CZ  PHE P 104      87.980  90.737 -78.316  0.00  0.00      PROB   
ATOM   4799  HZ  PHE P 104      89.026  90.478 -78.256  0.00  0.00      PROB   
ATOM   4800  CD2 PHE P 104      85.960  91.038 -79.623  0.00  0.00      PROB   
ATOM   4801  HD2 PHE P 104      85.451  90.987 -80.574  0.00  0.00      PROB   
ATOM   4802  CE2 PHE P 104      87.315  90.700 -79.548  0.00  0.00      PROB   
ATOM   4803  HE2 PHE P 104      87.840  90.399 -80.442  0.00  0.00      PROB   
ATOM   4804  C   PHE P 104      81.523  90.711 -78.006  0.00  0.00      PROB   
ATOM   4805  O   PHE P 104      81.003  91.790 -77.725  0.00  0.00      PROB   
ATOM   4806  N   ALA P 105      80.807  89.636 -78.419  0.00  0.00      PROB   
ATOM   4807  HN  ALA P 105      81.270  88.784 -78.654  0.00  0.00      PROB   
ATOM   4808  CA  ALA P 105      79.374  89.570 -78.490  0.00  0.00      PROB   
ATOM   4809  HA  ALA P 105      78.935  90.478 -78.105  0.00  0.00      PROB   
ATOM   4810  CB  ALA P 105      78.856  89.285 -79.912  0.00  0.00      PROB   
ATOM   4811  HB1 ALA P 105      79.309  88.358 -80.322  0.00  0.00      PROB   
ATOM   4812  HB2 ALA P 105      79.125  90.126 -80.586  0.00  0.00      PROB   
ATOM   4813  HB3 ALA P 105      77.750  89.177 -79.916  0.00  0.00      PROB   
ATOM   4814  C   ALA P 105      79.013  88.423 -77.593  0.00  0.00      PROB   
ATOM   4815  O   ALA P 105      79.591  87.341 -77.696  0.00  0.00      PROB   
ATOM   4816  N   TYR P 106      78.070  88.673 -76.651  0.00  0.00      PROB   
ATOM   4817  HN  TYR P 106      77.617  89.560 -76.616  0.00  0.00      PROB   
ATOM   4818  CA  TYR P 106      77.681  87.763 -75.595  0.00  0.00      PROB   
ATOM   4819  HA  TYR P 106      78.599  87.492 -75.094  0.00  0.00      PROB   
ATOM   4820  CB  TYR P 106      76.753  88.454 -74.548  0.00  0.00      PROB   
ATOM   4821  HB1 TYR P 106      75.810  88.771 -75.043  0.00  0.00      PROB   
ATOM   4822  HB2 TYR P 106      77.260  89.363 -74.160  0.00  0.00      PROB   
ATOM   4823  CG  TYR P 106      76.422  87.579 -73.356  0.00  0.00      PROB   
ATOM   4824  CD1 TYR P 106      77.452  87.071 -72.544  0.00  0.00      PROB   
ATOM   4825  HD1 TYR P 106      78.481  87.310 -72.769  0.00  0.00      PROB   
ATOM   4826  CE1 TYR P 106      77.162  86.239 -71.456  0.00  0.00      PROB   
ATOM   4827  HE1 TYR P 106      77.968  85.851 -70.851  0.00  0.00      PROB   
ATOM   4828  CZ  TYR P 106      75.831  85.915 -71.158  0.00  0.00      PROB   
ATOM   4829  OH  TYR P 106      75.533  85.073 -70.063  0.00  0.00      PROB   
ATOM   4830  HH  TYR P 106      74.580  84.972 -70.019  0.00  0.00      PROB   
ATOM   4831  CD2 TYR P 106      75.090  87.264 -73.034  0.00  0.00      PROB   
ATOM   4832  HD2 TYR P 106      74.285  87.649 -73.643  0.00  0.00      PROB   
ATOM   4833  CE2 TYR P 106      74.795  86.432 -71.947  0.00  0.00      PROB   
ATOM   4834  HE2 TYR P 106      73.766  86.190 -71.724  0.00  0.00      PROB   
ATOM   4835  C   TYR P 106      77.070  86.489 -76.141  0.00  0.00      PROB   
ATOM   4836  O   TYR P 106      76.409  86.491 -77.178  0.00  0.00      PROB   
ATOM   4837  N   TRP P 107      77.318  85.364 -75.428  0.00  0.00      PROB   
ATOM   4838  HN  TRP P 107      77.850  85.411 -74.587  0.00  0.00      PROB   
ATOM   4839  CA  TRP P 107      76.900  84.032 -75.793  0.00  0.00      PROB   
ATOM   4840  HA  TRP P 107      77.048  83.919 -76.856  0.00  0.00      PROB   
ATOM   4841  CB  TRP P 107      77.707  82.933 -75.047  0.00  0.00      PROB   
ATOM   4842  HB1 TRP P 107      77.410  81.928 -75.417  0.00  0.00      PROB   
ATOM   4843  HB2 TRP P 107      77.455  82.984 -73.966  0.00  0.00      PROB   
ATOM   4844  CG  TRP P 107      79.194  83.050 -75.174  0.00  0.00      PROB   
ATOM   4845  CD1 TRP P 107      79.896  83.581 -76.224  0.00  0.00      PROB   
ATOM   4846  HD1 TRP P 107      79.460  84.001 -77.118  0.00  0.00      PROB   
ATOM   4847  NE1 TRP P 107      81.233  83.526 -75.960  0.00  0.00      PROB   
ATOM   4848  HE1 TRP P 107      81.935  83.852 -76.553  0.00  0.00      PROB   
ATOM   4849  CE2 TRP P 107      81.441  82.974 -74.733  0.00  0.00      PROB   
ATOM   4850  CD2 TRP P 107      80.173  82.649 -74.202  0.00  0.00      PROB   
ATOM   4851  CE3 TRP P 107      80.093  82.062 -72.942  0.00  0.00      PROB   
ATOM   4852  HE3 TRP P 107      79.141  81.787 -72.512  0.00  0.00      PROB   
ATOM   4853  CZ3 TRP P 107      81.268  81.850 -72.218  0.00  0.00      PROB   
ATOM   4854  HZ3 TRP P 107      81.212  81.422 -71.228  0.00  0.00      PROB   
ATOM   4855  CZ2 TRP P 107      82.614  82.746 -74.025  0.00  0.00      PROB   
ATOM   4856  HZ2 TRP P 107      83.584  83.002 -74.426  0.00  0.00      PROB   
ATOM   4857  CH2 TRP P 107      82.508  82.193 -72.749  0.00  0.00      PROB   
ATOM   4858  HH2 TRP P 107      83.402  82.029 -72.166  0.00  0.00      PROB   
ATOM   4859  C   TRP P 107      75.438  83.837 -75.493  0.00  0.00      PROB   
ATOM   4860  O   TRP P 107      74.789  84.679 -74.874  0.00  0.00      PROB   
ATOM   4861  N   GLY P 108      74.891  82.695 -75.968  0.00  0.00      PROB   
ATOM   4862  HN  GLY P 108      75.452  82.044 -76.474  0.00  0.00      PROB   
ATOM   4863  CA  GLY P 108      73.517  82.296 -75.810  0.00  0.00      PROB   
ATOM   4864  HA1 GLY P 108      73.361  81.479 -76.499  0.00  0.00      PROB   
ATOM   4865  HA2 GLY P 108      72.891  83.151 -76.020  0.00  0.00      PROB   
ATOM   4866  C   GLY P 108      73.210  81.812 -74.425  0.00  0.00      PROB   
ATOM   4867  O   GLY P 108      73.860  82.177 -73.445  0.00  0.00      PROB   
ATOM   4868  N   GLN P 109      72.156  80.967 -74.340  0.00  0.00      PROB   
ATOM   4869  HN  GLN P 109      71.678  80.687 -75.168  0.00  0.00      PROB   
ATOM   4870  CA  GLN P 109      71.590  80.425 -73.127  0.00  0.00      PROB   
ATOM   4871  HA  GLN P 109      71.253  81.253 -72.522  0.00  0.00      PROB   
ATOM   4872  CB  GLN P 109      70.386  79.515 -73.495  0.00  0.00      PROB   
ATOM   4873  HB1 GLN P 109      70.762  78.704 -74.154  0.00  0.00      PROB   
ATOM   4874  HB2 GLN P 109      69.676  80.121 -74.098  0.00  0.00      PROB   
ATOM   4875  CG  GLN P 109      69.618  78.904 -72.307  0.00  0.00      PROB   
ATOM   4876  HG1 GLN P 109      69.115  79.713 -71.735  0.00  0.00      PROB   
ATOM   4877  HG2 GLN P 109      70.299  78.365 -71.614  0.00  0.00      PROB   
ATOM   4878  CD  GLN P 109      68.559  77.922 -72.830  0.00  0.00      PROB   
ATOM   4879  OE1 GLN P 109      67.364  78.237 -72.847  0.00  0.00      PROB   
ATOM   4880  NE2 GLN P 109      69.025  76.710 -73.265  0.00  0.00      PROB   
ATOM   4881 HE21 GLN P 109      70.004  76.510 -73.231  0.00  0.00      PROB   
ATOM   4882 HE22 GLN P 109      68.386  76.029 -73.622  0.00  0.00      PROB   
ATOM   4883  C   GLN P 109      72.581  79.608 -72.334  0.00  0.00      PROB   
ATOM   4884  O   GLN P 109      72.673  79.744 -71.115  0.00  0.00      PROB   
ATOM   4885  N   GLY P 110      73.349  78.737 -73.034  0.00  0.00      PROB   
ATOM   4886  HN  GLY P 110      73.291  78.700 -74.029  0.00  0.00      PROB   
ATOM   4887  CA  GLY P 110      74.194  77.725 -72.447  0.00  0.00      PROB   
ATOM   4888  HA1 GLY P 110      74.631  78.100 -71.533  0.00  0.00      PROB   
ATOM   4889  HA2 GLY P 110      74.923  77.448 -73.194  0.00  0.00      PROB   
ATOM   4890  C   GLY P 110      73.339  76.537 -72.124  0.00  0.00      PROB   
ATOM   4891  O   GLY P 110      72.265  76.673 -71.541  0.00  0.00      PROB   
ATOM   4892  N   THR P 111      73.803  75.328 -72.505  0.00  0.00      PROB   
ATOM   4893  HN  THR P 111      74.692  75.217 -72.943  0.00  0.00      PROB   
ATOM   4894  CA  THR P 111      72.997  74.139 -72.405  0.00  0.00      PROB   
ATOM   4895  HA  THR P 111      72.077  74.340 -71.876  0.00  0.00      PROB   
ATOM   4896  CB  THR P 111      72.668  73.564 -73.771  0.00  0.00      PROB   
ATOM   4897  HB  THR P 111      73.590  73.262 -74.312  0.00  0.00      PROB   
ATOM   4898  OG1 THR P 111      72.043  74.557 -74.575  0.00  0.00      PROB   
ATOM   4899  HG1 THR P 111      72.689  75.259 -74.678  0.00  0.00      PROB   
ATOM   4900  CG2 THR P 111      71.730  72.351 -73.616  0.00  0.00      PROB   
ATOM   4901 HG21 THR P 111      70.846  72.623 -73.000  0.00  0.00      PROB   
ATOM   4902 HG22 THR P 111      72.251  71.499 -73.128  0.00  0.00      PROB   
ATOM   4903 HG23 THR P 111      71.373  72.013 -74.612  0.00  0.00      PROB   
ATOM   4904  C   THR P 111      73.783  73.140 -71.617  0.00  0.00      PROB   
ATOM   4905  O   THR P 111      74.743  72.557 -72.116  0.00  0.00      PROB   
ATOM   4906  N   LEU P 112      73.354  72.889 -70.358  0.00  0.00      PROB   
ATOM   4907  HN  LEU P 112      72.568  73.364 -69.969  0.00  0.00      PROB   
ATOM   4908  CA  LEU P 112      73.975  71.908 -69.505  0.00  0.00      PROB   
ATOM   4909  HA  LEU P 112      75.041  71.928 -69.677  0.00  0.00      PROB   
ATOM   4910  CB  LEU P 112      73.714  72.153 -67.994  0.00  0.00      PROB   
ATOM   4911  HB1 LEU P 112      72.618  72.242 -67.833  0.00  0.00      PROB   
ATOM   4912  HB2 LEU P 112      74.165  73.130 -67.721  0.00  0.00      PROB   
ATOM   4913  CG  LEU P 112      74.256  71.071 -67.017  0.00  0.00      PROB   
ATOM   4914  HG  LEU P 112      73.771  70.104 -67.268  0.00  0.00      PROB   
ATOM   4915  CD1 LEU P 112      75.780  70.857 -67.132  0.00  0.00      PROB   
ATOM   4916 HD11 LEU P 112      76.324  71.780 -66.834  0.00  0.00      PROB   
ATOM   4917 HD12 LEU P 112      76.068  70.594 -68.172  0.00  0.00      PROB   
ATOM   4918 HD13 LEU P 112      76.101  70.030 -66.463  0.00  0.00      PROB   
ATOM   4919  CD2 LEU P 112      73.856  71.390 -65.561  0.00  0.00      PROB   
ATOM   4920 HD21 LEU P 112      72.752  71.479 -65.474  0.00  0.00      PROB   
ATOM   4921 HD22 LEU P 112      74.316  72.348 -65.235  0.00  0.00      PROB   
ATOM   4922 HD23 LEU P 112      74.200  70.582 -64.881  0.00  0.00      PROB   
ATOM   4923  C   LEU P 112      73.442  70.561 -69.890  0.00  0.00      PROB   
ATOM   4924  O   LEU P 112      72.246  70.300 -69.773  0.00  0.00      PROB   
ATOM   4925  N   VAL P 113      74.353  69.674 -70.340  0.00  0.00      PROB   
ATOM   4926  HN  VAL P 113      75.304  69.937 -70.477  0.00  0.00      PROB   
ATOM   4927  CA  VAL P 113      74.080  68.273 -70.504  0.00  0.00      PROB   
ATOM   4928  HA  VAL P 113      73.085  68.056 -70.145  0.00  0.00      PROB   
ATOM   4929  CB  VAL P 113      74.207  67.717 -71.920  0.00  0.00      PROB   
ATOM   4930  HB  VAL P 113      74.049  66.617 -71.896  0.00  0.00      PROB   
ATOM   4931  CG1 VAL P 113      73.079  68.321 -72.780  0.00  0.00      PROB   
ATOM   4932 HG11 VAL P 113      73.204  69.420 -72.876  0.00  0.00      PROB   
ATOM   4933 HG12 VAL P 113      72.087  68.111 -72.325  0.00  0.00      PROB   
ATOM   4934 HG13 VAL P 113      73.103  67.873 -73.796  0.00  0.00      PROB   
ATOM   4935  CG2 VAL P 113      75.598  67.988 -72.527  0.00  0.00      PROB   
ATOM   4936 HG21 VAL P 113      76.397  67.467 -71.957  0.00  0.00      PROB   
ATOM   4937 HG22 VAL P 113      75.813  69.078 -72.533  0.00  0.00      PROB   
ATOM   4938 HG23 VAL P 113      75.632  67.621 -73.576  0.00  0.00      PROB   
ATOM   4939  C   VAL P 113      75.048  67.626 -69.568  0.00  0.00      PROB   
ATOM   4940  O   VAL P 113      76.189  68.062 -69.423  0.00  0.00      PROB   
ATOM   4941  N   THR P 114      74.565  66.586 -68.863  0.00  0.00      PROB   
ATOM   4942  HN  THR P 114      73.636  66.254 -69.002  0.00  0.00      PROB   
ATOM   4943  CA  THR P 114      75.313  65.903 -67.846  0.00  0.00      PROB   
ATOM   4944  HA  THR P 114      76.311  66.311 -67.775  0.00  0.00      PROB   
ATOM   4945  CB  THR P 114      74.639  65.957 -66.482  0.00  0.00      PROB   
ATOM   4946  HB  THR P 114      73.652  65.448 -66.511  0.00  0.00      PROB   
ATOM   4947  OG1 THR P 114      74.391  67.311 -66.123  0.00  0.00      PROB   
ATOM   4948  HG1 THR P 114      73.812  67.663 -66.803  0.00  0.00      PROB   
ATOM   4949  CG2 THR P 114      75.527  65.302 -65.404  0.00  0.00      PROB   
ATOM   4950 HG21 THR P 114      76.538  65.763 -65.397  0.00  0.00      PROB   
ATOM   4951 HG22 THR P 114      75.635  64.212 -65.587  0.00  0.00      PROB   
ATOM   4952 HG23 THR P 114      75.072  65.441 -64.400  0.00  0.00      PROB   
ATOM   4953  C   THR P 114      75.403  64.502 -68.363  0.00  0.00      PROB   
ATOM   4954  O   THR P 114      74.447  63.976 -68.928  0.00  0.00      PROB   
ATOM   4955  N   VAL P 115      76.593  63.887 -68.220  0.00  0.00      PROB   
ATOM   4956  HN  VAL P 115      77.366  64.350 -67.794  0.00  0.00      PROB   
ATOM   4957  CA  VAL P 115      76.837  62.529 -68.613  0.00  0.00      PROB   
ATOM   4958  HA  VAL P 115      75.909  62.047 -68.883  0.00  0.00      PROB   
ATOM   4959  CB  VAL P 115      77.840  62.396 -69.753  0.00  0.00      PROB   
ATOM   4960  HB  VAL P 115      78.807  62.865 -69.470  0.00  0.00      PROB   
ATOM   4961  CG1 VAL P 115      78.080  60.903 -70.065  0.00  0.00      PROB   
ATOM   4962 HG11 VAL P 115      77.126  60.404 -70.337  0.00  0.00      PROB   
ATOM   4963 HG12 VAL P 115      78.526  60.379 -69.193  0.00  0.00      PROB   
ATOM   4964 HG13 VAL P 115      78.787  60.798 -70.915  0.00  0.00      PROB   
ATOM   4965  CG2 VAL P 115      77.297  63.153 -70.985  0.00  0.00      PROB   
ATOM   4966 HG21 VAL P 115      77.210  64.242 -70.781  0.00  0.00      PROB   
ATOM   4967 HG22 VAL P 115      76.296  62.762 -71.268  0.00  0.00      PROB   
ATOM   4968 HG23 VAL P 115      77.984  63.022 -71.849  0.00  0.00      PROB   
ATOM   4969  C   VAL P 115      77.352  61.897 -67.358  0.00  0.00      PROB   
ATOM   4970  O   VAL P 115      78.426  62.246 -66.868  0.00  0.00      PROB   
ATOM   4971  N   SER P 116      76.559  60.960 -66.797  0.00  0.00      PROB   
ATOM   4972  HN  SER P 116      75.693  60.689 -67.210  0.00  0.00      PROB   
ATOM   4973  CA  SER P 116      76.889  60.312 -65.558  0.00  0.00      PROB   
ATOM   4974  HA  SER P 116      77.923  60.003 -65.601  0.00  0.00      PROB   
ATOM   4975  CB  SER P 116      76.655  61.200 -64.302  0.00  0.00      PROB   
ATOM   4976  HB1 SER P 116      77.321  62.088 -64.354  0.00  0.00      PROB   
ATOM   4977  HB2 SER P 116      76.901  60.643 -63.373  0.00  0.00      PROB   
ATOM   4978  OG  SER P 116      75.312  61.663 -64.216  0.00  0.00      PROB   
ATOM   4979  HG1 SER P 116      75.187  62.252 -64.964  0.00  0.00      PROB   
ATOM   4980  C   SER P 116      76.042  59.076 -65.479  0.00  0.00      PROB   
ATOM   4981  O   SER P 116      75.071  58.923 -66.219  0.00  0.00      PROB   
ATOM   4982  N   SER P 117      76.399  58.173 -64.537  0.00  0.00      PROB   
ATOM   4983  HN  SER P 117      77.198  58.321 -63.959  0.00  0.00      PROB   
ATOM   4984  CA  SER P 117      75.656  56.968 -64.255  0.00  0.00      PROB   
ATOM   4985  HA  SER P 117      75.079  56.694 -65.126  0.00  0.00      PROB   
ATOM   4986  CB  SER P 117      76.588  55.777 -63.905  0.00  0.00      PROB   
ATOM   4987  HB1 SER P 117      77.216  55.551 -64.793  0.00  0.00      PROB   
ATOM   4988  HB2 SER P 117      75.998  54.868 -63.661  0.00  0.00      PROB   
ATOM   4989  OG  SER P 117      77.461  56.071 -62.819  0.00  0.00      PROB   
ATOM   4990  HG1 SER P 117      76.900  56.155 -62.045  0.00  0.00      PROB   
ATOM   4991  C   SER P 117      74.695  57.237 -63.115  0.00  0.00      PROB   
ATOM   4992  O   SER P 117      73.955  56.348 -62.697  0.00  0.00      PROB   
ATOM   4993  N   ALA P 118      74.666  58.502 -62.624  0.00  0.00      PROB   
ATOM   4994  HN  ALA P 118      75.289  59.194 -62.979  0.00  0.00      PROB   
ATOM   4995  CA  ALA P 118      73.728  58.989 -61.644  0.00  0.00      PROB   
ATOM   4996  HA  ALA P 118      73.502  58.191 -60.952  0.00  0.00      PROB   
ATOM   4997  CB  ALA P 118      74.273  60.201 -60.860  0.00  0.00      PROB   
ATOM   4998  HB1 ALA P 118      74.490  61.049 -61.544  0.00  0.00      PROB   
ATOM   4999  HB2 ALA P 118      75.218  59.922 -60.347  0.00  0.00      PROB
[truncated: 1,244,885 more chars]
