# Supplementary material for: Using atomistic solution scattering modelling to elucidate the role of the Fc glycans in human IgG4
Source: PLoS One. 2024 Apr 1;19(4):e0300964. doi: 10.1371/journal.pone.0300964 (PMC10984405; doi:10.1371/journal.pone.0300964)
Supplement: S2 File — (ZIP) [file pone.0300964.s002.zip › IgG4_Supplementary/IgG4_Glyco_4.03mgml_Interpolated_norm.txt]

0.000000	1.000000	0.000000
0.000221	0.999960	0.000000
0.000442	0.999841	0.000000
0.000663	0.999642	0.000000
0.000884	0.999364	0.000000
0.001105	0.999006	0.000000
0.001325	0.998570	0.000000
0.001546	0.998054	0.000000
0.001767	0.997459	0.000000
0.001988	0.996785	0.000000
0.002209	0.996032	0.000000
0.002430	0.995200	0.000000
0.002651	0.994291	0.000000
0.002872	0.993303	0.000000
0.003093	0.992237	0.000000
0.003314	0.991094	0.000000
0.003535	0.989873	0.000000
0.003756	0.988575	0.000000
0.003976	0.987200	0.000000
0.004197	0.985749	0.000000
0.004418	0.984221	0.000000
0.004639	0.982618	0.000000
0.004860	0.980940	0.000000
0.005081	0.979186	0.000000
0.005302	0.977358	0.000000
0.005523	0.975456	0.000000
0.005744	0.973480	0.000000
0.005965	0.971430	0.000000
0.006186	0.969308	0.000000
0.006406	0.967114	0.000000
0.006627	0.964848	0.000000
0.006848	0.962510	0.000000
0.007069	0.960102	0.000000
0.007290	0.957624	0.000000
0.007511	0.955077	0.000000
0.007732	0.952460	0.000000
0.007953	0.949775	0.000000
0.008174	0.947022	0.000000
0.008395	0.944202	0.000000
0.008616	0.941316	0.000000
0.008837	0.938364	0.000000
0.009057	0.935346	0.000000
0.009278	0.932265	0.000000
0.009499	0.929119	0.000000
0.009720	0.925911	0.000000
0.009941	0.922640	0.000000
0.010162	0.919308	0.000000
0.010383	0.915915	0.000000
0.010604	0.916323	0.000000
0.010825	0.916090	0.000000
0.011046	0.909984	0.000000
0.011267	0.905009	0.000000
0.011487	0.900548	0.000000
0.011708	0.897923	0.000000
0.011929	0.894709	0.000000
0.012150	0.886848	0.000000
0.012371	0.883341	0.000000
0.012592	0.880994	0.000000
0.012813	0.876737	0.000000
0.013034	0.872512	0.000000
0.013255	0.867240	0.000000
0.013476	0.856732	0.000000
0.013697	0.855875	0.000000
0.013918	0.854273	0.000000
0.014138	0.846712	0.000000
0.014359	0.843177	0.000000
0.014580	0.839867	0.000000
0.014801	0.838433	0.000000
0.015022	0.834944	0.000000
0.015243	0.829125	0.000000
0.015464	0.821023	0.000000
0.015685	0.818265	0.000000
0.015906	0.814039	0.000000
0.016127	0.807107	0.000000
0.016348	0.802587	0.000000
0.016568	0.799248	0.000000
0.016789	0.790132	0.000000
0.017010	0.787912	0.000000
0.017231	0.784808	0.000000
0.017452	0.775495	0.000000
0.017673	0.774779	0.000000
0.017894	0.770508	0.000000
0.018115	0.763794	0.000000
0.018336	0.758200	0.000000
0.018557	0.757594	0.000000
0.018778	0.749333	0.000000
0.018999	0.740698	0.000000
0.019219	0.735795	0.000000
0.019440	0.731913	0.000000
0.019661	0.729312	0.000000
0.019882	0.720443	0.000000
0.020103	0.716242	0.000000
0.020324	0.715270	0.000000
0.020545	0.709575	0.000000
0.020766	0.700262	0.000000
0.020987	0.698832	0.000000
0.021208	0.693806	0.000000
0.021429	0.686119	0.000000
0.021649	0.682226	0.000000
0.021870	0.675626	0.000000
0.022091	0.669766	0.000000
0.022312	0.663758	0.000000
0.022533	0.658852	0.000000
0.022754	0.655388	0.000000
0.022975	0.649060	0.000000
0.023196	0.642134	0.000000
0.023417	0.640190	0.000000
0.023638	0.635133	0.000000
0.023859	0.626806	0.000000
0.024080	0.621745	0.000000
0.024300	0.618382	0.000000
0.024521	0.613903	0.000000
0.024742	0.608827	0.000000
0.024963	0.604704	0.000000
0.025184	0.597834	0.000000
0.025405	0.590403	0.000000
0.025626	0.586018	0.000000
0.025847	0.582264	0.000000
0.026068	0.577942	0.000000
0.026289	0.572997	0.000000
0.026510	0.567170	0.000000
0.026730	0.562240	0.000000
0.026951	0.556073	0.000000
0.027172	0.552115	0.000000
0.027393	0.546889	0.000000
0.027614	0.540860	0.000000
0.027835	0.538215	0.000000
0.028056	0.530777	0.000000
0.028277	0.523997	0.000000
0.028498	0.519940	0.000000
0.028719	0.514781	0.000000
0.028940	0.507550	0.000000
0.029161	0.503471	0.000000
0.029381	0.499982	0.000000
0.029602	0.494671	0.000000
0.029823	0.491118	0.000000
0.030044	0.485976	0.000000
0.030265	0.480101	0.000000
0.030486	0.477075	0.000000
0.030707	0.471133	0.000000
0.030928	0.464595	0.000000
0.031149	0.463204	0.000000
0.031370	0.458416	0.000000
0.031591	0.452134	0.000000
0.031811	0.449030	0.000000
0.032032	0.444501	0.000000
0.032253	0.436994	0.000000
0.032474	0.432322	0.000000
0.032695	0.430271	0.000000
0.032916	0.426263	0.000000
0.033137	0.421450	0.000000
0.033358	0.415752	0.000000
0.033579	0.411425	0.000000
0.033800	0.407319	0.000000
0.034021	0.401749	0.000000
0.034242	0.396960	0.000000
0.034462	0.392646	0.000000
0.034683	0.389746	0.000000
0.034904	0.385712	0.000000
0.035125	0.382220	0.000000
0.035346	0.377912	0.000000
0.035567	0.372632	0.000000
0.035788	0.369373	0.000000
0.036009	0.363341	0.000000
0.036230	0.358542	0.000000
0.036451	0.358119	0.000000
0.036672	0.353952	0.000000
0.036892	0.347717	0.000000
0.037113	0.344494	0.000000
0.037334	0.341223	0.000000
0.037555	0.337877	0.000000
0.037776	0.333935	0.000000
0.037997	0.330290	0.000000
0.038218	0.325173	0.000000
0.038439	0.321732	0.000000
0.038660	0.319889	0.000000
0.038881	0.316367	0.000000
0.039102	0.310414	0.000000
0.039323	0.307543	0.000000
0.039543	0.305211	0.000000
0.039764	0.300722	0.000000
0.039985	0.298372	0.000000
0.040206	0.294769	0.000000
0.040427	0.291850	0.000000
0.040648	0.289090	0.000000
0.040869	0.286333	0.000000
0.041090	0.281623	0.000000
0.041311	0.277670	0.000000
0.041532	0.274741	0.000000
0.041753	0.271635	0.000000
0.041973	0.270342	0.000000
0.042194	0.266069	0.000000
0.042415	0.262073	0.000000
0.042636	0.259715	0.000000
0.042857	0.256651	0.000000
0.043078	0.253780	0.000000
0.043299	0.251202	0.000000
0.043520	0.247963	0.000000
0.043741	0.245079	0.000000
0.043962	0.243424	0.000000
0.044183	0.239193	0.000000
0.044404	0.234949	0.000000
0.044624	0.233206	0.000000
0.044845	0.231577	0.000000
0.045066	0.229833	0.000000
0.045287	0.227558	0.000000
0.045508	0.224029	0.000000
0.045729	0.221211	0.000000
0.045950	0.219729	0.000000
0.046171	0.217055	0.000000
0.046392	0.212879	0.000000
0.046613	0.210433	0.000000
0.046834	0.208508	0.000000
0.047054	0.207314	0.000000
0.047275	0.205351	0.000000
0.047496	0.202268	0.000000
0.047717	0.199871	0.000000
0.047938	0.196412	0.000000
0.048159	0.194790	0.000000
0.048380	0.194005	0.000000
0.048601	0.191596	0.000000
0.048822	0.189219	0.000000
0.049043	0.187557	0.000000
0.049264	0.184923	0.000000
0.049485	0.181882	0.000000
0.049705	0.181467	0.000000
0.049926	0.179747	0.000000
0.050147	0.177109	0.000000
0.050368	0.175521	0.000000
0.050589	0.174459	0.000000
0.050810	0.171644	0.000000
0.051031	0.169688	0.000000
0.051252	0.168381	0.000000
0.051473	0.165844	0.000000
0.051694	0.165443	0.000000
0.051915	0.163500	0.000000
0.052135	0.161436	0.000000
0.052356	0.160588	0.000000
0.052577	0.158123	0.000000
0.052798	0.156438	0.000000
0.053019	0.156782	0.000000
0.053240	0.154843	0.000000
0.053461	0.153531	0.000000
0.053682	0.152145	0.000000
0.053903	0.148914	0.000000
0.054124	0.149068	0.000000
0.054345	0.146831	0.000000
0.054566	0.145461	0.000000
0.054786	0.143926	0.000000
0.055007	0.141880	0.000000
0.055228	0.140420	0.000000
0.055449	0.138961	0.000000
0.055670	0.139473	0.000000
0.055891	0.137269	0.000000
0.056112	0.136651	0.000000
0.056333	0.135010	0.000000
0.056554	0.132892	0.000000
0.056775	0.133024	0.000000
0.056996	0.131382	0.000000
0.057216	0.129733	0.000000
0.057437	0.129020	0.000000
0.057658	0.128255	0.000000
0.057879	0.126881	0.000000
0.058100	0.126394	0.000000
0.058321	0.126049	0.000000
0.058542	0.124695	0.000000
0.058763	0.123566	0.000000
0.058984	0.122483	0.000000
0.059205	0.121841	0.000000
0.059426	0.120488	0.000000
0.059647	0.119635	0.000000
0.059867	0.118253	0.000000
0.060088	0.116267	0.000000
0.060309	0.116711	0.000000
0.060530	0.114579	0.000000
0.060751	0.114153	0.000000
0.060972	0.113915	0.000000
0.061193	0.111419	0.000000
0.061414	0.110811	0.000000
0.061635	0.110889	0.000000
0.061856	0.110159	0.000000
0.062077	0.109319	0.000000
0.062297	0.108578	0.000000
0.062518	0.107908	0.000000
0.062739	0.106513	0.000000
0.062960	0.105600	0.000000
0.063181	0.105637	0.000000
0.063402	0.104821	0.000000
0.063623	0.103839	0.000000
0.063844	0.103516	0.000000
0.064065	0.103030	0.000000
0.064286	0.101242	0.000000
0.064507	0.100724	0.000000
0.064728	0.100457	0.000000
0.064948	0.099527	0.000000
0.065169	0.099528	0.000000
0.065390	0.099027	0.000000
0.065611	0.098342	0.000000
0.065832	0.097345	0.000000
0.066053	0.096579	0.000000
0.066274	0.095900	0.000000
0.066495	0.095166	0.000000
0.066716	0.094128	0.000000
0.066937	0.093791	0.000000
0.067158	0.093773	0.000000
0.067378	0.092909	0.000000
0.067599	0.092689	0.000000
0.067820	0.092508	0.000000
0.068041	0.091015	0.000000
0.068262	0.090787	0.000000
0.068483	0.090129	0.000000
0.068704	0.089567	0.000000
0.068925	0.088940	0.000000
0.069146	0.088362	0.000000
0.069367	0.087640	0.000000
0.069588	0.087983	0.000000
0.069809	0.087464	0.000000
0.070029	0.086189	0.000000
0.070250	0.085952	0.000000
0.070471	0.085425	0.000000
0.070692	0.084693	0.000000
0.070913	0.084521	0.000000
0.071134	0.083921	0.000000
0.071355	0.083187	0.000000
0.071576	0.083096	0.000000
0.071797	0.082997	0.000000
0.072018	0.082659	0.000000
0.072239	0.082067	0.000000
0.072459	0.081311	0.000000
0.072680	0.081475	0.000000
0.072901	0.080255	0.000000
0.073122	0.079084	0.000000
0.073343	0.079397	0.000000
0.073564	0.078885	0.000000
0.073785	0.078281	0.000000
0.074006	0.077878	0.000000
0.074227	0.077503	0.000000
0.074448	0.077795	0.000000
0.074669	0.077233	0.000000
0.074890	0.076192	0.000000
0.075110	0.075536	0.000000
0.075331	0.076012	0.000000
0.075552	0.074802	0.000000
0.075773	0.074706	0.000000
0.075994	0.074358	0.000000
0.076215	0.073198	0.000000
0.076436	0.073474	0.000000
0.076657	0.072549	0.000000
0.076878	0.072169	0.000000
0.077099	0.072055	0.000000
0.077320	0.071975	0.000000
0.077541	0.071539	0.000000
0.077761	0.070287	0.000000
0.077982	0.069703	0.000000
0.078203	0.069834	0.000000
0.078424	0.069769	0.000000
0.078645	0.068524	0.000000
0.078866	0.068361	0.000000
0.079087	0.068920	0.000000
0.079308	0.067986	0.000000
0.079529	0.067266	0.000000
0.079750	0.067001	0.000000
0.079971	0.067561	0.000000
0.080191	0.066444	0.000000
0.080412	0.065994	0.000000
0.080633	0.066044	0.000000
0.080854	0.065121	0.000000
0.081075	0.064223	0.000000
0.081296	0.064772	0.000000
0.081517	0.064134	0.000000
0.081738	0.063695	0.000000
0.081959	0.063874	0.000000
0.082180	0.062806	0.000000
0.082401	0.063083	0.000000
0.082622	0.062165	0.000000
0.082842	0.061233	0.000000
0.083063	0.061484	0.000000
0.083284	0.061330	0.000000
0.083505	0.060977	0.000000
0.083726	0.060813	0.000000
0.083947	0.060094	0.000000
0.084168	0.059303	0.000000
0.084389	0.059822	0.000000
0.084610	0.059186	0.000000
0.084831	0.058607	0.000000
0.085052	0.058350	0.000000
0.085272	0.057760	0.000000
0.085493	0.057310	0.000000
0.085714	0.057104	0.000000
0.085935	0.056989	0.000000
0.086156	0.056481	0.000000
0.086377	0.056282	0.000000
0.086598	0.055498	0.000000
0.086819	0.054944	0.000000
0.087040	0.054985	0.000000
0.087261	0.053892	0.000000
0.087482	0.053738	0.000000
0.087703	0.053942	0.000000
0.087923	0.054130	0.000000
0.088144	0.053891	0.000000
0.088365	0.053074	0.000000
0.088586	0.051937	0.000000
0.088807	0.051390	0.000000
0.089028	0.052289	0.000000
0.089249	0.051336	0.000000
0.089470	0.050142	0.000000
0.089691	0.050299	0.000000
0.089912	0.050923	0.000000
0.090133	0.050980	0.000000
0.090353	0.050262	0.000000
0.090574	0.049433	0.000000
0.090795	0.049112	0.000000
0.091016	0.048759	0.000000
0.091237	0.047920	0.000000
0.091458	0.048153	0.000000
0.091679	0.047660	0.000000
0.091900	0.046855	0.000000
0.092121	0.046508	0.000000
0.092342	0.047018	0.000000
0.092563	0.046388	0.000000
0.092784	0.045831	0.000000
0.093004	0.045782	0.000000
0.093225	0.045167	0.000000
0.093446	0.045461	0.000000
0.093667	0.043914	0.000000
0.093888	0.043699	0.000000
0.094109	0.044642	0.000000
0.094330	0.044173	0.000000
0.094551	0.043063	0.000000
0.094772	0.043401	0.000000
0.094993	0.043315	0.000000
0.095214	0.042068	0.000000
0.095434	0.041985	0.000000
0.095655	0.042273	0.000000
0.095876	0.041561	0.000000
0.096097	0.041345	0.000000
0.096318	0.040816	0.000000
0.096539	0.040321	0.000000
0.096760	0.040586	0.000000
0.096981	0.039864	0.000000
0.097202	0.039581	0.000000
0.097423	0.039830	0.000000
0.097644	0.039921	0.000000
0.097865	0.038911	0.000000
0.098085	0.037733	0.000000
0.098306	0.037879	0.000000
0.098527	0.038075	0.000000
0.098748	0.037543	0.000000
0.098969	0.037437	0.000000
0.099190	0.037088	0.000000
0.099411	0.036917	0.000000
0.099632	0.036903	0.000000
0.099853	0.036656	0.000000
0.100074	0.036173	0.000000
0.100295	0.036214	0.000000
0.100515	0.035607	0.000000
0.100736	0.035775	0.000000
0.100957	0.035141	0.000000
0.101178	0.034756	0.000000
0.101399	0.034883	0.000000
0.101620	0.034422	0.000000
0.101841	0.034220	0.000000
0.102062	0.033867	0.000000
0.102283	0.033867	0.000000
0.102504	0.033214	0.000000
0.102725	0.033122	0.000000
0.102946	0.032860	0.000000
0.103166	0.032495	0.000000
0.103387	0.032076	0.000000
0.103608	0.032515	0.000000
0.103829	0.032005	0.000000
0.104050	0.031371	0.000000
0.104271	0.032094	0.000000
0.104492	0.031168	0.000000
0.104713	0.030532	0.000000
0.104934	0.030754	0.000000
0.105155	0.030736	0.000000
0.105376	0.030342	0.000000
0.105596	0.029896	0.000000
0.105817	0.029903	0.000000
0.106038	0.030161	0.000000
0.106259	0.029443	0.000000
0.106480	0.029011	0.000000
0.106701	0.028830	0.000000
0.106922	0.028795	0.000000
0.107143	0.028791	0.000000
0.107364	0.028282	0.000000
0.107585	0.028111	0.000000
0.107806	0.027973	0.000000
0.108027	0.027229	0.000000
0.108247	0.027128	0.000000
0.108468	0.027511	0.000000
0.108689	0.027025	0.000000
0.108910	0.026492	0.000000
0.109131	0.026541	0.000000
0.109352	0.026137	0.000000
0.109573	0.026437	0.000000
0.109794	0.026242	0.000000
0.110015	0.025724	0.000000
0.110236	0.025312	0.000000
0.110457	0.025735	0.000000
0.110677	0.025865	0.000000
0.110898	0.025317	0.000000
0.111119	0.024591	0.000000
0.111340	0.024917	0.000000
0.111561	0.024901	0.000000
0.111782	0.024506	0.000000
0.112003	0.024544	0.000000
0.112224	0.024027	0.000000
0.112445	0.023703	0.000000
0.112666	0.023481	0.000000
0.112887	0.024910	0.000000
0.113108	0.023985	0.000000
0.113328	0.023434	0.000000
0.113549	0.023383	0.000000
0.113770	0.023411	0.000000
0.113991	0.023237	0.000000
0.114212	0.022854	0.000000
0.114433	0.023110	0.000000
0.114654	0.022650	0.000000
0.114875	0.022333	0.000000
0.115096	0.022275	0.000000
0.115317	0.021937	0.000000
0.115538	0.021297	0.000000
0.115758	0.021515	0.000000
0.115979	0.021545	0.000000
0.116200	0.021587	0.000000
0.116421	0.021309	0.000000
0.116642	0.021522	0.000000
0.116863	0.021401	0.000000
0.117084	0.020929	0.000000
0.117305	0.020423	0.000000
0.117526	0.020279	0.000000
0.117747	0.020176	0.000000
0.117968	0.020420	0.000000
0.118189	0.019969	0.000000
0.118409	0.019622	0.000000
0.118630	0.020047	0.000000
0.118851	0.020008	0.000000
0.119072	0.019608	0.000000
0.119293	0.019603	0.000000
0.119514	0.019173	0.000000
0.119735	0.019450	0.000000
0.119956	0.019496	0.000000
0.120177	0.019083	0.000000
0.120398	0.018819	0.000000
0.120619	0.018945	0.000000
0.120839	0.018641	0.000000
0.121060	0.018648	0.000000
0.121281	0.019262	0.000000
0.121502	0.018538	0.000000
0.121723	0.018003	0.000000
0.121944	0.017607	0.000000
0.122165	0.018081	0.000000
0.122386	0.018251	0.000000
0.122607	0.017952	0.000000
0.122828	0.017457	0.000000
0.123049	0.017121	0.000000
0.123270	0.017145	0.000000
0.123490	0.017750	0.000000
0.123711	0.018063	0.000000
0.123932	0.017355	0.000000
0.124153	0.017259	0.000000
0.124374	0.017229	0.000000
0.124595	0.016597	0.000000
0.124816	0.016623	0.000000
0.125037	0.016936	0.000000
0.125258	0.016736	0.000000
0.125479	0.016450	0.000000
0.125700	0.016357	0.000000
0.125920	0.016316	0.000000
0.126141	0.016539	0.000000
0.126362	0.016220	0.000000
0.126583	0.015910	0.000000
0.126804	0.016224	0.000000
0.127025	0.015731	0.000000
0.127246	0.015390	0.000000
0.127467	0.015660	0.000000
0.127688	0.015360	0.000000
0.127909	0.015451	0.000000
0.128130	0.015334	0.000000
0.128351	0.014788	0.000000
0.128571	0.015347	0.000000
0.128792	0.015146	0.000000
0.129013	0.014830	0.000000
0.129234	0.015369	0.000000
0.129455	0.014915	0.000000
0.129676	0.014921	0.000000
0.129897	0.014938	0.000000
0.130118	0.014933	0.000000
0.130339	0.014902	0.000000
0.130560	0.014565	0.000000
0.130781	0.014343	0.000000
0.131001	0.014460	0.000000
0.131222	0.014686	0.000000
0.131443	0.014244	0.000000
0.131664	0.014351	0.000000
0.131885	0.014496	0.000000
0.132106	0.014130	0.000000
0.132327	0.013774	0.000000
0.132548	0.013954	0.000000
0.132769	0.014346	0.000000
0.132990	0.013887	0.000000
0.133211	0.013411	0.000000
0.133432	0.013154	0.000000
0.133652	0.013210	0.000000
0.133873	0.013761	0.000000
0.134094	0.013917	0.000000
0.134315	0.013531	0.000000
0.134536	0.013261	0.000000
0.134757	0.012986	0.000000
0.134978	0.013102	0.000000
0.135199	0.013115	0.000000
0.135420	0.013558	0.000000
0.135641	0.013351	0.000000
0.135862	0.013127	0.000000
0.136082	0.013005	0.000000
0.136303	0.013664	0.000000
0.136524	0.013101	0.000000
0.136745	0.012523	0.000000
0.136966	0.013622	0.000000
0.137187	0.013474	0.000000
0.137408	0.012857	0.000000
0.137629	0.012253	0.000000
0.137850	0.012271	0.000000
0.138071	0.012516	0.000000
0.138292	0.012962	0.000000
0.138513	0.012667	0.000000
0.138733	0.012152	0.000000
0.138954	0.012228	0.000000
0.139175	0.012907	0.000000
0.139396	0.012785	0.000000
0.139617	0.012463	0.000000
0.139838	0.012439	0.000000
0.140059	0.012381	0.000000
0.140280	0.011704	0.000000
0.140501	0.011744	0.000000
0.140722	0.012000	0.000000
0.140943	0.012194	0.000000
0.141163	0.011795	0.000000
0.141384	0.011746	0.000000
0.141605	0.011920	0.000000
0.141826	0.011561	0.000000
0.142047	0.011763	0.000000
0.142268	0.011618	0.000000
0.142489	0.011736	0.000000
0.142710	0.011835	0.000000
0.142931	0.011993	0.000000
0.143152	0.011854	0.000000
0.143373	0.011867	0.000000
0.143594	0.011271	0.000000
0.143814	0.011144	0.000000
0.144035	0.011755	0.000000
0.144256	0.011792	0.000000
0.144477	0.011292	0.000000
0.144698	0.011198	0.000000
0.144919	0.011367	0.000000
0.145140	0.011533	0.000000
0.145361	0.011492	0.000000
0.145582	0.011251	0.000000
0.145803	0.010966	0.000000
0.146024	0.010454	0.000000
0.146244	0.010822	0.000000
0.146465	0.011155	0.000000
0.146686	0.011062	0.000000
0.146907	0.011130	0.000000
0.147128	0.011203	0.000000
0.147349	0.010757	0.000000
0.147570	0.011059	0.000000
0.147791	0.011281	0.000000
0.148012	0.010465	0.000000
0.148233	0.010765	0.000000
0.148454	0.011041	0.000000
0.148675	0.010602	0.000000
0.148895	0.010572	0.000000
0.149116	0.010292	0.000000
0.149337	0.010723	0.000000
0.149558	0.010648	0.000000
0.149779	0.010859	0.000000
0.150000	0.011036	0.000000
