# Supplementary material for: Using atomistic solution scattering modelling to elucidate the role of the Fc glycans in human IgG4
Source: PLoS One. 2024 Apr 1;19(4):e0300964. doi: 10.1371/journal.pone.0300964 (PMC10984405; doi:10.1371/journal.pone.0300964)
Supplement: S2 File — (ZIP) [file pone.0300964.s002.zip › IgG4_Supplementary/IgG4_Deglyco_3.07mgml_interpolated_norm.txt]

0.000000	1.000000	0.000000
0.000221	0.999960	0.000000
0.000442	0.999841	0.000000
0.000663	0.999642	0.000000
0.000884	0.999363	0.000000
0.001105	0.999005	0.000000
0.001325	0.998567	0.000000
0.001546	0.998050	0.000000
0.001767	0.997454	0.000000
0.001988	0.996779	0.000000
0.002209	0.996025	0.000000
0.002430	0.995192	0.000000
0.002651	0.994281	0.000000
0.002872	0.993291	0.000000
0.003093	0.992224	0.000000
0.003314	0.991078	0.000000
0.003535	0.989855	0.000000
0.003756	0.988555	0.000000
0.003976	0.987178	0.000000
0.004197	0.985724	0.000000
0.004418	0.984194	0.000000
0.004639	0.982588	0.000000
0.004860	0.980907	0.000000
0.005081	0.979150	0.000000
0.005302	0.977319	0.000000
0.005523	0.975414	0.000000
0.005744	0.973434	0.000000
0.005965	0.971381	0.000000
0.006186	0.969256	0.000000
0.006406	0.967058	0.000000
0.006627	0.964788	0.000000
0.006848	0.962447	0.000000
0.007069	0.960035	0.000000
0.007290	0.957552	0.000000
0.007511	0.955000	0.000000
0.007732	0.952379	0.000000
0.007953	0.949690	0.000000
0.008174	0.946933	0.000000
0.008395	0.944108	0.000000
0.008616	0.941217	0.000000
0.008837	0.938260	0.000000
0.009057	0.935238	0.000000
0.009278	0.932151	0.000000
0.009499	0.929001	0.000000
0.009720	0.925787	0.000000
0.009941	0.922511	0.000000
0.010162	0.919174	0.000000
0.010383	0.915775	0.000000
0.010604	0.922721	0.000000
0.010825	0.913489	0.000000
0.011046	0.906370	0.000000
0.011267	0.903728	0.000000
0.011487	0.901696	0.000000
0.011708	0.900530	0.000000
0.011929	0.891272	0.000000
0.012150	0.885998	0.000000
0.012371	0.881997	0.000000
0.012592	0.877218	0.000000
0.012813	0.875807	0.000000
0.013034	0.876181	0.000000
0.013255	0.866851	0.000000
0.013476	0.860223	0.000000
0.013697	0.857636	0.000000
0.013918	0.856712	0.000000
0.014138	0.851253	0.000000
0.014359	0.839303	0.000000
0.014580	0.836865	0.000000
0.014801	0.838796	0.000000
0.015022	0.829602	0.000000
0.015243	0.823292	0.000000
0.015464	0.825488	0.000000
0.015685	0.820190	0.000000
0.015906	0.810481	0.000000
0.016127	0.805999	0.000000
0.016348	0.804781	0.000000
0.016568	0.800456	0.000000
0.016789	0.796287	0.000000
0.017010	0.793176	0.000000
0.017231	0.784725	0.000000
0.017452	0.776229	0.000000
0.017673	0.767445	0.000000
0.017894	0.768281	0.000000
0.018115	0.769348	0.000000
0.018336	0.756921	0.000000
0.018557	0.752021	0.000000
0.018778	0.747907	0.000000
0.018999	0.742105	0.000000
0.019219	0.736644	0.000000
0.019440	0.731539	0.000000
0.019661	0.727902	0.000000
0.019882	0.721927	0.000000
0.020103	0.714978	0.000000
0.020324	0.710413	0.000000
0.020545	0.705657	0.000000
0.020766	0.696689	0.000000
0.020987	0.696037	0.000000
0.021208	0.693929	0.000000
0.021429	0.685434	0.000000
0.021649	0.681017	0.000000
0.021870	0.675987	0.000000
0.022091	0.673554	0.000000
0.022312	0.668269	0.000000
0.022533	0.659188	0.000000
0.022754	0.656584	0.000000
0.022975	0.650191	0.000000
0.023196	0.644377	0.000000
0.023417	0.638461	0.000000
0.023638	0.631419	0.000000
0.023859	0.628168	0.000000
0.024080	0.623787	0.000000
0.024300	0.617781	0.000000
0.024521	0.613056	0.000000
0.024742	0.606945	0.000000
0.024963	0.601288	0.000000
0.025184	0.596690	0.000000
0.025405	0.589370	0.000000
0.025626	0.586768	0.000000
0.025847	0.581412	0.000000
0.026068	0.577366	0.000000
0.026289	0.570722	0.000000
0.026510	0.566984	0.000000
0.026730	0.562919	0.000000
0.026951	0.554734	0.000000
0.027172	0.551479	0.000000
0.027393	0.546609	0.000000
0.027614	0.544170	0.000000
0.027835	0.537184	0.000000
0.028056	0.530211	0.000000
0.028277	0.523890	0.000000
0.028498	0.518679	0.000000
0.028719	0.514009	0.000000
0.028940	0.508834	0.000000
0.029161	0.504481	0.000000
0.029381	0.500875	0.000000
0.029602	0.498058	0.000000
0.029823	0.489664	0.000000
0.030044	0.486668	0.000000
0.030265	0.481461	0.000000
0.030486	0.476816	0.000000
0.030707	0.472468	0.000000
0.030928	0.465472	0.000000
0.031149	0.460851	0.000000
0.031370	0.455910	0.000000
0.031591	0.451869	0.000000
0.031811	0.446787	0.000000
0.032032	0.444132	0.000000
0.032253	0.438176	0.000000
0.032474	0.432448	0.000000
0.032695	0.430150	0.000000
0.032916	0.427134	0.000000
0.033137	0.421432	0.000000
0.033358	0.415795	0.000000
0.033579	0.411559	0.000000
0.033800	0.405144	0.000000
0.034021	0.400804	0.000000
0.034242	0.397838	0.000000
0.034462	0.393995	0.000000
0.034683	0.389896	0.000000
0.034904	0.385364	0.000000
0.035125	0.381980	0.000000
0.035346	0.376337	0.000000
0.035567	0.371753	0.000000
0.035788	0.368505	0.000000
0.036009	0.365608	0.000000
0.036230	0.360831	0.000000
0.036451	0.356696	0.000000
0.036672	0.353569	0.000000
0.036892	0.348421	0.000000
0.037113	0.345527	0.000000
0.037334	0.339642	0.000000
0.037555	0.335680	0.000000
0.037776	0.333400	0.000000
0.037997	0.328383	0.000000
0.038218	0.322963	0.000000
0.038439	0.321770	0.000000
0.038660	0.318601	0.000000
0.038881	0.315393	0.000000
0.039102	0.310580	0.000000
0.039323	0.307848	0.000000
0.039543	0.305035	0.000000
0.039764	0.300538	0.000000
0.039985	0.298231	0.000000
0.040206	0.293394	0.000000
0.040427	0.291694	0.000000
0.040648	0.289108	0.000000
0.040869	0.283750	0.000000
0.041090	0.279534	0.000000
0.041311	0.274388	0.000000
0.041532	0.272732	0.000000
0.041753	0.271434	0.000000
0.041973	0.268908	0.000000
0.042194	0.264548	0.000000
0.042415	0.262085	0.000000
0.042636	0.260953	0.000000
0.042857	0.255392	0.000000
0.043078	0.252441	0.000000
0.043299	0.250037	0.000000
0.043520	0.245606	0.000000
0.043741	0.243539	0.000000
0.043962	0.242159	0.000000
0.044183	0.239109	0.000000
0.044404	0.234858	0.000000
0.044624	0.232034	0.000000
0.044845	0.230526	0.000000
0.045066	0.230731	0.000000
0.045287	0.228237	0.000000
0.045508	0.223326	0.000000
0.045729	0.220971	0.000000
0.045950	0.220296	0.000000
0.046171	0.216027	0.000000
0.046392	0.213233	0.000000
0.046613	0.211935	0.000000
0.046834	0.208429	0.000000
0.047054	0.206331	0.000000
0.047275	0.204422	0.000000
0.047496	0.202105	0.000000
0.047717	0.200116	0.000000
0.047938	0.197666	0.000000
0.048159	0.195063	0.000000
0.048380	0.192412	0.000000
0.048601	0.190327	0.000000
0.048822	0.188899	0.000000
0.049043	0.188114	0.000000
0.049264	0.185860	0.000000
0.049485	0.184652	0.000000
0.049705	0.182074	0.000000
0.049926	0.179519	0.000000
0.050147	0.177302	0.000000
0.050368	0.175715	0.000000
0.050589	0.174355	0.000000
0.050810	0.172479	0.000000
0.051031	0.169953	0.000000
0.051252	0.167368	0.000000
0.051473	0.166527	0.000000
0.051694	0.165187	0.000000
0.051915	0.163302	0.000000
0.052135	0.160834	0.000000
0.052356	0.160206	0.000000
0.052577	0.158874	0.000000
0.052798	0.155333	0.000000
0.053019	0.155737	0.000000
0.053240	0.154634	0.000000
0.053461	0.152149	0.000000
0.053682	0.150336	0.000000
0.053903	0.148502	0.000000
0.054124	0.149292	0.000000
0.054345	0.146902	0.000000
0.054566	0.144528	0.000000
0.054786	0.143728	0.000000
0.055007	0.142224	0.000000
0.055228	0.141284	0.000000
0.055449	0.139993	0.000000
0.055670	0.138229	0.000000
0.055891	0.136737	0.000000
0.056112	0.136239	0.000000
0.056333	0.136165	0.000000
0.056554	0.135196	0.000000
0.056775	0.134649	0.000000
0.056996	0.132635	0.000000
0.057216	0.130794	0.000000
0.057437	0.130320	0.000000
0.057658	0.129879	0.000000
0.057879	0.128070	0.000000
0.058100	0.126188	0.000000
0.058321	0.125335	0.000000
0.058542	0.124433	0.000000
0.058763	0.125288	0.000000
0.058984	0.121154	0.000000
0.059205	0.121111	0.000000
0.059426	0.122240	0.000000
0.059647	0.119271	0.000000
0.059867	0.118618	0.000000
0.060088	0.117369	0.000000
0.060309	0.118895	0.000000
0.060530	0.117709	0.000000
0.060751	0.116405	0.000000
0.060972	0.115858	0.000000
0.061193	0.113782	0.000000
0.061414	0.112696	0.000000
0.061635	0.111591	0.000000
0.061856	0.110080	0.000000
0.062077	0.108706	0.000000
0.062297	0.109306	0.000000
0.062518	0.108916	0.000000
0.062739	0.107505	0.000000
0.062960	0.108045	0.000000
0.063181	0.106350	0.000000
0.063402	0.104730	0.000000
0.063623	0.106898	0.000000
0.063844	0.104389	0.000000
0.064065	0.103467	0.000000
0.064286	0.103740	0.000000
0.064507	0.101478	0.000000
0.064728	0.100367	0.000000
0.064948	0.100371	0.000000
0.065169	0.100690	0.000000
0.065390	0.100652	0.000000
0.065611	0.100607	0.000000
0.065832	0.098528	0.000000
0.066053	0.096335	0.000000
0.066274	0.095511	0.000000
0.066495	0.095616	0.000000
0.066716	0.095665	0.000000
0.066937	0.095982	0.000000
0.067158	0.094384	0.000000
0.067378	0.093245	0.000000
0.067599	0.093697	0.000000
0.067820	0.094033	0.000000
0.068041	0.092844	0.000000
0.068262	0.091645	0.000000
0.068483	0.091826	0.000000
0.068704	0.091690	0.000000
0.068925	0.090329	0.000000
0.069146	0.089829	0.000000
0.069367	0.089692	0.000000
0.069588	0.088431	0.000000
0.069809	0.088346	0.000000
0.070029	0.088892	0.000000
0.070250	0.086537	0.000000
0.070471	0.086459	0.000000
0.070692	0.087028	0.000000
0.070913	0.086889	0.000000
0.071134	0.086946	0.000000
0.071355	0.085581	0.000000
0.071576	0.084502	0.000000
0.071797	0.084664	0.000000
0.072018	0.084320	0.000000
0.072239	0.082895	0.000000
0.072459	0.083160	0.000000
0.072680	0.083379	0.000000
0.072901	0.082905	0.000000
0.073122	0.081514	0.000000
0.073343	0.081481	0.000000
0.073564	0.081327	0.000000
0.073785	0.079728	0.000000
0.074006	0.080743	0.000000
0.074227	0.079598	0.000000
0.074448	0.078098	0.000000
0.074669	0.078487	0.000000
0.074890	0.077574	0.000000
0.075110	0.076358	0.000000
0.075331	0.076835	0.000000
0.075552	0.076607	0.000000
0.075773	0.076166	0.000000
0.075994	0.075805	0.000000
0.076215	0.075022	0.000000
0.076436	0.074744	0.000000
0.076657	0.073713	0.000000
0.076878	0.074211	0.000000
0.077099	0.073625	0.000000
0.077320	0.072552	0.000000
0.077541	0.071643	0.000000
0.077761	0.071654	0.000000
0.077982	0.071530	0.000000
0.078203	0.071200	0.000000
0.078424	0.071112	0.000000
0.078645	0.069316	0.000000
0.078866	0.070771	0.000000
0.079087	0.070733	0.000000
0.079308	0.070521	0.000000
0.079529	0.070219	0.000000
0.079750	0.068740	0.000000
0.079971	0.069354	0.000000
0.080191	0.068659	0.000000
0.080412	0.068447	0.000000
0.080633	0.067877	0.000000
0.080854	0.068218	0.000000
0.081075	0.066445	0.000000
0.081296	0.065841	0.000000
0.081517	0.066159	0.000000
0.081738	0.066762	0.000000
0.081959	0.066728	0.000000
0.082180	0.064348	0.000000
0.082401	0.065188	0.000000
0.082622	0.063846	0.000000
0.082842	0.062880	0.000000
0.083063	0.063329	0.000000
0.083284	0.062609	0.000000
0.083505	0.062986	0.000000
0.083726	0.062681	0.000000
0.083947	0.061979	0.000000
0.084168	0.061110	0.000000
0.084389	0.062501	0.000000
0.084610	0.061182	0.000000
0.084831	0.059325	0.000000
0.085052	0.060098	0.000000
0.085272	0.059443	0.000000
0.085493	0.059498	0.000000
0.085714	0.059203	0.000000
0.085935	0.059169	0.000000
0.086156	0.058922	0.000000
0.086377	0.057689	0.000000
0.086598	0.057711	0.000000
0.086819	0.057144	0.000000
0.087040	0.056795	0.000000
0.087261	0.055833	0.000000
0.087482	0.055500	0.000000
0.087703	0.056510	0.000000
0.087923	0.056566	0.000000
0.088144	0.055015	0.000000
0.088365	0.054547	0.000000
0.088586	0.054169	0.000000
0.088807	0.054148	0.000000
0.089028	0.054347	0.000000
0.089249	0.053757	0.000000
0.089470	0.053673	0.000000
0.089691	0.052649	0.000000
0.089912	0.052423	0.000000
0.090133	0.052750	0.000000
0.090353	0.052060	0.000000
0.090574	0.051070	0.000000
0.090795	0.051427	0.000000
0.091016	0.051556	0.000000
0.091237	0.050478	0.000000
0.091458	0.050160	0.000000
0.091679	0.049306	0.000000
0.091900	0.048903	0.000000
0.092121	0.049077	0.000000
0.092342	0.049939	0.000000
0.092563	0.048529	0.000000
0.092784	0.048335	0.000000
0.093004	0.047641	0.000000
0.093225	0.046849	0.000000
0.093446	0.047364	0.000000
0.093667	0.046411	0.000000
0.093888	0.046741	0.000000
0.094109	0.046498	0.000000
0.094330	0.045838	0.000000
0.094551	0.045477	0.000000
0.094772	0.045170	0.000000
0.094993	0.044179	0.000000
0.095214	0.044467	0.000000
0.095434	0.044223	0.000000
0.095655	0.042858	0.000000
0.095876	0.042133	0.000000
0.096097	0.042589	0.000000
0.096318	0.043036	0.000000
0.096539	0.042582	0.000000
0.096760	0.042376	0.000000
0.096981	0.042261	0.000000
0.097202	0.042185	0.000000
0.097423	0.041376	0.000000
0.097644	0.040902	0.000000
0.097865	0.040200	0.000000
0.098085	0.039792	0.000000
0.098306	0.039783	0.000000
0.098527	0.040363	0.000000
0.098748	0.038927	0.000000
0.098969	0.039740	0.000000
0.099190	0.039863	0.000000
0.099411	0.038221	0.000000
0.099632	0.038559	0.000000
0.099853	0.038073	0.000000
0.100074	0.037097	0.000000
0.100295	0.038040	0.000000
0.100515	0.037899	0.000000
0.100736	0.036830	0.000000
0.100957	0.036137	0.000000
0.101178	0.037100	0.000000
0.101399	0.037535	0.000000
0.101620	0.036412	0.000000
0.101841	0.036970	0.000000
0.102062	0.035253	0.000000
0.102283	0.034733	0.000000
0.102504	0.035529	0.000000
0.102725	0.035941	0.000000
0.102946	0.034635	0.000000
0.103166	0.034269	0.000000
0.103387	0.034370	0.000000
0.103608	0.034087	0.000000
0.103829	0.033523	0.000000
0.104050	0.032860	0.000000
0.104271	0.033681	0.000000
0.104492	0.032842	0.000000
0.104713	0.032588	0.000000
0.104934	0.032294	0.000000
0.105155	0.032137	0.000000
0.105376	0.032814	0.000000
0.105596	0.032124	0.000000
0.105817	0.031810	0.000000
0.106038	0.031203	0.000000
0.106259	0.030417	0.000000
0.106480	0.031287	0.000000
0.106701	0.031173	0.000000
0.106922	0.030551	0.000000
0.107143	0.030958	0.000000
0.107364	0.030293	0.000000
0.107585	0.029981	0.000000
0.107806	0.029691	0.000000
0.108027	0.029155	0.000000
0.108247	0.029428	0.000000
0.108468	0.029318	0.000000
0.108689	0.029549	0.000000
0.108910	0.030234	0.000000
0.109131	0.028912	0.000000
0.109352	0.028016	0.000000
0.109573	0.028056	0.000000
0.109794	0.027651	0.000000
0.110015	0.026907	0.000000
0.110236	0.027430	0.000000
0.110457	0.027841	0.000000
0.110677	0.027786	0.000000
0.110898	0.028338	0.000000
0.111119	0.026731	0.000000
0.111340	0.026388	0.000000
0.111561	0.026347	0.000000
0.111782	0.026200	0.000000
0.112003	0.025904	0.000000
0.112224	0.025657	0.000000
0.112445	0.025517	0.000000
0.112666	0.025727	0.000000
0.112887	0.027156	0.000000
0.113108	0.025455	0.000000
0.113328	0.025908	0.000000
0.113549	0.026986	0.000000
0.113770	0.025585	0.000000
0.113991	0.024405	0.000000
0.114212	0.024350	0.000000
0.114433	0.024144	0.000000
0.114654	0.023964	0.000000
0.114875	0.024039	0.000000
0.115096	0.023884	0.000000
0.115317	0.024737	0.000000
0.115538	0.023769	0.000000
0.115758	0.023235	0.000000
0.115979	0.023278	0.000000
0.116200	0.022961	0.000000
0.116421	0.022619	0.000000
0.116642	0.023376	0.000000
0.116863	0.023044	0.000000
0.117084	0.022467	0.000000
0.117305	0.021913	0.000000
0.117526	0.022257	0.000000
0.117747	0.021842	0.000000
0.117968	0.021703	0.000000
0.118189	0.022612	0.000000
0.118409	0.022081	0.000000
0.118630	0.021004	0.000000
0.118851	0.022121	0.000000
0.119072	0.022626	0.000000
0.119293	0.020726	0.000000
0.119514	0.020843	0.000000
0.119735	0.021650	0.000000
0.119956	0.021437	0.000000
0.120177	0.020823	0.000000
0.120398	0.020820	0.000000
0.120619	0.020785	0.000000
0.120839	0.020213	0.000000
0.121060	0.020855	0.000000
0.121281	0.020717	0.000000
0.121502	0.020036	0.000000
0.121723	0.020605	0.000000
0.121944	0.019107	0.000000
0.122165	0.018873	0.000000
0.122386	0.019951	0.000000
0.122607	0.020564	0.000000
0.122828	0.019599	0.000000
0.123049	0.019507	0.000000
0.123270	0.019511	0.000000
0.123490	0.019141	0.000000
0.123711	0.020198	0.000000
0.123932	0.019914	0.000000
0.124153	0.018625	0.000000
0.124374	0.019179	0.000000
0.124595	0.018802	0.000000
0.124816	0.019332	0.000000
0.125037	0.018795	0.000000
0.125258	0.018669	0.000000
0.125479	0.018994	0.000000
0.125700	0.017912	0.000000
0.125920	0.018619	0.000000
0.126141	0.018538	0.000000
0.126362	0.018016	0.000000
0.126583	0.018165	0.000000
0.126804	0.018690	0.000000
0.127025	0.018053	0.000000
0.127246	0.017204	0.000000
0.127467	0.017251	0.000000
0.127688	0.017377	0.000000
0.127909	0.017632	0.000000
0.128130	0.017590	0.000000
0.128351	0.017295	0.000000
0.128571	0.017268	0.000000
0.128792	0.017253	0.000000
0.129013	0.017017	0.000000
0.129234	0.017066	0.000000
0.129455	0.017550	0.000000
0.129676	0.017213	0.000000
0.129897	0.016785	0.000000
0.130118	0.016915	0.000000
0.130339	0.016372	0.000000
0.130560	0.016801	0.000000
0.130781	0.016444	0.000000
0.131001	0.017243	0.000000
0.131222	0.016656	0.000000
0.131443	0.015707	0.000000
0.131664	0.016781	0.000000
0.131885	0.016776	0.000000
0.132106	0.016399	0.000000
0.132327	0.015627	0.000000
0.132548	0.015454	0.000000
0.132769	0.015642	0.000000
0.132990	0.016384	0.000000
0.133211	0.016108	0.000000
0.133432	0.015164	0.000000
0.133652	0.015442	0.000000
0.133873	0.016241	0.000000
0.134094	0.015557	0.000000
0.134315	0.014722	0.000000
0.134536	0.015448	0.000000
0.134757	0.015500	0.000000
0.134978	0.014671	0.000000
0.135199	0.014891	0.000000
0.135420	0.015254	0.000000
0.135641	0.014803	0.000000
0.135862	0.015228	0.000000
0.136082	0.015074	0.000000
0.136303	0.015631	0.000000
0.136524	0.014761	0.000000
0.136745	0.014003	0.000000
0.136966	0.015640	0.000000
0.137187	0.015547	0.000000
0.137408	0.014647	0.000000
0.137629	0.015050	0.000000
0.137850	0.014707	0.000000
0.138071	0.014941	0.000000
0.138292	0.014659	0.000000
0.138513	0.014741	0.000000
0.138733	0.013964	0.000000
0.138954	0.014282	0.000000
0.139175	0.015243	0.000000
0.139396	0.014078	0.000000
0.139617	0.014574	0.000000
0.139838	0.014594	0.000000
0.140059	0.013927	0.000000
0.140280	0.014023	0.000000
0.140501	0.013755	0.000000
0.140722	0.013968	0.000000
0.140943	0.014604	0.000000
0.141163	0.013572	0.000000
0.141384	0.013624	0.000000
0.141605	0.014511	0.000000
0.141826	0.013785	0.000000
0.142047	0.014143	0.000000
0.142268	0.013786	0.000000
0.142489	0.013534	0.000000
0.142710	0.013731	0.000000
0.142931	0.013495	0.000000
0.143152	0.013651	0.000000
0.143373	0.014299	0.000000
0.143594	0.014121	0.000000
0.143814	0.014073	0.000000
0.144035	0.013972	0.000000
0.144256	0.013548	0.000000
0.144477	0.013379	0.000000
0.144698	0.012940	0.000000
0.144919	0.013076	0.000000
0.145140	0.013756	0.000000
0.145361	0.013947	0.000000
0.145582	0.013541	0.000000
0.145803	0.013910	0.000000
0.146024	0.012211	0.000000
0.146244	0.012782	0.000000
0.146465	0.012978	0.000000
0.146686	0.013380	0.000000
0.146907	0.013637	0.000000
0.147128	0.013604	0.000000
0.147349	0.012868	0.000000
0.147570	0.013664	0.000000
0.147791	0.013855	0.000000
0.148012	0.012722	0.000000
0.148233	0.013515	0.000000
0.148454	0.012753	0.000000
0.148675	0.012402	0.000000
0.148895	0.012725	0.000000
0.149116	0.012286	0.000000
0.149337	0.012931	0.000000
0.149558	0.012849	0.000000
0.149779	0.013260	0.000000
0.150000	0.013065	0.000000
