# Supplementary material for: Using atomistic solution scattering modelling to elucidate the role of the Fc glycans in human IgG4
Source: PLoS One. 2024 Apr 1;19(4):e0300964. doi: 10.1371/journal.pone.0300964 (PMC10984405; doi:10.1371/journal.pone.0300964)
Supplement: S2 File — (ZIP) [file pone.0300964.s002.zip › IgG4_Supplementary/IgG4_Glyco_4.03mgml_best_fit_curve.iq]

0.000000  1.000000  0.000000   26200823.09038 497175382.24793 295109657.32775
0.000221  0.999960  0.000000   26199772.92421 497155498.33524 295097862.54628
0.000442  0.999840  0.000000   26196622.68949 497095851.57661 295062481.15301
0.000663  0.999639  0.000000   26191373.17744 496996456.90944 295003522.00087
0.000884  0.999359  0.000000   26184025.70637 496857339.22278 294920999.84078
0.001105  0.998998  0.000000   26174582.12126 496678533.34775 294814935.31602
0.001325  0.998558  0.000000   26163044.79294 496460084.04401 294685354.95423
0.001546  0.998038  0.000000   26149416.61725 496202045.98235 294532291.15705
0.001767  0.997438  0.000000   26133701.01385 495904483.72349 294355782.18763
0.001988  0.996759  0.000000   26115901.92491 495567471.69295 294155872.15569
0.002209  0.996000  0.000000   26096023.81359 495191094.15216 293932611.00050
0.002430  0.995162  0.000000   26074071.66226 494775445.16581 293686054.47142
0.002651  0.994246  0.000000   26050050.97061 494320628.56525 293416264.10637
0.002872  0.993250  0.000000   26023967.75348 493826757.90826 293123307.20793
0.003093  0.992176  0.000000   25995828.53851 493293956.43504 292807256.81727
0.003314  0.991024  0.000000   25965640.36363 492722357.02038 292468191.68589
0.003535  0.989794  0.000000   25933410.77430 492112102.12223 292106196.24514
0.003756  0.988486  0.000000   25899147.82060 491463343.72653 291721360.57355
0.003976  0.987101  0.000000   25862860.05408 490776243.28837 291313780.36197
0.004197  0.985639  0.000000   25824556.52447 490050971.66959 290883556.87670
0.004418  0.984101  0.000000   25784246.77613 489287709.07269 290430796.92027
0.004639  0.982486  0.000000   25741940.84441 488486644.97129 289955612.79033
0.004860  0.980795  0.000000   25697649.25169 487647978.03695 289458122.23629
0.005081  0.979030  0.000000   25651383.00339 486771916.06258 288938448.41397
0.005302  0.977189  0.000000   25603153.58363 485858675.88235 288396719.83820
0.005523  0.975274  0.000000   25552972.95088 484908483.28825 287833070.33341
0.005744  0.973284  0.000000   25500853.53328 483921572.94316 287247638.98214
0.005965  0.971222  0.000000   25446808.22385 482898188.29073 286640570.07170
0.006186  0.969086  0.000000   25390850.37558 481838581.46188 286012013.03881
0.006406  0.966878  0.000000   25332993.79622 480743013.17810 285362122.41234
0.006627  0.964598  0.000000   25273252.74303 479611752.65158 284691057.75414
0.006848  0.962246  0.000000   25211641.91727 478445077.48213 283998983.59809
0.007069  0.959824  0.000000   25148176.45857 477243273.55107 283286069.38718
0.007290  0.957331  0.000000   25082871.93912 476006634.91212 282552489.40896
0.007511  0.954769  0.000000   25015744.35776 474735463.67917 281798422.72908
0.007732  0.952138  0.000000   24946810.13379 473430069.91130 281024053.12317
0.007953  0.949439  0.000000   24876086.10075 472090771.49477 280229569.00704
0.008174  0.946672  0.000000   24803589.50002 470717894.02231 279415163.36511
0.008395  0.943838  0.000000   24729337.97420 469311770.66957 278581033.67734
0.008616  0.940938  0.000000   24653349.56047 467872742.06900 277727381.84448
0.008837  0.937972  0.000000   24575642.68371 466401156.18092 276854414.11178
0.009057  0.934941  0.000000   24496236.14951 464897368.16222 275962340.99119
0.009278  0.931847  0.000000   24415149.13708 463361740.23238 275051377.18210
0.009499  0.928688  0.000000   24332401.19200 461794641.53719 274121741.49055
0.009720  0.925468  0.000000   24248012.21885 460196448.01002 273173656.74713
0.009941  0.922185  0.000000   24162002.47373 458567542.23078 272207349.72350
0.010162  0.918841  0.000000   24074392.55662 456908313.28274 271223051.04752
0.010383  0.915437  0.000000   23985203.40370 455219156.60705 270220995.11715
0.010604  0.911973  0.000000   23894456.27945 453500473.85527 269201420.01313
0.010825  0.908451  0.000000   23802172.76880 451752672.73980 268164567.41039
0.011046  0.904871  0.000000   23708374.76901 449976166.88246 267110682.48839
0.011267  0.901234  0.000000   23613084.48152 448171375.66105 266040013.84025
0.011487  0.897541  0.000000   23516324.40378 446338724.05426 264952813.38091
0.011708  0.893793  0.000000   23418117.32085 444478642.48469 263849336.25417
0.011929  0.889991  0.000000   23318486.29700 442591566.66039 262729840.73882
0.012150  0.886135  0.000000   23217454.66722 440677937.41464 261594588.15384
0.012371  0.882226  0.000000   23115046.02862 438738200.54438 260443842.76260
0.012592  0.878266  0.000000   23011284.23177 436772806.64712 259277871.67637
0.012813  0.874255  0.000000   22906193.37198 434782210.95655 258096944.75692
0.013034  0.870194  0.000000   22799797.78050 432766873.17682 256901334.51838
0.013255  0.866084  0.000000   22692122.01567 430727257.31576 255691316.02847
0.013476  0.861927  0.000000   22583190.85396 428663831.51678 254467166.80895
0.013697  0.857722  0.000000   22473029.28106 426577067.88997 253229166.73559
0.013918  0.853472  0.000000   22361662.48280 424467442.34205 251977597.93742
0.014138  0.849176  0.000000   22249115.83610 422335434.40556 250712744.69563
0.014359  0.844837  0.000000   22135414.89987 420181527.06722 249434893.34186
0.014580  0.840454  0.000000   22020585.40586 418006206.59557 248144332.15613
0.014801  0.836029  0.000000   21904653.24944 415809962.36800 246841351.26440
0.015022  0.831563  0.000000   21787644.48046 413593286.69717 245526242.53575
0.015243  0.827057  0.000000   21669585.29392 411356674.65705 244199299.47934
0.015464  0.822512  0.000000   21550502.02081 409100623.90846 242860817.14110
0.015685  0.817929  0.000000   21430421.11877 406825634.52438 241511092.00022
0.015906  0.813309  0.000000   21309369.16281 404532208.81499 240150421.86553
0.016127  0.808653  0.000000   21187372.83608 402220851.15255 238779105.77179
0.016348  0.803962  0.000000   21064458.92048 399892067.79622 237397443.87591
0.016568  0.799237  0.000000   20940654.28744 397546366.71688 236005737.35315
0.016789  0.794478  0.000000   20815985.88859 395184257.42205 234604288.29347
0.017010  0.789688  0.000000   20690480.74651 392806250.78094 233193399.59785
0.017231  0.784867  0.000000   20564165.94543 390412858.84979 231773374.87481
0.017452  0.780016  0.000000   20437068.62199 388004594.69748 230344518.33714
0.017673  0.775137  0.000000   20309215.95602 385581972.23155 228907134.69884
0.017894  0.770229  0.000000   20180635.16135 383145506.02474 227461529.07230
0.018115  0.765295  0.000000   20051353.47660 380695711.14202 226008006.86589
0.018336  0.760335  0.000000   19921398.15605 378233102.96826 224546873.68182
0.018557  0.755350  0.000000   19790796.46059 375758197.03666 223078435.21454
0.018778  0.750342  0.000000   19659575.64859 373271508.85788 221602997.14942
0.018999  0.745311  0.000000   19527762.96692 370773553.75002 220120865.06215
0.019219  0.740259  0.000000   19395385.64200 368264846.66965 218632344.31849
0.019440  0.735186  0.000000   19262470.87084 365745902.04365 217137739.97470
0.019661  0.730093  0.000000   19129045.81227 363217233.60226 215637356.67865
0.019882  0.724982  0.000000   18995137.57805 360679354.21322 214131498.57147
0.020103  0.719854  0.000000   18860773.22422 358132775.71711 212620469.19002
0.020324  0.714710  0.000000   18725979.74240 355578008.76398 211104571.37008
0.020545  0.709550  0.000000   18590784.05122 353015562.65133 209584107.15036
0.020766  0.704375  0.000000   18455212.98781 350445945.16349 208059377.67727
0.020987  0.699188  0.000000   18319293.29936 347869662.41250 206530683.11067
0.021208  0.693988  0.000000   18183051.63478 345287218.68052 204998322.53044
0.021429  0.688777  0.000000   18046514.53640 342699116.26382 203462593.84405
0.021649  0.683555  0.000000   17909708.43188 340105855.31853 201923793.69513
0.021870  0.678324  0.000000   17772659.62604 337507933.70800 200382217.37300
0.022091  0.673086  0.000000   17635394.29292 334905846.85206 198838158.72334
0.022312  0.667839  0.000000   17497938.46789 332300087.57806 197291910.05989
0.022533  0.662587  0.000000   17360318.03985 329691145.97387 195743762.07729
0.022754  0.657329  0.000000   17222558.74357 327079509.24281 194194003.76516
0.022975  0.652067  0.000000   17084686.15213 324465661.56062 192642922.32321
0.023196  0.646801  0.000000   16946725.66939 321850083.93451 191090803.07779
0.023417  0.641533  0.000000   16808702.52274 319233254.06433 189537929.39952
0.023638  0.636264  0.000000   16670641.75581 316615646.20591 187984582.62229
0.023859  0.630994  0.000000   16532568.22136 313997731.03667 186431041.96357
0.024080  0.625725  0.000000   16394506.57431 311379975.52346 184877584.44608
0.024300  0.620457  0.000000   16256481.26488 308762842.79275 183324484.82080
0.024521  0.615191  0.000000   16118516.53181 306146792.00321 181772015.49142
0.024742  0.609929  0.000000   15980636.39582 303532278.22069 180220446.44020
0.024963  0.604670  0.000000   15842864.65304 300919752.29563 178670045.15526
0.025184  0.599417  0.000000   15705224.86875 298309660.74301 177121076.55943
0.025405  0.594170  0.000000   15567740.37112 295702445.62486 175573802.94050
0.025626  0.588929  0.000000   15430434.24516 293098544.43528 174028483.88308
0.025847  0.583697  0.000000   15293329.32677 290498389.98812 172485376.20195
0.026068  0.578472  0.000000   15156448.19695 287902410.30732 170944733.87700
0.026289  0.573257  0.000000   15019813.17618 285311028.51992 169406807.98979
0.026510  0.568053  0.000000   14883446.31888 282724662.75176 167871846.66164
0.026730  0.562859  0.000000   14747369.40807 280143726.02598 166340094.99342
0.026951  0.557677  0.000000   14611603.95015 277568626.16426 164811795.00694
0.027172  0.552508  0.000000   14476171.16986 274999765.69088 163287185.58804
0.027393  0.547353  0.000000   14341092.00535 272437541.73956 161766502.43128
0.027614  0.542211  0.000000   14206387.10342 269882345.96327 160249977.98639
0.027835  0.537085  0.000000   14072076.81494 267334564.44676 158737841.40639
0.028056  0.531975  0.000000   13938181.19038 264794577.62211 157230318.49744
0.028277  0.526881  0.000000   13804719.97552 262262760.18714 155727631.67038
0.028498  0.521805  0.000000   13671712.60730 259739481.02678 154229999.89405
0.028719  0.516746  0.000000   13539178.20987 257225103.13733 152737638.65033
0.028940  0.511707  0.000000   13407135.59073 254719983.55376 151250759.89091
0.029161  0.506686  0.000000   13275603.23707 252224473.27996 149769571.99591
0.029381  0.501687  0.000000   13144599.31230 249738917.22193 148294279.73413
0.029602  0.496707  0.000000   13014141.65264 247263654.12403 146825084.22521
0.029823  0.491750  0.000000   12884247.76399 244799016.50822 145362182.90350
0.030044  0.486814  0.000000   12754934.81887 242345330.61626 143905769.48368
0.030265  0.481902  0.000000   12626219.65357 239902916.35501 142456033.92826
0.030486  0.477012  0.000000   12498118.76542 237472087.24468 141013162.41678
0.030707  0.472147  0.000000   12370648.31027 235053150.37011 139577337.31681
0.030928  0.467307  0.000000   12243824.10011 232646406.33511 138148737.15680
0.031149  0.462492  0.000000   12117661.60079 230252149.21977 136727536.60066
0.031370  0.457702  0.000000   11992175.93002 227870666.54081 135313906.42411
0.031591  0.452939  0.000000   11867381.85545 225502239.21493 133908013.49288
0.031811  0.448203  0.000000   11743293.79289 223147141.52518 132510020.74262
0.032032  0.443495  0.000000   11619925.80475 220805641.09028 131120087.16060
0.032253  0.438814  0.000000   11497291.59864 218477998.83702 129738367.76924
0.032474  0.434162  0.000000   11375404.52605 216164468.97550 128365013.61130
0.032695  0.429539  0.000000   11254277.58125 213865298.97747 127000171.73689
0.032916  0.424946  0.000000   11133923.40037 211580729.55750 125643985.19222
0.033137  0.420382  0.000000   11014354.26057 209310994.65719 124296593.01009
0.033358  0.415849  0.000000   10895582.07939 207056321.43225 122958130.20206
0.033579  0.411347  0.000000   10777618.41429 204816930.24240 121628727.75242
0.033800  0.406876  0.000000   10660474.46228 202593034.64434 120308512.61377
0.034021  0.402436  0.000000   10544161.05975 200384841.38738 118997607.70440
0.034242  0.398029  0.000000   10428688.68245 198192550.41204 117696131.90724
0.034462  0.393654  0.000000   10314067.44557 196016354.85139 116404200.07056
0.034683  0.389312  0.000000   10200307.10403 193856441.03522 115121923.01032
0.034904  0.385004  0.000000   10087417.05287 191712988.49699 113849407.51405
0.035125  0.380729  0.000000    9975406.32784 189586169.98341 112586756.34651
0.035346  0.376488  0.000000    9864283.60604 187476151.46689 111334068.25685
0.035567  0.372281  0.000000    9754057.20680 185383092.16052 110091437.98734
0.035788  0.368108  0.000000    9644735.09266 183307144.53580 108858956.28378
0.036009  0.363970  0.000000    9536324.87048 181248454.34291 107636709.90735
0.036230  0.359868  0.000000    9428833.79268 179207160.63362 106424781.64801
0.036451  0.355801  0.000000    9322268.75866 177183395.78671 105223250.33946
0.036672  0.351769  0.000000    9216636.31630 175177285.53592 104032190.87558
0.036892  0.347773  0.000000    9111942.66363 173188949.00039 102851674.22826
0.037113  0.343813  0.000000    9008193.65061 171218498.71751 101681767.46675
0.037334  0.339890  0.000000    8905394.78103 169266040.67815 100522533.77846
0.037555  0.336003  0.000000    8803551.21456 167331674.36437  99374032.49104
0.037776  0.332152  0.000000    8702667.76891 165415492.78929  98236319.09598
0.037997  0.328339  0.000000    8602748.92210 163517582.53934  97109445.27346
0.038218  0.324562  0.000000    8503798.81486 161638023.81876  95993458.91855
0.038439  0.320823  0.000000    8405821.25314 159776890.49622  94888404.16878
0.038660  0.317121  0.000000    8308819.71076 157934250.15368  93794321.43285
0.038881  0.313456  0.000000    8212797.33213 156110164.13729  92711247.42074
0.039102  0.309828  0.000000    8117756.93511 154304687.61038  91639215.17494
0.039323  0.306239  0.000000    8023701.01393 152517869.60849  90578254.10295
0.039543  0.302686  0.000000    7930631.74232 150749753.09635  89528390.01086
0.039764  0.299172  0.000000    7838550.97661 149000375.02678  88489645.13817
0.039985  0.295695  0.000000    7747460.25900 147269766.40147  87462038.19365
0.040206  0.292256  0.000000    7657360.82095 145557952.33362  86445584.39236
0.040427  0.288856  0.000000    7568253.58660 143864952.11233  85440295.49362
0.040648  0.285493  0.000000    7480139.17631 142190779.26872  84446179.84014
0.040869  0.282167  0.000000    7393017.91032 140535441.64376  83463242.39802
0.041090  0.278880  0.000000    7306889.81245 138898941.45770  82491484.79782
0.041311  0.275631  0.000000    7221754.61388 137281275.38113  81530905.37653
0.041532  0.272419  0.000000    7137611.75706 135682434.60752  80581499.22043
0.041753  0.269246  0.000000    7054460.39968 134102404.92725  79643258.20884
0.041973  0.266110  0.000000    6972299.41865 132541166.80314  78716171.05877
0.042194  0.263012  0.000000    6891127.41427 130998695.44723  77800223.37031
0.042415  0.259951  0.000000    6810942.71437 129474960.89902  76895397.67288
0.042636  0.256929  0.000000    6731743.37854 127969928.10489  76001673.47215
0.042857  0.253943  0.000000    6653527.20249 126483556.99878  75119027.29781
0.043078  0.250996  0.000000    6576291.72236 125015802.58403  74247432.75191
0.043299  0.248085  0.000000    6500034.21919 123566615.01638  73386860.55792
0.043520  0.245212  0.000000    6424751.72337 122135939.68793  72537278.61048
0.043741  0.242376  0.000000    6350441.01921 120723717.31226  71698652.02564
0.043962  0.239576  0.000000    6277098.64948 119329884.01034  70870943.19172
0.044183  0.236814  0.000000    6204720.92011 117954371.39752  70054111.82078
0.044404  0.234088  0.000000    6133303.90479 116597106.67125  69248115.00049
0.044624  0.231399  0.000000    6062843.44974 115258012.69964  68452907.24651
0.044845  0.228746  0.000000    5993335.17846 113937008.11081  67668440.55538
0.045066  0.226129  0.000000    5924774.49652 112634007.38285  66894664.45775
0.045287  0.223549  0.000000    5857156.59638 111348920.93453  66131526.07203
0.045508  0.221004  0.000000    5790476.46225 110081655.21653  65378970.15838
0.045729  0.218494  0.000000    5724728.87499 108832112.80321  64636939.17306
0.045950  0.216020  0.000000    5659908.41702 107600192.48497  63905373.32301
0.046171  0.213581  0.000000    5596009.47723 106385789.36091  63184210.62079
0.046392  0.211178  0.000000    5533026.25596 105188794.93195  62473386.93964
0.046613  0.208808  0.000000    5470952.76995 104009097.19436  61772836.06881
0.046834  0.206474  0.000000    5409782.85734 102846580.73343  61082489.76911
0.047054  0.204173  0.000000    5349510.18268 101701126.81749  60402277.82849
0.047275  0.201907  0.000000    5290128.24189 100572613.49208  59732128.11782
0.047496  0.199674  0.000000    5231630.36732  99460915.67430  59071966.64675
0.047717  0.197475  0.000000    5174009.73273  98365905.24718  58421717.61960
0.047938  0.195309  0.000000    5117259.35834  97287451.15419  57781303.49130
0.048159  0.193176  0.000000    5061372.11582  96225419.49366  57150645.02332
0.048380  0.191076  0.000000    5006340.73333  95179673.61324  56529661.33961
0.048601  0.189008  0.000000    4952157.80049  94150074.20417  55918269.98244
0.048822  0.186972  0.000000    4898815.77342  93136479.39551  55316386.96820
0.049043  0.184968  0.000000    4846306.97971  92138744.84811  54723926.84305
0.049264  0.182995  0.000000    4794623.62338  91156723.84838  54140802.73851
0.049485  0.181054  0.000000    4743757.78987  90190267.40183  53566926.42680
0.049705  0.179143  0.000000    4693701.45097  89239224.32621  53002208.37611
0.049926  0.177263  0.000000    4644446.46972  88303441.34433  52446557.80552
0.050147  0.175414  0.000000    4595984.60535  87382763.17657  51899882.73984
0.050368  0.173594  0.000000    4548307.51812  86477032.63276  51362090.06407
0.050589  0.171804  0.000000    4501406.77419  85586090.70381  50833085.57765
0.050810  0.170043  0.000000    4455273.85045  84709776.65259  50312774.04838
0.051031  0.168312  0.000000    4409900.13928  83847928.10445  49801059.26603
0.051252  0.166608  0.000000    4365276.95333  83000381.13705  49297844.09557
0.051473  0.164934  0.000000    4321395.53022  82166970.36952  48803030.53005
0.051694  0.163287  0.000000    4278247.03728  81347529.05107  48316519.74312
0.051915  0.161668  0.000000    4235822.57614  80541889.14880  47838212.14105
0.052135  0.160076  0.000000    4194113.18735  79749881.43477  47368007.41443
0.052356  0.158511  0.000000    4153109.85499  78971335.57242  46905804.58930
0.052577  0.156972  0.000000    4112803.51114  78206080.20200  46451502.07790
0.052798  0.155460  0.000000    4073185.04039  77453943.02533  46004997.72886
0.053019  0.153974  0.000000    4034245.28424  76714750.88959  45566188.87696
0.053240  0.152513  0.000000    3995975.04554  75988329.87025  45134972.39225
0.053461  0.151078  0.000000    3958365.09274  75274505.35312  44711244.72874
0.053682  0.149667  0.000000    3921406.16426  74573102.11531  44294901.97244
0.053903  0.148281  0.000000    3885088.97264  73883944.40538  43885839.88888
0.054124  0.146919  0.000000    3849404.20876  73206856.02235  43483953.96999
0.054345  0.145581  0.000000    3814342.54596  72541660.39374  43089139.48039
0.054566  0.144266  0.000000    3779894.64405  71888180.65253  42701291.50309
0.054786  0.142975  0.000000    3746051.15340  71246239.71304  42320304.98450
0.055007  0.141706  0.000000    3712802.71877  70615660.34571  41946074.77877
0.055228  0.140459  0.000000    3680139.98331  69996265.25075  41578495.69159
0.055449  0.139234  0.000000    3648053.59228  69387877.13067  41217462.52312
0.055670  0.138031  0.000000    3616534.19689  68790318.76155  40862870.11041
0.055891  0.136850  0.000000    3585572.45794  68203413.06324  40514613.36905
0.056112  0.135689  0.000000    3555159.04945  67626983.16832  40172587.33403
0.056333  0.134549  0.000000    3525284.66227  67060852.48974  39836687.20003
0.056554  0.133429  0.000000    3495940.00754  66504844.78741  39506808.36087
0.056775  0.132329  0.000000    3467115.82012  65958784.23333  39182846.44825
0.056996  0.131248  0.000000    3438802.86195  65422495.47562  38864697.36975
0.057216  0.130186  0.000000    3410991.92540  64895803.70117  38552257.34605
0.057437  0.129144  0.000000    3383673.83639  64378534.69705  38245422.94745
0.057658  0.128120  0.000000    3356839.45765  63870514.91054  37944091.12950
0.057879  0.127114  0.000000    3330479.69174  63371571.50797  37648159.26798
0.058100  0.126125  0.000000    3304585.48408  62881532.43210  37357525.19302
0.058321  0.125154  0.000000    3279147.82590  62400226.45826  37072087.22244
0.058542  0.124201  0.000000    3254157.75711  61927483.24911  36791744.19433
0.058763  0.123264  0.000000    3229606.36906  61463133.40802  36516395.49882
0.058984  0.122343  0.000000    3205484.80735  61007008.53118  36245941.10899
0.059205  0.121438  0.000000    3181784.27438  60558941.25828  35980281.61108
0.059426  0.120549  0.000000    3158496.03201  60118765.32182  35719318.23382
0.059647  0.119676  0.000000    3135611.40402  59686315.59512  35462952.87695
0.059867  0.118818  0.000000    3113121.77859  59261428.13887  35211088.13899
0.060088  0.117974  0.000000    3091018.61059  58843940.24637  34963627.34412
0.060309  0.117145  0.000000    3069293.42395  58433690.48740  34720474.56830
0.060530  0.116330  0.000000    3047937.81381  58030518.75064  34481534.66455
0.060751  0.115529  0.000000    3026943.44869  57634266.28484  34246713.28747
0.060972  0.114741  0.000000    3006302.07254  57244775.73846  34015916.91685
0.061193  0.113966  0.000000    2986005.50676  56861891.19813  33789052.88056
0.061414  0.113204  0.000000    2966045.65212  56485458.22555  33566029.37659
0.061635  0.112455  0.000000    2946414.49056  56115323.89315  33346755.49431
0.061856  0.111718  0.000000    2927104.08703  55751336.81840  33131141.23488
0.062077  0.110993  0.000000    2908106.59118  55393347.19666  32919097.53090
0.062297  0.110280  0.000000    2889414.23896  55041206.83277  32710536.26525
0.062518  0.109577  0.000000    2871019.35420  54694769.17131  32505370.28914
0.062739  0.108886  0.000000    2852914.35012  54353889.32545  32303513.43935
0.062960  0.108206  0.000000    2835091.73074  54018424.10454  32104880.55473
0.063181  0.107536  0.000000    2817544.09221  53688232.04035  31909387.49185
0.063402  0.106877  0.000000    2800264.12411  53363173.41201  31716951.13996
0.063623  0.106227  0.000000    2783244.61067  53043110.26969  31527489.43511
0.063844  0.105587  0.000000    2766478.43189  52727906.45691  31340921.37354
0.064065  0.104957  0.000000    2749958.56463  52417427.63164  31157167.02433
0.064286  0.104336  0.000000    2733678.08362  52111541.28613  30976147.54127
0.064507  0.103723  0.000000    2717630.16242  51810116.76546  30797785.17398
0.064728  0.103119  0.000000    2701808.07423  51513025.28488  30622003.27835
0.064948  0.102524  0.000000    2686205.19279  51220139.94588  30448726.32619
0.065169  0.101936  0.000000    2670814.99306  50931335.75111  30277879.91421
0.065390  0.101357  0.000000    2655631.05195  50646489.61805  30109390.77226
0.065611  0.100785  0.000000    2640647.04891  50365480.39153  29943186.77089
0.065832  0.100220  0.000000    2625856.76649  50088188.85505  29779196.92819
0.066053  0.099663  0.000000    2611254.09088  49814497.74099  29617351.41597
0.066274  0.099113  0.000000    2596833.01228  49544291.73962  29457581.56529
0.066495  0.098569  0.000000    2582587.62535  49277457.50709  29299819.87124
0.066716  0.098032  0.000000    2568512.12947  49013883.67218  29143999.99718
0.066937  0.097501  0.000000    2554600.82904  48753460.84212  28990056.77822
0.067158  0.096976  0.000000    2540848.13369  48496081.60721  28837926.22418
0.067378  0.096457  0.000000    2527248.55841  48241640.54446  28687545.52187
0.067599  0.095943  0.000000    2513796.72365  47990034.22020  28538853.03669
0.067820  0.095435  0.000000    2500487.35539  47741161.19163  28391788.31380
0.068041  0.094933  0.000000    2487315.28510  47494922.00743  28246292.07853
0.068262  0.094435  0.000000    2474275.44968  47251219.20734  28102306.23629
0.068483  0.093942  0.000000    2461362.89140  47009957.32085  27959773.87194
0.068704  0.093454  0.000000    2448572.75765  46771042.86491  27818639.24852
0.068925  0.092970  0.000000    2435900.30083  46534384.34070  27678847.80553
0.069146  0.092491  0.000000    2423340.87803  46299892.22958  27540346.15659
0.069367  0.092016  0.000000    2410889.95074  46067478.98809  27403082.08664
0.069588  0.091545  0.000000    2398543.08454  45837059.04213  27267004.54863
0.069809  0.091077  0.000000    2386295.94865  45608548.78032  27132063.65965
0.070029  0.090613  0.000000    2374144.31554  45381866.54648  26998210.69667
0.070250  0.090153  0.000000    2362084.06047  45156932.63140  26865398.09174
0.070471  0.089696  0.000000    2350111.16092  44933669.26377  26733579.42673
0.070692  0.089242  0.000000    2338221.69607  44712000.60040  26602709.42770
0.070913  0.088792  0.000000    2326411.84622  44491852.71569  26472743.95870
0.071134  0.088344  0.000000    2314677.89212  44273153.59037  26343640.01528
0.071355  0.087899  0.000000    2303016.21436  44055833.09961  26215355.71755
0.071576  0.087456  0.000000    2291423.29260  43839823.00038  26087850.30275
0.071797  0.087016  0.000000    2279895.70490  43625056.91826  25961084.11759
0.072018  0.086579  0.000000    2268430.12692  43411470.33351  25835018.61011
0.072239  0.086143  0.000000    2257023.33111  43199000.56662  25709616.32118
0.072459  0.085710  0.000000    2245672.18592  42987586.76328  25584840.87574
0.072680  0.085279  0.000000    2234373.65492  42777169.87870  25460656.97358
0.072901  0.084849  0.000000    2223124.79588  42567692.66148  25337030.37990
0.073122  0.084422  0.000000    2211922.75993  42359099.63691  25213927.91552
0.073343  0.083996  0.000000    2200764.79055  42151337.08977  25091317.44675
0.073564  0.083572  0.000000    2189648.22266  41944353.04667  24969167.87506
0.073785  0.083149  0.000000    2178570.48157  41738097.25792  24847449.12640
0.074006  0.082728  0.000000    2167529.08205  41532521.17894  24726132.14029
0.074227  0.082307  0.000000    2156521.62721  41327577.95127  24605188.85864
0.074448  0.081888  0.000000    2145545.80752  41123222.38320  24484592.21436
0.074669  0.081471  0.000000    2134599.39969  40919410.92994  24364316.11974
0.074890  0.081054  0.000000    2123680.26561  40716101.67355  24244335.45454
0.075110  0.080638  0.000000    2112786.35120  40513254.30240  24124626.05401
0.075331  0.080223  0.000000    2101915.68533  40310830.09040  24005164.69657
0.075552  0.079809  0.000000    2091066.37867  40108791.87590  23885929.09143
0.075773  0.079396  0.000000    2080236.62250  39907104.04029  23766897.86595
0.075994  0.078983  0.000000    2069424.68758  39705732.48632  23648050.55292
0.076215  0.078571  0.000000    2058628.92296  39504644.61624  23529367.57760
0.076436  0.078160  0.000000    2047847.75478  39303809.30962  23410830.24469
0.076657  0.077749  0.000000    2037079.68506  39103196.90102  23292420.72514
0.076878  0.077338  0.000000    2026323.29051  38902779.15747  23174122.04290
0.077099  0.076928  0.000000    2015577.22128  38702529.25569  23055918.06142
0.077320  0.076518  0.000000    2004840.19977  38502421.75926  22937793.47024
0.077541  0.076109  0.000000    1994111.01936  38302432.59558  22819733.77134
0.077761  0.075699  0.000000    1983388.54316  38102539.03268  22701725.26550
0.077982  0.075290  0.000000    1972671.70281  37902719.65600  22583755.03854
0.078203  0.074882  0.000000    1961959.49718  37702954.34500  22465810.94755
0.078424  0.074473  0.000000    1951250.99113  37503224.24971  22347881.60699
0.078645  0.074064  0.000000    1940545.31427  37303511.76725  22229956.37486
0.078866  0.073656  0.000000    1929841.65967  37103800.51821  22112025.33875
0.079087  0.073247  0.000000    1919139.28261  36904075.32312  21994079.30188
0.079308  0.072839  0.000000    1908437.49934  36704322.17876  21876109.76916
0.079529  0.072430  0.000000    1897735.68578  36504528.23458  21758108.93320
0.079750  0.072022  0.000000    1887033.27628  36304681.76907  21640069.66035
0.079971  0.071613  0.000000    1876329.76235  36104772.16609  21521985.47676
0.080191  0.071205  0.000000    1865624.69144  35904789.89139  21403850.55438
0.080412  0.070796  0.000000    1854917.66562  35704726.46899  21285659.69709
0.080633  0.070387  0.000000    1844208.34040  35504574.45772  21167408.32679
0.080854  0.069979  0.000000    1833496.42341  35304327.42786  21049092.46951
0.081075  0.069570  0.000000    1822781.67323  35103979.93771  20930708.74167
0.081296  0.069161  0.000000    1812063.89811  34903527.51042  20812254.33624
0.081517  0.068751  0.000000    1801342.95476  34702966.61081  20693727.00908
0.081738  0.068342  0.000000    1790618.74710  34502294.62232  20575125.06532
0.081959  0.067933  0.000000    1779891.22507  34301509.82412  20456447.34571
0.082180  0.067523  0.000000    1769160.38342  34100611.36829  20337693.21321
0.082401  0.067113  0.000000    1758426.26049  33899599.25720  20218862.53951
0.082622  0.066704  0.000000    1747688.93703  33698474.32100  20099955.69172
0.082842  0.066294  0.000000    1736948.53500  33497238.19523  19980973.51911
0.083063  0.065884  0.000000    1726205.21644  33295893.29869  19861917.34002
0.083284  0.065473  0.000000    1715459.18224  33094442.81143  19742788.92872
0.083505  0.065063  0.000000    1704710.67104  32892890.65287  19623590.50254
0.083726  0.064653  0.000000    1693959.95806  32691241.46020  19504324.70902
0.083947  0.064243  0.000000    1683207.35396  32489500.56690  19384994.61317
0.084168  0.063832  0.000000    1672453.20373  32287673.98152  19265603.68487
0.084389  0.063422  0.000000    1661697.88560  32085768.36661  19146155.78641
0.084610  0.063011  0.000000    1650941.80988  31883791.01789  19026655.16010
0.084831  0.062601  0.000000    1640185.41796  31681749.84367  18907106.41604
0.085052  0.062190  0.000000    1629429.18113  31479653.34439  18787514.52005
0.085272  0.061779  0.000000    1618673.59962  31277510.59254  18667884.78165
0.085493  0.061369  0.000000    1607919.20149  31075331.21264  18548222.84227
0.085714  0.060959  0.000000    1597166.54160  30873125.36165  18428534.66352
0.085935  0.060548  0.000000    1586416.20061  30670903.70940  18308826.51567
0.086156  0.060138  0.000000    1575668.78394  30468677.41946  18189104.96622
0.086377  0.059728  0.000000    1564924.92081  30266458.13018  18069376.86862
0.086598  0.059318  0.000000    1554185.26323  30064257.93592  17949649.35117
0.086819  0.058908  0.000000    1543450.48504  29862089.36863  17829929.80607
0.087040  0.058499  0.000000    1532721.28094  29659965.37967  17710225.87854
0.087261  0.058090  0.000000    1521998.36560  29457899.32181  17590545.45622
0.087482  0.057681  0.000000    1511282.47267  29255904.93160  17470896.65860
0.087703  0.057272  0.000000    1500574.35391  29053996.31192  17351287.82669
0.087923  0.056864  0.000000    1489874.77828  28852187.91482  17231727.51281
0.088144  0.056456  0.000000    1479184.53105  28650494.52465  17112224.47052
0.088365  0.056048  0.000000    1468504.41296  28448931.24141  16992787.64474
0.088586  0.055641  0.000000    1457835.23932  28247513.46439  16873426.16202
0.088807  0.055234  0.000000    1447177.83920  28046256.87610  16754149.32094
0.089028  0.054828  0.000000    1436533.05462  27845177.42642  16634966.58268
0.089249  0.054422  0.000000    1425901.73971  27644291.31705  16515887.56180
0.089470  0.054017  0.000000    1415284.75990  27443614.98620  16396922.01706
0.089691  0.053612  0.000000    1404682.99121  27243165.09360  16278079.84253
0.089912  0.053208  0.000000    1394097.31940  27042958.50572  16159371.05876
0.090133  0.052805  0.000000    1383528.63926  26843012.28127  16040805.80415
0.090353  0.052402  0.000000    1372977.85387  26643343.65697  15922394.32645
0.090574  0.052000  0.000000    1362445.87386  26443970.03362  15804146.97449
0.090795  0.051599  0.000000    1351933.61673  26244908.96236  15686074.18992
0.091016  0.051198  0.000000    1341442.00612  26046178.13124  15568186.49926
0.091237  0.050799  0.000000    1330971.97114  25847795.35205  15450494.50600
0.091458  0.050400  0.000000    1320524.44570  25649778.54738  15333008.88292
0.091679  0.050002  0.000000    1310100.36787  25452145.73795  15215740.36446
0.091900  0.049605  0.000000    1299700.67924  25254915.03024  15098699.73939
0.092121  0.049209  0.000000    1289326.32425  25058104.60424  14981897.84348
0.092342  0.048814  0.000000    1278978.24963  24861732.70165  14865345.55242
0.092563  0.048421  0.000000    1268657.40378  24665817.61413  14749053.77481
0.092784  0.048028  0.000000    1258364.73617  24470377.67189  14633033.44541
0.093004  0.047636  0.000000    1248101.19677  24275431.23257  14517295.51835
0.093225  0.047245  0.000000    1237867.73551  24080996.67024  14401850.96068
0.093446  0.046856  0.000000    1227665.30172  23887092.36473  14286710.74593
0.093667  0.046468  0.000000    1217494.84356  23693736.69116  14171885.84783
0.093888  0.046081  0.000000    1207357.30755  23500948.00971  14057387.23422
0.094109  0.045695  0.000000    1197253.63804  23308744.65560  13943225.86103
0.094330  0.045311  0.000000    1187184.77667  23117144.92932  13829412.66645
0.094551  0.044928  0.000000    1177151.66196  22926167.08709  13715958.56518
0.094772  0.044547  0.000000    1167155.22875  22735829.33148  13602874.44284
0.094993  0.044166  0.000000    1157196.40781  22546149.80232  13490171.15049
0.095214  0.043788  0.000000    1147276.12533  22357146.56780  13377859.49933
0.095434  0.043411  0.000000    1137395.30251  22168837.61573  13265950.25542
0.095655  0.043035  0.000000    1127554.85511  21981240.84511  13154454.13464
0.095876  0.042661  0.000000    1117755.69307  21794374.05777  13043381.79769
0.096097  0.042289  0.000000    1107998.72002  21608254.95033  12932743.84521
0.096318  0.041918  0.000000    1098284.83298  21422901.10632  12822550.81311
0.096539  0.041549  0.000000    1088614.92189  21238329.98843  12712813.16785
0.096760  0.041182  0.000000    1078989.86927  21054558.93106  12603541.30202
0.096981  0.040816  0.000000    1069410.54987  20871605.13297  12494745.52986
0.097202  0.040452  0.000000    1059877.83024  20689485.65013  12386436.08305
0.097423  0.040090  0.000000    1050392.56846  20508217.38883  12278623.10643
0.097644  0.039730  0.000000    1040955.61376  20327817.09881  12171316.65400
0.097865  0.039372  0.000000    1031567.80619  20148301.36674  12064526.68492
0.098085  0.039015  0.000000    1022229.97631  19969686.60976  11958263.05961
0.098306  0.038661  0.000000    1012942.94485  19791989.06919  11852535.53601
0.098527  0.038308  0.000000    1003707.52244  19615224.80448  11747353.76587
0.098748  0.037958  0.000000     994524.50931  19439409.68724  11642727.29122
0.098969  0.037609  0.000000     985394.69498  19264559.39547  11538665.54082
0.099190  0.037263  0.000000     976318.85799  19090689.40796  11435177.82683
0.099411  0.036919  0.000000     967297.76565  18917814.99879  11332273.34145
0.099632  0.036576  0.000000     958332.17372  18745951.23203  11229961.15375
0.099853  0.036236  0.000000     949422.82624  18575112.95658  11128250.20653
0.100074  0.035899  0.000000     940570.45521  18405314.80114  11027149.31327
0.100295  0.035563  0.000000     931775.78037  18236571.16930  10926667.15520
0.100515  0.035229  0.000000     923039.50898  18068896.23485  10826812.27842
0.100736  0.034898  0.000000     914362.33558  17902303.93713  10727593.09107
0.100957  0.034569  0.000000     905744.94178  17736807.97656  10629017.86071
0.101178  0.034243  0.000000     897187.99605  17572421.81035  10531094.71159
0.101399  0.033918  0.000000     888692.15349  17409158.64822  10433831.62216
0.101620  0.033597  0.000000     880258.05567  17247031.44837  10337236.42258
0.101841  0.033277  0.000000     871886.33039  17086052.91351  10241316.79231
0.102062  0.032960  0.000000     863577.59154  16926235.48703  10146080.25777
0.102283  0.032645  0.000000     855332.43891  16767591.34927  10051534.19010
0.102504  0.032333  0.000000     847151.45798  16610132.41396   9957685.80299
0.102725  0.032023  0.000000     839035.21980  16453870.32470   9864542.15052
0.102946  0.031716  0.000000     830984.28081  16298816.45166   9772110.12514
0.103166  0.031411  0.000000     822999.18267  16144981.88829   9680396.45571
0.103387  0.031109  0.000000     815080.45214  15992377.44819   9589407.70555
0.103608  0.030809  0.000000     807228.60091  15841013.66211   9499150.27061
0.103829  0.030512  0.000000     799444.12547  15690900.77504   9409630.37770
0.104050  0.030218  0.000000     791727.50699  15542048.74338   9320854.08277
0.104271  0.029926  0.000000     784079.21117  15394467.23224   9232827.26925
0.104492  0.029636  0.000000     776499.68813  15248165.61288   9145555.64646
0.104713  0.029350  0.000000     768989.37231  15103152.96022   9059044.74811
0.104934  0.029066  0.000000     761548.68232  14959438.05041   8973299.93079
0.105155  0.028785  0.000000     754178.02087  14817029.35858   8888326.37260
0.105376  0.028506  0.000000     746877.77465  14675935.05668   8804129.07181
0.105596  0.028230  0.000000     739648.31426  14536163.01135   8720712.84556
0.105817  0.027957  0.000000     732489.99407  14397720.78197   8638082.32862
0.106038  0.027686  0.000000     725403.15217  14260615.61877   8556241.97227
0.106259  0.027419  0.000000     718388.11032  14124854.46106   8475196.04317
0.106480  0.027154  0.000000     711445.17379  13990443.93551   8394948.62229
0.106701  0.026891  0.000000     704574.63136  13857390.35458   8315503.60398
0.106922  0.026632  0.000000     697776.75526  13725699.71505   8236864.69498
0.107143  0.026375  0.000000     691051.80103  13595377.69658   8159035.41358
0.107364  0.026121  0.000000     684400.00756  13466429.66044   8082019.08879
0.107585  0.025870  0.000000     677821.59698  13338860.64831   8005818.85959
0.107806  0.025622  0.000000     671316.77464  13212675.38115   7930437.67422
0.108027  0.025377  0.000000     664885.72906  13087878.25818   7855878.28956
0.108247  0.025134  0.000000     658528.63188  12964473.35602   7782143.27050
0.108468  0.024894  0.000000     652245.63786  12842464.42780   7709234.98945
0.108689  0.024657  0.000000     646036.88484  12721854.90247   7637155.62586
0.108910  0.024423  0.000000     639902.49371  12602647.88416   7565907.16578
0.109131  0.024192  0.000000     633842.56839  12484846.15166   7495491.40153
0.109352  0.023963  0.000000     627857.19586  12368452.15795   7425909.93141
0.109573  0.023738  0.000000     621946.44609  12253468.02989   7357164.15939
0.109794  0.023515  0.000000     616110.37210  12139895.56795   7289255.29502
0.110015  0.023295  0.000000     610349.00990  12027736.24608   7222184.35322
0.110236  0.023078  0.000000     604662.37858  11916991.21162   7155952.15426
0.110457  0.022864  0.000000     599050.48023  11807661.28539   7090559.32373
0.110677  0.022652  0.000000     593513.30003  11699746.96180   7026006.29259
0.110898  0.022444  0.000000     588050.80625  11593248.40910   6962293.29727
0.111119  0.022238  0.000000     582662.95027  11488165.46971   6899420.37984
0.111340  0.022036  0.000000     577349.66661  11384497.66065   6837387.38823
0.111561  0.021836  0.000000     572110.87301  11282244.17409   6776193.97650
0.111782  0.021638  0.000000     566946.47040  11181403.87799   6715839.60523
0.112003  0.021444  0.000000     561856.34303  11081975.31679   6656323.54184
0.112224  0.021253  0.000000     556840.35846  10983956.71229   6597644.86112
0.112445  0.021064  0.000000     551898.36764  10887345.96457   6539802.44572
0.112666  0.020878  0.000000     547030.20501  10792140.65300   6482794.98675
0.112887  0.020695  0.000000     542235.68851  10698338.03740   6426620.98439
0.113108  0.020515  0.000000     537514.61968  10605935.05928   6371278.74863
0.113328  0.020338  0.000000     532866.78375  10514928.34318   6316766.40000
0.113549  0.020163  0.000000     528291.94973  10425314.19808   6263081.87042
0.113770  0.019991  0.000000     523789.87047  10337088.61899   6210222.90410
0.113991  0.019822  0.000000     519360.28276  10250247.28857   6158187.05842
0.114212  0.019656  0.000000     515002.90749  10164785.57889   6106971.70503
0.114433  0.019492  0.000000     510717.44965  10080698.55327   6056574.03087
0.114654  0.019332  0.000000     506503.59856   9997980.96829   6006991.03930
0.114875  0.019173  0.000000     502361.02788   9916627.27578   5958219.55132
0.115096  0.019018  0.000000     498289.39582   9836631.62504   5910256.20683
0.115317  0.018865  0.000000     494288.34520   9757987.86509   5863097.46594
0.115538  0.018715  0.000000     490357.50363   9680689.54708   5816739.61034
0.115758  0.018568  0.000000     486496.48362   9604729.92671   5771178.74479
0.115979  0.018423  0.000000     482704.88275   9530101.96687   5726410.79859
0.116200  0.018281  0.000000     478982.28378   9456798.34032   5682431.52717
0.116421  0.018142  0.000000     475328.25484   9384811.43247   5639236.51372
0.116642  0.018005  0.000000     471742.34959   9314133.34430   5596821.17091
0.116863  0.017871  0.000000     468224.10736   9244755.89535   5555180.74260
0.117084  0.017739  0.000000     464773.05333   9176670.62683   5514310.30571
0.117305  0.017610  0.000000     461388.69873   9109868.80486   5474204.77210
0.117526  0.017483  0.000000     458070.54097   9044341.42373   5434858.89047
0.117747  0.017359  0.000000     454818.06390   8980079.20939   5396267.24844
0.117968  0.017237  0.000000     451630.73791   8917072.62290   5358424.27456
0.118189  0.017118  0.000000     448508.02023   8855311.86413   5321324.24047
0.118409  0.017001  0.000000     445449.35504   8794786.87542   5284961.26309
0.118630  0.016887  0.000000     442454.17374   8735487.34544   5249329.30685
0.118851  0.016775  0.000000     439521.89512   8677402.71313   5214422.18605
0.119072  0.016666  0.000000     436651.92562   8620522.17167   5180233.56716
0.119293  0.016558  0.000000     433843.65951   8564834.67268   5146756.97135
0.119514  0.016454  0.000000     431096.47914   8510328.93039   5113985.77686
0.119735  0.016351  0.000000     428409.75520   8456993.42598   5081913.22164
0.119956  0.016251  0.000000     425782.84688   8404816.41199   5050532.40593
0.120177  0.016153  0.000000     423215.10219   8353785.91683   5019836.29490
0.120398  0.016057  0.000000     420705.85818   8303889.74938   4989817.72139
0.120619  0.015963  0.000000     418254.44117   8255115.50369   4960469.38866
0.120839  0.015872  0.000000     415860.16705   8207450.56377   4931783.87324
0.121060  0.015783  0.000000     413522.34150   8160882.10844   4903753.62779
0.121281  0.015696  0.000000     411240.26027   8115397.11633   4876370.98406
0.121502  0.015611  0.000000     409013.20945   8070982.37089   4849628.15584
0.121723  0.015528  0.000000     406840.46577   8027624.46555   4823517.24200
0.121944  0.015447  0.000000     404721.29682   7985309.80892   4798030.22961
0.122165  0.015368  0.000000     402654.96139   7944024.63007   4773158.99704
0.122386  0.015291  0.000000     400640.70971   7903754.98397   4748895.31713
0.122607  0.015216  0.000000     398677.78380   7864486.75684   4725230.86045
0.122828  0.015143  0.000000     396765.41768   7826205.67178   4702157.19855
0.123049  0.015072  0.000000     394902.83775   7788897.29429   4679665.80728
0.123270  0.015003  0.000000     393089.26303   7752547.03797   4657748.07016
0.123490  0.014936  0.000000     391323.90551   7717140.17028   4636395.28175
0.123711  0.014870  0.000000     389605.97041   7682661.81831   4615598.65112
0.123932  0.014806  0.000000     387934.65655   7649096.97465   4595349.30531
0.124153  0.014744  0.000000     386309.15660   7616430.50336   4575638.29286
0.124374  0.014684  0.000000     384728.65746   7584647.14590   4556456.58733
0.124595  0.014625  0.000000     383192.34052   7553731.52721   4537795.09093
0.124816  0.014568  0.000000     381699.38202   7523668.16181   4519644.63807
0.125037  0.014513  0.000000     380248.95338   7494441.45991   4501995.99910
0.125258  0.014459  0.000000     378840.22149   7466035.73368   4484839.88389
0.125479  0.014407  0.000000     377472.34908   7438435.20339   4468166.94561
0.125700  0.014356  0.000000     376144.49500   7411624.00380   4451967.78440
0.125920  0.014307  0.000000     374855.81463   7385586.19040   4436232.95116
0.126141  0.014259  0.000000     373605.46015   7360305.74582   4420952.95135
0.126362  0.014213  0.000000     372392.58088   7335766.58618   4406118.24870
0.126583  0.014168  0.000000     371216.32365   7311952.56757   4391719.26913
0.126804  0.014125  0.000000     370075.83313   7288847.49244   4377746.40451
0.127025  0.014082  0.000000     368970.25215   7266435.11611   4364190.01651
0.127246  0.014041  0.000000     367898.72207   7244699.15327   4351040.44052
0.127467  0.014002  0.000000     366860.38308   7223623.28446   4338287.98946
0.127688  0.013963  0.000000     365854.37458   7203191.16261   4325922.95767
0.127909  0.013926  0.000000     364879.83552   7183386.41960   4313935.62483
0.128130  0.013890  0.000000     363935.90472   7164192.67276   4302316.25982
0.128351  0.013855  0.000000     363021.72122   7145593.53147   4291055.12462
0.128571  0.013822  0.000000     362136.42464   7127572.60364   4280142.47822
0.128792  0.013789  0.000000     361279.15551   7110113.50233   4269568.58050
0.129013  0.013757  0.000000     360449.05558   7093199.85225   4259323.69615
0.129234  0.013726  0.000000     359645.26823   7076815.29626   4249398.09852
0.129455  0.013697  0.000000     358866.93874   7060943.50196   4239782.07351
0.129676  0.013668  0.000000     358113.21468   7045568.16812   4230465.92347
0.129897  0.013640  0.000000     357383.24621   7030673.03119   4221439.97103
0.130118  0.013613  0.000000     356676.18644   7016241.87174   4212694.56294
0.130339  0.013587  0.000000     355991.19174   7002258.52091   4204220.07393
0.130560  0.013562  0.000000     355327.42212   6988706.86676   4196006.91051
0.130781  0.013537  0.000000     354684.04148   6975570.86068   4188045.51473
0.131001  0.013513  0.000000     354060.21802   6962834.52367   4180326.36800
0.131222  0.013490  0.000000     353455.12452   6950481.95264   4172839.99482
0.131443  0.013468  0.000000     352867.93867   6938497.32664   4165576.96648
0.131664  0.013446  0.000000     352297.84339   6926864.91305   4158527.90476
0.131885  0.013425  0.000000     351744.02715   6915569.07368   4151683.48562
0.132106  0.013404  0.000000     351205.68429   6904594.27090   4145034.44278
0.132327  0.013384  0.000000     350682.01530   6893925.07360   4138571.57135
0.132548  0.013365  0.000000     350172.22719   6883546.16320   4132285.73139
0.132769  0.013346  0.000000     349675.53370   6873442.33945   4126167.85139
0.132990  0.013327  0.000000     349191.15569   6863598.52636   4120208.93178
0.133211  0.013309  0.000000     348718.32138   6853999.77785   4114400.04837
0.133432  0.013292  0.000000     348256.26665   6844631.28344   4108732.35572
0.133652  0.013275  0.000000     347804.23535   6835478.37387   4103197.09049
0.133873  0.013258  0.000000     347361.47954   6826526.52657   4097785.57473
0.134094  0.013241  0.000000     346927.25982   6817761.37108   4092489.21914
0.134315  0.013225  0.000000     346500.84554   6809168.69437   4087299.52625
0.134536  0.013209  0.000000     346081.51512   6800734.44611   4082208.09356
0.134757  0.013193  0.000000     345668.55628   6792444.74377   4077206.61663
0.134978  0.013177  0.000000     345261.26632   6784285.87766   4072286.89207
0.135199  0.013162  0.000000     344858.95232   6776244.31590   4067440.82055
0.135420  0.013147  0.000000     344460.93147   6768306.70922   4062660.40967
0.135641  0.013132  0.000000     344066.53122   6760459.89571   4057937.77683
0.135862  0.013117  0.000000     343675.08958   6752690.90540   4053265.15195
0.136082  0.013102  0.000000     343285.95529   6744986.96481   4048634.88024
0.136303  0.013087  0.000000     342898.48810   6737335.50129   4044039.42480
0.136524  0.013073  0.000000     342512.05893   6729724.14732   4039471.36921
0.136745  0.013058  0.000000     342126.05011   6722140.74465   4034923.42001
0.136966  0.013043  0.000000     341739.85557   6714573.34831   4030388.40915
0.137187  0.013028  0.000000     341352.88102   6707010.23051   4025859.29632
0.137408  0.013014  0.000000     340964.54418   6699439.88445   4021329.17126
0.137629  0.012999  0.000000     340574.27492   6691851.02791   4016791.25592
0.137850  0.012984  0.000000     340181.51542   6684232.60677   4012238.90661
0.138071  0.012969  0.000000     339785.72039   6676573.79841   4007665.61604
0.138292  0.012953  0.000000     339386.35719   6668864.01494   4003065.01529
0.138513  0.012938  0.000000     338982.90599   6661092.90628   3998430.87567
0.138733  0.012922  0.000000     338574.85989   6653250.36315   3993757.11057
0.138954  0.012907  0.000000     338161.72511   6645326.51987   3989037.77711
0.139175  0.012891  0.000000     337743.02107   6637311.75706   3984267.07784
0.139396  0.012874  0.000000     337318.28052   6629196.70416   3979439.36222
0.139617  0.012858  0.000000     336887.04967   6620972.24180   3974549.12816
0.139838  0.012841  0.000000     336448.88828   6612629.50409   3969591.02334
0.140059  0.012824  0.000000     336003.36976   6604159.88068   3964559.84650
0.140280  0.012807  0.000000     335550.08125   6595555.01872   3959450.54869
0.140501  0.012789  0.000000     335088.62372   6586806.82465   3954258.23433
0.140722  0.012771  0.000000     334618.61203   6577907.46582   3948978.16224
0.140943  0.012753  0.000000     334139.67500   6568849.37206   3943605.74660
0.141163  0.012734  0.000000     333651.45546   6559625.23693   3938136.55778
0.141384  0.012715  0.000000     333153.61031   6550228.01898   3932566.32309
0.141605  0.012696  0.000000     332645.81053   6540650.94273   3926890.92745
0.141826  0.012676  0.000000     332127.74126   6530887.49963   3921106.41393
0.142047  0.012656  0.000000     331599.10179   6520931.44869   3915208.98429
0.142268  0.012635  0.000000     331059.60559   6510776.81714   3909194.99933
0.142489  0.012614  0.000000     330508.98031   6500417.90083   3903060.97920
0.142710  0.012593  0.000000     329946.96777   6489849.26446   3896803.60359
0.142931  0.012571  0.000000     329373.32398   6479065.74176   3890419.71188
0.143152  0.012549  0.000000     328787.81911   6468062.43541   3883906.30314
0.143373  0.012526  0.000000     328190.23746   6456834.71684   3877260.53609
0.143594  0.012503  0.000000     327580.37741   6445378.22595   3870479.72892
0.143814  0.012479  0.000000     326958.05144   6433688.87055   3863561.35904
0.144035  0.012455  0.000000     326323.08601   6421762.82575   3856503.06281
0.144256  0.012430  0.000000     325675.32154   6409596.53317   3849302.63503
0.144477  0.012405  0.000000     325014.61236   6397186.69999   3841958.02849
0.144698  0.012379  0.000000     324340.82661   6384530.29783   3834467.35335
0.144919  0.012353  0.000000     323653.84615   6371624.56160   3826828.87645
0.145140  0.012326  0.000000     322953.56652   6358466.98800   3819041.02055
0.145361  0.012299  0.000000     322239.89681   6345055.33410   3811102.36346
0.145582  0.012271  0.000000     321512.75957   6331387.61562   3803011.63712
0.145803  0.012243  0.000000     320772.09068   6317462.10511   3794767.72653
0.146024  0.012214  0.000000     320017.83927   6303277.33003   3786369.66868
0.146244  0.012185  0.000000     319249.96757   6288832.07067   3777816.65135
0.146465  0.012155  0.000000     318468.45078   6274125.35789   3769108.01181
0.146686  0.012125  0.000000     317673.27693   6259156.47078   3760243.23552
0.146907  0.012094  0.000000     316864.44677   6243924.93421   3751221.95464
0.147128  0.012062  0.000000     316041.97356   6228430.51615   3742043.94656
0.147349  0.012030  0.000000     315205.88297   6212673.22496   3732709.13229
0.147570  0.011998  0.000000     314356.21286   6196653.30651   3723217.57484
0.147791  0.011965  0.000000     313493.01317   6180371.24120   3713569.47744
0.148012  0.011932  0.000000     312616.34568   6163827.74084   3703765.18175
0.148233  0.011898  0.000000     311726.28388   6147023.74540   3693805.16599
0.148454  0.011863  0.000000     310822.91274   6129960.41966   3683690.04301
0.148675  0.011828  0.000000     309906.32856   6112639.14981   3673420.55824
0.148895  0.011793  0.000000     308976.63870   6095061.53979   3662997.58764
0.149116  0.011757  0.000000     308033.96148   6077229.40768   3652422.13555
0.149337  0.011720  0.000000     307078.42584   6059144.78190   3641695.33248
0.149558  0.011683  0.000000     306110.17124   6040809.89729   3630818.43284
0.149779  0.011646  0.000000     305129.34737   6022227.19120   3619792.81263
0.150000  0.011608  0.000000     304136.11393   6003399.29933   3608619.96704
